# Supplementary material for: Phosphoproteomic Profiling Reveals Overlapping and Distinct Signaling Pathways in Dictyostelium discoideum in Response to Two Different Chemorepellents
Source: Cells. 2025 Dec 29;15(1):60. doi: 10.3390/cells15010060 (PMC12785797; doi:10.3390/cells15010060)
Supplement: Supplementary file 1 [file cells-15-00060-s001.zip]

Archive with 8 entries (8 files):
- Supplementary Figures.pdf
- Supplementary File S1. AprA total proteins.xlsx
- Supplementary File S2. PolyP total proteins.xlsx
- Supplementary File S3. AprA phosphoproteins.xlsx
- Supplementary File S4. PolyP phosphoproteins.xlsx
- Supplementary File S5. Enrichment analysis of AprA-regulated proteins and phosphoproteins.xlsx
- Supplementary File S6. Enrichment analysis of PolyP- regulated proteins and phosphoproteins.xlsx
- Supplementary File S7. Proteins, phosphoproteins, and phosphosites regulated by both AprA and PolyP.xlsx
