# Supplementary material for: Phosphoproteomic Profiling Reveals Overlapping and Distinct Signaling Pathways in Dictyostelium discoideum in Response to Two Different Chemorepellents
Source: Cells. 2025 Dec 29;15(1):60. doi: 10.3390/cells15010060 (PMC12785797; doi:10.3390/cells15010060)
Supplement: Supplementary file 1 [file cells-15-00060-s001.zip › Supplementary File S1. AprA total proteins.xlsx]

## Sheet: Index
Tabs	Name	Contents
1	Index	Index table
2	AprA_Total_protein	Raw and analysed data for all the time points of AprA total protein
3	(10_vs_0)_min	List of total proteins with their fold changes (FC), P-value, log2FC, and -log10(p-val) at 10 min compared to 0 min
4	(30_vs_0)_min	List of total proteins with their fold changes (FC), P-value, log2FC, and -log10(p-val) at 30 min compared to 0 min
5	(60_vs_0)_min	List of total proteins with their fold changes (FC), P-value, log2FC, and -log10(p-val) at 60 min compared to 0 min
6	Proteins_2FC	List of total proteins with more than 2-fold changes at 10, 30 & 60 min compared to 0 min
7	Significant proteins (1% FDR)	List of significant proteins after computing Benjamini–Hochberg false discovery rate (FDR)–adjusted p-values for 10, 30 & 60 min compared to 0 min
8	Proteins_with_missing_values	List of proteins with missing values in all 3 replicates in atleast one time point

## Sheet: AprA_Total_protein
	Total Abundance	1.33792e+10	1.45198e+10	1.4442e+10	1.25118e+10	1.09623e+10	8.68326e+09	9.45712e+09	1.19334e+10	8.92625e+09	1.33613e+10	1.20906e+10	1.22418e+10
															Normalized to sum of total abundance													Normalized Abundance- Arranged in time group													Fold Change (FC)
Accession	Description	Abundance n1 0	Abundance n1 10	Abundance n1 30	Abundance n1 60	Abundance n2 0	Abundance n2 10	Abundance n2 30	Abundance n2 60	Abundance n3 0	Abundance n3 10	Abundance n3 30	Abundance n3 60		Abundance n1 0	Abundance n1 10	Abundance n1 30	Abundance n1 60	Abundance n2 0	Abundance n2 10	Abundance n2 30	Abundance n2 60	Abundance n3 0	Abundance n3 10	Abundance n3 30	Abundance n3 60		Abundance N1, 0min	Abundance N2, 0min	Abundance N3, 0min	Abundance N1, 10min	Abundance N2, 10min	Abundance N3, 10min	Abundance N1, 30min,	Abundance N2, 30min,	Abundance N3, 30min,	Abundance N1, 60min	Abundance N2, 60min	Abundance N3, 60min		Ratio of abundance (10 vs 0)_n1	Ratio of abundance (10 vs 0)_n2	Ratio of abundance (10 vs 0)_n3		Ratio of abundance (30 vs 0)_n1	Ratio of abundance (30 vs 0)_n2	Ratio of abundance (30 vs 0)_n3		Ratio of abundance (60 vs 0)_n1
F0Z796	Actin OS=Dictyostelium purpureum OX=5786 GN=DICPUDRAFT_46519 PE=3 SV=1	7.15925e+08	7.60169e+08	7.53671e+08	6.73506e+08	5.22402e+08	4.29313e+08	4.91411e+08	5.49131e+08	4.40254e+08	6.95062e+08	6.40142e+08	6.30166e+08		0.0535104	0.0523539	0.0521862	0.0538295	0.0476546	0.0494415	0.051962	0.0460165	0.0493213	0.0520205	0.0529454	0.0514766		0.0535104	0.0476546	0.0493213	0.0523539	0.0494415	0.0520205	0.0521862	0.051962	0.0529454	0.0538295	0.0460165	0.0514766		0.978388	1.0375	1.05473		0.975253	1.09039	1.07348		1.00596
F0ZAK0	Elongation factor 1-alpha OS=Dictyostelium purpureum OX=5786 GN=DICPUDRAFT_52946 PE=3 SV=1	7.10264e+07	2.32282e+07	7.2481e+07	7.12459e+07	7.23463e+07	6.17806e+07	6.75164e+07	8.04204e+07	6.71958e+07	1.03362e+08	9.37384e+07	9.57654e+07		0.00530872	0.00159976	0.00501877	0.00569428	0.00659958	0.00711492	0.00713921	0.00673913	0.00752789	0.00773589	0.007753	0.00782282		0.00530872	0.00659958	0.00752789	0.00159976	0.00711492	0.00773589	0.00501877	0.00713921	0.007753	0.00569428	0.00673913	0.00782282		0.301345	1.07809	1.02763		0.945382	1.08177	1.0299		1.07263
B0G141	Glutathione S-transferase domain-containing protein OS=Dictyostelium discoideum OX=44689 GN=efa1G PE=4 SV=1	1.05126e+08	1.19397e+08	1.15158e+08	1.01701e+08	8.54368e+07	6.84001e+07	7.26864e+07	9.50424e+07	7.7998e+07	1.16332e+08	1.03204e+08	1.04353e+08		0.0078574	0.00822301	0.00797382	0.00812836	0.00779372	0.00787724	0.00768589	0.00796444	0.00873804	0.00870663	0.00853591	0.00852434		0.0078574	0.00779372	0.00873804	0.00822301	0.00787724	0.00870663	0.00797382	0.00768589	0.00853591	0.00812836	0.00796444	0.00852434		1.04653	1.01072	0.996406		1.01482	0.986164	0.976868		1.03448
F0ZVR4	Heat shock protein OS=Dictyostelium purpureum OX=5786 GN=DICPUDRAFT_49867 PE=3 SV=1	1.02204e+08	1.08052e+08	1.06179e+08	1.01346e+08	7.89849e+07	6.33741e+07	6.78611e+07	8.78461e+07	7.12762e+07	1.03581e+08	9.94757e+07	9.92738e+07		0.00763903	0.0074417	0.00735214	0.00809999	0.00720516	0.00729843	0.00717566	0.00736139	0.007985	0.0077523	0.00822753	0.00810941		0.00763903	0.00720516	0.007985	0.0074417	0.00729843	0.0077523	0.00735214	0.00717566	0.00822753	0.00809999	0.00736139	0.00810941		0.974168	1.01294	0.970857		0.962443	0.995905	1.03037		1.06034
Q71VC9	Elongation factor 1-alpha (Fragment) OS=Dictyostelium discoideum OX=44689 GN=tef2 PE=3 SV=1	3.69053e+07	3.76396e+07	3.71775e+07	3.81821e+07	2.31184e+07	2.12467e+07	2.46445e+07	2.93025e+07	2.7545e+07	4.21674e+07	3.71459e+07	4.26979e+07		0.00275841	0.00259229	0.00257427	0.00305167	0.00210891	0.00244686	0.00260592	0.00245551	0.00308584	0.00315594	0.00307229	0.00348788		0.00275841	0.00210891	0.00308584	0.00259229	0.00244686	0.00315594	0.00257427	0.00260592	0.00307229	0.00305167	0.00245551	0.00348788		0.939777	1.16025	1.02272		0.933244	1.23567	0.995611		1.10632
P90532	Cell division cycle protein 48 OS=Dictyostelium discoideum OX=44689 GN=cdcD PE=2 SV=2	6.58283e+07	6.85074e+07	6.65286e+07	5.34933e+07	5.07546e+07	4.01031e+07	4.22584e+07	5.46803e+07	3.94241e+07	6.16118e+07	5.4224e+07	5.56897e+07		0.0049202	0.0047182	0.00460661	0.00427541	0.00462994	0.00461844	0.00446843	0.00458214	0.00441664	0.00461122	0.00448481	0.00454914		0.0049202	0.00462994	0.00441664	0.0047182	0.00461844	0.00461122	0.00460661	0.00446843	0.00448481	0.00427541	0.00458214	0.00454914		0.958943	0.997517	1.04405		0.936264	0.965115	1.01543		0.86895
Q58A40	F5/8 type C domain-containing protein OS=Dictyostelium discoideum OX=44689 GN=DD7-1 PE=2 SV=1	4.48808e+07	5.35321e+07	5.19038e+07	4.17305e+07	4.1843e+07	3.47179e+07	3.88152e+07	4.76827e+07	3.01039e+07	4.60554e+07	3.61588e+07	4.32882e+07		0.00335453	0.00368683	0.00359396	0.00333528	0.00381701	0.00399826	0.00410433	0.00399575	0.00337251	0.00344693	0.00299066	0.0035361		0.00335453	0.00381701	0.00337251	0.00368683	0.00399826	0.00344693	0.00359396	0.00410433	0.00299066	0.00333528	0.00399575	0.0035361		1.09906	1.04749	1.02207		1.07137	1.07527	0.886775		0.994262
Q54FB4	Alpha/beta hydrolase fold-3 domain-containing protein OS=Dictyostelium discoideum OX=44689 GN=DDB0189182 PE=4 SV=1	1.39472e+07	1.49035e+07	1.47594e+07	1.33299e+07	1.04742e+07	8.38921e+06	9.43083e+06	1.09012e+07	9.19294e+06	1.34584e+07	1.18812e+07	1.2324e+07		0.00104246	0.00102643	0.00102198	0.00106538	0.000955481	0.000966136	0.00099722	0.000913511	0.00102988	0.00100727	0.00098268	0.00100671		0.00104246	0.000955481	0.00102988	0.00102643	0.000966136	0.00100727	0.00102198	0.00099722	0.00098268	0.00106538	0.000913511	0.00100671		0.984621	1.01115	0.978049		0.980357	1.04368	0.954172		1.02199
F1A0W4	Elongation factor 2 OS=Dictyostelium purpureum OX=5786 GN=DICPUDRAFT_58424 PE=3 SV=1	1.17207e+08	1.03416e+08	1.22218e+08	7.27191e+07	8.37136e+07	5.66602e+07	5.99571e+07	9.52574e+07	7.82558e+07	1.19544e+08	1.10418e+08	1.05802e+08		0.0087604	0.00712242	0.00846266	0.00581203	0.00763653	0.00652523	0.00633989	0.00798245	0.00876693	0.00894703	0.00913254	0.00864265		0.0087604	0.00763653	0.00876693	0.00712242	0.00652523	0.00894703	0.00846266	0.00633989	0.00913254	0.00581203	0.00798245	0.00864265		0.813024	0.854476	1.02054		0.966012	0.830205	1.0417		0.663443
Q54CA5	S5 DRBM domain-containing protein OS=Dictyostelium discoideum OX=44689 GN=DDB0191770 PE=4 SV=1	3.77303e+07	3.99343e+07	4.07789e+07	3.80257e+07	3.09113e+07	2.40302e+07	2.66453e+07	3.47117e+07	2.63319e+07	3.94586e+07	3.56293e+07	3.61228e+07		0.00282008	0.00275033	0.00282363	0.00303917	0.0028198	0.00276742	0.00281748	0.0029088	0.00294994	0.0029532	0.00294687	0.00295078		0.00282008	0.0028198	0.00294994	0.00275033	0.00276742	0.0029532	0.00282363	0.00281748	0.00294687	0.00303917	0.0029088	0.00295078		0.975268	0.981427	1.00111		1.00126	0.999179	0.998959		1.07769
P90529	IfdA (Fragment) OS=Dictyostelium discoideum OX=44689 GN=ifdA PE=2 SV=1	3.96926e+07	4.65483e+07	4.50064e+07	4.07066e+07	3.46883e+07	2.80037e+07	3.08928e+07	3.98789e+07	3.13492e+07	4.58362e+07	4.1154e+07	4.20771e+07		0.00296675	0.00320585	0.00311636	0.00325345	0.00316434	0.00322502	0.00326662	0.0033418	0.00351202	0.00343052	0.00340381	0.00343716		0.00296675	0.00316434	0.00351202	0.00320585	0.00322502	0.00343052	0.00311636	0.00326662	0.00340381	0.00325345	0.0033418	0.00343716		1.08059	1.01917	0.976794		1.05043	1.03232	0.969188		1.09664
F0ZW52	Heat shock cognate 90 kDa protein OS=Dictyostelium purpureum OX=5786 GN=DICPUDRAFT_49949 PE=3 SV=1	3.42876e+07	3.70793e+07	3.71559e+07	3.46374e+07	2.7772e+07	2.28672e+07	2.52957e+07	3.16323e+07	2.34671e+07	3.54092e+07	3.11635e+07	3.37021e+07		0.00256276	0.0025537	0.00257277	0.00276837	0.00253342	0.00263348	0.00267477	0.00265074	0.002629	0.00265013	0.0025775	0.00275304		0.00256276	0.00253342	0.002629	0.0025537	0.00263348	0.00265013	0.00257277	0.00267477	0.0025775	0.00276837	0.00265074	0.00275304		0.996466	1.0395	1.00804		1.00391	1.0558	0.980412		1.08023
F0ZWF6	Vacuolar proton pump subunit B OS=Dictyostelium purpureum OX=5786 GN=DICPUDRAFT_50012 PE=3 SV=1	2.94806e+07	3.10069e+07	3.22438e+07	2.64757e+07	2.5726e+07	2.03167e+07	2.23549e+07	2.88905e+07	1.8526e+07	2.83275e+07	2.56662e+07	2.56062e+07		0.00220347	0.00213549	0.00223265	0.00211606	0.00234678	0.00233975	0.00236381	0.00242099	0.00207545	0.00212011	0.00212282	0.0020917		0.00220347	0.00234678	0.00207545	0.00213549	0.00233975	0.00212011	0.00223265	0.00236381	0.00212282	0.00211606	0.00242099	0.0020917		0.96915	0.997004	1.02152		1.01324	1.00726	1.02282		0.96033
F1A2L4	ADP/ATP translocase OS=Dictyostelium purpureum OX=5786 GN=DICPUDRAFT_93127 PE=3 SV=1	1.44083e+08	1.77412e+08	1.61598e+08	1.43057e+08	1.28814e+08	1.08982e+08	1.1198e+08	1.37825e+08	1.14626e+08	1.69455e+08	1.48853e+08	1.5973e+08		0.0107692	0.0122186	0.0111894	0.0114337	0.0117507	0.0125508	0.0118408	0.0115495	0.0128414	0.0126826	0.0123114	0.013048		0.0107692	0.0117507	0.0128414	0.0122186	0.0125508	0.0126826	0.0111894	0.0118408	0.0123114	0.0114337	0.0115495	0.013048		1.13459	1.06809	0.98763		1.03902	1.00767	0.95873		1.0617
Q54K46	Alpha/beta hydrolase fold-3 domain-containing protein OS=Dictyostelium discoideum OX=44689 GN=DDB0187546 PE=4 SV=1	5.63676e+06	6.67524e+06	6.22169e+06	5.57103e+06	5.01821e+06	3.65715e+06	4.12697e+06	4.72907e+06	4.3425e+06	5.66491e+06	5.47987e+06	5.75068e+06		0.000421309	0.000459733	0.000430806	0.00044526	0.000457772	0.000421173	0.000436387	0.00039629	0.000486487	0.000423979	0.000453234	0.000469758		0.000421309	0.000457772	0.000486487	0.000459733	0.000421173	0.000423979	0.000430806	0.000436387	0.000453234	0.00044526	0.00039629	0.000469758		1.0912	0.92005	0.871512		1.02254	0.953286	0.931648		1.05685
Q54Q30	RRM domain-containing protein OS=Dictyostelium discoideum OX=44689 GN=DDB0218582 PE=4 SV=1	2.64718e+07	2.68439e+07	2.79564e+07	2.51089e+07	2.22722e+07	1.84231e+07	1.99325e+07	2.30314e+07	1.66013e+07	2.47027e+07	2.22526e+07	2.35194e+07		0.00197858	0.00184878	0.00193577	0.00200681	0.00203172	0.00212168	0.00210767	0.00193	0.00185983	0.00184882	0.00184049	0.00192124		0.00197858	0.00203172	0.00185983	0.00184878	0.00212168	0.00184882	0.00193577	0.00210767	0.00184049	0.00200681	0.00193	0.00192124		0.934396	1.04428	0.994081		0.978364	1.03739	0.989599		1.01427
F0ZAQ1	ATP synthase subunit beta OS=Dictyostelium purpureum OX=5786 GN=DICPUDRAFT_52984 PE=3 SV=1	4.57245e+07	5.21216e+07	4.86805e+07	4.57117e+07	3.63325e+07	2.97096e+07	3.27367e+07	3.84953e+07	2.94338e+07	4.51679e+07	3.9408e+07	4.11121e+07		0.00341759	0.00358968	0.00337076	0.00365347	0.00331432	0.00342148	0.00346159	0.00322586	0.00329744	0.00338051	0.0032594	0.00335834		0.00341759	0.00331432	0.00329744	0.00358968	0.00342148	0.00338051	0.00337076	0.00346159	0.0032594	0.00365347	0.00322586	0.00335834		1.05036	1.03233	1.02519		0.986298	1.04443	0.988463		1.06902
F0ZPW7	Myosin II heavy chain OS=Dictyostelium purpureum OX=5786 GN=DICPUDRAFT_48616 PE=3 SV=1	5.44825e+07	6.09469e+07	5.88991e+07	5.15401e+07	4.53665e+07	3.47477e+07	3.7504e+07	4.6055e+07	3.49523e+07	5.42758e+07	4.87498e+07	4.86526e+07		0.00407219	0.0041975	0.00407832	0.00411931	0.00413843	0.00400169	0.00396569	0.00385935	0.00391568	0.00406217	0.00403204	0.0039743		0.00407219	0.00413843	0.00391568	0.0041975	0.00400169	0.00406217	0.00407832	0.00396569	0.00403204	0.00411931	0.00385935	0.0039743		1.03077	0.966958	1.03741		1.00151	0.958259	1.02972		1.01157
Q553S7	propionyl-CoA carboxylase OS=Dictyostelium discoideum OX=44689 GN=pccA PE=4 SV=1	3.45817e+07	3.84501e+07	3.79344e+07	3.36642e+07	2.6417e+07	2.0561e+07	2.24679e+07	2.91843e+07	2.27041e+07	3.47301e+07	3.17489e+07	3.07075e+07		0.00258474	0.00264811	0.00262667	0.00269059	0.00240981	0.00236789	0.00237576	0.00244561	0.00254352	0.00259931	0.00262592	0.00250842		0.00258474	0.00240981	0.00254352	0.00264811	0.00236789	0.00259931	0.00262667	0.00237576	0.00262592	0.00269059	0.00244561	0.00250842		1.02452	0.982604	1.02193		1.01622	0.985869	1.03239		1.04095
Q54JV0	E3 ubiquitin-protein ligase OS=Dictyostelium discoideum OX=44689 GN=DDB0215923 PE=3 SV=1	2.54294e+07	2.83395e+07	2.85829e+07	2.27842e+07	2.22464e+07	1.70505e+07	1.8139e+07	2.42786e+07	1.80504e+07	2.78655e+07	2.41132e+07	2.38799e+07		0.00190067	0.00195178	0.00197916	0.00182101	0.00202936	0.00196361	0.00191803	0.00203452	0.00202217	0.00208554	0.00199437	0.00195069		0.00190067	0.00202936	0.00202217	0.00195178	0.00196361	0.00208554	0.00197916	0.00191803	0.00199437	0.00182101	0.00203452	0.00195069		1.02689	0.967597	1.03134		1.0413	0.945138	0.986256		0.958092
B0G198	LIM-type zinc finger-containing protein OS=Dictyostelium discoideum OX=44689 GN=DDB_G0295683 PE=4 SV=1	2.27393e+07	2.52987e+07	2.41811e+07	2.20787e+07	2.08403e+07	1.63885e+07	1.80658e+07	2.14982e+07	1.45161e+07	2.12334e+07	1.8809e+07	1.88048e+07		0.0016996	0.00174236	0.00167437	0.00176462	0.00190109	0.00188736	0.00191029	0.00180153	0.00162622	0.00158917	0.00155567	0.00153611		0.0016996	0.00190109	0.00162622	0.00174236	0.00188736	0.00158917	0.00167437	0.00191029	0.00155567	0.00176462	0.00180153	0.00153611		1.02516	0.992779	0.977215		0.985152	1.00484	0.956615		1.03826
Q54L07	Uncharacterized protein OS=Dictyostelium discoideum OX=44689 GN=zipA PE=4 SV=1	3.81286e+07	4.13266e+07	4.01434e+07	3.63908e+07	3.35596e+07	2.54718e+07	2.80963e+07	3.60441e+07	2.59346e+07	3.74713e+07	3.44798e+07	3.3365e+07		0.00284984	0.00284622	0.00277963	0.00290851	0.00306138	0.00293344	0.00297091	0.00302045	0.00290543	0.00280446	0.00285179	0.0027255		0.00284984	0.00306138	0.00290543	0.00284622	0.00293344	0.00280446	0.00277963	0.00297091	0.00285179	0.00290851	0.00302045	0.0027255		0.998729	0.958209	0.96525		0.975362	0.970449	0.981538		1.02059
F0Z957	Uncharacterized protein OS=Dictyostelium purpureum OX=5786 GN=DICPUDRAFT_45156 PE=3 SV=1	3.35644e+07	3.79914e+07	3.59157e+07	3.2755e+07	2.4799e+07	2.10438e+07	2.27112e+07	2.65979e+07	2.29657e+07	3.67064e+07	3.12057e+07	3.48017e+07		0.0025087	0.00261652	0.0024869	0.00261792	0.00226221	0.00242349	0.00240149	0.00222887	0.00257282	0.00274722	0.00258099	0.00284286		0.0025087	0.00226221	0.00257282	0.00261652	0.00242349	0.00274722	0.0024869	0.00240149	0.00258099	0.00261792	0.00222887	0.00284286		1.04298	1.07129	1.06779		0.991308	1.06157	1.00318		1.04354
Q54BI8	Uncharacterized protein OS=Dictyostelium discoideum OX=44689 GN=DDB0219884 PE=4 SV=1	3.80697e+07	4.30195e+07	4.00695e+07	3.18223e+07	2.92624e+07	2.29113e+07	2.41038e+07	3.174e+07	2.42273e+07	3.71813e+07	3.22824e+07	3.17105e+07		0.00284545	0.00296281	0.00277451	0.00254338	0.00266938	0.00263856	0.00254874	0.00265977	0.00271416	0.00278276	0.00267004	0.00259034		0.00284545	0.00266938	0.00271416	0.00296281	0.00263856	0.00278276	0.00277451	0.00254874	0.00267004	0.00254338	0.00265977	0.00259034		1.04125	0.988456	1.02528		0.975072	0.954808	0.983745		0.893842
Q557C7	Uncharacterized protein OS=Dictyostelium discoideum OX=44689 GN=DDB0168140 PE=4 SV=1	2.72417e+07	3.0676e+07	2.95637e+07	2.43594e+07	2.12856e+07	1.71071e+07	1.84832e+07	2.35623e+07	1.73306e+07	2.59235e+07	2.33373e+07	2.27034e+07		0.00203613	0.0021127	0.00204706	0.00194691	0.00194171	0.00197013	0.00195442	0.00197449	0.00194153	0.00194019	0.00193021	0.00185458		0.00203613	0.00194171	0.00194153	0.0021127	0.00197013	0.00194019	0.00204706	0.00195442	0.00193021	0.00194691	0.00197449	0.00185458		1.03761	1.01463	0.999309		1.00537	1.00654	0.994165		0.956181
F0ZFD9	Ribosomal protein L23 OS=Dictyostelium purpureum OX=5786 GN=DICPUDRAFT_54064 PE=3 SV=1	2.3055e+07	2.45341e+07	2.32909e+07	1.93219e+07	1.71082e+07	1.36053e+07	1.40995e+07	1.80185e+07	1.48059e+07	2.24315e+07	2.06977e+07	2.10031e+07		0.0017232	0.0016897	0.00161272	0.00154429	0.00156064	0.00156685	0.00149089	0.00150993	0.00165869	0.00167884	0.00171188	0.00171569		0.0017232	0.00156064	0.00165869	0.0016897	0.00156685	0.00167884	0.00161272	0.00149089	0.00171188	0.00154429	0.00150993	0.00171569		0.980561	1.00398	1.01215		0.935889	0.955305	1.03207		0.896175
Q54WH0	Uncharacterized protein OS=Dictyostelium discoideum OX=44689 GN=DDB0205969 PE=4 SV=1	2.06238e+07	2.30681e+07	2.26947e+07	2.06747e+07	1.718e+07	1.39764e+07	1.4946e+07	1.83271e+07	1.3787e+07	2.00658e+07	1.76843e+07	1.81203e+07		0.00154148	0.00158873	0.00157144	0.00165241	0.00156719	0.00160958	0.0015804	0.00153579	0.00154454	0.00150178	0.00146265	0.0014802		0.00154148	0.00156719	0.00154454	0.00158873	0.00160958	0.00150178	0.00157144	0.0015804	0.00146265	0.00165241	0.00153579	0.0014802		1.03065	1.02705	0.972316		1.01943	1.00843	0.946977		1.07196
Q54I73	Uncharacterized protein OS=Dictyostelium discoideum OX=44689 GN=DDB0188190 PE=4 SV=1	2.18752e+07	2.47507e+07	2.27818e+07	2.05142e+07	1.907e+07	1.51911e+07	1.65614e+07	1.93391e+07	1.42128e+07	2.16828e+07	1.88338e+07	1.89809e+07		0.00163501	0.00170462	0.00157747	0.00163958	0.00173961	0.00174947	0.00175121	0.00162059	0.00159225	0.00162281	0.00155772	0.0015505		0.00163501	0.00173961	0.00159225	0.00170462	0.00174947	0.00162281	0.00157747	0.00175121	0.00155772	0.00163958	0.00162059	0.0015505		1.04257	1.00567	1.01919		0.964804	1.00667	0.978316		1.00279
Q75JH8	Uncharacterized protein OS=Dictyostelium discoideum OX=44689 GN=DDB0169506 PE=4 SV=1	2.67274e+07	2.86881e+07	3.05446e+07	2.6488e+07	2.26299e+07	1.77711e+07	1.97809e+07	2.47768e+07	1.75053e+07	2.59997e+07	2.3055e+07	2.36256e+07		0.00199768	0.00197579	0.00211499	0.00211703	0.00206435	0.00204659	0.00209164	0.00207627	0.00196111	0.0019459	0.00190685	0.00192991		0.00199768	0.00206435	0.00196111	0.00197579	0.00204659	0.0019459	0.00211499	0.00209164	0.00190685	0.00211703	0.00207627	0.00192991		0.989039	0.991398	0.992245		1.05872	1.01322	0.972335		1.05974
Q54P64	Saccharopine dehydrogenase (NAD(+), L-glutamate-forming) OS=Dictyostelium discoideum OX=44689 GN=DDB0218638 PE=3 SV=1	2.68397e+07	2.96718e+07	2.88119e+07	2.42212e+07	2.0091e+07	1.58939e+07	1.66976e+07	2.1967e+07	1.67647e+07	2.49892e+07	2.21161e+07	2.2847e+07		0.00200608	0.00204354	0.00199501	0.00193587	0.00183274	0.00183041	0.00176561	0.0018408	0.00187813	0.00187027	0.0018292	0.00186631		0.00200608	0.00183274	0.00187813	0.00204354	0.00183041	0.00187027	0.00199501	0.00176561	0.0018292	0.00193587	0.0018408	0.00186631		1.01867	0.99873	0.995815		0.994481	0.963369	0.973949		0.965
Q55F70	Uncharacterized protein OS=Dictyostelium discoideum OX=44689 GN=DDB0189883 PE=4 SV=1	3.55687e+07	3.94223e+07	3.6883e+07	3.4274e+07	3.04495e+07	2.42489e+07	2.64321e+07	3.06365e+07	2.18037e+07	3.21913e+07	2.87029e+07	3.12904e+07		0.00265851	0.00271507	0.00255387	0.00273932	0.00277766	0.0027926	0.00279494	0.0025673	0.00244265	0.00240929	0.00237399	0.00255603		0.00265851	0.00277766	0.00244265	0.00271507	0.0027926	0.00240929	0.00255387	0.00279494	0.00237399	0.00273932	0.0025673	0.00255603		1.02127	1.00538	0.986344		0.960641	1.00622	0.97189		1.0304
Q55CY7	Aminopeptidase OS=Dictyostelium discoideum OX=44689 GN=psaB PE=3 SV=1	3.57608e+07	4.03637e+07	3.81073e+07	3.15864e+07	3.11014e+07	2.46667e+07	2.7005e+07	3.47326e+07	2.45126e+07	3.62546e+07	3.38173e+07	3.29366e+07		0.00267287	0.00277991	0.00263865	0.00252452	0.00283713	0.00284072	0.00285552	0.00291054	0.00274613	0.00271341	0.00279699	0.00269051		0.00267287	0.00283713	0.00274613	0.00277991	0.00284072	0.00271341	0.00263865	0.00285552	0.00279699	0.00252452	0.00291054	0.00269051		1.04005	1.00126	0.988084		0.987198	1.00648	1.01852		0.944498
Q54LZ3	J domain-containing protein OS=Dictyostelium discoideum OX=44689 GN=DDB0186910 PE=4 SV=1	2.11848e+07	2.33906e+07	2.44279e+07	2.16065e+07	1.86482e+07	1.47767e+07	1.6061e+07	2.07738e+07	1.50111e+07	2.20215e+07	1.92945e+07	1.9299e+07		0.00158341	0.00161094	0.00169145	0.00172689	0.00170113	0.00170174	0.00169829	0.00174082	0.00168168	0.00164815	0.00159583	0.00157649		0.00158341	0.00170113	0.00168168	0.00161094	0.00170174	0.00164815	0.00169145	0.00169829	0.00159583	0.00172689	0.00174082	0.00157649		1.01739	1.00036	0.980065		1.06823	0.998334	0.948949		1.09061
Q55F82	Uncharacterized protein OS=Dictyostelium discoideum OX=44689 GN=DDB_G0268600 PE=4 SV=2	7.68982e+07	8.9472e+07	8.93699e+07	7.70901e+07	5.95771e+07	4.68083e+07	5.02328e+07	6.88054e+07	5.10584e+07	7.3697e+07	6.56105e+07	6.27561e+07		0.0057476	0.00616206	0.0061882	0.00616137	0.00543475	0.00539064	0.00531164	0.00576581	0.00572003	0.00551571	0.00542657	0.00512638		0.0057476	0.00543475	0.00572003	0.00616206	0.00539064	0.00551571	0.0061882	0.00531164	0.00542657	0.00616137	0.00576581	0.00512638		1.07211	0.991883	0.96428		1.07666	0.977347	0.948696		1.07199
Q54E42	Poly [ADP-ribose] polymerase OS=Dictyostelium discoideum OX=44689 GN=adprt3 PE=4 SV=1	3.46157e+07	3.63036e+07	3.83951e+07	3.37077e+07	2.86996e+07	2.2828e+07	2.57013e+07	3.0511e+07	2.13229e+07	3.2542e+07	2.92811e+07	2.94078e+07		0.00258728	0.00250028	0.00265858	0.00269406	0.00261803	0.00262896	0.00271767	0.00255678	0.00238878	0.00243554	0.00242181	0.00240225		0.00258728	0.00261803	0.00238878	0.00250028	0.00262896	0.00243554	0.00265858	0.00271767	0.00242181	0.00269406	0.00255678	0.00240225		0.966372	1.00418	1.01957		1.02756	1.03806	1.01382		1.04127
Q54N76	Thioredoxin domain-containing protein OS=Dictyostelium discoideum OX=44689 GN=DDB0218719 PE=3 SV=1	7.31883e+07	7.4942e+07	7.41647e+07	5.20158e+07	5.42754e+07	4.28391e+07	4.41805e+07	6.02767e+07	4.23687e+07	6.89595e+07	6.2888e+07	6.20457e+07		0.00547032	0.00516136	0.00513536	0.00415732	0.00495111	0.00493352	0.00467166	0.00505111	0.00474653	0.00516114	0.0052014	0.00506835		0.00547032	0.00495111	0.00474653	0.00516136	0.00493352	0.00516114	0.00513536	0.00467166	0.0052014	0.00415732	0.00505111	0.00506835		0.943522	0.996448	1.08735		0.938768	0.943559	1.09583		0.759979
Q54YA2	ATP citrate synthase OS=Dictyostelium discoideum OX=44689 GN=DDB0205386 PE=4 SV=1	3.98654e+07	4.32429e+07	4.37588e+07	3.90612e+07	3.15762e+07	2.547e+07	2.67511e+07	3.22909e+07	2.85134e+07	4.05885e+07	3.63291e+07	3.38654e+07		0.00297966	0.0029782	0.00302997	0.00312194	0.00288044	0.00293323	0.00282867	0.00270593	0.00319433	0.00303777	0.00300474	0.00276637		0.00297966	0.00288044	0.00319433	0.0029782	0.00293323	0.00303777	0.00302997	0.00282867	0.00300474	0.00312194	0.00270593	0.00276637		0.99951	1.01833	0.950988		1.01689	0.982026	0.940648		1.04775
Q8T131	Propionyl-CoA carboxylase beta chain, mitochondrial OS=Dictyostelium discoideum OX=44689 GN=DDB0166993 PE=4 SV=1	2.90038e+07	3.10371e+07	2.96754e+07	2.50653e+07	2.18622e+07	1.71582e+07	1.83299e+07	2.32055e+07	1.82021e+07	2.80916e+07	2.46313e+07	2.51558e+07		0.00216783	0.00213757	0.0020548	0.00200333	0.00199431	0.00197601	0.00193821	0.00194459	0.00203916	0.00210246	0.00203723	0.00205491		0.00216783	0.00199431	0.00203916	0.00213757	0.00197601	0.00210246	0.0020548	0.00193821	0.00203723	0.00200333	0.00194459	0.00205491		0.986039	0.990825	1.03104		0.947859	0.971867	0.999052		0.924116
Q75JY8	ADF-H domain-containing protein OS=Dictyostelium discoideum OX=44689 GN=DDB_G0277615 PE=4 SV=1	3.62028e+07	4.04935e+07	3.80713e+07	3.20166e+07	2.95079e+07	2.33191e+07	2.57734e+07	3.08228e+07	2.29888e+07	3.57655e+07	3.11768e+07	3.25084e+07		0.0027059	0.00278884	0.00263616	0.0025589	0.00269177	0.00268553	0.00272529	0.00258291	0.00257541	0.0026768	0.0025786	0.00265553		0.0027059	0.00269177	0.00257541	0.00278884	0.00268553	0.0026768	0.00263616	0.00272529	0.0025786	0.0025589	0.00258291	0.00265553		1.03065	0.997681	1.03937		0.974224	1.01245	1.00124		0.945674
F0ZXE3	60S acidic ribosomal protein P0 OS=Dictyostelium purpureum OX=5786 GN=DICPUDRAFT_95530 PE=3 SV=1	2.69627e+07	3.18598e+07	2.84976e+07	2.69419e+07	2.27119e+07	2.06543e+07	2.23451e+07	2.42561e+07	2.02528e+07	3.03694e+07	2.57524e+07	2.72883e+07		0.00201527	0.00219423	0.00197325	0.00215331	0.00207183	0.00237864	0.00236278	0.00203263	0.00226891	0.00227294	0.00212996	0.00222911		0.00201527	0.00207183	0.00226891	0.00219423	0.00237864	0.00227294	0.00197325	0.00236278	0.00212996	0.00215331	0.00203263	0.00222911		1.0888	1.14809	1.00178		0.979146	1.14043	0.938759		1.06849
Q54TU2	Uncharacterized protein OS=Dictyostelium discoideum OX=44689 GN=DDB0205629 PE=4 SV=1	2.243e+07	2.5246e+07	2.59812e+07	2.24756e+07	2.05906e+07	1.62131e+07	1.82673e+07	2.28338e+07	1.68909e+07	2.30954e+07	2.13878e+07	1.99847e+07		0.00167648	0.00173873	0.00179901	0.00179635	0.00187831	0.00186717	0.00193159	0.00191344	0.00189227	0.00172853	0.00176897	0.0016325		0.00167648	0.00187831	0.00189227	0.00173873	0.00186717	0.00172853	0.00179901	0.00193159	0.00176897	0.00179635	0.00191344	0.0016325		1.03713	0.994066	0.913468		1.07308	1.02837	0.934838		1.0715
Q55EK6	Sacsin OS=Dictyostelium discoideum OX=44689 GN=DDB0190082 PE=4 SV=1	1.88309e+07	2.1104e+07	2.09072e+07	1.8864e+07	1.5629e+07	1.22362e+07	1.32947e+07	1.66388e+07	1.25259e+07	1.83025e+07	1.64508e+07	1.63899e+07		0.00140748	0.00145346	0.00144767	0.00150769	0.00142571	0.00140918	0.00140579	0.00139431	0.00140326	0.00136981	0.00136063	0.00133885		0.00140748	0.00142571	0.00140326	0.00145346	0.00140918	0.00136981	0.00144767	0.00140579	0.00136063	0.00150769	0.00139431	0.00133885		1.03267	0.988401	0.976165		1.02856	0.986027	0.969621		1.0712
F0ZAN3	Calponin-homology (CH) domain-containing protein OS=Dictyostelium purpureum OX=5786 GN=DICPUDRAFT_91322 PE=4 SV=1	3.35632e+07	3.50305e+07	3.67929e+07	3.2423e+07	2.88737e+07	2.39386e+07	2.65033e+07	3.14281e+07	2.43821e+07	3.63207e+07	3.12712e+07	3.23854e+07		0.00250862	0.0024126	0.00254764	0.00259138	0.00263392	0.00275687	0.00280247	0.00263364	0.0027315	0.00271835	0.00258641	0.00264548		0.00250862	0.00263392	0.0027315	0.0024126	0.00275687	0.00271835	0.00254764	0.00280247	0.00258641	0.00259138	0.00263364	0.00264548		0.961725	1.04668	0.995185		1.01555	1.06399	0.946882		1.03299
Q54RZ4	Monalysin beta barrel Pore-forming domain-containing protein OS=Dictyostelium discoideum OX=44689 GN=orfSGP PE=4 SV=1	2.53195e+07	2.99852e+07	2.93368e+07	2.66816e+07	2.93069e+07	2.49511e+07	2.86643e+07	3.18276e+07	2.19521e+07	3.37861e+07	2.84898e+07	3.09814e+07		0.00189245	0.00206512	0.00203135	0.00213251	0.00267344	0.00287348	0.00303098	0.00266711	0.00245927	0.00252865	0.00235636	0.00253079		0.00189245	0.00267344	0.00245927	0.00206512	0.00287348	0.00252865	0.00203135	0.00303098	0.00235636	0.00213251	0.00266711	0.00253079		1.09124	1.07482	1.02821		1.0734	1.13374	0.958153		1.12685
Q557Q0	AAA+ ATPase, core domain-containing protein OS=Dictyostelium discoideum OX=44689 GN=DDB_G0273451 PE=4 SV=2	9.8881e+06	1.0871e+07	1.06785e+07	1.01347e+07	8.54496e+06	6.82148e+06	7.27679e+06	8.96184e+06	6.70966e+06	9.52515e+06	8.4647e+06	8.6772e+06		0.000739066	0.000748699	0.00073941	0.000810006	0.000779488	0.00078559	0.000769451	0.000750991	0.000751677	0.000712892	0.000700106	0.000708818		0.000739066	0.000779488	0.000751677	0.000748699	0.00078559	0.000712892	0.00073941	0.000769451	0.000700106	0.000810006	0.000750991	0.000708818		1.01303	1.00783	0.948401		1.00046	0.987123	0.931392		1.09599
F0ZJE0	H(+)-transporting two-sector ATPase OS=Dictyostelium purpureum OX=5786 GN=DICPUDRAFT_47400 PE=3 SV=1	1.3627e+07	1.44932e+07	1.38436e+07	1.1196e+07	1.08262e+07	8.45858e+06	8.95741e+06	1.14583e+07	7.48388e+06	1.18337e+07	1.04127e+07	1.06423e+07		0.00101852	0.000998168	0.000958565	0.000894831	0.000987591	0.000974126	0.00094716	0.000960193	0.000838412	0.000885671	0.00086122	0.000869343		0.00101852	0.000987591	0.000838412	0.000998168	0.000974126	0.000885671	0.000958565	0.00094716	0.00086122	0.000894831	0.000960193	0.000869343		0.980014	0.986366	1.05637		0.941132	0.959062	1.0272		0.878557
F0ZP14	DNA-directed RNA polymerases I, II, and III subunit RPABC5 OS=Dictyostelium purpureum OX=5786 GN=DICPUDRAFT_48405 PE=3 SV=1	2.01223e+07	2.26024e+07	2.114e+07	1.89934e+07	1.54423e+07	1.25276e+07	1.3419e+07	1.60644e+07	1.40218e+07	2.08259e+07	1.91323e+07	1.9468e+07		0.001504	0.00155666	0.00146379	0.00151803	0.00140868	0.00144273	0.00141894	0.00134618	0.00157085	0.00155868	0.00158241	0.00159029		0.001504	0.00140868	0.00157085	0.00155666	0.00144273	0.00155868	0.00146379	0.00141894	0.00158241	0.00151803	0.00134618	0.00159029		1.03501	1.02417	0.992252		0.97326	1.00728	1.00736		1.00933
Q54G31	Uncharacterized protein OS=Dictyostelium discoideum OX=44689 GN=DDB0219564 PE=4 SV=1	2.17402e+07	2.31134e+07	2.25921e+07	1.38756e+07	1.36137e+07	9.86302e+06	1.00829e+07	1.49897e+07	1.38485e+07	2.0717e+07	1.89611e+07	1.86822e+07		0.00162493	0.00159185	0.00156434	0.001109	0.00124187	0.00113587	0.00106617	0.00125612	0.00155143	0.00155053	0.00156825	0.0015261		0.00162493	0.00124187	0.00155143	0.00159185	0.00113587	0.00155053	0.00156434	0.00106617	0.00156825	0.001109	0.00125612	0.0015261		0.979645	0.914641	0.999415		0.962711	0.858517	1.01084		0.68249
F0ZLS6	Glutamate dehydrogenase OS=Dictyostelium purpureum OX=5786 GN=DICPUDRAFT_55370 PE=3 SV=1	4.9304e+07	5.10989e+07	4.99372e+07	2.54e+07	3.26651e+07	2.48817e+07	2.41639e+07	3.64925e+07	2.86711e+07	4.64271e+07	4.29223e+07	4.1766e+07		0.00368513	0.00351925	0.00345778	0.00203008	0.00297978	0.00286548	0.0025551	0.00305802	0.003212	0.00347475	0.00355006	0.00341176		0.00368513	0.00297978	0.003212	0.00351925	0.00286548	0.00347475	0.00345778	0.0025551	0.00355006	0.00203008	0.00305802	0.00341176		0.954987	0.961641	1.0818		0.938306	0.857481	1.10525		0.550885
F1A2P5	S-adenosylmethionine synthase OS=Dictyostelium purpureum OX=5786 GN=DICPUDRAFT_51206 PE=3 SV=1	3.31773e+07	3.49425e+07	3.39396e+07	3.13706e+07	2.37431e+07	1.86539e+07	2.11704e+07	2.51178e+07	1.84264e+07	2.86763e+07	2.5822e+07	2.75022e+07		0.00247977	0.00240654	0.00235006	0.00250728	0.0021659	0.00214826	0.00223856	0.00210484	0.00206429	0.00214622	0.00213571	0.00224658		0.00247977	0.0021659	0.00206429	0.00240654	0.00214826	0.00214622	0.00235006	0.00223856	0.00213571	0.00250728	0.00210484	0.00224658		0.970468	0.991858	1.03969		0.947694	1.03355	1.03459		1.01109
Q54RC0	Uncharacterized protein OS=Dictyostelium discoideum OX=44689 GN=DDB0218473 PE=4 SV=1	1.2026e+07	1.278e+07	1.25069e+07	1.16447e+07	9.60842e+06	7.9069e+06	8.48699e+06	9.79447e+06	7.19825e+06	1.05584e+07	9.47604e+06	1.02512e+07		0.000898863	0.000880173	0.000866013	0.000930692	0.0008765	0.000910591	0.000897418	0.000820764	0.000806413	0.000790222	0.000783753	0.000837393		0.000898863	0.0008765	0.000806413	0.000880173	0.000910591	0.000790222	0.000866013	0.000897418	0.000783753	0.000930692	0.000820764	0.000837393		0.979207	1.03889	0.979922		0.963454	1.02387	0.9719		1.03541
Q55E77	Uncharacterized protein OS=Dictyostelium discoideum OX=44689 GN=DDB0201696 PE=4 SV=1	1.49038e+07	1.68006e+07	1.66174e+07	1.35031e+07	1.39111e+07	1.0721e+07	1.13941e+07	1.55855e+07	1.00675e+07	1.49962e+07	1.31675e+07	1.36704e+07		0.00111395	0.00115708	0.00115063	0.00107923	0.001269	0.00123468	0.00120481	0.00130604	0.00112786	0.00112236	0.00108907	0.0011167		0.00111395	0.001269	0.00112786	0.00115708	0.00123468	0.00112236	0.00115063	0.00120481	0.00108907	0.00107923	0.00130604	0.0011167		1.03872	0.972955	0.995127		1.03293	0.94942	0.965608		0.968828
Q55CT4	Aminopeptidase OS=Dictyostelium discoideum OX=44689 GN=psaA PE=3 SV=1	2.1186e+07	2.23923e+07	2.33002e+07	1.95841e+07	1.7779e+07	1.37168e+07	1.50679e+07	1.97088e+07	1.42973e+07	2.08678e+07	1.88585e+07	1.87646e+07		0.00158351	0.00154219	0.00161337	0.00156524	0.00162184	0.00157969	0.00159329	0.00165157	0.00160172	0.00156181	0.00155976	0.00153283		0.00158351	0.00162184	0.00160172	0.00154219	0.00157969	0.00156181	0.00161337	0.00159329	0.00155976	0.00156524	0.00165157	0.00153283		0.973905	0.974009	0.975087		1.01886	0.982395	0.973808		0.988466
F0ZS44	PdxS/SNZ N-terminal domain-containing protein OS=Dictyostelium purpureum OX=5786 GN=DICPUDRAFT_95090 PE=3 SV=1	1.77821e+07	1.87615e+07	1.83647e+07	1.10901e+07	1.33165e+07	1.04339e+07	1.09873e+07	1.4014e+07	9.12738e+06	1.43893e+07	1.2766e+07	1.35102e+07		0.00132909	0.00129213	0.00127162	0.000886367	0.00121476	0.00120161	0.0011618	0.00117435	0.00102253	0.00107694	0.00105586	0.00110361		0.00132909	0.00121476	0.00102253	0.00129213	0.00120161	0.00107694	0.00127162	0.0011618	0.00105586	0.000886367	0.00117435	0.00110361		0.972195	0.989178	1.05321		0.956763	0.956405	1.0326		0.666899
Q54F09	Uncharacterized protein OS=Dictyostelium discoideum OX=44689 GN=DDB0189295 PE=4 SV=1	2.63291e+07	2.75552e+07	2.75081e+07	2.60264e+07	2.07346e+07	1.70894e+07	1.83039e+07	2.27176e+07	1.76253e+07	2.72157e+07	2.41406e+07	2.51421e+07		0.00196792	0.00189777	0.00190473	0.00208014	0.00189146	0.00196809	0.00193546	0.00190371	0.00197455	0.00203691	0.00199665	0.00205379		0.00196792	0.00189146	0.00197455	0.00189777	0.00196809	0.00203691	0.00190473	0.00193546	0.00199665	0.00208014	0.00190371	0.00205379		0.964354	1.04052	1.03158		0.967895	1.02326	1.01119		1.05703
Q55CR6	RNA helicase OS=Dictyostelium discoideum OX=44689 GN=DDB0190682 PE=4 SV=1	9.43278e+06	1.01366e+07	9.72928e+06	8.21563e+06	7.38996e+06	5.97115e+06	6.37783e+06	7.44569e+06	5.841e+06	8.84978e+06	7.97856e+06	8.14337e+06		0.000705034	0.000698123	0.00067368	0.000656628	0.000674127	0.000687663	0.000674394	0.00062394	0.000654362	0.000662345	0.000659898	0.000665211		0.000705034	0.000674127	0.000654362	0.000698123	0.000687663	0.000662345	0.00067368	0.000674394	0.000659898	0.000656628	0.00062394	0.000665211		0.990197	1.02008	1.0122		0.955528	1.0004	1.00846		0.931342
Q54LJ4	Poly [ADP-ribose] polymerase OS=Dictyostelium discoideum OX=44689 GN=DDB0187042 PE=3 SV=1	1.17664e+07	1.27939e+07	1.2856e+07	1.1004e+07	1.0101e+07	7.93646e+06	8.6519e+06	1.08572e+07	8.1004e+06	1.17145e+07	1.08259e+07	1.05586e+07		0.000879456	0.000881132	0.000890182	0.000879488	0.000921436	0.000913996	0.000914855	0.00090982	0.00090748	0.000876752	0.000895401	0.000862502		0.000879456	0.000921436	0.00090748	0.000881132	0.000913996	0.000876752	0.000890182	0.000914855	0.000895401	0.000879488	0.00090982	0.000862502		1.00191	0.991926	0.966139		1.0122	0.992857	0.986689		1.00004
Q55ET7	Obg-like ATPase 1 OS=Dictyostelium discoideum OX=44689 GN=DDB0190011 PE=3 SV=1	2.40306e+07	2.61983e+07	2.49424e+07	2.09986e+07	1.84412e+07	1.4834e+07	1.61678e+07	1.97344e+07	1.49226e+07	2.33267e+07	2.10119e+07	2.17503e+07		0.00179612	0.00180432	0.00172707	0.0016783	0.00168225	0.00170834	0.00170959	0.00165371	0.00167176	0.00174584	0.00173787	0.00177673		0.00179612	0.00168225	0.00167176	0.00180432	0.00170834	0.00174584	0.00172707	0.00170959	0.00173787	0.0016783	0.00165371	0.00177673		1.00456	1.01551	1.04431		0.961559	1.01626	1.03954		0.934404
Q54FX9	RRM domain-containing protein OS=Dictyostelium discoideum OX=44689 GN=DDB0188942 PE=4 SV=1	5.83638e+06	6.37717e+06	6.09033e+06	5.71318e+06	4.7696e+06	3.75319e+06	4.21305e+06	5.02947e+06	3.80627e+06	5.42042e+06	4.99764e+06	5.06285e+06		0.000436229	0.000439205	0.00042171	0.000456622	0.000435093	0.000432233	0.000445489	0.000421464	0.000426412	0.000405681	0.000413349	0.00041357		0.000436229	0.000435093	0.000426412	0.000439205	0.000432233	0.000405681	0.00042171	0.000445489	0.000413349	0.000456622	0.000421464	0.00041357		1.00682	0.993427	0.951382		0.966719	1.02389	0.969365		1.04675
Q54TY4	Lysine--tRNA ligase OS=Dictyostelium discoideum OX=44689 GN=lysS PE=3 SV=1	1.53971e+07	1.71057e+07	1.72687e+07	1.57942e+07	1.29412e+07	1.00545e+07	1.1239e+07	1.45631e+07	1.14466e+07	1.67455e+07	1.505e+07	1.51367e+07		0.00115082	0.00117809	0.00119573	0.00126234	0.00118052	0.00115791	0.00118841	0.00122037	0.00128235	0.00125328	0.00124477	0.00123648		0.00115082	0.00118052	0.00128235	0.00117809	0.00115791	0.00125328	0.00119573	0.00118841	0.00124477	0.00126234	0.00122037	0.00123648		1.0237	0.980849	0.977334		1.03902	1.00669	0.970698		1.0969
Q54UV0	Uncharacterized protein OS=Dictyostelium discoideum OX=44689 GN=DDB0204740 PE=4 SV=1	1.29941e+07	1.30004e+07	1.36304e+07	1.23941e+07	1.03246e+07	8.08752e+06	8.74636e+06	1.12101e+07	8.46372e+06	1.30644e+07	1.17543e+07	1.20445e+07		0.000971215	0.000895357	0.000943807	0.000990587	0.000941835	0.000931393	0.000924843	0.000939389	0.000948183	0.000977777	0.000972186	0.000983882		0.000971215	0.000941835	0.000948183	0.000895357	0.000931393	0.000977777	0.000943807	0.000924843	0.000972186	0.000990587	0.000939389	0.000983882		0.921894	0.988913	1.03121		0.97178	0.981959	1.02531		1.01995
F0ZAW1	Major vault protein beta (MVP-beta) OS=Dictyostelium purpureum OX=5786 GN=DICPUDRAFT_53036 PE=4 SV=1	2.66926e+07	2.96334e+07	2.82485e+07	2.39651e+07	2.29098e+07	1.72271e+07	1.85597e+07	2.39023e+07	1.75385e+07	2.5155e+07	2.27995e+07	2.1743e+07		0.00199509	0.00204089	0.001956	0.00191539	0.00208988	0.00198394	0.00196251	0.00200298	0.00196483	0.00188268	0.00188572	0.00177612		0.00199509	0.00208988	0.00196483	0.00204089	0.00198394	0.00188268	0.001956	0.00196251	0.00188572	0.00191539	0.00200298	0.00177612		1.02296	0.949309	0.958191		0.980409	0.939052	0.959738		0.960054
A0A0K2ZB59	Formin-A OS=Dictyostelium discoideum AX2 OX=366501 GN=forA PE=2 SV=1	2.91165e+07	3.20356e+07	3.15645e+07	2.7844e+07	2.58108e+07	2.02686e+07	2.23743e+07	2.70053e+07	1.96901e+07	2.90103e+07	2.57143e+07	2.56594e+07		0.00217626	0.00220633	0.00218561	0.00222541	0.00235452	0.00233422	0.00236586	0.00226301	0.00220587	0.00217122	0.0021268	0.00209605		0.00217626	0.00235452	0.00220587	0.00220633	0.00233422	0.00217122	0.00218561	0.00236586	0.0021268	0.00222541	0.00226301	0.00209605		1.01382	0.991378	0.984291		1.0043	1.00482	0.964157		1.02259
Q55BV1	Acyl-CoA dehydrogenase OS=Dictyostelium discoideum OX=44689 GN=DDB0190990 PE=3 SV=1	1.34941e+07	1.52989e+07	1.50497e+07	1.35697e+07	1.08643e+07	8.80531e+06	9.53582e+06	1.21087e+07	8.2909e+06	1.27813e+07	1.12589e+07	1.19967e+07		0.00100859	0.00105366	0.00104208	0.00108455	0.000991064	0.00101406	0.00100832	0.00101469	0.000928822	0.00095659	0.000931212	0.000979982		0.00100859	0.000991064	0.000928822	0.00105366	0.00101406	0.00095659	0.00104208	0.00100832	0.000931212	0.00108455	0.00101469	0.000979982		1.04468	1.0232	1.0299		1.0332	1.01741	1.00257		1.07531
F0Z8T4	Malate dehydrogenase OS=Dictyostelium purpureum OX=5786 GN=DICPUDRAFT_91190 PE=3 SV=1	2.55864e+07	2.56791e+07	2.61273e+07	1.31586e+07	1.70728e+07	1.28592e+07	1.31082e+07	1.8767e+07	1.50609e+07	2.44546e+07	2.17939e+07	2.25607e+07		0.0019124	0.00176855	0.00180912	0.0010517	0.00155741	0.00148092	0.00138607	0.00157265	0.00168725	0.00183025	0.00180255	0.00184293		0.0019124	0.00155741	0.00168725	0.00176855	0.00148092	0.00183025	0.00180912	0.00138607	0.00180255	0.0010517	0.00157265	0.00184293		0.92478	0.950882	1.08475		0.945992	0.889979	1.06834		0.549934
Q55FM7	Rab GDP dissociation inhibitor OS=Dictyostelium discoideum OX=44689 GN=DDB0189731 PE=3 SV=1	3.74023e+07	4.32172e+07	4.46737e+07	3.87891e+07	3.2989e+07	2.58427e+07	2.74024e+07	3.78224e+07	2.66409e+07	3.914e+07	3.58033e+07	3.48152e+07		0.00279556	0.00297643	0.00309332	0.0031002	0.00300933	0.00297615	0.00289754	0.00316947	0.00298456	0.00292936	0.00296126	0.00284397		0.00279556	0.00300933	0.00298456	0.00297643	0.00297615	0.00292936	0.00309332	0.00289754	0.00296126	0.0031002	0.00316947	0.00284397		1.0647	0.988975	0.981505		1.10651	0.962853	0.992193		1.10897
Q86IF6	PX domain-containing protein OS=Dictyostelium discoideum OX=44689 GN=DDB0217073 PE=4 SV=1	9.71627e+06	1.09833e+07	1.03266e+07	9.68982e+06	8.03268e+06	6.44193e+06	7.38331e+06	8.81471e+06	6.91262e+06	9.73849e+06	8.75893e+06	9.03584e+06		0.000726223	0.000756436	0.000715042	0.000774452	0.000732758	0.00074188	0.000780715	0.000738662	0.000774415	0.000728858	0.000724442	0.000738114		0.000726223	0.000732758	0.000774415	0.000756436	0.00074188	0.000728858	0.000715042	0.000780715	0.000724442	0.000774452	0.000738662	0.000738114		1.0416	1.01245	0.941173		0.984604	1.06545	0.93547		1.06641
Q553T0	SAM-dependent methyltransferase Erg6/SMT-type domain-containing protein OS=Dictyostelium discoideum OX=44689 GN=DDB0202574 PE=3 SV=1	1.86134e+07	2.13322e+07	1.9422e+07	1.74127e+07	1.45468e+07	1.16245e+07	1.22163e+07	1.5205e+07	1.0897e+07	1.70817e+07	1.43928e+07	1.47952e+07		0.00139122	0.00146918	0.00134483	0.00139169	0.00132699	0.00133873	0.00129176	0.00127416	0.00122079	0.00127845	0.00119041	0.00120858		0.00139122	0.00132699	0.00122079	0.00146918	0.00133873	0.00127845	0.00134483	0.00129176	0.00119041	0.00139169	0.00127416	0.00120858		1.05604	1.00885	1.04723		0.966658	0.973449	0.975118		1.00034
F0Z9U1	Ubiquitin-like domain-containing protein OS=Dictyostelium purpureum OX=5786 GN=DICPUDRAFT_52740 PE=3 SV=1	5.09515e+06	5.29641e+06	4.5182e+06	3.37773e+06	3.59184e+06	3.08105e+06	2.94842e+06	3.44995e+06	2.54918e+06	4.46279e+06	3.92611e+06	4.23782e+06		0.000380827	0.000364771	0.000312852	0.000269963	0.000327655	0.000354826	0.000311767	0.000289102	0.000285583	0.000334008	0.000324724	0.000346177		0.000380827	0.000327655	0.000285583	0.000364771	0.000354826	0.000334008	0.000312852	0.000311767	0.000324724	0.000269963	0.000289102	0.000346177		0.957841	1.08293	1.16957		0.821507	0.951508	1.13706		0.708887
Q54P24	DH domain-containing protein OS=Dictyostelium discoideum OX=44689 GN=grfA PE=4 SV=1	2.34818e+07	2.37451e+07	2.36426e+07	1.9305e+07	1.96097e+07	1.52306e+07	1.63171e+07	2.03784e+07	1.57228e+07	2.3965e+07	2.08361e+07	2.07508e+07		0.0017551	0.00163536	0.00163708	0.00154294	0.00178883	0.00175402	0.00172537	0.00170768	0.00176141	0.00179362	0.00172333	0.00169507		0.0017551	0.00178883	0.00176141	0.00163536	0.00175402	0.00179362	0.00163708	0.00172537	0.00172333	0.00154294	0.00170768	0.00169507		0.931775	0.980539	1.01829		0.932755	0.964524	0.978382		0.879117
Q54CB5	TROVE domain-containing protein OS=Dictyostelium discoideum OX=44689 GN=DDB0191760 PE=4 SV=1	2.05982e+07	2.14823e+07	2.14784e+07	1.7734e+07	1.68687e+07	1.33905e+07	1.40768e+07	1.76365e+07	1.30892e+07	1.95398e+07	1.7129e+07	1.67382e+07		0.00153957	0.00147951	0.00148722	0.00141738	0.0015388	0.0015421	0.00148849	0.00147792	0.00146637	0.00146242	0.00141672	0.0013673		0.00153957	0.0015388	0.00146637	0.00147951	0.0015421	0.00146242	0.00148722	0.00148849	0.00141672	0.00141738	0.00147792	0.0013673		0.96099	1.00215	0.997305		0.965996	0.967304	0.966144		0.920631
Q86IC6	C2 NT-type domain-containing protein OS=Dictyostelium discoideum OX=44689 GN=DDB0167176 PE=4 SV=1	1.25148e+07	1.38992e+07	1.37797e+07	1.24535e+07	1.13676e+07	8.93174e+06	9.80509e+06	1.22259e+07	8.10183e+06	1.2144e+07	1.09326e+07	1.08487e+07		0.000935391	0.000957255	0.00095414	0.000995338	0.00103698	0.00102862	0.00103679	0.00102452	0.000907641	0.000908891	0.000904226	0.000886198		0.000935391	0.00103698	0.000907641	0.000957255	0.00102862	0.000908891	0.00095414	0.00103679	0.000904226	0.000995338	0.00102452	0.000886198		1.02337	0.991937	1.00138		1.02004	0.999823	0.996237		1.06409
F0ZFR8	ATP citrate synthase OS=Dictyostelium purpureum OX=5786 GN=DICPUDRAFT_91676 PE=4 SV=1	2.34855e+07	2.64517e+07	2.44552e+07	1.98679e+07	1.71541e+07	1.38727e+07	1.41271e+07	1.70279e+07	1.58371e+07	2.46953e+07	2.17809e+07	2.06735e+07		0.00175538	0.00182176	0.00169334	0.00158793	0.00156483	0.00159764	0.00149381	0.00142691	0.00177422	0.00184827	0.00180148	0.00168876		0.00175538	0.00156483	0.00177422	0.00182176	0.00159764	0.00184827	0.00169334	0.00149381	0.00180148	0.00158793	0.00142691	0.00168876		1.03782	1.02096	1.04174		0.964659	0.954611	1.01537		0.904606
Q86K67	DUF4460 domain-containing protein OS=Dictyostelium discoideum OX=44689 GN=DDB0217938 PE=4 SV=1	1.85732e+07	2.07318e+07	2.0455e+07	1.86888e+07	1.50439e+07	1.21203e+07	1.30396e+07	1.63601e+07	1.31529e+07	1.957e+07	1.78031e+07	1.77751e+07		0.00138822	0.00142782	0.00141636	0.00149369	0.00137233	0.00139583	0.00137881	0.00137096	0.00147351	0.00146468	0.00147247	0.001452		0.00138822	0.00137233	0.00147351	0.00142782	0.00139583	0.00146468	0.00141636	0.00137881	0.00147247	0.00149369	0.00137096	0.001452		1.02853	1.01712	0.994011		1.02027	1.00472	0.999298		1.07598
Q55GV2	Uncharacterized protein OS=Dictyostelium discoideum OX=44689 GN=DDB0202067 PE=4 SV=1	5.46266e+06	4.20688e+06	4.48721e+06	4.80947e+06	3.22712e+06	2.37434e+06	2.59819e+06	4.03458e+06	2.65202e+06	2.71331e+06	4.07244e+06	3.55389e+06		0.000408296	0.000289733	0.000310706	0.000384393	0.000294384	0.000273439	0.000274734	0.000338093	0.000297104	0.000203072	0.000336827	0.000290308		0.000408296	0.000294384	0.000297104	0.000289733	0.000273439	0.000203072	0.000310706	0.000274734	0.000336827	0.000384393	0.000338093	0.000290308		0.709617	0.928852	0.683507		0.760983	0.933248	1.1337		0.941458
Q54FY2	Aldehyde dehydrogenase OS=Dictyostelium discoideum OX=44689 GN=DDB0231474 PE=3 SV=1	1.3665e+07	1.48505e+07	1.42866e+07	1.18702e+07	1.13651e+07	8.91945e+06	9.69163e+06	1.20398e+07	7.35337e+06	1.08015e+07	9.50898e+06	9.58076e+06		0.00102136	0.00102277	0.000989238	0.000948715	0.00103675	0.0010272	0.0010248	0.00100892	0.000823791	0.000808418	0.000786477	0.000782627		0.00102136	0.00103675	0.000823791	0.00102277	0.0010272	0.000808418	0.000989238	0.0010248	0.000786477	0.000948715	0.00100892	0.000782627		1.00138	0.990795	0.981338		0.968548	0.988475	0.954704		0.928872
Q556T3	Filament-interacting protein OS=Dictyostelium discoideum OX=44689 GN=fip-1 PE=4 SV=1	1.07836e+07	1.17733e+07	1.16029e+07	1.026e+07	9.36712e+06	7.35573e+06	8.23193e+06	9.38791e+06	7.22002e+06	1.03801e+07	9.73204e+06	9.37822e+06		0.000805997	0.000810844	0.000803412	0.000820025	0.000854488	0.000847117	0.000870447	0.000786695	0.000808853	0.000776878	0.000804927	0.000766082		0.000805997	0.000854488	0.000808853	0.000810844	0.000847117	0.000776878	0.000803412	0.000870447	0.000804927	0.000820025	0.000786695	0.000766082		1.00601	0.991374	0.96047		0.996793	1.01868	0.995146		1.0174
Q54FY3	Aldehyde dehydrogenase OS=Dictyostelium discoideum OX=44689 GN=hydA PE=3 SV=1	1.09241e+07	1.1731e+07	1.11194e+07	1.01564e+07	8.75089e+06	7.1813e+06	8.08885e+06	1.00668e+07	6.95689e+06	1.02668e+07	9.03017e+06	9.67156e+06		0.000816503	0.000807932	0.000769939	0.000811742	0.000798274	0.000827028	0.000855318	0.000843586	0.000779374	0.000768397	0.000746876	0.000790044		0.000816503	0.000798274	0.000779374	0.000807932	0.000827028	0.000768397	0.000769939	0.000855318	0.000746876	0.000811742	0.000843586	0.000790044		0.989503	1.03602	0.985916		0.942971	1.07146	0.958302		0.994169
Q54FY1	Aldehyde dehydrogenase OS=Dictyostelium discoideum OX=44689 GN=DDB0231475 PE=3 SV=1	2.09839e+07	2.23901e+07	2.20667e+07	1.66723e+07	1.76924e+07	1.35669e+07	1.47101e+07	2.082e+07	1.19323e+07	1.81353e+07	1.66035e+07	1.71848e+07		0.0015684	0.00154203	0.00152795	0.00133252	0.00161393	0.00156242	0.00155545	0.00174469	0.00133677	0.0013573	0.00137326	0.00140378		0.0015684	0.00161393	0.00133677	0.00154203	0.00156242	0.0013573	0.00152795	0.00155545	0.00137326	0.00133252	0.00174469	0.00140378		0.983188	0.968082	1.01536		0.97421	0.963763	1.0273		0.849603
Q86K89	ATP synthase subunit d, mitochondrial OS=Dictyostelium discoideum OX=44689 GN=DDB0169073 PE=4 SV=1	2.81038e+07	3.16236e+07	2.91305e+07	2.80874e+07	2.43995e+07	1.99093e+07	2.18315e+07	2.5574e+07	1.9009e+07	2.78784e+07	2.43534e+07	2.51803e+07		0.00210056	0.00217796	0.00201707	0.00224487	0.00222577	0.00229284	0.00230847	0.00214307	0.00212956	0.00208651	0.00201424	0.00205691		0.00210056	0.00222577	0.00212956	0.00217796	0.00229284	0.00208651	0.00201707	0.00230847	0.00201424	0.00224487	0.00214307	0.00205691		1.03685	1.03013	0.979782		0.960253	1.03716	0.945847		1.0687
F0ZKM4	phosphoenolpyruvate carboxykinase (ATP) OS=Dictyostelium purpureum OX=5786 GN=DICPUDRAFT_47664 PE=3 SV=1	4.37311e+07	4.673e+07	4.48753e+07	3.53429e+07	2.6738e+07	2.12685e+07	2.295e+07	2.88442e+07	2.19137e+07	3.29027e+07	3.19554e+07	3.21956e+07		0.00326859	0.00321836	0.00310728	0.00282475	0.0024391	0.00244937	0.00242674	0.00241711	0.00245497	0.00246254	0.00264299	0.00262997		0.00326859	0.0024391	0.00245497	0.00321836	0.00244937	0.00246254	0.00310728	0.00242674	0.00264299	0.00282475	0.00241711	0.00262997		0.984631	1.00421	1.00308		0.950648	0.994934	1.07659		0.864211
O15730	Phosphoglycerate kinase (Fragment) OS=Dictyostelium discoideum OX=44689 GN=pgkA PE=2 SV=1	1.80128e+07	1.67651e+07	1.93157e+07	1.63354e+07	1.42057e+07	1.09387e+07	1.25504e+07	1.55099e+07	1.16136e+07	1.73963e+07	1.61478e+07	1.60179e+07		0.00134633	0.00115464	0.00133747	0.00130559	0.00129587	0.00125975	0.00132708	0.00129971	0.00130106	0.00130199	0.00133557	0.00130846		0.00134633	0.00129587	0.00130106	0.00115464	0.00125975	0.00130199	0.00133747	0.00132708	0.00133557	0.00130559	0.00129971	0.00130846		0.857615	0.972125	1.00071		0.993417	1.02409	1.02652		0.96974
F1A1N6	ADP-ribosylation factor OS=Dictyostelium purpureum OX=5786 GN=arfA PE=3 SV=1	3.87803e+07	3.95363e+07	3.94239e+07	1.84906e+07	2.76413e+07	2.00788e+07	2.05613e+07	3.01734e+07	2.12238e+07	3.34714e+07	3.00582e+07	3.03583e+07		0.00289856	0.00272292	0.00272981	0.00147784	0.00252149	0.00231236	0.00217416	0.0025285	0.00237768	0.0025051	0.00248608	0.00247989		0.00289856	0.00252149	0.00237768	0.00272292	0.00231236	0.0025051	0.00272981	0.00217416	0.00248608	0.00147784	0.0025285	0.00247989		0.939406	0.917058	1.05359		0.941784	0.862251	1.04559		0.509855
F0ZUA5	Ras GTPase-activating protein OS=Dictyostelium purpureum OX=5786 GN=DICPUDRAFT_49582 PE=4 SV=1	2.03773e+07	2.43722e+07	2.28329e+07	2.09055e+07	1.83148e+07	1.49527e+07	1.61461e+07	1.98582e+07	1.57053e+07	2.20419e+07	1.95793e+07	1.92862e+07		0.00152306	0.00167855	0.00158101	0.00167085	0.00167071	0.00172201	0.0017073	0.00166409	0.00175945	0.00164968	0.00161938	0.00157544		0.00152306	0.00167071	0.00175945	0.00167855	0.00172201	0.00164968	0.00158101	0.0017073	0.00161938	0.00167085	0.00166409	0.00157544		1.10209	1.0307	0.937612		1.03805	1.0219	0.920389		1.09704
Q95US4	Lipid-anchored plasma membrane glycoprotein 130 OS=Dictyostelium discoideum OX=44689 GN=gp130 PE=4 SV=1	1.77376e+07	1.95833e+07	1.9236e+07	1.37984e+07	1.30645e+07	1.00824e+07	1.03331e+07	1.4736e+07	1.37823e+07	1.93501e+07	1.83408e+07	1.7815e+07		0.00132576	0.00134873	0.00133195	0.00110283	0.00119177	0.00116113	0.00109263	0.00123486	0.00154402	0.00144822	0.00151694	0.00145526		0.00132576	0.00119177	0.00154402	0.00134873	0.00116113	0.00144822	0.00133195	0.00109263	0.00151694	0.00110283	0.00123486	0.00145526		1.01732	0.974294	0.937954		1.00467	0.916813	0.982466		0.831846
Q86JG3	PH domain-containing protein OS=Dictyostelium discoideum OX=44689 GN=DDB0168417 PE=4 SV=1	1.76531e+07	1.75939e+07	1.83684e+07	1.70172e+07	1.46903e+07	1.15614e+07	1.24621e+07	1.50745e+07	1.1537e+07	1.73196e+07	1.53002e+07	1.52738e+07		0.00131945	0.00121172	0.00127187	0.00136009	0.00134008	0.00133146	0.00131775	0.00126322	0.00129248	0.00129625	0.00126546	0.00124767		0.00131945	0.00134008	0.00129248	0.00121172	0.00133146	0.00129625	0.00127187	0.00131775	0.00126546	0.00136009	0.00126322	0.00124767		0.91835	0.993568	1.00292		0.963943	0.983339	0.979098		1.0308
Q23899	Slime mold (D.discoideum) discoidin-i(5.6) (Fragment) OS=Dictyostelium discoideum OX=44689 PE=4 SV=1	2.80077e+08	3.56685e+08	3.3762e+08	2.35016e+08	2.09407e+08	1.44749e+08	1.62924e+08	2.16193e+08	1.55544e+08	2.21766e+08	2.05762e+08	1.9745e+08		0.0209338	0.0245654	0.0233777	0.0187835	0.0191025	0.0166699	0.0172277	0.0181167	0.0174254	0.0165976	0.0170184	0.0161292		0.0209338	0.0191025	0.0174254	0.0245654	0.0166699	0.0165976	0.0233777	0.0172277	0.0170184	0.0187835	0.0181167	0.0161292		1.17348	0.872653	0.952493		1.11674	0.901853	0.976639		0.897281
Q54WT5	HP domain-containing protein OS=Dictyostelium discoideum OX=44689 GN=DDB0205771 PE=4 SV=1	1.76261e+07	1.82578e+07	1.84803e+07	1.61715e+07	1.39666e+07	1.03966e+07	1.16778e+07	1.39585e+07	9.47347e+06	1.39382e+07	1.21186e+07	1.26187e+07		0.00131743	0.00125744	0.00127962	0.0012925	0.00127406	0.00119731	0.00123481	0.00116971	0.0010613	0.00104317	0.00100232	0.00103079		0.00131743	0.00127406	0.0010613	0.00125744	0.00119731	0.00104317	0.00127962	0.00123481	0.00100232	0.0012925	0.00116971	0.00103079		0.954467	0.939762	0.982918		0.971305	0.969193	0.944422		0.981079
C7G034	HECT-type E3 ubiquitin transferase OS=Dictyostelium discoideum OX=44689 GN=DDB_G0285063 PE=3 SV=1	1.02213e+07	1.13053e+07	1.11226e+07	9.67292e+06	9.112e+06	7.26514e+06	7.94279e+06	9.85766e+06	6.94025e+06	9.93494e+06	9.15236e+06	9.26999e+06		0.000763967	0.000778611	0.000770157	0.000773102	0.000831215	0.000836685	0.000839874	0.00082606	0.00077751	0.000743561	0.000756982	0.000757241		0.000763967	0.000831215	0.00077751	0.000778611	0.000836685	0.000743561	0.000770157	0.000839874	0.000756982	0.000773102	0.00082606	0.000757241		1.01917	1.00658	0.956336		1.0081	1.01042	0.973597		1.01196
F1A183	60S ribosomal protein L7a OS=Dictyostelium purpureum OX=5786 GN=DICPUDRAFT_158272 PE=3 SV=1	3.99822e+07	4.31578e+07	3.73783e+07	3.33061e+07	2.92762e+07	2.3794e+07	2.48556e+07	3.01331e+07	2.48415e+07	3.85551e+07	3.38453e+07	3.69436e+07		0.00298839	0.00297233	0.00258817	0.00266197	0.00267064	0.00274022	0.00262824	0.00252511	0.00278298	0.00288558	0.0027993	0.00301783		0.00298839	0.00267064	0.00278298	0.00297233	0.00274022	0.00288558	0.00258817	0.00262824	0.0027993	0.00266197	0.00252511	0.00301783		0.994628	1.02605	1.03687		0.866076	0.984124	1.00587		0.890772
F0ZD36	Cytoplasmic dynein heavy chain OS=Dictyostelium purpureum OX=5786 GN=DICPUDRAFT_149208 PE=4 SV=1	1.14187e+07	1.28119e+07	1.29354e+07	1.13948e+07	9.93716e+06	7.63627e+06	8.34156e+06	1.09543e+07	7.81603e+06	1.14244e+07	1.04297e+07	1.02054e+07		0.000853468	0.000882376	0.000895682	0.000910722	0.000906488	0.000879424	0.00088204	0.000917955	0.000875623	0.000855038	0.00086263	0.000833655		0.000853468	0.000906488	0.000875623	0.000882376	0.000879424	0.000855038	0.000895682	0.00088204	0.00086263	0.000910722	0.000917955	0.000833655		1.03387	0.970144	0.976491		1.04946	0.97303	0.985161		1.06708
Q54FH4	phosphoenolpyruvate carboxykinase (ATP) OS=Dictyostelium discoideum OX=44689 GN=DDB0189117 PE=3 SV=1	1.80955e+07	2.04625e+07	2.02458e+07	1.75771e+07	1.45847e+07	1.18004e+07	1.29889e+07	1.60636e+07	1.23011e+07	1.86612e+07	1.67547e+07	1.66864e+07		0.00135251	0.00140928	0.00140187	0.00140484	0.00133045	0.00135899	0.00137345	0.00134611	0.00137808	0.00139666	0.00138576	0.00136307		0.00135251	0.00133045	0.00137808	0.00140928	0.00135899	0.00139666	0.00140187	0.00137345	0.00138576	0.00140484	0.00134611	0.00136307		1.04197	1.02145	1.01349		1.0365	1.03232	1.00558		1.03869
F0ZU96	Methyltransferase OS=Dictyostelium purpureum OX=5786 GN=DICPUDRAFT_92595 PE=3 SV=1	1.92598e+07	2.12077e+07	2.04919e+07	1.82254e+07	1.64232e+07	1.36499e+07	1.48375e+07	1.64858e+07	1.34389e+07	2.05505e+07	1.76664e+07	1.80223e+07		0.00143953	0.0014606	0.00141891	0.00145666	0.00149816	0.00157198	0.00156892	0.00138149	0.00150555	0.00153806	0.00146117	0.00147219		0.00143953	0.00149816	0.00150555	0.0014606	0.00157198	0.00153806	0.00141891	0.00156892	0.00146117	0.00145666	0.00138149	0.00147219		1.01464	1.04928	1.0216		0.985673	1.04723	0.970519		1.01189
Q553T4	ubiquitinyl hydrolase 1 OS=Dictyostelium discoideum OX=44689 GN=DDB0217656 PE=3 SV=1	1.04519e+07	1.20059e+07	1.19168e+07	1.03739e+07	9.74861e+06	7.7443e+06	8.19611e+06	1.07128e+07	7.68185e+06	1.07716e+07	9.83448e+06	9.80166e+06		0.000781205	0.000826863	0.000825149	0.000829127	0.000889289	0.000891866	0.00086666	0.000897718	0.00086059	0.000806181	0.000813399	0.000800672		0.000781205	0.000889289	0.00086059	0.000826863	0.000891866	0.000806181	0.000825149	0.00086666	0.000813399	0.000829127	0.000897718	0.000800672		1.05845	1.0029	0.936777		1.05625	0.974555	0.945164		1.06134
A0A977IVX9	TPR OS=Dictyostelium discoideum AX4 OX=352472 GN=DDB_G0288073 PE=2 SV=1	8.75009e+06	9.846e+06	9.39364e+06	8.73396e+06	7.6836e+06	6.05915e+06	6.55187e+06	8.02018e+06	5.80013e+06	8.6935e+06	7.67303e+06	7.73881e+06		0.000654008	0.000678108	0.00065044	0.000698055	0.000700914	0.000697797	0.000692798	0.000672081	0.000649783	0.000650648	0.000634628	0.000632163		0.000654008	0.000700914	0.000649783	0.000678108	0.000697797	0.000650648	0.00065044	0.000692798	0.000634628	0.000698055	0.000672081	0.000632163		1.03685	0.995553	1.00133		0.994544	0.98842	0.976677		1.06735
Q54PF9	glycine--tRNA ligase OS=Dictyostelium discoideum OX=44689 GN=glyS PE=3 SV=1	4.08144e+07	4.484e+07	4.48469e+07	4.02554e+07	3.53267e+07	2.8962e+07	3.0522e+07	3.77814e+07	2.72127e+07	4.13535e+07	3.68731e+07	3.92413e+07		0.00305059	0.00308819	0.00310531	0.00321739	0.00322257	0.00333538	0.00322741	0.00316603	0.00304861	0.00309502	0.00304973	0.00320552		0.00305059	0.00322257	0.00304861	0.00308819	0.00333538	0.00309502	0.00310531	0.00322741	0.00304973	0.00321739	0.00316603	0.00320552		1.01233	1.03501	1.01522		1.01794	1.0015	1.00037		1.05468
F0ZNF3	26S proteasome ATPase 3 subunit OS=Dictyostelium purpureum OX=5786 GN=DICPUDRAFT_55753 PE=3 SV=1	2.20153e+07	2.45377e+07	2.40516e+07	2.22741e+07	1.88221e+07	1.48163e+07	1.6148e+07	2.09163e+07	1.44337e+07	2.17826e+07	1.96582e+07	1.91818e+07		0.00164549	0.00168994	0.00166539	0.00178024	0.00171699	0.00170631	0.0017075	0.00175276	0.001617	0.00163028	0.00162591	0.00156691		0.00164549	0.00171699	0.001617	0.00168994	0.00170631	0.00163028	0.00166539	0.0017075	0.00162591	0.00178024	0.00175276	0.00156691		1.02702	0.993779	1.00821		1.0121	0.994472	1.00551		1.08189
Q55BS4	RNA polymerase II degradation factor 1 OS=Dictyostelium discoideum OX=44689 GN=DDB0191017 PE=3 SV=1	8.39191e+06	8.75354e+06	8.09687e+06	7.45347e+06	6.52632e+06	5.17317e+06	5.67541e+06	6.70228e+06	4.70905e+06	6.79296e+06	5.85615e+06	6.39058e+06		0.000627237	0.000602868	0.000560648	0.000595713	0.000595344	0.000595764	0.00060012	0.000561643	0.000527551	0.000508406	0.000484356	0.00052203		0.000627237	0.000595344	0.000527551	0.000602868	0.000595764	0.000508406	0.000560648	0.00060012	0.000484356	0.000595713	0.000561643	0.00052203		0.961149	1.00071	0.963709		0.893838	1.00802	0.918121		0.949742
Q86HU8	NAD-dependent epimerase/dehydratase domain-containing protein OS=Dictyostelium discoideum OX=44689 GN=DDB0167100 PE=4 SV=1	4.55782e+07	5.07944e+07	4.84236e+07	4.1019e+07	3.83601e+07	2.99065e+07	3.16682e+07	4.19382e+07	2.92271e+07	4.47046e+07	3.89911e+07	3.80376e+07		0.00340665	0.00349828	0.00335298	0.00327841	0.00349929	0.00344416	0.00334861	0.00351437	0.00327429	0.00334583	0.00322491	0.00310719		0.00340665	0.00349929	0.00327429	0.00349828	0.00344416	0.00334583	0.00335298	0.00334861	0.00322491	0.00327841	0.00351437	0.00310719		1.0269	0.984245	1.02185		0.984244	0.95694	0.984921		0.962356
Q7KWS3	Argonaut-like protein OS=Dictyostelium discoideum OX=44689 GN=agnA PE=3 SV=1	1.20435e+07	1.32413e+07	1.32645e+07	1.12948e+07	9.90431e+06	8.04739e+06	8.62056e+06	1.09623e+07	7.8564e+06	1.20402e+07	1.06079e+07	1.07914e+07		0.000900166	0.000911946	0.000918469	0.000902728	0.000903491	0.000926771	0.000911541	0.000918631	0.000880145	0.000901125	0.000877366	0.000881523		0.000900166	0.000903491	0.000880145	0.000911946	0.000926771	0.000901125	0.000918469	0.000911541	0.000877366	0.000902728	0.000918631	0.000881523		1.01309	1.02577	1.02384		1.02033	1.00891	0.996842		1.00285
F1A0W2	acetyl-CoA carboxylase OS=Dictyostelium purpureum OX=5786 GN=DICPUDRAFT_50897 PE=4 SV=1	2.14807e+07	2.29611e+07	2.22122e+07	2.02215e+07	1.74572e+07	1.40932e+07	1.54982e+07	1.84627e+07	1.53305e+07	2.35239e+07	2.01781e+07	2.05887e+07		0.00160553	0.00158137	0.00153803	0.00161619	0.00159248	0.00162303	0.00163879	0.00154715	0.00171747	0.0017606	0.00166891	0.00168183		0.00160553	0.00159248	0.00171747	0.00158137	0.00162303	0.0017606	0.00153803	0.00163879	0.00166891	0.00161619	0.00154715	0.00168183		0.984947	1.01918	1.02512		0.957954	1.02908	0.971729		1.00664
F0ZHY7	Ubiquitin OS=Dictyostelium purpureum OX=5786 GN=DICPUDRAFT_94309 PE=4 SV=1	1.73429e+06	2.04498e+06	1.86894e+06	1.7586e+06	1.39157e+06	1.15781e+06	1.29931e+06	1.59547e+06	1.07166e+06	1.51357e+06	1.36162e+06	1.51615e+06		0.000129626	0.00014084	0.00012941	0.000140555	0.000126942	0.000133338	0.00013739	0.000133699	0.000120057	0.000113281	0.000112618	0.000123851		0.000129626	0.000126942	0.000120057	0.00014084	0.000133338	0.000113281	0.00012941	0.00013739	0.000112618	0.000140555	0.000133699	0.000123851		1.08651	1.05038	0.943555		0.998331	1.0823	0.938038		1.08431
Q55BH2	C2 NT-type domain-containing protein OS=Dictyostelium discoideum OX=44689 GN=DDB0202870 PE=4 SV=1	8.00217e+06	9.01178e+06	8.92984e+06	7.86357e+06	7.42644e+06	5.75148e+06	6.22203e+06	7.84616e+06	5.64796e+06	8.10861e+06	7.45094e+06	7.22253e+06		0.000598106	0.000620654	0.000618325	0.00062849	0.000677455	0.000662364	0.00065792	0.000657498	0.000632736	0.000606873	0.00061626	0.000589989		0.000598106	0.000677455	0.000632736	0.000620654	0.000662364	0.000606873	0.000618325	0.00065792	0.00061626	0.00062849	0.000657498	0.000589989		1.0377	0.977724	0.959125		1.03381	0.971164	0.97396		1.0508
F0Z7K1	60S ribosomal protein L8 OS=Dictyostelium purpureum OX=5786 GN=DICPUDRAFT_91096 PE=3 SV=1	1.9405e+07	2.23726e+07	2.013e+07	1.69526e+07	1.59115e+07	1.33585e+07	1.35995e+07	1.72346e+07	1.32106e+07	2.13828e+07	1.75925e+07	1.95059e+07		0.00145039	0.00154084	0.00139385	0.00135493	0.00145148	0.00153842	0.00143801	0.00144424	0.00147997	0.00160035	0.00145506	0.00159339		0.00145039	0.00145148	0.00147997	0.00154084	0.00153842	0.00160035	0.00139385	0.00143801	0.00145506	0.00135493	0.00144424	0.00159339		1.06236	1.0599	1.08134		0.961022	0.99072	0.983166		0.934183
F0Z9B1	26S proteasome ATPase 2 subunit OS=Dictyostelium purpureum OX=5786 GN=DICPUDRAFT_96551 PE=3 SV=1	9.8219e+06	1.04201e+07	1.03984e+07	8.43014e+06	7.88207e+06	6.16449e+06	6.56062e+06	8.46144e+06	6.00689e+06	9.28483e+06	8.33835e+06	8.57262e+06		0.000734118	0.000717646	0.000720015	0.000673773	0.000719019	0.000709929	0.000693722	0.000709058	0.000672947	0.000694905	0.000689656	0.000700275		0.000734118	0.000719019	0.000672947	0.000717646	0.000709929	0.000694905	0.000720015	0.000693722	0.000689656	0.000673773	0.000709058	0.000700275		0.977563	0.987358	1.03263		0.98079	0.964818	1.02483		0.9178
Q54PW3	4-alpha-glucanotransferase OS=Dictyostelium discoideum OX=44689 GN=DDB0185931 PE=3 SV=1	9.55078e+06	1.1457e+07	1.16429e+07	1.06788e+07	8.77821e+06	7.40204e+06	7.81335e+06	1.01638e+07	7.4052e+06	1.10551e+07	1.01911e+07	1.04149e+07		0.000713854	0.000789062	0.000806183	0.000853493	0.000800766	0.00085245	0.000826186	0.000851715	0.000829598	0.000827399	0.000842898	0.000850762		0.000713854	0.000800766	0.000829598	0.000789062	0.00085245	0.000827399	0.000806183	0.000826186	0.000842898	0.000853493	0.000851715	0.000850762		1.10536	1.06454	0.997349		1.12934	1.03174	1.01603		1.19561
Q55D72	Uncharacterized protein OS=Dictyostelium discoideum OX=44689 GN=DDB0190536 PE=4 SV=1	8.93336e+06	9.94894e+06	9.6142e+06	8.91988e+06	7.09309e+06	5.63438e+06	6.09733e+06	7.65853e+06	6.01358e+06	9.11893e+06	8.08249e+06	8.12974e+06		0.000667706	0.000685197	0.000665712	0.000712915	0.000647046	0.000648879	0.000644734	0.000641775	0.000673696	0.000682489	0.000668494	0.000664097		0.000667706	0.000647046	0.000673696	0.000685197	0.000648879	0.000682489	0.000665712	0.000644734	0.000668494	0.000712915	0.000641775	0.000664097		1.0262	1.00283	1.01305		0.997014	0.996426	0.992278		1.06771
F0ZJQ6	aldehyde dehydrogenase (NAD(+)) OS=Dictyostelium purpureum OX=5786 GN=DICPUDRAFT_151785 PE=3 SV=1	1.23703e+07	1.28391e+07	1.30716e+07	9.32953e+06	8.66711e+06	6.55073e+06	7.1141e+06	9.83532e+06	7.50237e+06	1.15095e+07	1.1039e+07	1.05791e+07		0.00092459	0.000884248	0.00090511	0.000745656	0.000790632	0.00075441	0.000752247	0.000824188	0.000840484	0.000861408	0.000913024	0.000864177		0.00092459	0.000790632	0.000840484	0.000884248	0.00075441	0.000861408	0.00090511	0.000752247	0.000913024	0.000745656	0.000824188	0.000864177		0.956369	0.954186	1.0249		0.978932	0.951451	1.08631		0.806472
F0ZUZ7	Elongation factor Tu OS=Dictyostelium purpureum OX=5786 GN=DICPUDRAFT_155823 PE=3 SV=1	2.08967e+07	1.82774e+07	2.06617e+07	1.34791e+07	1.4112e+07	1.05528e+07	1.14193e+07	1.61688e+07	1.3083e+07	2.09239e+07	2.01924e+07	1.90525e+07		0.00156188	0.00125879	0.00143067	0.00107731	0.00128732	0.0012153	0.00120748	0.00135493	0.00146568	0.00156601	0.00167009	0.00155635		0.00156188	0.00128732	0.00146568	0.00125879	0.0012153	0.00156601	0.00143067	0.00120748	0.00167009	0.00107731	0.00135493	0.00155635		0.805944	0.944052	1.06845		0.915994	0.93798	1.13946		0.689752
F1A3R7	Alpha-1,4 glucan phosphorylase OS=Dictyostelium purpureum OX=5786 GN=DICPUDRAFT_51433 PE=3 SV=1	1.04397e+07	1.15487e+07	1.15295e+07	8.3018e+06	9.29379e+06	7.22829e+06	8.05238e+06	9.61329e+06	7.38892e+06	1.07087e+07	9.50723e+06	9.74143e+06		0.000780297	0.000795378	0.00079833	0.000663515	0.000847799	0.00083244	0.000851462	0.000805582	0.000827774	0.000801473	0.000786333	0.000795752		0.000780297	0.000847799	0.000827774	0.000795378	0.00083244	0.000801473	0.00079833	0.000851462	0.000786333	0.000663515	0.000805582	0.000795752		1.01933	0.981884	0.968226		1.02311	1.00432	0.949936		0.850337
Q54X02	Peptidase M20 dimerisation domain-containing protein OS=Dictyostelium discoideum OX=44689 GN=DDB0205702 PE=4 SV=1	1.51058e+07	1.66055e+07	1.6079e+07	1.49699e+07	1.24959e+07	1.04322e+07	1.1289e+07	1.34398e+07	9.63959e+06	1.46074e+07	1.29468e+07	1.37001e+07		0.00112905	0.00114364	0.00111335	0.00119646	0.00113991	0.00120142	0.00119371	0.00112624	0.00107991	0.00109326	0.00107082	0.00111913		0.00112905	0.00113991	0.00107991	0.00114364	0.00120142	0.00109326	0.00111335	0.00119371	0.00107082	0.00119646	0.00112624	0.00111913		1.01293	1.05396	1.01236		0.986098	1.0472	0.991574		1.05971
Q54M58	Glucosamine/galactosamine-6-phosphate isomerase domain-containing protein OS=Dictyostelium discoideum OX=44689 GN=DDB0186848 PE=3 SV=1	1.12405e+07	1.15923e+07	1.20773e+07	9.64172e+06	9.29472e+06	7.22764e+06	7.69148e+06	1.00065e+07	7.8543e+06	1.17011e+07	1.02612e+07	1.01593e+07		0.000840151	0.000798378	0.000836264	0.000770608	0.000847883	0.000832366	0.0008133	0.000838535	0.00087991	0.000875743	0.000848691	0.000829889		0.000840151	0.000847883	0.00087991	0.000798378	0.000832366	0.000875743	0.000836264	0.0008133	0.000848691	0.000770608	0.000838535	0.000829889		0.950279	0.981698	0.995264		0.995373	0.959212	0.96452		0.917225
Q54P29	RING zinc finger-containing protein OS=Dictyostelium discoideum OX=44689 GN=DDB_G0284853 PE=4 SV=2	8.40703e+06	9.47215e+06	9.70571e+06	8.14684e+06	7.41077e+06	5.79541e+06	6.53334e+06	8.11886e+06	5.84179e+06	8.69826e+06	7.90725e+06	8.02453e+06		0.000628367	0.00065236	0.000672048	0.000651131	0.000676026	0.000667423	0.000690839	0.00068035	0.000654451	0.000651004	0.000654	0.000655502		0.000628367	0.000676026	0.000654451	0.00065236	0.000667423	0.000651004	0.000672048	0.000690839	0.000654	0.000651131	0.00068035	0.000655502		1.03818	0.987275	0.994733		1.06952	1.02191	0.999311		1.03623
Q75K16	RNA-binding region RNP-1 domain-containing protein OS=Dictyostelium discoideum OX=44689 GN=DDB0231494 PE=4 SV=1	2.06959e+07	2.2025e+07	2.11135e+07	1.65676e+07	1.62433e+07	1.26232e+07	1.37984e+07	1.76794e+07	1.60976e+07	2.44889e+07	2.17352e+07	2.23764e+07		0.00154688	0.00151689	0.00146195	0.00132416	0.00148175	0.00145374	0.00145905	0.00148151	0.00180339	0.00183283	0.0017977	0.00182787		0.00154688	0.00148175	0.00180339	0.00151689	0.00145374	0.00183283	0.00146195	0.00145905	0.0017977	0.00132416	0.00148151	0.00182787		0.980617	0.981103	1.01632		0.945101	0.984684	0.99684		0.856021
Q55GC5	Uncharacterized protein OS=Dictyostelium discoideum OX=44689 GN=DDB0189496 PE=4 SV=1	1.11544e+07	1.11667e+07	1.13091e+07	9.94526e+06	1.05995e+07	8.03307e+06	9.01065e+06	1.12852e+07	5.70797e+06	8.72503e+06	7.48189e+06	7.8322e+06		0.000833715	0.000769066	0.000783074	0.000794868	0.000966908	0.000925121	0.00095279	0.000945689	0.000639458	0.000653008	0.000618819	0.000639792		0.000833715	0.000966908	0.000639458	0.000769066	0.000925121	0.000653008	0.000783074	0.00095279	0.000618819	0.000794868	0.000945689	0.000639792		0.922457	0.956783	1.02119		0.939258	0.985399	0.967724		0.953405
Q54FV6	LIM zinc-binding domain-containing protein OS=Dictyostelium discoideum OX=44689 GN=DDB0188965 PE=4 SV=1	1.70468e+07	1.94394e+07	1.83044e+07	1.5613e+07	1.37984e+07	1.09554e+07	1.16943e+07	1.46612e+07	1.15455e+07	1.72804e+07	1.58257e+07	1.53382e+07		0.00127413	0.00133881	0.00126745	0.00124786	0.00125872	0.00126167	0.00123656	0.00122859	0.00129343	0.00129332	0.00130893	0.00125294		0.00127413	0.00125872	0.00129343	0.00133881	0.00126167	0.00129332	0.00126745	0.00123656	0.00130893	0.00124786	0.00122859	0.00125294		1.05077	1.00235	0.999918		0.994755	0.982397	1.01198		0.97938
Q55BP2	Uncharacterized protein OS=Dictyostelium discoideum OX=44689 GN=DDB0191047 PE=4 SV=1	3.0542e+07	3.3337e+07	3.34332e+07	3.10481e+07	2.40856e+07	1.85292e+07	2.11827e+07	2.83447e+07	2.09357e+07	3.17739e+07	2.97568e+07	2.98714e+07		0.0022828	0.00229597	0.002315	0.0024815	0.00219713	0.0021339	0.00223986	0.00237525	0.00234541	0.00237806	0.00246115	0.00244012		0.0022828	0.00219713	0.00234541	0.00229597	0.0021339	0.00237806	0.002315	0.00223986	0.00246115	0.0024815	0.00237525	0.00244012		1.00577	0.971221	1.01392		1.0141	1.01945	1.04935		1.08704
Q23891	ORF1740 OS=Dictyostelium discoideum OX=44689 PE=3 SV=1	9.21876e+06	1.07378e+07	1.01912e+07	8.99744e+06	8.12968e+06	6.61553e+06	7.50804e+06	8.94972e+06	6.48423e+06	1.05656e+07	9.08432e+06	9.51996e+06		0.000689037	0.000739529	0.000705664	0.000719114	0.000741606	0.000761873	0.000793903	0.000749975	0.000726423	0.000790765	0.000751354	0.00077766		0.000689037	0.000741606	0.000726423	0.000739529	0.000761873	0.000790765	0.000705664	0.000793903	0.000751354	0.000719114	0.000749975	0.00077766		1.07328	1.02733	1.08857		1.02413	1.07052	1.03432		1.04365
F0ZJF2	AICAR transformylase OS=Dictyostelium purpureum OX=5786 GN=DICPUDRAFT_47411 PE=3 SV=1	4.32649e+06	5.02583e+06	5.15808e+06	4.69735e+06	3.4707e+06	2.95358e+06	3.1894e+06	3.79047e+06	3.05636e+06	4.60218e+06	3.9869e+06	4.13294e+06		0.000323375	0.000346136	0.000357159	0.000375433	0.000316605	0.000340147	0.000337248	0.000317637	0.000342402	0.000344442	0.000329752	0.000337609		0.000323375	0.000316605	0.000342402	0.000346136	0.000340147	0.000344442	0.000357159	0.000337248	0.000329752	0.000375433	0.000317637	0.000337609		1.07039	1.07436	1.00596		1.10447	1.0652	0.963056		1.16098
Q55BW3	Importin N-terminal domain-containing protein OS=Dictyostelium discoideum OX=44689 GN=DDB0190979 PE=4 SV=1	1.83883e+07	2.18097e+07	1.97767e+07	1.88154e+07	1.66728e+07	1.32885e+07	1.48191e+07	1.79229e+07	1.55843e+07	2.13242e+07	2.00707e+07	2.06944e+07		0.0013744	0.00150206	0.00136939	0.00150381	0.00152092	0.00153036	0.00156698	0.00150192	0.0017459	0.00159597	0.00166003	0.00169047		0.0013744	0.00152092	0.0017459	0.00150206	0.00153036	0.00159597	0.00136939	0.00156698	0.00166003	0.00150381	0.00150192	0.00169047		1.09289	1.00621	0.914124		0.996358	1.03028	0.950816		1.09416
Q86L18	Carboxylic ester hydrolase OS=Dictyostelium discoideum OX=44689 GN=DDB0169005 PE=3 SV=1	1.68719e+07	1.86205e+07	1.83244e+07	1.64578e+07	1.80698e+07	1.45414e+07	1.6128e+07	1.87758e+07	1.4203e+07	2.20701e+07	1.84734e+07	1.84775e+07		0.00126105	0.00128242	0.00126883	0.00131538	0.00164836	0.00167465	0.00170538	0.00157339	0.00159115	0.00165179	0.00152792	0.00150938		0.00126105	0.00164836	0.00159115	0.00128242	0.00167465	0.00165179	0.00126883	0.00170538	0.00152792	0.00131538	0.00157339	0.00150938		1.01694	1.01595	1.03811		1.00616	1.03459	0.960259		1.04308
F0ZM68	60S ribosomal protein L4 OS=Dictyostelium purpureum OX=5786 GN=DICPUDRAFT_88071 PE=3 SV=1	1.10278e+07	1.30899e+07	1.13072e+07	1.06676e+07	1.0084e+07	7.18721e+06	8.03827e+06	9.26604e+06	8.65888e+06	1.15042e+07	1.15751e+07	1.10301e+07		0.000824251	0.000901519	0.000782941	0.000852602	0.000919879	0.000827709	0.00084997	0.000776483	0.000970047	0.000861009	0.00095736	0.000901022		0.000824251	0.000919879	0.000970047	0.000901519	0.000827709	0.000861009	0.000782941	0.00084997	0.00095736	0.000852602	0.000776483	0.000901022		1.09374	0.899802	0.887595		0.949882	0.924002	0.986922		1.0344
F0ZCG3	Actin binding protein OS=Dictyostelium purpureum OX=5786 GN=TalB PE=4 SV=1	1.71776e+07	1.90607e+07	1.89795e+07	1.67288e+07	1.44082e+07	1.16184e+07	1.28451e+07	1.51311e+07	1.17309e+07	1.71854e+07	1.55147e+07	1.54008e+07		0.0012839	0.00131274	0.00131419	0.00133704	0.00131435	0.00133802	0.00135825	0.00126797	0.0013142	0.00128621	0.0012832	0.00125805		0.0012839	0.00131435	0.0013142	0.00131274	0.00133802	0.00128621	0.00131419	0.00135825	0.0012832	0.00133704	0.00126797	0.00125805		1.02246	1.01801	0.9787		1.02359	1.0334	0.976415		1.04139
F0ZXL6	Major vault protein-alpha OS=Dictyostelium purpureum OX=5786 GN=DICPUDRAFT_50257 PE=4 SV=1	1.78587e+07	1.93999e+07	1.72371e+07	1.42016e+07	1.48403e+07	1.1905e+07	1.23402e+07	1.43985e+07	1.02249e+07	1.57393e+07	1.32927e+07	1.33941e+07		0.00133481	0.0013361	0.00119354	0.00113506	0.00135376	0.00137102	0.00130485	0.00120658	0.00114549	0.00117798	0.00109942	0.00109413		0.00133481	0.00135376	0.00114549	0.0013361	0.00137102	0.00117798	0.00119354	0.00130485	0.00109942	0.00113506	0.00120658	0.00109413		1.00096	1.01275	1.02836		0.894165	0.963874	0.959784		0.850347
Q54G53	formate--tetrahydrofolate ligase OS=Dictyostelium discoideum OX=44689 GN=DDB0230114 PE=3 SV=1	2.0106e+07	2.14895e+07	2.1238e+07	1.98115e+07	1.61426e+07	1.2622e+07	1.3833e+07	1.72135e+07	1.13259e+07	1.72263e+07	1.50153e+07	1.57915e+07		0.00150278	0.00148001	0.00147057	0.00158342	0.00147256	0.0014536	0.00146271	0.00144247	0.00126883	0.00128927	0.0012419	0.00128996		0.00150278	0.00147256	0.00126883	0.00148001	0.0014536	0.00128927	0.00147057	0.00146271	0.0012419	0.00158342	0.00144247	0.00128996		0.984847	0.987125	1.01611		0.978567	0.993311	0.978773		1.05366
Q54I12	Phospholipid/glycerol acyltransferase domain-containing protein OS=Dictyostelium discoideum OX=44689 GN=DDB0188248 PE=3 SV=1	1.27832e+07	1.42565e+07	1.46566e+07	1.32849e+07	1.10767e+07	8.81839e+06	9.92613e+06	1.27395e+07	9.46033e+06	1.39971e+07	1.25956e+07	1.3306e+07		0.000955458	0.000981867	0.00101486	0.00106179	0.00101044	0.00101556	0.00104959	0.00106755	0.00105983	0.00104758	0.00104177	0.00108693		0.000955458	0.00101044	0.00105983	0.000981867	0.00101556	0.00104758	0.00101486	0.00104959	0.00104177	0.00106179	0.00106755	0.00108693		1.02764	1.00507	0.988442		1.06217	1.03875	0.982956		1.11129
F0ZY68	Actin-related protein 3 OS=Dictyostelium purpureum OX=5786 GN=DICPUDRAFT_50380 PE=3 SV=1	8.62847e+06	9.05112e+06	9.39749e+06	4.97638e+06	6.53584e+06	4.65894e+06	4.91615e+06	7.52302e+06	5.29786e+06	8.23613e+06	7.70383e+06	7.18472e+06		0.000644917	0.000623363	0.000650707	0.000397733	0.000596212	0.000536543	0.000519835	0.000630419	0.000593515	0.000616417	0.000637176	0.000586901		0.000644917	0.000596212	0.000593515	0.000623363	0.000536543	0.000616417	0.000650707	0.000519835	0.000637176	0.000397733	0.000630419	0.000586901		0.966578	0.899919	1.03859		1.00898	0.871896	1.07356		0.61672
F0ZJY7	40S ribosomal protein S2 OS=Dictyostelium purpureum OX=5786 GN=DICPUDRAFT_32959 PE=3 SV=1	4.17996e+07	4.6687e+07	4.22952e+07	4.07921e+07	3.49668e+07	2.97756e+07	2.98977e+07	3.86953e+07	2.96883e+07	4.59797e+07	3.92747e+07	4.18724e+07		0.00312422	0.0032154	0.00292863	0.00326028	0.00318974	0.00342908	0.00316139	0.00324261	0.00332595	0.00344126	0.00324837	0.00342044		0.00312422	0.00318974	0.00332595	0.0032154	0.00342908	0.00344126	0.00292863	0.00316139	0.00324837	0.00326028	0.00324261	0.00342044		1.02918	1.07503	1.03467		0.937394	0.991112	0.976675		1.04355
Q55GC0	Methyltransferase type 11 domain-containing protein OS=Dictyostelium discoideum OX=44689 GN=DDB0189501 PE=4 SV=1	9.18801e+06	9.44923e+06	1.03131e+07	9.32913e+06	8.32018e+06	6.34688e+06	7.34701e+06	8.54269e+06	7.49676e+06	1.0714e+07	1.00347e+07	9.63622e+06		0.00068674	0.000650781	0.000714109	0.000745625	0.000758984	0.000730934	0.000776875	0.000715867	0.000839855	0.000801867	0.000829959	0.000787157		0.00068674	0.000758984	0.000839855	0.000650781	0.000730934	0.000801867	0.000714109	0.000776875	0.000829959	0.000745625	0.000715867	0.000787157		0.947639	0.963043	0.954768		1.03985	1.02357	0.988217		1.08575
F0ZD03	Glutamate-ammonia ligase OS=Dictyostelium purpureum OX=5786 GN=DICPUDRAFT_93892 PE=3 SV=1	3.97825e+07	4.39129e+07	4.16075e+07	3.47256e+07	3.18329e+07	2.31329e+07	2.7172e+07	3.2236e+07	2.70402e+07	3.9928e+07	3.63158e+07	3.64135e+07		0.00297346	0.00302434	0.00288101	0.00277542	0.00290386	0.00266409	0.00287318	0.00270134	0.00302929	0.00298833	0.00300364	0.00297453		0.00297346	0.00290386	0.00302929	0.00302434	0.00266409	0.00298833	0.00288101	0.00287318	0.00300364	0.00277542	0.00270134	0.00297453		1.01711	0.917429	0.986479		0.968909	0.989435	0.991533		0.933397
Q75JF5	5'-3' exoribonuclease 1 OS=Dictyostelium discoideum OX=44689 GN=DDB0169529 PE=4 SV=1	8.60823e+06	9.69968e+06	9.49398e+06	8.50172e+06	7.38283e+06	5.8761e+06	6.51726e+06	8.05064e+06	5.80018e+06	8.45301e+06	7.7503e+06	7.61102e+06		0.000643405	0.000668031	0.000657387	0.000679494	0.000673477	0.000676716	0.000689138	0.000674633	0.000649789	0.000632649	0.000641019	0.000621724		0.000643405	0.000673477	0.000649789	0.000668031	0.000676716	0.000632649	0.000657387	0.000689138	0.000641019	0.000679494	0.000674633	0.000621724		1.03827	1.00481	0.973623		1.02173	1.02325	0.986504		1.05609
F0ZYD8	Pyruvate kinase OS=Dictyostelium purpureum OX=5786 GN=DICPUDRAFT_50437 PE=3 SV=1	1.09305e+07	1.25445e+07	1.24933e+07	1.10936e+07	1.04786e+07	8.65907e+06	9.33284e+06	1.1574e+07	8.33198e+06	1.26167e+07	1.10933e+07	1.14932e+07		0.000816975	0.000863957	0.000865071	0.000886651	0.000955877	0.000997214	0.000986858	0.000969885	0.000933424	0.000944272	0.000917512	0.000938851		0.000816975	0.000955877	0.000933424	0.000863957	0.000997214	0.000944272	0.000865071	0.000986858	0.000917512	0.000886651	0.000969885	0.000938851		1.05751	1.04325	1.01162		1.05887	1.03241	0.982953		1.08528
F0ZMH2	Uncharacterized protein OS=Dictyostelium purpureum OX=5786 GN=DICPUDRAFT_92126 PE=4 SV=1	1.1633e+07	1.31638e+07	1.30623e+07	1.07542e+07	9.70335e+06	7.38301e+06	8.19929e+06	1.1065e+07	7.82623e+06	1.17114e+07	1.02258e+07	9.80079e+06		0.000869486	0.000906609	0.000904466	0.000859522	0.000885159	0.000850259	0.000866996	0.000927236	0.000876766	0.000876514	0.000845768	0.000800601		0.000869486	0.000885159	0.000876766	0.000906609	0.000850259	0.000876514	0.000904466	0.000866996	0.000845768	0.000859522	0.000927236	0.000800601		1.0427	0.960571	0.999712		1.04023	0.97948	0.964646		0.98854
Q86IY4	Acetyl-CoA C-acyltransferase OS=Dictyostelium discoideum OX=44689 GN=DDB0167887 PE=3 SV=1	1.32644e+07	1.4394e+07	1.35681e+07	1.19325e+07	9.36391e+06	7.63217e+06	8.33707e+06	1.10486e+07	7.66324e+06	1.1819e+07	1.05078e+07	1.15413e+07		0.000991423	0.000991333	0.000939491	0.000953696	0.000854195	0.000878952	0.000881565	0.00092586	0.000858505	0.000884567	0.000869088	0.000942775		0.000991423	0.000854195	0.000858505	0.000991333	0.000878952	0.000884567	0.000939491	0.000881565	0.000869088	0.000953696	0.00092586	0.000942775		0.99991	1.02898	1.03036		0.947619	1.03204	1.01233		0.961947
F0ZTG8	40S ribosomal protein S5 OS=Dictyostelium purpureum OX=5786 GN=DICPUDRAFT_56877 PE=3 SV=1	1.10761e+07	1.16809e+07	1.16169e+07	1.09879e+07	8.63072e+06	7.08383e+06	7.80799e+06	9.35148e+06	8.02531e+06	1.09701e+07	1.09515e+07	1.08221e+07		0.000827859	0.000804477	0.000804385	0.0008782	0.000787312	0.000815803	0.00082562	0.000783642	0.000899068	0.000821039	0.00090579	0.000884032		0.000827859	0.000787312	0.000899068	0.000804477	0.000815803	0.000821039	0.000804385	0.00082562	0.00090579	0.0008782	0.000783642	0.000884032		0.971756	1.03619	0.913211		0.971645	1.04866	1.00748		1.06081
Q54Q07	proline--tRNA ligase OS=Dictyostelium discoideum OX=44689 GN=proS PE=3 SV=1	1.41214e+07	1.40969e+07	1.47029e+07	1.32217e+07	1.12571e+07	8.60051e+06	9.46138e+06	1.25502e+07	8.97372e+06	1.36257e+07	1.18786e+07	1.26636e+07		0.00105548	0.000970871	0.00101807	0.00105674	0.0010269	0.00099047	0.00100045	0.00105169	0.00100532	0.00101979	0.000982464	0.00103445		0.00105548	0.0010269	0.00100532	0.000970871	0.00099047	0.00101979	0.00101807	0.00100045	0.000982464	0.00105674	0.00105169	0.00103445		0.919841	0.964525	1.01439		0.964556	0.974244	0.977267		1.00119
Q55EN7	Magnesium-transporting ATPase, P-type 1 OS=Dictyostelium discoideum OX=44689 GN=DDB0190054 PE=3 SV=1	9.7995e+06	1.01938e+07	1.07768e+07	9.52058e+06	8.46015e+06	6.64488e+06	7.56016e+06	9.35988e+06	6.49226e+06	1.0075e+07	8.80322e+06	8.98017e+06		0.000732444	0.000702061	0.000746216	0.000760926	0.000771752	0.000765253	0.000799415	0.000784346	0.000727322	0.000754046	0.000728105	0.000733566		0.000732444	0.000771752	0.000727322	0.000702061	0.000765253	0.000754046	0.000746216	0.000799415	0.000728105	0.000760926	0.000784346	0.000733566		0.958519	0.991578	1.03674		1.0188	1.03584	1.00108		1.03889
Q55GC4	Uncharacterized protein OS=Dictyostelium discoideum OX=44689 GN=DDB0189497 PE=4 SV=1	1.03221e+07	1.01344e+07	1.08352e+07	8.72412e+06	1.03852e+07	8.41764e+06	8.88322e+06	1.17749e+07	6.55736e+06	9.65863e+06	8.49608e+06	8.6782e+06		0.000771508	0.000697971	0.000750255	0.000697269	0.000947364	0.000969411	0.000939315	0.000986721	0.000734615	0.000722881	0.000702702	0.000708899		0.000771508	0.000947364	0.000734615	0.000697971	0.000969411	0.000722881	0.000750255	0.000939315	0.000702702	0.000697269	0.000986721	0.000708899		0.904684	1.02327	0.984027		0.972453	0.991505	0.956557		0.903775
Q55CR5	Uncharacterized protein OS=Dictyostelium discoideum OX=44689 GN=DDB0190683 PE=4 SV=1	9.84048e+06	1.04164e+07	1.11181e+07	9.59476e+06	8.74646e+06	6.89082e+06	7.57245e+06	9.13386e+06	6.58233e+06	9.68396e+06	8.86485e+06	8.76038e+06		0.000735507	0.000717392	0.000769845	0.000766855	0.00079787	0.000793576	0.000800714	0.000765406	0.000737413	0.000724777	0.000733202	0.000715612		0.000735507	0.00079787	0.000737413	0.000717392	0.000793576	0.000724777	0.000769845	0.000800714	0.000733202	0.000766855	0.000765406	0.000715612		0.97537	0.994618	0.982865		1.04669	1.00356	0.994291		1.04262
Q54WZ1	GYF domain-containing protein OS=Dictyostelium discoideum OX=44689 GN=DDB0205713 PE=4 SV=1	7.98977e+06	8.16055e+06	7.90305e+06	6.86795e+06	6.32789e+06	4.99798e+06	5.25927e+06	6.66015e+06	4.84493e+06	7.19004e+06	6.41985e+06	6.55207e+06		0.000597179	0.000562028	0.000547228	0.000548916	0.000577244	0.000575589	0.000556118	0.000558112	0.000542773	0.000538125	0.000530979	0.000535222		0.000597179	0.000577244	0.000542773	0.000562028	0.000575589	0.000538125	0.000547228	0.000556118	0.000530979	0.000548916	0.000558112	0.000535222		0.941139	0.997133	0.991436		0.916354	0.963402	0.97827		0.919182
F0ZYA3	40S ribosomal protein S3 OS=Dictyostelium purpureum OX=5786 GN=DICPUDRAFT_92861 PE=3 SV=1	2.09455e+07	2.27736e+07	2.02586e+07	1.19765e+07	1.62975e+07	1.14901e+07	1.23418e+07	1.57565e+07	1.2544e+07	1.88666e+07	1.78235e+07	1.69292e+07		0.00156553	0.00156845	0.00140275	0.000957212	0.00148669	0.00132325	0.00130503	0.00132037	0.00140529	0.00141203	0.00147416	0.0013829		0.00156553	0.00148669	0.00140529	0.00156845	0.00132325	0.00141203	0.00140275	0.00130503	0.00147416	0.000957212	0.00132037	0.0013829		1.00186	0.890066	1.0048		0.896024	0.877811	1.04901		0.611429
Q54Q66	Elongator complex protein 1 OS=Dictyostelium discoideum OX=44689 GN=DDB0185824 PE=3 SV=1	6.40937e+06	7.41903e+06	7.50014e+06	6.12905e+06	5.67922e+06	4.49312e+06	4.98799e+06	6.49914e+06	4.64e+06	6.9469e+06	6.36901e+06	6.42435e+06		0.000479056	0.000510959	0.000519329	0.00048986	0.00051807	0.000517446	0.000527432	0.00054462	0.000519815	0.000519927	0.000526774	0.000524788		0.000479056	0.00051807	0.000519815	0.000510959	0.000517446	0.000519927	0.000519329	0.000527432	0.000526774	0.00048986	0.00054462	0.000524788		1.0666	0.998797	1.00022		1.08407	1.01807	1.01339		1.02255
F0ZGH3	Aspartate carbamoyltransferase OS=Dictyostelium purpureum OX=5786 GN=DICPUDRAFT_31008 PE=3 SV=1	1.38937e+07	1.51622e+07	1.39484e+07	1.08824e+07	1.03757e+07	8.03183e+06	8.41301e+06	1.12657e+07	8.73373e+06	1.36687e+07	1.16689e+07	1.21851e+07		0.00103845	0.00104424	0.00096582	0.000869771	0.000946489	0.000924979	0.000889595	0.000944054	0.000978432	0.00102301	0.000965124	0.000995368		0.00103845	0.000946489	0.000978432	0.00104424	0.000924979	0.00102301	0.00096582	0.000889595	0.000965124	0.000869771	0.000944054	0.000995368		1.00557	0.977274	1.04556		0.930055	0.939889	0.986398		0.837562
F0ZLZ7	Uncharacterized protein OS=Dictyostelium purpureum OX=5786 GN=DICPUDRAFT_47922 PE=3 SV=1	7.65781e+07	8.65792e+07	7.96779e+07	7.54664e+07	6.39873e+07	5.22531e+07	5.5182e+07	6.53139e+07	5.07255e+07	7.88845e+07	6.74339e+07	7.19821e+07		0.00572368	0.00596283	0.0055171	0.0060316	0.00583706	0.00601769	0.00583497	0.00547322	0.00568273	0.00590396	0.00557739	0.00588003		0.00572368	0.00583706	0.00568273	0.00596283	0.00601769	0.00590396	0.0055171	0.00583497	0.00557739	0.0060316	0.00547322	0.00588003		1.04178	1.03095	1.03893		0.963909	0.999643	0.981462		1.0538
F0Z9A3	Uncharacterized protein OS=Dictyostelium purpureum OX=5786 GN=DICPUDRAFT_52641 PE=3 SV=1	1.44039e+07	1.62592e+07	1.49116e+07	1.40066e+07	1.16131e+07	9.34038e+06	9.8548e+06	1.2523e+07	8.76822e+06	1.33881e+07	1.1738e+07	1.17237e+07		0.00107659	0.00111979	0.00103252	0.00111947	0.00105937	0.00107568	0.00104205	0.00104941	0.000982296	0.00100201	0.000970839	0.000957682		0.00107659	0.00105937	0.000982296	0.00111979	0.00107568	0.00100201	0.00103252	0.00104205	0.000970839	0.00111947	0.00104941	0.000957682		1.04013	1.0154	1.02007		0.959062	0.983654	0.988337		1.03983
F1A4Z3	40S ribosomal protein S18 OS=Dictyostelium purpureum OX=5786 GN=DICPUDRAFT_93275 PE=3 SV=1	6.45609e+06	7.35159e+06	6.97382e+06	6.32862e+06	5.28797e+06	4.58945e+06	4.89225e+06	5.62077e+06	4.8482e+06	6.90289e+06	6.18265e+06	6.86347e+06		0.000482548	0.000506314	0.000482885	0.000505811	0.00048238	0.00052854	0.000517308	0.000471013	0.000543139	0.000516633	0.00051136	0.000560659		0.000482548	0.00048238	0.000543139	0.000506314	0.00052854	0.000516633	0.000482885	0.000517308	0.00051136	0.000505811	0.000471013	0.000560659		1.04925	1.09569	0.951198		1.0007	1.07241	0.941491		1.04821
Q551V0	Aldehyde dehydrogenase OS=Dictyostelium discoideum OX=44689 GN=DDB0231480 PE=3 SV=1	1.37072e+07	1.56422e+07	1.58994e+07	1.4721e+07	1.15164e+07	8.88424e+06	9.81861e+06	1.35704e+07	1.06346e+07	1.55479e+07	1.46101e+07	1.41726e+07		0.00102452	0.0010773	0.00110092	0.00117656	0.00105055	0.00102315	0.00103822	0.00113718	0.00119139	0.00116365	0.00120838	0.00115772		0.00102452	0.00105055	0.00119139	0.0010773	0.00102315	0.00116365	0.00110092	0.00103822	0.00120838	0.00117656	0.00113718	0.00115772		1.05152	0.973915	0.976715		1.07457	0.988266	1.01426		1.14841
Q54S30	Uncharacterized protein OS=Dictyostelium discoideum OX=44689 GN=DDB0204927 PE=4 SV=1	1.18509e+07	1.26314e+07	1.28834e+07	1.03347e+07	9.83568e+06	7.68279e+06	8.26244e+06	1.07104e+07	7.76855e+06	1.17207e+07	1.04446e+07	1.01184e+07		0.000885771	0.000869939	0.000892083	0.000825992	0.000897231	0.000884782	0.000873674	0.000897514	0.000870303	0.00087721	0.000863861	0.000826545		0.000885771	0.000897231	0.000870303	0.000869939	0.000884782	0.00087721	0.000892083	0.000873674	0.000863861	0.000825992	0.000897514	0.000826545		0.982126	0.986125	1.00794		1.00713	0.973745	0.992598		0.932512
F0Z9S5	Clathrin heavy chain OS=Dictyostelium purpureum OX=5786 GN=DICPUDRAFT_45258 PE=3 SV=1	2.41069e+07	2.65201e+07	2.5773e+07	1.82656e+07	1.88062e+07	1.46023e+07	1.5113e+07	2.11701e+07	1.46936e+07	2.32501e+07	2.07621e+07	2.08782e+07		0.00180182	0.00182647	0.00178459	0.00145986	0.00171554	0.00168166	0.00159806	0.00177403	0.00164611	0.00174011	0.00171721	0.00170548		0.00180182	0.00171554	0.00164611	0.00182647	0.00168166	0.00174011	0.00178459	0.00159806	0.00171721	0.00145986	0.00177403	0.00170548		1.01368	0.980253	1.0571		0.990435	0.931521	1.04319		0.810214
Q55BR0	Protein transport protein sec16 OS=Dictyostelium discoideum OX=44689 GN=wimA PE=3 SV=1	9.58609e+06	1.05764e+07	1.10014e+07	9.89839e+06	8.41045e+06	6.75415e+06	7.52579e+06	9.29925e+06	6.34239e+06	9.29688e+06	8.43379e+06	8.74272e+06		0.000716493	0.000728413	0.000761767	0.000791122	0.000767218	0.000777836	0.00079578	0.000779265	0.000710532	0.000695807	0.00069755	0.00071417		0.000716493	0.000767218	0.000710532	0.000728413	0.000777836	0.000695807	0.000761767	0.00079578	0.00069755	0.000791122	0.000779265	0.00071417		1.01664	1.01384	0.979276		1.06319	1.03723	0.981729		1.10416
Q54WL7	Uncharacterized protein OS=Dictyostelium discoideum OX=44689 GN=DDB0205849 PE=3 SV=1	1.30423e+07	1.44683e+07	1.45912e+07	1.27324e+07	1.09778e+07	8.77997e+06	9.65232e+06	1.22281e+07	8.58922e+06	1.25191e+07	1.14415e+07	1.13559e+07		0.000974818	0.000996449	0.00101033	0.00101763	0.00100142	0.00101114	0.00102064	0.0010247	0.000962242	0.000936966	0.000946316	0.000927638		0.000974818	0.00100142	0.000962242	0.000996449	0.00101114	0.000936966	0.00101033	0.00102064	0.000946316	0.00101763	0.0010247	0.000927638		1.02219	1.00971	0.973732		1.03643	1.0192	0.983449		1.04391
F1A4T5	Cytochrome c domain-containing protein OS=Dictyostelium purpureum OX=5786 GN=DICPUDRAFT_51655 PE=4 SV=1	3.15997e+06	2.90259e+06	3.39656e+06	2.65029e+06	2.06436e+06	1.34749e+06	1.37795e+06	2.7131e+06	1.89211e+06	2.88787e+06	2.63121e+06	2.32236e+06		0.000236186	0.000199906	0.000235187	0.000211823	0.000188315	0.000155183	0.000145705	0.000227355	0.000211971	0.000216137	0.000217625	0.000189707		0.000236186	0.000188315	0.000211971	0.000199906	0.000155183	0.000216137	0.000235187	0.000145705	0.000217625	0.000211823	0.000227355	0.000189707		0.846391	0.824058	1.01965		0.995769	0.773732	1.02667		0.896847
F0ZWE6	Ras GTPase OS=Dictyostelium purpureum OX=5786 GN=rasG PE=4 SV=1	1.04395e+07	1.07172e+07	1.1157e+07	8.78454e+06	8.00217e+06	5.87594e+06	6.26212e+06	8.59878e+06	6.40505e+06	9.53791e+06	8.7295e+06	8.52483e+06		0.000780283	0.000738105	0.00077254	0.000702098	0.000729975	0.000676697	0.000662159	0.000720567	0.000717552	0.000713847	0.000722008	0.000696371		0.000780283	0.000729975	0.000717552	0.000738105	0.000676697	0.000713847	0.00077254	0.000662159	0.000722008	0.000702098	0.000720567	0.000696371		0.945946	0.927015	0.994835		0.990077	0.907099	1.00621		0.899799
Q54HG8	Uncharacterized protein OS=Dictyostelium discoideum OX=44689 GN=DDB0188436 PE=3 SV=1	9.61559e+06	1.0688e+07	1.02507e+07	9.79972e+06	7.73605e+06	6.444e+06	7.07252e+06	8.44186e+06	6.51199e+06	9.77662e+06	8.68449e+06	9.12608e+06		0.000718698	0.000736098	0.000709785	0.000783236	0.000705698	0.000742117	0.000747852	0.000707418	0.000729532	0.000731712	0.000718285	0.000745485		0.000718698	0.000705698	0.000729532	0.000736098	0.000742117	0.000731712	0.000709785	0.000747852	0.000718285	0.000783236	0.000707418	0.000745485		1.02421	1.05161	1.00299		0.987598	1.05973	0.984583		1.0898
Q55BP9	Mitofilin OS=Dictyostelium discoideum OX=44689 GN=DDB0191041 PE=3 SV=1	1.7352e+07	1.87484e+07	1.81262e+07	1.62606e+07	1.43841e+07	1.08529e+07	1.28221e+07	1.5237e+07	1.22488e+07	1.7231e+07	1.6475e+07	1.62419e+07		0.00129694	0.00129123	0.00125511	0.00129962	0.00131215	0.00124986	0.00135581	0.00127684	0.00137222	0.00128962	0.00136263	0.00132676		0.00129694	0.00131215	0.00137222	0.00129123	0.00124986	0.00128962	0.00125511	0.00135581	0.00136263	0.00129962	0.00127684	0.00132676		0.995595	0.952533	0.939807		0.967746	1.03328	0.99301		1.00206
Q54JS9	Uncharacterized protein OS=Dictyostelium discoideum OX=44689 GN=DDB0219276 PE=4 SV=1	7.21361e+06	7.98567e+06	8.3047e+06	7.93482e+06	6.05785e+06	4.76269e+06	5.21268e+06	7.32443e+06	5.72603e+06	8.41785e+06	7.98981e+06	8.4558e+06		0.000539167	0.000549984	0.000575039	0.000634185	0.00055261	0.000548492	0.000551191	0.000613778	0.000641482	0.000630017	0.000660829	0.000690732		0.000539167	0.00055261	0.000641482	0.000549984	0.000548492	0.000630017	0.000575039	0.000551191	0.000660829	0.000634185	0.000613778	0.000690732		1.02006	0.992548	0.982128		1.06653	0.997433	1.03016		1.17623
Q55F30	proton-translocating NAD(P)(+) transhydrogenase OS=Dictyostelium discoideum OX=44689 GN=DDB0231372 PE=4 SV=1	1.00842e+07	1.13628e+07	1.13336e+07	8.94633e+06	8.76268e+06	6.75221e+06	7.54828e+06	9.67246e+06	7.00446e+06	1.0404e+07	9.13962e+06	8.90151e+06		0.000753725	0.000782572	0.000784767	0.000715029	0.00079935	0.000777613	0.000798159	0.00081054	0.000784703	0.000778669	0.000755928	0.000727141		0.000753725	0.00079935	0.000784703	0.000782572	0.000777613	0.000778669	0.000784767	0.000798159	0.000755928	0.000715029	0.00081054	0.000727141		1.03827	0.972807	0.992311		1.04118	0.99851	0.96333		0.94866
Q54U48	LSM14 domain-containing protein OS=Dictyostelium discoideum OX=44689 GN=DDB0204127 PE=4 SV=1	6.25901e+06	6.58383e+06	6.44935e+06	5.6268e+06	5.12399e+06	4.0741e+06	4.28001e+06	5.26157e+06	3.83894e+06	5.88249e+06	5.13319e+06	5.26536e+06		0.000467817	0.000453437	0.00044657	0.000449718	0.000467421	0.00046919	0.00045257	0.000440913	0.000430073	0.000440263	0.000424561	0.000430113		0.000467817	0.000467421	0.000430073	0.000453437	0.00046919	0.000440263	0.00044657	0.00045257	0.000424561	0.000449718	0.000440913	0.000430113		0.969262	1.00379	1.02369		0.954581	0.968228	0.987184		0.961312
F0ZPD3	Ribosomal protein L13a OS=Dictyostelium purpureum OX=5786 GN=DICPUDRAFT_98308 PE=3 SV=1	1.07427e+07	1.20868e+07	1.06503e+07	1.0228e+07	9.09164e+06	7.23174e+06	7.59663e+06	8.99993e+06	7.82817e+06	1.12457e+07	1.00513e+07	1.03587e+07		0.000802941	0.000832437	0.000737455	0.000817464	0.000829358	0.000832837	0.000803271	0.000754182	0.000876982	0.000841665	0.000831336	0.000846177		0.000802941	0.000829358	0.000876982	0.000832437	0.000832837	0.000841665	0.000737455	0.000803271	0.000831336	0.000817464	0.000754182	0.000846177		1.03673	1.0042	0.959728		0.918442	0.968546	0.94795		1.01809
Q869L6	Uncharacterized protein OS=Dictyostelium discoideum OX=44689 GN=DDB0167345 PE=3 SV=1	1.9896e+07	2.256e+07	2.05389e+07	1.8472e+07	1.62107e+07	1.34968e+07	1.47696e+07	1.5969e+07	1.09241e+07	1.70975e+07	1.42093e+07	1.5439e+07		0.00148709	0.00155374	0.00142216	0.00147636	0.00147877	0.00155435	0.00156174	0.00133818	0.00122382	0.00127963	0.00117524	0.00126117		0.00148709	0.00147877	0.00122382	0.00155374	0.00155435	0.00127963	0.00142216	0.00156174	0.00117524	0.00147636	0.00133818	0.00126117		1.04482	1.05111	1.0456		0.95634	1.05611	0.9603		0.992786
F0ZYA0	FAD-binding domain-containing protein OS=Dictyostelium purpureum OX=5786 GN=DICPUDRAFT_50407 PE=4 SV=1	4.23978e+07	4.99008e+07	4.83271e+07	4.67827e+07	3.78423e+07	3.12865e+07	3.38237e+07	4.35625e+07	3.7142e+07	5.3999e+07	4.89287e+07	4.86849e+07		0.00316894	0.00343673	0.0033463	0.00373907	0.00345205	0.00360308	0.00357654	0.00365049	0.00416098	0.00404145	0.00404684	0.00397694		0.00316894	0.00345205	0.00416098	0.00343673	0.00360308	0.00404145	0.0033463	0.00357654	0.00404684	0.00373907	0.00365049	0.00397694		1.08451	1.04375	0.971274		1.05597	1.03606	0.972568		1.17991
Q551A1	tyrosine--tRNA ligase OS=Dictyostelium discoideum OX=44689 GN=tyrS PE=3 SV=1	8.20701e+06	6.28269e+06	9.0107e+06	6.56634e+06	6.85758e+06	5.05446e+06	5.52883e+06	7.64365e+06	5.56691e+06	8.41589e+06	7.79655e+06	7.45283e+06		0.000613417	0.000432698	0.000623924	0.00052481	0.000625563	0.000582093	0.000584621	0.000640528	0.000623656	0.000629871	0.000644844	0.000608802		0.000613417	0.000625563	0.000623656	0.000432698	0.000582093	0.000629871	0.000623924	0.000584621	0.000644844	0.00052481	0.000640528	0.000608802		0.705389	0.93051	1.00996		1.01713	0.934552	1.03397		0.855553
C5NM72	Ribosomal protein OS=Dictyostelium discoideum OX=44689 PE=3 SV=1	8.69821e+06	9.42228e+06	1.00193e+07	9.39748e+06	6.42279e+06	5.28749e+06	5.89496e+06	7.25482e+06	6.09101e+06	8.95408e+06	9.41838e+06	8.98293e+06		0.000650131	0.000648925	0.000693759	0.000751087	0.0005859	0.000608929	0.000623336	0.000607944	0.000682371	0.000670151	0.000778985	0.000733792		0.000650131	0.0005859	0.000682371	0.000648925	0.000608929	0.000670151	0.000693759	0.000623336	0.000778985	0.000751087	0.000607944	0.000733792		0.998146	1.03931	0.982092		1.06711	1.06389	1.14159		1.15529
F0ZTX1	26S proteasome ATPase 1 subunit OS=Dictyostelium purpureum OX=5786 GN=DICPUDRAFT_98837 PE=3 SV=1	1.23598e+07	1.37572e+07	1.35195e+07	1.23885e+07	1.07379e+07	8.50835e+06	9.60358e+06	1.13667e+07	8.19295e+06	1.24612e+07	1.14257e+07	1.15927e+07		0.00092381	0.000947474	0.000936124	0.000990145	0.000979535	0.000979857	0.00101549	0.000952513	0.000917849	0.000932634	0.000945005	0.000946974		0.00092381	0.000979535	0.000917849	0.000947474	0.000979857	0.000932634	0.000936124	0.00101549	0.000945005	0.000990145	0.000952513	0.000946974		1.02562	1.00033	1.01611		1.01333	1.0367	1.02959		1.07181
Q54F74	Sulfate adenylyltransferase OS=Dictyostelium discoideum OX=44689 GN=DDB0230064 PE=3 SV=1	1.22516e+07	1.29557e+07	1.29798e+07	1.05882e+07	1.16161e+07	9.00088e+06	9.41856e+06	1.25939e+07	7.15265e+06	1.07166e+07	9.25228e+06	9.33413e+06		0.000915718	0.000892275	0.000898753	0.000846258	0.00105964	0.00103658	0.000995922	0.00105535	0.000801305	0.000802062	0.000765246	0.000762481		0.000915718	0.00105964	0.000801305	0.000892275	0.00103658	0.000802062	0.000898753	0.000995922	0.000765246	0.000846258	0.00105535	0.000762481		0.974399	0.978236	1.00094		0.981473	0.939868	0.954999		0.924147
Q54TV8	CCHC-type domain-containing protein OS=Dictyostelium discoideum OX=44689 GN=DDB0218313 PE=4 SV=1	1.08693e+07	1.18064e+07	1.15741e+07	9.24973e+06	8.28589e+06	6.54943e+06	6.76254e+06	9.08355e+06	6.50766e+06	9.95702e+06	8.88946e+06	9.0274e+06		0.000812407	0.000813125	0.000801418	0.000739278	0.000755856	0.00075426	0.000715074	0.00076119	0.000729048	0.000745213	0.000735238	0.000737425		0.000812407	0.000755856	0.000729048	0.000813125	0.00075426	0.000745213	0.000801418	0.000715074	0.000735238	0.000739278	0.00076119	0.000737425		1.00088	0.997888	1.02217		0.986473	0.946045	1.00849		0.909985
Q54JZ3	phosphoenolpyruvate carboxylase OS=Dictyostelium discoideum OX=44689 GN=DDB0187592 PE=3 SV=1	8.54399e+06	9.381e+06	9.06481e+06	8.37282e+06	7.26296e+06	5.9066e+06	6.48688e+06	7.64427e+06	5.62389e+06	8.24106e+06	7.30151e+06	7.38689e+06		0.000638603	0.000646082	0.000627671	0.000669192	0.000662542	0.000680229	0.000685926	0.00064058	0.00063004	0.000616786	0.0006039	0.000603416		0.000638603	0.000662542	0.00063004	0.000646082	0.000680229	0.000616786	0.000627671	0.000685926	0.0006039	0.000669192	0.00064058	0.000603416		1.01171	1.0267	0.978964		0.982881	1.03529	0.958511		1.0479
Q55D68	protein-histidine N-methyltransferase OS=Dictyostelium discoideum OX=44689 GN=cnrI PE=3 SV=1	1.43329e+07	1.51555e+07	1.45939e+07	1.2695e+07	1.12671e+07	8.77149e+06	9.6781e+06	1.21561e+07	9.1956e+06	1.37906e+07	1.21756e+07	1.2099e+07		0.00107129	0.00104378	0.00101052	0.00101464	0.00102781	0.00101016	0.00102337	0.00101867	0.00103018	0.00103213	0.00100703	0.000988337		0.00107129	0.00102781	0.00103018	0.00104378	0.00101016	0.00103213	0.00101052	0.00102337	0.00100703	0.00101464	0.00101867	0.000988337		0.974325	0.98283	1.0019		0.943279	0.995678	0.977533		0.947119
F0Z6F6	40S ribosomal protein S4 OS=Dictyostelium purpureum OX=5786 GN=DICPUDRAFT_73982 PE=3 SV=1	2.36143e+07	2.58148e+07	2.48318e+07	2.15473e+07	1.91054e+07	1.52482e+07	1.59169e+07	2.04034e+07	1.58996e+07	2.50564e+07	2.29858e+07	2.35834e+07		0.001765	0.0017779	0.00171941	0.00172216	0.00174284	0.00175604	0.00168306	0.00170978	0.00178122	0.0018753	0.00190113	0.00192647		0.001765	0.00174284	0.00178122	0.0017779	0.00175604	0.0018753	0.00171941	0.00168306	0.00190113	0.00172216	0.00170978	0.00192647		1.00731	1.00758	1.05282		0.974172	0.9657	1.06732		0.975726
Q54I27	Uncharacterized protein OS=Dictyostelium discoideum OX=44689 GN=DDB0188234 PE=3 SV=1	6.69358e+06	7.25906e+06	7.26653e+06	6.43855e+06	5.30965e+06	4.12636e+06	4.78465e+06	6.49934e+06	4.72755e+06	7.52811e+06	7.04862e+06	7.24487e+06		0.000500298	0.000499942	0.000503153	0.000514597	0.000484357	0.000475209	0.000505931	0.000544636	0.000529623	0.000563426	0.000582984	0.000591814		0.000500298	0.000484357	0.000529623	0.000499942	0.000475209	0.000563426	0.000503153	0.000505931	0.000582984	0.000514597	0.000544636	0.000591814		0.999287	0.981113	1.06382		1.00571	1.04454	1.10075		1.02858
Q54VK1	Nucleolar GTP-binding protein 2 OS=Dictyostelium discoideum OX=44689 GN=DDB0206493 PE=3 SV=1	7.16155e+06	7.6514e+06	7.50173e+06	7.62582e+06	5.65309e+06	4.57093e+06	5.03835e+06	6.81192e+06	5.26897e+06	8.02571e+06	7.52718e+06	8.20841e+06		0.000535276	0.000526962	0.000519439	0.000609488	0.000515686	0.000526407	0.000532757	0.00057083	0.000590278	0.000600669	0.000622565	0.000670524		0.000535276	0.000515686	0.000590278	0.000526962	0.000526407	0.000600669	0.000519439	0.000532757	0.000622565	0.000609488	0.00057083	0.000670524		0.984469	1.02079	1.0176		0.970415	1.0331	1.0547		1.13864
Q55BQ8	C2 domain-containing protein OS=Dictyostelium discoideum OX=44689 GN=DDB0191032 PE=3 SV=1	7.98912e+06	8.28306e+06	8.34554e+06	7.32254e+06	6.70211e+06	5.28043e+06	5.82206e+06	6.97113e+06	5.39001e+06	7.87797e+06	7.00142e+06	7.07385e+06		0.00059713	0.000570465	0.000577867	0.000585249	0.00061138	0.000608116	0.000615627	0.000584172	0.000603838	0.000589611	0.00057908	0.000577844		0.00059713	0.00061138	0.000603838	0.000570465	0.000608116	0.000589611	0.000577867	0.000615627	0.00057908	0.000585249	0.000584172	0.000577844		0.955345	0.994661	0.97644		0.96774	1.00695	0.958999		0.980103
Q55CD5	AMP-dependent synthetase/ligase domain-containing protein OS=Dictyostelium discoideum OX=44689 GN=DDB0190808 PE=4 SV=1	7.97141e+06	8.50985e+06	8.67771e+06	7.42244e+06	6.32471e+06	4.99541e+06	5.56908e+06	7.3728e+06	4.90222e+06	7.5854e+06	6.5833e+06	6.89677e+06		0.000595807	0.000586085	0.000600867	0.000593233	0.000576953	0.000575292	0.000588877	0.000617831	0.000549191	0.000567714	0.000544497	0.000563379		0.000595807	0.000576953	0.000549191	0.000586085	0.000575292	0.000567714	0.000600867	0.000588877	0.000544497	0.000593233	0.000617831	0.000563379		0.983683	0.997122	1.03373		1.00849	1.02067	0.991453		0.99568
Q8T2R4	Bet_v_1 domain-containing protein OS=Dictyostelium discoideum OX=44689 GN=DDB_G0276927 PE=4 SV=2	2.68796e+07	2.89646e+07	3.0367e+07	2.89239e+07	2.13519e+07	1.71396e+07	1.94081e+07	2.37442e+07	1.74397e+07	2.51113e+07	2.27568e+07	2.18809e+07		0.00200906	0.00199483	0.00210269	0.00231172	0.00194776	0.00197386	0.00205222	0.00198973	0.00195375	0.0018794	0.00188219	0.0017874		0.00200906	0.00194776	0.00195375	0.00199483	0.00197386	0.0018794	0.00210269	0.00205222	0.00188219	0.00231172	0.00198973	0.0017874		0.992917	1.0134	0.961946		1.0466	1.05363	0.963372		1.15065
Q556T7	SEC7 domain-containing protein OS=Dictyostelium discoideum OX=44689 GN=DDB0168059 PE=4 SV=1	9.86282e+06	1.15158e+07	1.08836e+07	1.03111e+07	9.22251e+06	7.48941e+06	8.28259e+06	1.00992e+07	7.1333e+06	1.00874e+07	9.12212e+06	9.44144e+06		0.000737176	0.000793109	0.000753611	0.00082411	0.000841297	0.000862512	0.000875805	0.000846302	0.000799137	0.000754971	0.000754481	0.000771246		0.000737176	0.000841297	0.000799137	0.000793109	0.000862512	0.000754971	0.000753611	0.000875805	0.000754481	0.00082411	0.000846302	0.000771246		1.07587	1.02522	0.944733		1.02229	1.04102	0.94412		1.11793
Q55GG3	Uncharacterized protein OS=Dictyostelium discoideum OX=44689 GN=DDB_G0268498 PE=4 SV=2	6.45368e+06	6.96862e+06	6.59228e+06	5.76546e+06	4.98754e+06	4.06736e+06	4.21288e+06	5.4956e+06	4.08457e+06	5.88367e+06	5.42439e+06	5.36442e+06		0.000482367	0.000479938	0.000456466	0.0004608	0.000454974	0.000468414	0.000445472	0.000460524	0.00045759	0.000440352	0.000448645	0.000438205		0.000482367	0.000454974	0.00045759	0.000479938	0.000468414	0.000440352	0.000456466	0.000445472	0.000448645	0.0004608	0.000460524	0.000438205		0.994964	1.02954	0.962327		0.946304	0.979115	0.980452		0.955289
Q54K42	Transcription elongation factor SPT5 OS=Dictyostelium discoideum OX=44689 GN=DDB0219250 PE=3 SV=1	3.32588e+06	3.8353e+06	3.8645e+06	3.51269e+06	2.89562e+06	2.33492e+06	2.53774e+06	3.2169e+06	2.39252e+06	3.58761e+06	3.31438e+06	3.25857e+06		0.000248586	0.000264142	0.000267588	0.000280749	0.000264144	0.000268899	0.000268342	0.000269572	0.000268031	0.000268507	0.000274129	0.000266184		0.000248586	0.000264144	0.000268031	0.000264142	0.000268899	0.000268507	0.000267588	0.000268342	0.000274129	0.000280749	0.000269572	0.000266184		1.06258	1.018	1.00178		1.07644	1.01589	1.02275		1.12938
Q54W38	Glycosyl hydrolase family 63 C-terminal domain-containing protein OS=Dictyostelium discoideum OX=44689 GN=DDB0205874 PE=3 SV=1	6.99893e+06	8.63142e+06	8.6266e+06	7.93936e+06	6.96021e+06	5.58717e+06	6.24838e+06	8.13545e+06	5.85151e+06	8.69751e+06	7.82261e+06	7.66481e+06		0.000523121	0.000594458	0.000597328	0.000634548	0.000634924	0.000643442	0.000660707	0.00068174	0.000655539	0.000650948	0.000647	0.000626118		0.000523121	0.000634924	0.000655539	0.000594458	0.000643442	0.000650948	0.000597328	0.000660707	0.000647	0.000634548	0.00068174	0.000626118		1.13637	1.01342	0.992998		1.14185	1.04061	0.986974		1.213
Q54F90	Phospholipase A-2-activating protein OS=Dictyostelium discoideum OX=44689 GN=DDB0189206 PE=4 SV=1	7.83767e+06	8.59584e+06	8.4711e+06	7.83263e+06	6.54711e+06	5.22134e+06	5.75975e+06	7.04389e+06	5.07124e+06	7.09181e+06	6.84332e+06	6.66041e+06		0.000585811	0.000592007	0.000586561	0.000626018	0.00059724	0.000601311	0.000609038	0.000590269	0.000568126	0.000530773	0.000566004	0.000544071		0.000585811	0.00059724	0.000568126	0.000592007	0.000601311	0.000530773	0.000586561	0.000609038	0.000566004	0.000626018	0.000590269	0.000544071		1.01058	1.00682	0.934252		1.00128	1.01975	0.996265		1.06863
F0ZJQ3	Inosine-5'-monophosphate dehydrogenase OS=Dictyostelium purpureum OX=5786 GN=DICPUDRAFT_94457 PE=3 SV=1	1.31762e+07	1.51488e+07	1.38718e+07	1.2424e+07	1.03011e+07	8.0006e+06	8.60198e+06	1.03677e+07	8.37977e+06	1.27354e+07	1.13398e+07	1.14382e+07		0.000984828	0.00104332	0.000960522	0.000992984	0.000939689	0.000921383	0.000909577	0.000868801	0.000938778	0.000953159	0.000937899	0.000934357		0.000984828	0.000939689	0.000938778	0.00104332	0.000921383	0.000953159	0.000960522	0.000909577	0.000937899	0.000992984	0.000868801	0.000934357		1.05939	0.980518	1.01532		0.975319	0.967955	0.999064		1.00828
Q54G77	Peptidase S53 domain-containing protein OS=Dictyostelium discoideum OX=44689 GN=DDB0188843 PE=4 SV=1	3.53532e+07	3.67477e+07	3.54508e+07	3.30835e+07	2.67874e+07	1.99311e+07	2.25931e+07	2.9787e+07	1.92448e+07	3.04883e+07	3.09513e+07	2.89039e+07		0.0026424	0.00253086	0.00245471	0.00264418	0.0024436	0.00229535	0.002389	0.00249611	0.00215598	0.00228184	0.00255995	0.00236108		0.0026424	0.0024436	0.00215598	0.00253086	0.00229535	0.00228184	0.00245471	0.002389	0.00255995	0.00264418	0.00249611	0.00236108		0.95779	0.93933	1.05838		0.928968	0.977657	1.18737		1.00067
Q54T94	Uncharacterized protein OS=Dictyostelium discoideum OX=44689 GN=DDB_G0281913 PE=4 SV=2	1.87307e+07	2.10503e+07	1.95299e+07	1.81744e+07	1.56117e+07	1.24431e+07	1.38925e+07	1.67962e+07	1.20719e+07	1.81934e+07	1.56452e+07	1.59852e+07		0.00139999	0.00144976	0.0013523	0.00145258	0.00142413	0.001433	0.001469	0.0014075	0.00135241	0.00136165	0.001294	0.00130579		0.00139999	0.00142413	0.00135241	0.00144976	0.001433	0.00136165	0.0013523	0.001469	0.001294	0.00145258	0.0014075	0.00130579		1.03555	1.00622	1.00683		0.965934	1.0315	0.956811		1.03756
Q86I66	C2 domain-containing protein OS=Dictyostelium discoideum OX=44689 GN=DDB0167384 PE=3 SV=1	5.3394e+06	5.81015e+06	5.98701e+06	5.24871e+06	4.70659e+06	3.65456e+06	3.89779e+06	4.87926e+06	3.62447e+06	5.49256e+06	4.96683e+06	4.83727e+06		0.000399083	0.000400153	0.000414556	0.000419499	0.000429345	0.000420874	0.000412154	0.000408876	0.000406046	0.00041108	0.000410801	0.000395144		0.000399083	0.000429345	0.000406046	0.000400153	0.000420874	0.00041108	0.000414556	0.000412154	0.000410801	0.000419499	0.000408876	0.000395144		1.00268	0.98027	1.0124		1.03877	0.95996	1.01171		1.05116
C7FZZ5	BAR domain-containing protein OS=Dictyostelium discoideum OX=44689 GN=DDB_G0275301 PE=4 SV=1	8.46358e+06	9.62352e+06	8.95477e+06	8.26241e+06	7.79401e+06	6.40648e+06	6.73614e+06	8.31262e+06	6.35442e+06	8.93538e+06	8.15093e+06	8.35793e+06		0.000632594	0.000662785	0.000620051	0.000660367	0.000710985	0.000737797	0.000712282	0.000696587	0.00071188	0.000668751	0.000674155	0.000682737		0.000632594	0.000710985	0.00071188	0.000662785	0.000737797	0.000668751	0.000620051	0.000712282	0.000674155	0.000660367	0.000696587	0.000682737		1.04773	1.03771	0.939416		0.980173	1.00182	0.947007		1.0439
Q54HY5	Poly [ADP-ribose] polymerase OS=Dictyostelium discoideum OX=44689 GN=DDB_G0289141 PE=3 SV=2	1.41379e+07	1.50106e+07	1.46948e+07	1.29422e+07	1.23453e+07	9.88932e+06	1.04296e+07	1.32821e+07	9.21844e+06	1.36607e+07	1.23742e+07	1.17788e+07		0.00105671	0.0010338	0.00101751	0.0010344	0.00112617	0.0011389	0.00110283	0.00111303	0.00103273	0.00102241	0.00102346	0.000962179		0.00105671	0.00112617	0.00103273	0.0010338	0.0011389	0.00102241	0.00101751	0.00110283	0.00102346	0.0010344	0.00111303	0.000962179		0.978324	1.0113	0.990002		0.962904	0.97928	0.991016		0.978888
Q54YA6	Peptidase S49 domain-containing protein OS=Dictyostelium discoideum OX=44689 GN=DDB0205381 PE=4 SV=1	8.80841e+06	9.7172e+06	9.68259e+06	9.1329e+06	7.87143e+06	6.43397e+06	7.02415e+06	8.82368e+06	6.4243e+06	9.34976e+06	8.4247e+06	8.85486e+06		0.000658367	0.000669237	0.000670448	0.000729941	0.000718048	0.000740962	0.000742737	0.000739413	0.000719708	0.000699764	0.000696798	0.00072333		0.000658367	0.000718048	0.000719708	0.000669237	0.000740962	0.000699764	0.000670448	0.000742737	0.000696798	0.000729941	0.000739413	0.00072333		1.01651	1.03191	0.972289		1.01835	1.03438	0.968167		1.10871
F0ZE95	NAD+ dependent glutamate dehydrogenase OS=Dictyostelium purpureum OX=5786 GN=DICPUDRAFT_94010 PE=3 SV=1	1.80597e+07	2.06659e+07	1.98706e+07	1.782e+07	1.45014e+07	1.17347e+07	1.30212e+07	1.54802e+07	1.17356e+07	1.76728e+07	1.55296e+07	1.60297e+07		0.00134984	0.00142329	0.00137589	0.00142425	0.00132285	0.00135141	0.00137686	0.00129722	0.00131473	0.00132268	0.00128444	0.00130942		0.00134984	0.00132285	0.00131473	0.00142329	0.00135141	0.00132268	0.00137589	0.00137686	0.00128444	0.00142425	0.00129722	0.00130942		1.05442	1.02159	1.00605		1.0193	1.04083	0.976962		1.05513
Q55G29	Ribosomal protein L1 family protein OS=Dictyostelium discoideum OX=44689 GN=DDB_G0267850 PE=4 SV=2	1.17455e+07	1.34077e+07	1.2997e+07	1.20518e+07	1.00784e+07	8.20619e+06	8.80867e+06	1.122e+07	8.60304e+06	1.26806e+07	1.11142e+07	1.28002e+07		0.000877895	0.000923407	0.000899946	0.00096323	0.000919368	0.000945059	0.000931433	0.000940226	0.000963791	0.000949055	0.000919247	0.00104562		0.000877895	0.000919368	0.000963791	0.000923407	0.000945059	0.000949055	0.000899946	0.000931433	0.000919247	0.00096323	0.000940226	0.00104562		1.05184	1.02794	0.984711		1.02512	1.01312	0.953783		1.0972
Q54GL1	ANK_REP_REGION domain-containing protein OS=Dictyostelium discoideum OX=44689 GN=DDB0188719 PE=4 SV=1	8.91992e+06	9.839e+06	9.79188e+06	8.25297e+06	7.02908e+06	5.53297e+06	5.94819e+06	7.37695e+06	6.06358e+06	9.31444e+06	8.07979e+06	8.08651e+06		0.000666702	0.000677625	0.000678015	0.000659613	0.000641207	0.0006372	0.000628964	0.000618179	0.000679297	0.000697121	0.000668271	0.000660566		0.000666702	0.000641207	0.000679297	0.000677625	0.0006372	0.000697121	0.000678015	0.000628964	0.000668271	0.000659613	0.000618179	0.000660566		1.01638	0.99375	1.02624		1.01697	0.980906	0.983768		0.989367
Q54GL5	VPS10 domain-containing protein OS=Dictyostelium discoideum OX=44689 GN=DDB0188715 PE=4 SV=1	9.76112e+06	1.06235e+07	1.05258e+07	8.46395e+06	7.97584e+06	6.48564e+06	6.85619e+06	8.68686e+06	5.847e+06	9.1934e+06	8.24656e+06	8.46442e+06		0.000729575	0.000731657	0.000728837	0.000676476	0.000727573	0.000746913	0.000724976	0.000727948	0.000655034	0.000688062	0.000682064	0.000691436		0.000729575	0.000727573	0.000655034	0.000731657	0.000746913	0.000688062	0.000728837	0.000724976	0.000682064	0.000676476	0.000727948	0.000691436		1.00285	1.02658	1.05042		0.998988	0.996431	1.04127		0.927219
Q54CA8	C2 DOCK-type domain-containing protein OS=Dictyostelium discoideum OX=44689 GN=DDB0191767 PE=3 SV=1	9.21042e+06	1.00358e+07	1.0513e+07	9.28108e+06	7.91876e+06	6.29758e+06	7.17998e+06	8.71044e+06	6.25771e+06	9.25527e+06	8.57498e+06	8.66574e+06		0.000688414	0.000691176	0.00072795	0.000741784	0.000722366	0.000725256	0.000759214	0.000729924	0.000701046	0.000692693	0.000709227	0.000707882		0.000688414	0.000722366	0.000701046	0.000691176	0.000725256	0.000692693	0.00072795	0.000759214	0.000709227	0.000741784	0.000729924	0.000707882		1.00401	1.004	0.988085		1.05743	1.05101	1.01167		1.07753
Q55G82	Uncharacterized protein OS=Dictyostelium discoideum OX=44689 GN=DDB0189538 PE=4 SV=1	9.24315e+06	1.03135e+07	9.64149e+06	9.02563e+06	8.15951e+06	6.47805e+06	7.0965e+06	8.91618e+06	6.26619e+06	9.06356e+06	8.29237e+06	8.27507e+06		0.000690861	0.000710305	0.000667602	0.000721368	0.000744327	0.000746039	0.000750387	0.000747165	0.000701996	0.000678345	0.000685853	0.000675969		0.000690861	0.000744327	0.000701996	0.000710305	0.000746039	0.000678345	0.000667602	0.000750387	0.000685853	0.000721368	0.000747165	0.000675969		1.02815	1.0023	0.966309		0.966333	1.00814	0.977005		1.04416
Q75JH9	Fimbrin OS=Dictyostelium discoideum OX=44689 GN=DDB0169505 PE=4 SV=1	7.32156e+06	7.65729e+06	7.30653e+06	5.88023e+06	5.91278e+06	4.55025e+06	4.86228e+06	6.23214e+06	4.3545e+06	6.62637e+06	5.83605e+06	5.84589e+06		0.000547236	0.000527368	0.000505923	0.000469973	0.000539376	0.000524026	0.000514139	0.000522245	0.000487831	0.000495938	0.000482694	0.000477535		0.000547236	0.000539376	0.000487831	0.000527368	0.000524026	0.000495938	0.000505923	0.000514139	0.000482694	0.000469973	0.000522245	0.000477535		0.963695	0.971542	1.01662		0.924507	0.95321	0.989469		0.858814
Q54HZ2	Uncharacterized protein OS=Dictyostelium discoideum OX=44689 GN=DDB0188270 PE=3 SV=1	1.6933e+07	1.82014e+07	1.80074e+07	1.6925e+07	1.36673e+07	1.0959e+07	1.16492e+07	1.37871e+07	1.00544e+07	1.53831e+07	1.3216e+07	1.41043e+07		0.00126562	0.00125356	0.00124688	0.00135272	0.00124676	0.00126208	0.00123179	0.00115534	0.00112638	0.00115132	0.00109308	0.00115214		0.00126562	0.00124676	0.00112638	0.00125356	0.00126208	0.00115132	0.00124688	0.00123179	0.00109308	0.00135272	0.00115534	0.00115214		0.990464	1.01229	1.02214		0.985188	0.987995	0.970438		1.06882
B0G117	Thiamine pyrophosphate-binding enzyme family protein OS=Dictyostelium discoideum OX=44689 GN=ilvB PE=3 SV=1	6.609e+06	7.35664e+06	7.53874e+06	5.79082e+06	5.80832e+06	4.46418e+06	4.88543e+06	6.36451e+06	4.32376e+06	6.96558e+06	6.07802e+06	5.95224e+06		0.000493977	0.000506662	0.000522002	0.000462827	0.000529847	0.000514113	0.000516587	0.000533338	0.000484387	0.000521326	0.000502706	0.000486222		0.000493977	0.000529847	0.000484387	0.000506662	0.000514113	0.000521326	0.000522002	0.000516587	0.000502706	0.000462827	0.000533338	0.000486222		1.02568	0.970306	1.07626		1.05673	0.974975	1.03782		0.936941
Q54W88	Isovaleryl-CoA dehydrogenase, mitochondrial OS=Dictyostelium discoideum OX=44689 GN=ivdA PE=3 SV=1	3.86013e+06	3.88184e+06	3.87955e+06	2.99113e+06	2.60252e+06	2.02369e+06	2.21488e+06	2.64051e+06	2.25022e+06	3.6415e+06	3.40794e+06	3.23633e+06		0.000288518	0.000267347	0.00026863	0.000239064	0.000237407	0.000233057	0.000234202	0.000221272	0.00025209	0.000272541	0.000281867	0.000264367		0.000288518	0.000237407	0.00025209	0.000267347	0.000233057	0.000272541	0.00026863	0.000234202	0.000281867	0.000239064	0.000221272	0.000264367		0.926623	0.981676	1.08113		0.931068	0.9865	1.11812		0.828592
Q54CF8	CHD gene family protein containing chromodomain, helicase domain, and DNA-binding domain OS=Dictyostelium discoideum OX=44689 GN=DDB0220643 PE=4 SV=1	5.62186e+06	6.12824e+06	6.23804e+06	5.65125e+06	4.7634e+06	3.81459e+06	4.2295e+06	5.0146e+06	3.59849e+06	5.4448e+06	4.9004e+06	4.97561e+06		0.000420194	0.00042206	0.000431938	0.000451672	0.000434527	0.000439304	0.000447229	0.000420217	0.000403136	0.000407506	0.000405307	0.000406444		0.000420194	0.000434527	0.000403136	0.00042206	0.000439304	0.000407506	0.000431938	0.000447229	0.000405307	0.000451672	0.000420217	0.000406444		1.00444	1.01099	1.01084		1.02795	1.02923	1.00538		1.07491
Q55A48	Transcription elongation factor spt6 OS=Dictyostelium discoideum OX=44689 GN=DDB0216963 PE=3 SV=1	7.57901e+06	8.19208e+06	8.37876e+06	7.70233e+06	6.3709e+06	5.05066e+06	5.53996e+06	6.84026e+06	5.16068e+06	7.7654e+06	6.95905e+06	6.98506e+06		0.000566478	0.0005642	0.000580167	0.000615604	0.000581167	0.000581655	0.000585798	0.000573205	0.000578146	0.000581186	0.000575576	0.000570591		0.000566478	0.000581167	0.000578146	0.0005642	0.000581655	0.000581186	0.000580167	0.000585798	0.000575576	0.000615604	0.000573205	0.000570591		0.995979	1.00084	1.00526		1.02416	1.00797	0.995553		1.08672
Q54C73	Uncharacterized protein OS=Dictyostelium discoideum OX=44689 GN=DDB_G0293122 PE=4 SV=1	1.24136e+07	14346599	1.39847e+07	1.24423e+07	1.40892e+07	1.2149e+07	1.3453e+07	1.5118e+07	9.06493e+06	1.33486e+07	1.17527e+07	1.23088e+07		0.000927829	0.00098807	0.000968335	0.000994445	0.00128525	0.00139913	0.00142252	0.00126687	0.00101554	0.00099905	0.000972053	0.00100547		0.000927829	0.00128525	0.00101554	0.00098807	0.00139913	0.00099905	0.000968335	0.00142252	0.000972053	0.000994445	0.00126687	0.00100547		1.06493	1.08861	0.983766		1.04366	1.10681	0.957182		1.0718
Q54KZ1	Proline iminopeptidase OS=Dictyostelium discoideum OX=44689 GN=DDB0187236 PE=3 SV=1	1.14591e+07	1.26513e+07	1.20702e+07	1.06511e+07	9.41392e+06	7.58697e+06	8.2869e+06	9.78329e+06	7.22673e+06	1.14647e+07	1.00396e+07	10561592		0.000856489	0.000871314	0.00083577	0.000851283	0.000858757	0.000873748	0.00087626	0.000819827	0.000809604	0.000858051	0.000830362	0.000862749		0.000856489	0.000858757	0.000809604	0.000871314	0.000873748	0.000858051	0.00083577	0.00087626	0.000830362	0.000851283	0.000819827	0.000862749		1.01731	1.01746	1.05984		0.975809	1.02038	1.02564		0.993921
F0Z9U7	Calponin-homology (CH) domain-containing protein OS=Dictyostelium purpureum OX=5786 GN=DICPUDRAFT_52744 PE=4 SV=1	1.3604e+07	1.35888e+07	1.50438e+07	1.44816e+07	1.35079e+07	1.09685e+07	1.22117e+07	1.53061e+07	1.10191e+07	1.65357e+07	1.485e+07	1.52177e+07		0.0010168	0.00093588	0.00104167	0.00115744	0.00123222	0.00126318	0.00129127	0.00128263	0.00123446	0.00123758	0.00122823	0.00124309		0.0010168	0.00123222	0.00123446	0.00093588	0.00126318	0.00123758	0.00104167	0.00129127	0.00122823	0.00115744	0.00128263	0.00124309		0.920415	1.02512	1.00253		1.02446	1.04793	0.994956		1.13831
Q54F16	Uncharacterized protein OS=Dictyostelium discoideum OX=44689 GN=DDB0219654 PE=3 SV=1	1.57852e+07	1.60354e+07	1.58793e+07	1.24189e+07	1.21774e+07	9.36203e+06	9.93639e+06	1.38976e+07	7.07365e+06	1.15639e+07	9.99168e+06	1.02955e+07		0.00117983	0.00110438	0.00109952	0.000992569	0.00111085	0.00107817	0.00105068	0.0011646	0.000792455	0.000865481	0.000826401	0.000841014		0.00117983	0.00111085	0.000792455	0.00110438	0.00107817	0.000865481	0.00109952	0.00105068	0.000826401	0.000992569	0.0011646	0.000841014		0.936052	0.970584	1.09215		0.931933	0.945835	1.04284		0.841281
Q54HN9	HTH La-type RNA-binding domain-containing protein OS=Dictyostelium discoideum OX=44689 GN=DDB0188365 PE=4 SV=1	9.54924e+06	9.9274e+06	9.16989e+06	9.00549e+06	7.16641e+06	5.6057e+06	6.01164e+06	7.1026e+06	5.4987e+06	8.18918e+06	7.22595e+06	8.03632e+06		0.000713738	0.000683714	0.000634947	0.000719758	0.000653735	0.000645576	0.000635673	0.000595189	0.000616014	0.000612903	0.000597651	0.000656466		0.000713738	0.000653735	0.000616014	0.000683714	0.000645576	0.000612903	0.000634947	0.000635673	0.000597651	0.000719758	0.000595189	0.000656466		0.957933	0.98752	0.99495		0.889608	0.972371	0.97019		1.00843
Q54JV1	Elongation factor 2 OS=Dictyostelium discoideum OX=44689 GN=cinC PE=3 SV=1	1.12062e+06	1.05183e+06	1.21273e+06	579053	768538	470431	438987	948317	672136	1.07527e+06	1.05355e+06	992790		8.37583e-05	7.24407e-05	8.39726e-05	4.62804e-05	7.01077e-05	5.41768e-05	4.64186e-05	7.94678e-05	7.52988e-05	8.04763e-05	8.7138e-05	8.10984e-05		8.37583e-05	7.01077e-05	7.52988e-05	7.24407e-05	5.41768e-05	8.04763e-05	8.39726e-05	4.64186e-05	8.7138e-05	4.62804e-05	7.94678e-05	8.10984e-05		0.864877	0.772766	1.06876		1.00256	0.662105	1.15723		0.552547
Q55BA8	Calnexin homolog OS=Dictyostelium discoideum OX=44689 GN=cnxA PE=3 SV=1	1.04264e+07	1.0842e+07	1.2089e+07	1.02199e+07	8.32056e+06	6.09826e+06	6.48059e+06	9.63294e+06	6.67934e+06	1.00051e+07	9.26652e+06	8.56692e+06		0.000779301	0.000746704	0.000837072	0.00081682	0.000759018	0.000702301	0.00068526	0.000807228	0.00074828	0.000748814	0.000766424	0.000699809		0.000779301	0.000759018	0.00074828	0.000746704	0.000702301	0.000748814	0.000837072	0.00068526	0.000766424	0.00081682	0.000807228	0.000699809		0.958172	0.925276	1.00071		1.07413	0.902824	1.02425		1.04814
Q55AN3	SH3 domain-containing protein OS=Dictyostelium discoideum OX=44689 GN=DDB0216913 PE=4 SV=1	1.02921e+07	1.08869e+07	1.03805e+07	9.89503e+06	8.79299e+06	7.04893e+06	7.79446e+06	8.85509e+06	6.63016e+06	1.00538e+07	8.36893e+06	9.03002e+06		0.000769261	0.000749793	0.000718775	0.000790854	0.000802115	0.000811784	0.00082419	0.000742045	0.00074277	0.000752459	0.000692185	0.000737639		0.000769261	0.000802115	0.00074277	0.000749793	0.000811784	0.000752459	0.000718775	0.00082419	0.000692185	0.000790854	0.000742045	0.000737639		0.974692	1.01206	1.01304		0.93437	1.02752	0.931897		1.02807
Q86I47	NmrA-like domain-containing protein OS=Dictyostelium discoideum OX=44689 GN=DDB0167407 PE=4 SV=1	1.04249e+07	1.10193e+07	1.02999e+07	7.53693e+06	7.51708e+06	6.21443e+06	6.11873e+06	8.18121e+06	6.57474e+06	1.01672e+07	8.83437e+06	9.24766e+06		0.00077919	0.000758915	0.000713189	0.000602384	0.000685723	0.00071568	0.000646997	0.000685575	0.000736562	0.000760947	0.000730681	0.000755417		0.00077919	0.000685723	0.000736562	0.000758915	0.00071568	0.000760947	0.000713189	0.000646997	0.000730681	0.000602384	0.000685575	0.000755417		0.97398	1.04369	1.03311		0.915295	0.943525	0.992015		0.77309
Q54KP2	HECT-type E3 ubiquitin transferase OS=Dictyostelium discoideum OX=44689 GN=DDB0187369 PE=3 SV=1	7.50365e+06	7.98649e+06	8.0419e+06	7.12433e+06	6.30696e+06	5.07826e+06	5.43601e+06	6.95872e+06	5.00906e+06	7.29558e+06	6.71048e+06	6.79817e+06		0.000560845	0.00055004	0.000556842	0.000569407	0.000575334	0.000584834	0.000574806	0.000583132	0.00056116	0.000546023	0.000555017	0.000555325		0.000560845	0.000575334	0.00056116	0.00055004	0.000584834	0.000546023	0.000556842	0.000574806	0.000555017	0.000569407	0.000583132	0.000555325		0.980735	1.01651	0.973025		0.992862	0.999082	0.989051		1.01527
Q75JW5	Arginine deiminase OS=Dictyostelium discoideum OX=44689 GN=DDB0168738 PE=4 SV=1	5.52637e+06	6.08428e+06	6.19435e+06	4.86645e+06	4.73543e+06	3.48955e+06	3.85108e+06	5.14721e+06	3.46525e+06	5.15281e+06	4.66982e+06	4.55005e+06		0.000413057	0.000419033	0.000428913	0.000388948	0.000431975	0.000401872	0.000407215	0.00043133	0.000388209	0.000385652	0.000386235	0.000371682		0.000413057	0.000431975	0.000388209	0.000419033	0.000401872	0.000385652	0.000428913	0.000407215	0.000386235	0.000388948	0.00043133	0.000371682		1.01447	0.930311	0.993414		1.03838	0.94268	0.994917		0.941632
Q54M91	J domain-containing protein OS=Dictyostelium discoideum OX=44689 GN=DDB0186819 PE=4 SV=1	1.04286e+07	1.15873e+07	1.14756e+07	1.08029e+07	9.18037e+06	7.26805e+06	7.83334e+06	9.90135e+06	7.06243e+06	1.06656e+07	9.27048e+06	9.63239e+06		0.000779462	0.000798035	0.000794597	0.000863417	0.000837452	0.000837019	0.000828301	0.00082972	0.000791198	0.000798243	0.000766752	0.000786845		0.000779462	0.000837452	0.000791198	0.000798035	0.000837019	0.000798243	0.000794597	0.000828301	0.000766752	0.000863417	0.00082972	0.000786845		1.02383	0.999483	1.00891		1.01942	0.989073	0.969103		1.10771
Q54IU1	CHK domain-containing protein OS=Dictyostelium discoideum OX=44689 GN=DDB0231477 PE=4 SV=1	1.56256e+07	1.60677e+07	1.6628e+07	1.35855e+07	1.3108e+07	9.76197e+06	1.06803e+07	1.44037e+07	1.01958e+07	1.55205e+07	1.41349e+07	1.37881e+07		0.00116791	0.00110661	0.00115136	0.00108581	0.00119574	0.00112423	0.00112934	0.00120701	0.00114222	0.0011616	0.00116908	0.00112632		0.00116791	0.00119574	0.00114222	0.00110661	0.00112423	0.0011616	0.00115136	0.00112934	0.00116908	0.00108581	0.00120701	0.00112632		0.947513	0.940193	1.01696		0.985834	0.944466	1.02351		0.929708
Q55CJ9	Aldehyde dehydrogenase OS=Dictyostelium discoideum OX=44689 GN=DDB0231503 PE=4 SV=1	1.03838e+07	1.14256e+07	1.08729e+07	8.84196e+06	7.72451e+06	6.13528e+06	6.68051e+06	8.13389e+06	6.64278e+06	1.01826e+07	9.16777e+06	9.1238e+06		0.000776116	0.000786899	0.000752866	0.000706687	0.000704645	0.000706564	0.0007064	0.00068161	0.000744184	0.000762096	0.000758257	0.000745299		0.000776116	0.000704645	0.000744184	0.000786899	0.000706564	0.000762096	0.000752866	0.0007064	0.000758257	0.000706687	0.00068161	0.000745299		1.01389	1.00272	1.02407		0.970043	1.00249	1.01891		0.910544
Q54YL9	Myb domain-containing protein OS=Dictyostelium discoideum OX=44689 GN=DDB0216404 PE=4 SV=1	1.00963e+07	1.09665e+07	1.06568e+07	1.10486e+07	7.66457e+06	6.22713e+06	7.17623e+06	9.37638e+06	7.93094e+06	1.19955e+07	1.06989e+07	1.23496e+07		0.000754627	0.000755281	0.000737907	0.000883053	0.000699178	0.000717143	0.000758818	0.000785729	0.000888495	0.000897779	0.000884895	0.00100881		0.000754627	0.000699178	0.000888495	0.000755281	0.000717143	0.000897779	0.000737907	0.000758818	0.000884895	0.000883053	0.000785729	0.00100881		1.00087	1.02569	1.01045		0.977843	1.0853	0.995948		1.17018
Q54T96	Uncharacterized protein OS=Dictyostelium discoideum OX=44689 GN=DDB0204282 PE=4 SV=1	1.33048e+07	1.46493e+07	1.45953e+07	1.27814e+07	1.08521e+07	8.68974e+06	9.26401e+06	1.1734e+07	9.10838e+06	1.38498e+07	1.24293e+07	1.30951e+07		0.000994441	0.00100892	0.00101062	0.00102155	0.000989947	0.00100075	0.00097958	0.00098329	0.0010204	0.00103656	0.00102802	0.0010697		0.000994441	0.000989947	0.0010204	0.00100892	0.00100075	0.00103656	0.00101062	0.00097958	0.00102802	0.00102155	0.00098329	0.0010697		1.01456	1.01091	1.01584		1.01627	0.989528	1.00746		1.02726
Q54PX1	AAA ATPase domain-containing protein OS=Dictyostelium discoideum OX=44689 GN=DDB0229917 PE=3 SV=1	8.0587e+06	8.71741e+06	8.94234e+06	8.07847e+06	6.52443e+06	5.01858e+06	5.60371e+06	7.14505e+06	5.60029e+06	8.06489e+06	7.6716e+06	7.58176e+06		0.000602332	0.00060038	0.000619191	0.000645666	0.000595172	0.00057796	0.000592539	0.000598746	0.000627396	0.000603601	0.00063451	0.000619334		0.000602332	0.000595172	0.000627396	0.00060038	0.00057796	0.000603601	0.000619191	0.000592539	0.00063451	0.000645666	0.000598746	0.000619334		0.99676	0.971081	0.962073		1.02799	0.995576	1.01134		1.07194
Q55BC4	Ubiquitin carboxyl-terminal hydrolase OS=Dictyostelium discoideum OX=44689 GN=DDB0202821 PE=3 SV=1	7.47738e+06	7.91364e+06	7.85085e+06	6.34006e+06	6.03172e+06	4.47123e+06	5.09459e+06	6.55103e+06	4.60298e+06	7.19062e+06	6.51804e+06	6.71511e+06		0.000558882	0.000545023	0.000543613	0.000506725	0.000550226	0.000514925	0.000538704	0.000548968	0.000515667	0.000538168	0.0005391	0.00054854		0.000558882	0.000550226	0.000515667	0.000545023	0.000514925	0.000538168	0.000543613	0.000538704	0.0005391	0.000506725	0.000548968	0.00054854		0.975203	0.935844	1.04363		0.97268	0.979061	1.04544		0.906676
F0ZJT0	CCT-beta OS=Dictyostelium purpureum OX=5786 GN=DICPUDRAFT_78519 PE=3 SV=1	9.62683e+06	1.06173e+07	1.02618e+07	9.3335e+06	7.42891e+06	6.05624e+06	6.69101e+06	8.03399e+06	6.12796e+06	9.39312e+06	8.13985e+06	8.39414e+06		0.000719538	0.000731225	0.000710555	0.000745973	0.000677681	0.000697462	0.00070751	0.000673238	0.000686509	0.00070301	0.000673239	0.000685695		0.000719538	0.000677681	0.000686509	0.000731225	0.000697462	0.00070301	0.000710555	0.00070751	0.000673239	0.000745973	0.000673238	0.000685695		1.01624	1.02919	1.02404		0.987515	1.04402	0.980669		1.03674
Q55GT3	Fe2OG dioxygenase domain-containing protein OS=Dictyostelium discoideum OX=44689 GN=DDB0189346 PE=4 SV=1	1.03272e+07	9.10849e+06	1.02706e+07	6.71501e+06	7.55447e+06	5.23969e+06	5.76443e+06	8.93731e+06	5.82755e+06	8.22299e+06	8.08205e+06	7.5056e+06		0.000771882	0.000627314	0.000711162	0.000536693	0.000689134	0.000603425	0.000609533	0.000748935	0.000652855	0.000615434	0.000668458	0.000613112		0.000771882	0.000689134	0.000652855	0.000627314	0.000603425	0.000615434	0.000711162	0.000609533	0.000668458	0.000536693	0.000748935	0.000613112		0.812707	0.875628	0.94268		0.921335	0.884491	1.0239		0.695304
Q55DH9	EF-hand domain-containing protein OS=Dictyostelium discoideum OX=44689 GN=DDB0216674 PE=4 SV=1	7.12678e+06	8.03826e+06	7.89275e+06	7.38816e+06	6.53971e+06	5.12867e+06	5.76614e+06	7.20734e+06	4.805e+06	6.87328e+06	6.39842e+06	6.39801e+06		0.000532677	0.000553606	0.000546514	0.000590494	0.000596566	0.000590639	0.000609714	0.000603966	0.0005383	0.000514417	0.000529207	0.000522636		0.000532677	0.000596566	0.0005383	0.000553606	0.000590639	0.000514417	0.000546514	0.000609714	0.000529207	0.000590494	0.000603966	0.000522636		1.03929	0.990066	0.955632		1.02598	1.02204	0.983107		1.10854
Q75JS8	AAA+ ATPase domain-containing protein OS=Dictyostelium discoideum OX=44689 GN=rcaA PE=3 SV=1	7.40966e+06	8.04729e+06	8.08021e+06	7.30325e+06	5.9022e+06	4.56766e+06	5.16736e+06	6.60408e+06	5.04652e+06	7.53082e+06	6.84204e+06	6.99567e+06		0.00055382	0.000554228	0.000559495	0.000583707	0.000538411	0.000526031	0.000546399	0.000553413	0.000565357	0.000563629	0.000565897	0.000571458		0.00055382	0.000538411	0.000565357	0.000554228	0.000526031	0.000563629	0.000559495	0.000546399	0.000565897	0.000583707	0.000553413	0.000571458		1.00074	0.977005	0.996945		1.01025	1.01484	1.00096		1.05396
F1A406	14-3-3 domain-containing protein OS=Dictyostelium purpureum OX=5786 GN=DICPUDRAFT_51485 PE=3 SV=1	8.7137e+06	1.00905e+07	9.86707e+06	9.31329e+06	7.79136e+06	5.92684e+06	6.24206e+06	9.09074e+06	6.40444e+06	8.85379e+06	8.50121e+06	7.98924e+06		0.000651288	0.000694944	0.000683222	0.000744359	0.000710744	0.00068256	0.000660038	0.000761792	0.000717484	0.000662645	0.000703126	0.00065262		0.000651288	0.000710744	0.000717484	0.000694944	0.00068256	0.000662645	0.000683222	0.000660038	0.000703126	0.000744359	0.000761792	0.00065262		1.06703	0.960346	0.923567		1.04903	0.928658	0.979988		1.1429
F0ZIL7	26S proteasome subunit ATPase 5 OS=Dictyostelium purpureum OX=5786 GN=DICPUDRAFT_91882 PE=3 SV=1	7.91165e+06	8.44465e+06	8.54962e+06	8.09666e+06	6.66695e+06	5.57081e+06	6.01779e+06	7.00327e+06	5.05667e+06	7.52968e+06	6.77718e+06	7.1677e+06		0.00059134	0.000581594	0.000591998	0.00064712	0.000608173	0.000641558	0.000636324	0.000586865	0.000566494	0.000563544	0.000560534	0.00058551		0.00059134	0.000608173	0.000566494	0.000581594	0.000641558	0.000563544	0.000591998	0.000636324	0.000560534	0.00064712	0.000586865	0.00058551		0.983519	1.05489	0.994793		1.00111	1.04629	0.989479		1.09433
F0ZTM5	serine--tRNA ligase OS=Dictyostelium purpureum OX=5786 GN=DICPUDRAFT_49409 PE=4 SV=1	1.50644e+07	1.61539e+07	1.58356e+07	1.43845e+07	1.17014e+07	9.95168e+06	1.05552e+07	1.36384e+07	9.83676e+06	1.52068e+07	1.32664e+07	1.41016e+07		0.00112596	0.00111254	0.0010965	0.00114967	0.00106742	0.00114608	0.00111611	0.00114288	0.001102	0.00113812	0.00109725	0.00115192		0.00112596	0.00106742	0.001102	0.00111254	0.00114608	0.00113812	0.0010965	0.00111611	0.00109725	0.00114967	0.00114288	0.00115192		0.988082	1.07369	1.03277		0.973832	1.04561	0.995687		1.02106
Q55GW5	Nuclear pore protein OS=Dictyostelium discoideum OX=44689 GN=DDB0189316 PE=3 SV=1	5.79135e+06	6.04276e+06	5.99448e+06	5.61244e+06	4.75471e+06	3.80328e+06	4.08253e+06	5.00585e+06	4.04907e+06	6.05789e+06	5.5607e+06	5.7794e+06		0.000432863	0.000416173	0.000415073	0.00044857	0.000433734	0.000438002	0.000431688	0.000419484	0.000453614	0.000453391	0.000459919	0.000472104		0.000432863	0.000433734	0.000453614	0.000416173	0.000438002	0.000453391	0.000415073	0.000431688	0.000459919	0.00044857	0.000419484	0.000472104		0.961444	1.00984	0.999509		0.958902	0.995284	1.0139		1.03629
Q54LY4	Enoyl reductase (ER) domain-containing protein OS=Dictyostelium discoideum OX=44689 GN=DDB0186919 PE=4 SV=1	1.32527e+07	1.51987e+07	1.65041e+07	1.73725e+07	1.1489e+07	1.04446e+07	1.28356e+07	1.81504e+07	9.64286e+06	1.50551e+07	1.6058e+07	1.87069e+07		0.000990548	0.00104676	0.00114279	0.00138848	0.00104805	0.00120285	0.00135725	0.00152098	0.00108028	0.00112677	0.00132814	0.00152812		0.000990548	0.00104805	0.00108028	0.00104676	0.00120285	0.00112677	0.00114279	0.00135725	0.00132814	0.00138848	0.00152098	0.00152812		1.05674	1.1477	1.04303		1.15369	1.29502	1.22944		1.40173
Q55FM2	Uncharacterized protein OS=Dictyostelium discoideum OX=44689 GN=DDB0189736 PE=3 SV=1	1.25117e+07	1.43037e+07	1.41821e+07	1.22154e+07	1.11989e+07	8.34953e+06	9.107e+06	1.23696e+07	8.93352e+06	1.24777e+07	1.12265e+07	1.13727e+07		0.000935158	0.000985113	0.000982004	0.00097631	0.00102159	0.000961567	0.000962978	0.00103655	0.00100081	0.000933866	0.000928532	0.000929004		0.000935158	0.00102159	0.00100081	0.000985113	0.000961567	0.000933866	0.000982004	0.000962978	0.000928532	0.00097631	0.00103655	0.000929004		1.05342	0.941246	0.933106		1.05009	0.942628	0.927776		1.044
F1A3B7	Adenosylhomocysteinase OS=Dictyostelium purpureum OX=5786 GN=DICPUDRAFT_93172 PE=3 SV=1	2.44994e+07	2.76398e+07	2.64517e+07	2.31979e+07	1.69481e+07	1.35127e+07	1.46443e+07	2.03106e+07	1.30078e+07	2.01827e+07	1.89535e+07	2.05968e+07		0.00183116	0.00190359	0.00183158	0.00185407	0.00154604	0.00155618	0.0015485	0.001702	0.00145725	0.00151053	0.00156763	0.0016825		0.00183116	0.00154604	0.00145725	0.00190359	0.00155618	0.00151053	0.00183158	0.0015485	0.00156763	0.00185407	0.001702	0.0016825		1.03956	1.00656	1.03657		1.00023	1.00159	1.07575		1.01252
Q869X1	Uncharacterized protein OS=Dictyostelium discoideum OX=44689 GN=DDB0167441 PE=4 SV=1	1.42005e+07	1.50734e+07	1.47864e+07	1.31696e+07	1.15956e+07	9.18911e+06	9.90542e+06	1.26762e+07	9.44966e+06	1.39687e+07	1.24373e+07	1.23973e+07		0.00106139	0.00103813	0.00102385	0.00105257	0.00105777	0.00105826	0.0010474	0.00106225	0.00105864	0.00104546	0.00102867	0.0010127		0.00106139	0.00105777	0.00105864	0.00103813	0.00105826	0.00104546	0.00102385	0.0010474	0.00102867	0.00105257	0.00106225	0.0010127		0.978085	1.00046	0.987556		0.964635	0.990198	0.971696		0.991697
Q54IS9	BIG2 domain-containing protein OS=Dictyostelium discoideum OX=44689 GN=DDB0187985 PE=3 SV=1	5.85351e+06	6.82937e+06	6.87357e+06	5.81764e+06	5.51945e+06	4.60335e+06	4.84445e+06	6.08881e+06	4.44341e+06	6.93333e+06	5.98591e+06	6.38565e+06		0.000437509	0.000470348	0.000475944	0.000464971	0.000503496	0.000530141	0.000512254	0.000510235	0.000497791	0.000518912	0.000495089	0.000521627		0.000437509	0.000503496	0.000497791	0.000470348	0.000530141	0.000518912	0.000475944	0.000512254	0.000495089	0.000464971	0.000510235	0.000521627		1.07506	1.05292	1.04243		1.08785	1.01739	0.994571		1.06277
Q54E45	Calmodulin OS=Dictyostelium discoideum OX=44689 GN=DDB0184078 PE=4 SV=1	1.08177e+07	1.25485e+07	1.18074e+07	1.06954e+07	9.44087e+06	7.33886e+06	7.86128e+06	9.85245e+06	7.33919e+06	1.07176e+07	9.55051e+06	9.46756e+06		0.000808549	0.000864229	0.000817572	0.000854825	0.000861216	0.000845174	0.000831255	0.000825623	0.000822203	0.000802137	0.000789912	0.00077338		0.000808549	0.000861216	0.000822203	0.000864229	0.000845174	0.000802137	0.000817572	0.000831255	0.000789912	0.000854825	0.000825623	0.00077338		1.06886	0.981373	0.975594		1.01116	0.965211	0.960726		1.05723
Q54UM3	Uridine phosphorylase OS=Dictyostelium discoideum OX=44689 GN=udpB PE=4 SV=1	7.44401e+06	8.98859e+06	7.8749e+06	7.37483e+06	6.52952e+06	5.65252e+06	6.01826e+06	7.03504e+06	4.6743e+06	7.37077e+06	6.13277e+06	7.03994e+06		0.000556388	0.000619057	0.000545279	0.000589429	0.000595637	0.000650968	0.000636373	0.000589528	0.000523658	0.000551651	0.000507235	0.000575074		0.000556388	0.000595637	0.000523658	0.000619057	0.000650968	0.000551651	0.000545279	0.000636373	0.000507235	0.000589429	0.000589528	0.000575074		1.11264	1.0929	1.05346		0.980033	1.06839	0.968637		1.05938
Q54UV2	ETS domain-containing protein OS=Dictyostelium discoideum OX=44689 GN=DDB0204738 PE=3 SV=1	4.35747e+06	5.01129e+06	4.85464e+06	4.46165e+06	3.80339e+06	3.1168e+06	3.24181e+06	4.34415e+06	3.7925e+06	5.42305e+06	5.05875e+06	5.53644e+06		0.00032569	0.000345135	0.000336148	0.000356594	0.000346953	0.000358944	0.00034279	0.000364034	0.000424871	0.000405878	0.000418404	0.000452257		0.00032569	0.000346953	0.000424871	0.000345135	0.000358944	0.000405878	0.000336148	0.00034279	0.000418404	0.000356594	0.000364034	0.000452257		1.0597	1.03456	0.955297		1.03211	0.988002	0.984779		1.09489
Q54C61	Man1/Src1 C-terminal domain-containing protein OS=Dictyostelium discoideum OX=44689 GN=DDB0191811 PE=4 SV=1	3.40982e+06	3.80025e+06	3.82848e+06	3.42573e+06	2.94657e+06	2.23518e+06	2.62925e+06	2.99469e+06	2.2169e+06	3.31374e+06	2.99557e+06	3.11977e+06		0.00025486	0.000261728	0.000265094	0.0002738	0.000268793	0.000257412	0.000278018	0.000250952	0.000248358	0.00024801	0.00024776	0.000254845		0.00025486	0.000268793	0.000248358	0.000261728	0.000257412	0.00024801	0.000265094	0.000278018	0.00024776	0.0002738	0.000250952	0.000254845		1.02695	0.957661	0.998601		1.04016	1.03432	0.997594		1.07431
Q54TG6	La protein homolog OS=Dictyostelium discoideum OX=44689 GN=DDB0204655 PE=1 SV=1	1.22719e+07	1.29937e+07	1.28786e+07	1.17826e+07	9.3982e+06	7.8078e+06	8.27785e+06	1.04034e+07	8.37145e+06	1.26344e+07	1.14722e+07	1.18781e+07		0.000917242	0.000894891	0.000891744	0.000941714	0.000857323	0.000899179	0.000875303	0.000871796	0.000937847	0.0009456	0.000948857	0.000970292		0.000917242	0.000857323	0.000937847	0.000894891	0.000899179	0.0009456	0.000891744	0.000875303	0.000948857	0.000941714	0.000871796	0.000970292		0.975632	1.04882	1.00827		0.972202	1.02097	1.01174		1.02668
Q54XI2	Poly [ADP-ribose] polymerase OS=Dictyostelium discoideum OX=44689 GN=adprt1A PE=3 SV=1	9.96121e+06	1.10271e+07	1.07322e+07	9.28233e+06	8.03618e+06	6.29545e+06	6.91285e+06	8.41357e+06	6.09592e+06	9.26221e+06	8.31852e+06	8.66446e+06		0.000744531	0.000759455	0.000743127	0.000741884	0.000733077	0.00072501	0.000730967	0.000705047	0.000682921	0.000693212	0.000688016	0.000707777		0.000744531	0.000733077	0.000682921	0.000759455	0.00072501	0.000693212	0.000743127	0.000730967	0.000688016	0.000741884	0.000705047	0.000707777		1.02004	0.988995	1.01507		0.998115	0.997122	1.00746		0.996445
F0ZJJ0	Rab GTPase OS=Dictyostelium purpureum OX=5786 GN=DICPUDRAFT_91938 PE=4 SV=1	1.59454e+07	1.88218e+07	1.76281e+07	1.63185e+07	1.39564e+07	1.17658e+07	1.28442e+07	1.55824e+07	1.1226e+07	1.69019e+07	1.44918e+07	1.55486e+07		0.0011918	0.00129628	0.00122062	0.00130425	0.00127313	0.001355	0.00135815	0.00130579	0.00125764	0.00126499	0.0011986	0.00127012		0.0011918	0.00127313	0.00125764	0.00129628	0.001355	0.00126499	0.00122062	0.00135815	0.0011986	0.00130425	0.00130579	0.00127012		1.08766	1.06431	1.00584		1.02418	1.06678	0.953054		1.09435
F0ZJY8	26S proteasome regulatory subunit S2 OS=Dictyostelium purpureum OX=5786 GN=DICPUDRAFT_55026 PE=3 SV=1	1.0442e+07	1.1403e+07	11037266	9.30796e+06	9.13371e+06	7.25313e+06	7.72217e+06	9.47197e+06	6.96507e+06	1.04657e+07	8.9995e+06	9.75438e+06		0.000780464	0.000785342	0.000764249	0.000743932	0.000833196	0.000835301	0.000816545	0.000793739	0.00078029	0.000783281	0.000744339	0.00079681		0.000780464	0.000833196	0.00078029	0.000785342	0.000835301	0.000783281	0.000764249	0.000816545	0.000744339	0.000743932	0.000793739	0.00079681		1.00625	1.00253	1.00383		0.979224	0.980015	0.953925		0.953192
Q75JS7	Uncharacterized protein OS=Dictyostelium discoideum OX=44689 GN=DDB0168777 PE=4 SV=1	1.11085e+07	1.26712e+07	1.27339e+07	1.03178e+07	1.08442e+07	8.24504e+06	9.1965e+06	1.20398e+07	7.64723e+06	1.17148e+07	1.00924e+07	1.01843e+07		0.00083028	0.000872681	0.000881728	0.000824643	0.000989231	0.000949533	0.000972441	0.00100892	0.000856713	0.00087677	0.000834735	0.000831925		0.00083028	0.000989231	0.000856713	0.000872681	0.000949533	0.00087677	0.000881728	0.000972441	0.000834735	0.000824643	0.00100892	0.000831925		1.05107	0.95987	1.02341		1.06196	0.983027	0.974346		0.99321
Q54RW1	Peptidase M20 dimerisation domain-containing protein OS=Dictyostelium discoideum OX=44689 GN=DDB0205008 PE=4 SV=1	1.47022e+07	1.57406e+07	1.49796e+07	1.15633e+07	1.1714e+07	9.1436e+06	9.41237e+06	1.23974e+07	8.5243e+06	1.28575e+07	1.13539e+07	1.1869e+07		0.00109889	0.00108408	0.00103723	0.000924188	0.00106857	0.00105302	0.000995268	0.00103889	0.000954969	0.000962296	0.000939067	0.000969545		0.00109889	0.00106857	0.000954969	0.00108408	0.00105302	0.000962296	0.00103723	0.000995268	0.000939067	0.000924188	0.00103889	0.000969545		0.986526	0.985442	1.00767		0.943892	0.931401	0.983348		0.841024
Q556G1	Enoyl reductase (ER) domain-containing protein OS=Dictyostelium discoideum OX=44689 GN=DDB0167945 PE=3 SV=1	1.67121e+07	1.54e+07	1.66816e+07	9.74712e+06	1.22844e+07	7.85129e+06	7.58489e+06	1.36336e+07	9.2603e+06	1.39612e+07	1.26824e+07	1.23277e+07		0.00124911	0.00106062	0.00115507	0.000779032	0.00112061	0.000904188	0.000802029	0.00114248	0.00103742	0.0010449	0.00104895	0.00100702		0.00124911	0.00112061	0.00103742	0.00106062	0.000904188	0.0010449	0.00115507	0.000802029	0.00104895	0.000779032	0.00114248	0.00100702		0.849099	0.80687	1.0072		0.924718	0.715707	1.01111		0.62367
Q86J04	Uncharacterized protein OS=Dictyostelium discoideum OX=44689 GN=DDB0167855 PE=4 SV=1	1.08415e+07	1.13375e+07	1.10745e+07	1.03042e+07	8.47546e+06	6.81009e+06	7.34968e+06	9.13676e+06	7.29789e+06	1.0798e+07	9.76537e+06	1.00032e+07		0.00081033	0.000780827	0.000766828	0.000823559	0.000773149	0.000784278	0.000777158	0.000765649	0.000817576	0.000808157	0.000807683	0.000817135		0.00081033	0.000773149	0.000817576	0.000780827	0.000784278	0.000808157	0.000766828	0.000777158	0.000807683	0.000823559	0.000765649	0.000817135		0.963592	1.01439	0.98848		0.946315	1.00518	0.9879		1.01633
Q75JL4	CCR4-Not complex component, Not1 OS=Dictyostelium discoideum OX=44689 GN=DG1040 PE=4 SV=1	5.79845e+06	6.63191e+06	6.52665e+06	6.01254e+06	5.18605e+06	4.19267e+06	4.43251e+06	5.62412e+06	4.09483e+06	5.88279e+06	5.47038e+06	5.57777e+06		0.000433394	0.000456749	0.000451922	0.000480548	0.000473082	0.000482845	0.000468695	0.000471294	0.00045874	0.000440286	0.000452449	0.000455633		0.000433394	0.000473082	0.00045874	0.000456749	0.000482845	0.000440286	0.000451922	0.000468695	0.000452449	0.000480548	0.000471294	0.000455633		1.05389	1.02064	0.959773		1.04275	0.990728	0.986287		1.1088
Q54H96	USP domain-containing protein OS=Dictyostelium discoideum OX=44689 GN=DDB0188490 PE=4 SV=1	4.79391e+06	5.53176e+06	5.54855e+06	5.05928e+06	4.41758e+06	3.49472e+06	3.84221e+06	4.76686e+06	3.39427e+06	5.05737e+06	4.54591e+06	4.61255e+06		0.000358312	0.00038098	0.000384196	0.00040436	0.000402981	0.000402466	0.000406277	0.000399457	0.000380257	0.000378509	0.000375987	0.000376787		0.000358312	0.000402981	0.000380257	0.00038098	0.000402466	0.000378509	0.000384196	0.000406277	0.000375987	0.00040436	0.000399457	0.000376787		1.06326	0.998723	0.995404		1.07224	1.00818	0.988772		1.12851
F0ZME8	Aconitate hydratase, mitochondrial OS=Dictyostelium purpureum OX=5786 GN=DICPUDRAFT_48011 PE=3 SV=1	1.4161e+07	1.48144e+07	1.42066e+07	1.32301e+07	1.05719e+07	9.25e+06	1.01263e+07	1.00341e+07	8.1874e+06	1.35998e+07	1.18327e+07	1.26955e+07		0.00105843	0.00102028	0.0009837	0.00105741	0.000964387	0.00106527	0.00107075	0.000840845	0.000917227	0.00101785	0.000978669	0.00103706		0.00105843	0.000964387	0.000917227	0.00102028	0.00106527	0.00101785	0.0009837	0.00107075	0.000978669	0.00105741	0.000840845	0.00103706		0.963958	1.10461	1.1097		0.929393	1.1103	1.06699		0.99903
F0ZC67	Glucose-6-phosphate 1-dehydrogenase OS=Dictyostelium purpureum OX=5786 GN=DICPUDRAFT_45843 PE=3 SV=1	2.46008e+07	2.74769e+07	2.52434e+07	2.36406e+07	1.97729e+07	1.58639e+07	1.64975e+07	2.13847e+07	1.55321e+07	2.50212e+07	2.05416e+07	2.18988e+07		0.00183873	0.00189237	0.00174792	0.00188946	0.00180372	0.00182696	0.00174445	0.00179201	0.00174004	0.00187267	0.00169897	0.00178886		0.00183873	0.00180372	0.00174004	0.00189237	0.00182696	0.00187267	0.00174792	0.00174445	0.00169897	0.00188946	0.00179201	0.00178886		1.02917	1.01288	1.07622		0.950609	0.967141	0.976397		1.02758
Q54DJ7	Uncharacterized protein OS=Dictyostelium discoideum OX=44689 GN=DDB0184280 PE=4 SV=1	4.26213e+06	4.56183e+06	4.51489e+06	3.95594e+06	3.65695e+06	2.85419e+06	3.25498e+06	3.66434e+06	2.66714e+06	3.9175e+06	3.56732e+06	3.58535e+06		0.000318564	0.000314179	0.000312623	0.000316176	0.000333594	0.000328701	0.000344183	0.000307067	0.000298798	0.000293198	0.000295049	0.000292878		0.000318564	0.000333594	0.000298798	0.000314179	0.000328701	0.000293198	0.000312623	0.000344183	0.000295049	0.000316176	0.000307067	0.000292878		0.986236	0.985331	0.981258		0.98135	1.03174	0.987455		0.992504
Q55C97	RRM domain-containing protein OS=Dictyostelium discoideum OX=44689 GN=DDB0190846 PE=4 SV=1	8.40208e+06	9.40582e+06	9.30356e+06	7.95713e+06	7.27468e+06	5.71256e+06	6.04726e+06	7.94587e+06	6.16763e+06	9.52099e+06	8.50296e+06	8.80239e+06		0.000627996	0.000647792	0.000644203	0.000635968	0.000663611	0.000657883	0.00063944	0.000665854	0.000690954	0.00071258	0.000703271	0.000719044		0.000627996	0.000663611	0.000690954	0.000647792	0.000657883	0.00071258	0.000644203	0.00063944	0.000703271	0.000635968	0.000665854	0.000719044		1.03152	0.991368	1.0313		1.02581	0.963576	1.01783		1.01269
Q54Q74	HpcH/HpaI aldolase/citrate lyase domain-containing protein OS=Dictyostelium discoideum OX=44689 GN=DDB0185816 PE=4 SV=1	6.33323e+06	5.8963e+06	6.63934e+06	5.24648e+06	5.04173e+06	3.78994e+06	4.01581e+06	5.51089e+06	4.03477e+06	6.30104e+06	5.53797e+06	5.71377e+06		0.000473364	0.000406086	0.000459725	0.000419321	0.000459917	0.000436466	0.000424633	0.000461806	0.000452011	0.000471589	0.000458039	0.000466743		0.000473364	0.000459917	0.000452011	0.000406086	0.000436466	0.000471589	0.000459725	0.000424633	0.000458039	0.000419321	0.000461806	0.000466743		0.857872	0.949009	1.04331		0.971186	0.923281	1.01334		0.885831
Q54VQ1	Heat shock protein OS=Dictyostelium discoideum OX=44689 GN=ddj1 PE=3 SV=1	1.30104e+07	1.31343e+07	1.308e+07	1.15393e+07	1.00165e+07	7.5775e+06	7.97173e+06	1.08204e+07	7.88019e+06	1.2007e+07	1.09325e+07	1.08537e+07		0.000972436	0.000904579	0.00090569	0.000922267	0.000913728	0.000872657	0.000842934	0.000906738	0.000882811	0.00089864	0.000904219	0.000886612		0.000972436	0.000913728	0.000882811	0.000904579	0.000872657	0.00089864	0.00090569	0.000842934	0.000904219	0.000922267	0.000906738	0.000886612		0.930219	0.955051	1.01793		0.931362	0.922521	1.02425		0.948409
Q54PE8	Calcium-transporting ATPase OS=Dictyostelium discoideum OX=44689 GN=DDB0186093 PE=3 SV=1	5.40018e+06	6.35387e+06	6.12311e+06	5.22968e+06	4.68565e+06	3.88136e+06	4.2638e+06	5.18971e+06	3.72543e+06	5.60027e+06	4.97299e+06	5.34857e+06		0.000403626	0.0004376	0.00042398	0.000417979	0.000427434	0.000446994	0.000450856	0.000434891	0.000417356	0.000419141	0.000411311	0.000436911		0.000403626	0.000427434	0.000417356	0.0004376	0.000446994	0.000419141	0.00042398	0.000450856	0.000411311	0.000417979	0.000434891	0.000436911		1.08417	1.04576	1.00428		1.05043	1.0548	0.985516		1.03556
Q54M03	Putative glutathione S-transferase OS=Dictyostelium discoideum OX=44689 GN=DDB0231435 PE=4 SV=1	1.41264e+07	1.54724e+07	1.48458e+07	1.27224e+07	1.20497e+07	9.47022e+06	1.04805e+07	1.2201e+07	9.98981e+06	1.54183e+07	1.35551e+07	1.40169e+07		0.00105585	0.0010656	0.00102796	0.00101683	0.0010992	0.00109063	0.00110821	0.00102243	0.00111915	0.00115396	0.00112113	0.00114501		0.00105585	0.0010992	0.00111915	0.0010656	0.00109063	0.00115396	0.00102796	0.00110821	0.00112113	0.00101683	0.00102243	0.00114501		1.00923	0.992205	1.0311		0.973585	1.0082	1.00177		0.963037
Q869N7	Enoyl reductase (ER) domain-containing protein OS=Dictyostelium discoideum OX=44689 GN=DDB_G0271884 PE=4 SV=1	1.21328e+07	1.31701e+07	1.28988e+07	1.13371e+07	9.62448e+06	7.63464e+06	8.62107e+06	9.92804e+06	7.23197e+06	1.08733e+07	9.67539e+06	9.81185e+06		0.000906843	0.000907045	0.000893148	0.000906112	0.000877965	0.000879237	0.000911596	0.000831957	0.000810191	0.00081379	0.000800241	0.000801504		0.000906843	0.000877965	0.000810191	0.000907045	0.000879237	0.00081379	0.000893148	0.000911596	0.000800241	0.000906112	0.000831957	0.000801504		1.00022	1.00145	1.00444		0.984899	1.03831	0.98772		0.999194
Q54NV9	AMP-dependent synthetase/ligase domain-containing protein OS=Dictyostelium discoideum OX=44689 GN=DDB0186283 PE=4 SV=1	1.18179e+07	1.30778e+07	1.29256e+07	1.15428e+07	9.72224e+06	7.6198e+06	8.33462e+06	1.03487e+07	7.91713e+06	1.22258e+07	1.07681e+07	1.10309e+07		0.000883307	0.000900685	0.000895002	0.000922551	0.000886882	0.000877528	0.000881306	0.000867209	0.000886949	0.000915019	0.000890619	0.000901085		0.000883307	0.000886882	0.000886949	0.000900685	0.000877528	0.000915019	0.000895002	0.000881306	0.000890619	0.000922551	0.000867209	0.000901085		1.01967	0.989452	1.03165		1.01324	0.993712	1.00414		1.04443
Q54FW2	Uncharacterized protein OS=Dictyostelium discoideum OX=44689 GN=DDB0219578 PE=3 SV=1	1.2765e+07	1.33995e+07	1.25141e+07	1.01502e+07	9.48651e+06	7.44384e+06	8.43027e+06	1.01534e+07	7.16051e+06	1.12888e+07	9.9402e+06	1.04411e+07		0.000954091	0.000922842	0.00086651	0.000811248	0.000865379	0.000857263	0.00089142	0.000850844	0.000802186	0.000844892	0.000822143	0.000852908		0.000954091	0.000865379	0.000802186	0.000922842	0.000857263	0.000844892	0.00086651	0.00089142	0.000822143	0.000811248	0.000850844	0.000852908		0.967247	0.990622	1.05324		0.908205	1.03009	1.02488		0.850283
Q8MMS1	Acyl-coenzyme A oxidase OS=Dictyostelium discoideum OX=44689 GN=DDB0169270 PE=3 SV=1	8.26214e+06	8.92217e+06	9.29388e+06	8.01666e+06	7.10542e+06	5.54248e+06	6.30403e+06	7.74211e+06	5.78053e+06	8.25271e+06	7.54562e+06	7.20845e+06		0.000617537	0.000614482	0.000643532	0.000640726	0.000648171	0.000638295	0.000666591	0.000648779	0.000647588	0.000617658	0.00062409	0.000588839		0.000617537	0.000648171	0.000647588	0.000614482	0.000638295	0.000617658	0.000643532	0.000666591	0.00062409	0.000640726	0.000648779	0.000588839		0.995053	0.984764	0.953783		1.04209	1.02842	0.963716		1.03755
Q551R4	VWFA domain-containing protein OS=Dictyostelium discoideum OX=44689 GN=DDB0203824 PE=4 SV=1	6.79844e+06	7.59168e+06	7.88614e+06	6.86142e+06	6.45443e+06	5.03014e+06	5.44792e+06	7.1058e+06	6.04538e+06	8.36129e+06	7.50629e+06	7.37114e+06		0.000508136	0.00052285	0.000546057	0.000548394	0.000588787	0.000579292	0.000576066	0.000595457	0.000677259	0.000625784	0.000620837	0.000602129		0.000508136	0.000588787	0.000677259	0.00052285	0.000579292	0.000625784	0.000546057	0.000576066	0.000620837	0.000548394	0.000595457	0.000602129		1.02896	0.983875	0.923996		1.07463	0.978395	0.916692		1.07923
Q8T6B8	Non-transporter ABC protein OS=Dictyostelium discoideum OX=44689 GN=abcF1 PE=4 SV=1	7.37245e+06	7.17085e+06	7.83609e+06	7.15008e+06	6.46356e+06	5.1917e+06	5.66276e+06	7.18322e+06	5.24969e+06	7.40856e+06	6.65033e+06	6.77127e+06		0.000551039	0.000493867	0.000542591	0.000571465	0.000589619	0.000597898	0.000598783	0.000601945	0.000588118	0.000554479	0.000550042	0.000553128		0.000551039	0.000589619	0.000588118	0.000493867	0.000597898	0.000554479	0.000542591	0.000598783	0.000550042	0.000571465	0.000601945	0.000553128		0.896247	1.01404	0.942803		0.98467	1.01554	0.935257		1.03707
Q54HA7	Nuclear export mediator factor NEMF homolog OS=Dictyostelium discoideum OX=44689 GN=DDB0188474 PE=3 SV=1	4.38747e+06	4.30746e+06	4.85807e+06	4.26888e+06	3.97069e+06	3.13161e+06	3.44981e+06	4.08812e+06	2.94963e+06	4.33479e+06	3.94544e+06	4.02741e+06		0.000327933	0.00029666	0.000336386	0.000341188	0.000362214	0.00036065	0.000364784	0.000342579	0.000330444	0.000324429	0.000326323	0.000328989		0.000327933	0.000362214	0.000330444	0.00029666	0.00036065	0.000324429	0.000336386	0.000364784	0.000326323	0.000341188	0.000342579	0.000328989		0.904637	0.99568	0.981797		1.02578	1.00709	0.987529		1.04042
Q553N8	Transforming acidic coiled-coil-containing protein OS=Dictyostelium discoideum OX=44689 GN=TACC1 PE=4 SV=1	5.53734e+06	5.95676e+06	5.86422e+06	5.29917e+06	4.69868e+06	3.80638e+06	4.13201e+06	4.81081e+06	3.51583e+06	5.18013e+06	4.66264e+06	4.70025e+06		0.000413877	0.00041025	0.000406054	0.000423532	0.000428624	0.000438359	0.000436921	0.00040314	0.000393875	0.000387697	0.000385642	0.000383951		0.000413877	0.000428624	0.000393875	0.00041025	0.000438359	0.000387697	0.000406054	0.000436921	0.000385642	0.000423532	0.00040314	0.000383951		0.991236	1.02271	0.984314		0.981097	1.01936	0.979097		1.02333
Q54NW9	Cytochrome b-c1 complex subunit Rieske, mitochondrial (Fragment) OS=Dictyostelium discoideum OX=44689 GN=ucr PE=3 SV=2	9.40817e+06	1.07826e+07	9.57304e+06	9.12576e+06	7.40749e+06	6.81131e+06	7.3548e+06	7.22703e+06	6.01146e+06	9.22147e+06	7.65382e+06	8.56144e+06		0.000703195	0.000742615	0.000662862	0.00072937	0.000675726	0.000784419	0.0007777	0.000605616	0.000673459	0.000690163	0.000633039	0.000699361		0.000703195	0.000675726	0.000673459	0.000742615	0.000784419	0.000690163	0.000662862	0.0007777	0.000633039	0.00072937	0.000605616	0.000699361		1.05606	1.16085	1.0248		0.942643	1.15091	0.939983		1.03722
F0ZEX9	V-type proton ATPase proteolipid subunit (Fragment) OS=Dictyostelium purpureum OX=5786 GN=DICPUDRAFT_30216 PE=3 SV=1	4.22383e+06	5.27988e+06	5.15835e+06	4.07504e+06	4.70633e+06	3.84215e+06	4.20333e+06	4.97527e+06	3.71316e+06	5.171e+06	4.46932e+06	4.48285e+06		0.000315701	0.000363632	0.000357178	0.000325695	0.000429321	0.000442478	0.000444462	0.000416922	0.000415981	0.000387013	0.000369652	0.000366192		0.000315701	0.000429321	0.000415981	0.000363632	0.000442478	0.000387013	0.000357178	0.000444462	0.000369652	0.000325695	0.000416922	0.000366192		1.15182	1.03065	0.930362		1.13138	1.03527	0.888627		1.03165
F0ZVS0	40S ribosomal protein SA OS=Dictyostelium purpureum OX=5786 GN=DICPUDRAFT_92693 PE=3 SV=1	3.97162e+07	4.504e+07	4.14965e+07	3.9203e+07	3.22451e+07	2.71789e+07	2.95722e+07	3.33331e+07	2.63871e+07	4.202e+07	3.5337e+07	3.75726e+07		0.0029685	0.00310197	0.00287333	0.00313327	0.00294146	0.00313003	0.00312697	0.00279327	0.00295613	0.0031449	0.00292269	0.00306921		0.0029685	0.00294146	0.00295613	0.00310197	0.00313003	0.0031449	0.00287333	0.00312697	0.00292269	0.00313327	0.00279327	0.00306921		1.04496	1.06411	1.06386		0.967937	1.06307	0.988689		1.05551
Q54HE3	Replication protein A subunit OS=Dictyostelium discoideum OX=44689 GN=DDB0188462 PE=4 SV=1	7.71362e+06	8.52537e+06	8.20867e+06	6.8396e+06	6.29148e+06	4.84517e+06	5.26926e+06	6.38732e+06	4.97484e+06	7.55822e+06	6.76782e+06	6.56256e+06		0.000576539	0.000587154	0.000568389	0.00054665	0.000573922	0.00055799	0.000557174	0.000535249	0.000557326	0.00056568	0.000559759	0.000536078		0.000576539	0.000573922	0.000557326	0.000587154	0.00055799	0.00056568	0.000568389	0.000557174	0.000559759	0.00054665	0.000535249	0.000536078		1.01841	0.972241	1.01499		0.985864	0.970817	1.00437		0.948158
Q8T8P2	RNaseL inhibitor-like protein OS=Dictyostelium discoideum OX=44689 GN=abcE1 PE=4 SV=1	8.98902e+06	9.5728e+06	8.98032e+06	5.35634e+06	6.36882e+06	4.54931e+06	4.30272e+06	7.14489e+06	5.49224e+06	8.88851e+06	7.94443e+06	8.07728e+06		0.000671866	0.000659292	0.000621821	0.000428102	0.000580976	0.000523917	0.000454971	0.000598733	0.000615291	0.000665244	0.000657075	0.000659812		0.000671866	0.000580976	0.000615291	0.000659292	0.000523917	0.000665244	0.000621821	0.000454971	0.000657075	0.000428102	0.000598733	0.000659812		0.981285	0.901787	1.08119		0.925513	0.783114	1.06791		0.637183
F0ZDV0	60S ribosomal protein L27 (Fragment) OS=Dictyostelium purpureum OX=5786 GN=DICPUDRAFT_29630 PE=3 SV=1	6.20545e+06	7.14473e+06	6.33499e+06	6.19553e+06	5.2792e+06	4.55137e+06	4.89916e+06	5.33477e+06	4.3318e+06	6.79686e+06	5.86942e+06	6.36532e+06		0.000463814	0.000492068	0.000438651	0.000495173	0.000481579	0.000524154	0.000518039	0.000447047	0.000485287	0.000508697	0.000485453	0.000519966		0.000463814	0.000481579	0.000485287	0.000492068	0.000524154	0.000508697	0.000438651	0.000518039	0.000485453	0.000495173	0.000447047	0.000519966		1.06092	1.08841	1.04824		0.945748	1.07571	1.00034		1.06761
Q54B43	Uncharacterized protein OS=Dictyostelium discoideum OX=44689 GN=DDB_G0293920 PE=4 SV=1	9.30137e+06	9.64168e+06	9.75465e+06	8.34909e+06	8.14001e+06	6.43654e+06	6.90515e+06	8.20199e+06	6.17309e+06	9.1542e+06	8.22558e+06	8.1124e+06		0.000695212	0.000664035	0.000675437	0.000667296	0.000742549	0.000741259	0.000730153	0.000687316	0.000691566	0.000685128	0.000680329	0.00066268		0.000695212	0.000742549	0.000691566	0.000664035	0.000741259	0.000685128	0.000675437	0.000730153	0.000680329	0.000667296	0.000687316	0.00066268		0.955155	0.998263	0.990691		0.971556	0.983307	0.983751		0.959844
Q54VB5	Uncharacterized protein OS=Dictyostelium discoideum OX=44689 GN=DDB0205220 PE=4 SV=1	5.35804e+06	5.95379e+06	5.93054e+06	4.71724e+06	4.74988e+06	3.55504e+06	3.85973e+06	5.41172e+06	4.1701e+06	5.80173e+06	5.39938e+06	5.38004e+06		0.000400476	0.000410046	0.000410646	0.000377022	0.000433294	0.000409413	0.00040813	0.000453495	0.000467173	0.000434219	0.000446577	0.000439481		0.000400476	0.000433294	0.000467173	0.000410046	0.000409413	0.000434219	0.000410646	0.00040813	0.000446577	0.000377022	0.000453495	0.000439481		1.0239	0.944885	0.929461		1.02539	0.941924	0.955914		0.941435
Q9GSE7	F1F0-ATPase putative regulatory protein IF1 OS=Dictyostelium discoideum OX=44689 GN=if1 PE=2 SV=1	2.30363e+07	2.71704e+07	2.38811e+07	2.28596e+07	1.91063e+07	1.69091e+07	1.87035e+07	1.87886e+07	1.47338e+07	2.26385e+07	1.98135e+07	2.08733e+07		0.0017218	0.00187126	0.00165359	0.00182704	0.00174292	0.00194733	0.00197771	0.00157446	0.00165061	0.00169434	0.00163875	0.00170509		0.0017218	0.00174292	0.00165061	0.00187126	0.00194733	0.00169434	0.00165359	0.00197771	0.00163875	0.00182704	0.00157446	0.00170509		1.0868	1.11728	1.02649		0.960383	1.13471	0.992816		1.06112
Q54VD6	Dynactin 150 kDa subunit OS=Dictyostelium discoideum OX=44689 GN=dynA PE=3 SV=1	4.25724e+06	4.33711e+06	4.41966e+06	4.13898e+06	3.52045e+06	2.78007e+06	3.06454e+06	3.71747e+06	2.62799e+06	3.87951e+06	3.42082e+06	3.45202e+06		0.000318199	0.000298703	0.000306029	0.000330805	0.000321142	0.000320164	0.000324045	0.000311519	0.000294412	0.000290355	0.000282932	0.000281986		0.000318199	0.000321142	0.000294412	0.000298703	0.000320164	0.000290355	0.000306029	0.000324045	0.000282932	0.000330805	0.000311519	0.000281986		0.938731	0.996955	0.986219		0.961753	1.00904	0.961009		1.03962
F0ZT81	non-specific serine/threonine protein kinase OS=Dictyostelium purpureum OX=5786 GN=DICPUDRAFT_49312 PE=3 SV=1	6.86756e+06	6.42143e+06	7.10449e+06	6.86915e+06	6.04072e+06	4.95708e+06	5.30214e+06	6.584e+06	4.74688e+06	7.03687e+06	6.1734e+06	6.20747e+06		0.000513302	0.000442253	0.000491933	0.000549012	0.000551047	0.000570878	0.000560651	0.000551731	0.000531789	0.00052666	0.000510596	0.000507072		0.000513302	0.000551047	0.000531789	0.000442253	0.000570878	0.00052666	0.000491933	0.000560651	0.000510596	0.000549012	0.000551731	0.000507072		0.861584	1.03599	0.990356		0.95837	1.01743	0.960148		1.06957
Q86B07	Saposin B-type domain-containing protein OS=Dictyostelium discoideum OX=44689 GN=DDB0168980 PE=4 SV=1	7.43958e+06	6.2316e+06	7.6016e+06	5.6875e+06	5.6524e+06	4.13882e+06	4.25775e+06	6.58185e+06	4.7268e+06	7.01865e+06	6.52537e+06	5.89209e+06		0.000556056	0.000429179	0.000526355	0.00045457	0.000515624	0.000476644	0.000450216	0.000551551	0.000529539	0.000525297	0.000539707	0.000481309		0.000556056	0.000515624	0.000529539	0.000429179	0.000476644	0.000525297	0.000526355	0.000450216	0.000539707	0.00045457	0.000551551	0.000481309		0.771826	0.924402	0.99199		0.946585	0.873149	1.0192		0.817489
Q54IU0	Aldehyde dehydrogenase OS=Dictyostelium discoideum OX=44689 GN=DDB0231476 PE=3 SV=1	7.42165e+06	7.61075e+06	7.71832e+06	6.10192e+06	5.75326e+06	4.3848e+06	4.83848e+06	6.27431e+06	4.47782e+06	6.72084e+06	6.09702e+06	6.04684e+06		0.000554716	0.000524163	0.000534436	0.000487692	0.000524824	0.000504972	0.000511623	0.000525779	0.000501646	0.000503008	0.000504278	0.000493951		0.000554716	0.000524824	0.000501646	0.000524163	0.000504972	0.000503008	0.000534436	0.000511623	0.000504278	0.000487692	0.000525779	0.000493951		0.944921	0.962172	1.00271		0.963441	0.974846	1.00525		0.879174
F1A4M0	Rab GTPase OS=Dictyostelium purpureum OX=5786 GN=DICPUDRAFT_159642 PE=4 SV=1	5.35503e+06	5.29617e+06	6.79714e+06	5.78252e+06	5.4082e+06	4.16869e+06	4.7907e+06	6.11557e+06	4.59073e+06	6.54776e+06	6.02755e+06	5.82794e+06		0.000400251	0.000364754	0.000470652	0.000462164	0.000493347	0.000480083	0.000506571	0.000512477	0.000514295	0.000490054	0.000498532	0.000476069		0.000400251	0.000493347	0.000514295	0.000364754	0.000480083	0.000490054	0.000470652	0.000506571	0.000498532	0.000462164	0.000512477	0.000476069		0.911313	0.973114	0.952866		1.17589	1.0268	0.969352		1.15468
F0ZXW2	Rab GTPase OS=Dictyostelium purpureum OX=5786 GN=DICPUDRAFT_50297 PE=4 SV=1	6.97642e+06	7.96461e+06	7.89487e+06	7.00034e+06	5.97591e+06	4.65826e+06	5.21172e+06	6.13515e+06	4.45982e+06	6.63778e+06	6.36998e+06	5.94102e+06		0.000521438	0.000548534	0.000546661	0.000559498	0.000545135	0.000536465	0.000551089	0.000514118	0.000499629	0.000496792	0.000526854	0.000485306		0.000521438	0.000545135	0.000499629	0.000548534	0.000536465	0.000496792	0.000546661	0.000551089	0.000526854	0.000559498	0.000514118	0.000485306		1.05196	0.984095	0.994321		1.04837	1.01092	1.05449		1.07299
Q75JJ3	Clu domain-containing protein OS=Dictyostelium discoideum OX=44689 GN=DDB0169491 PE=4 SV=1	6.00812e+06	5.72661e+06	6.85292e+06	6.17107e+06	5.78301e+06	4.78272e+06	5.28733e+06	6.06782e+06	4.24867e+06	6.38718e+06	5.75317e+06	5.85991e+06		0.000449065	0.0003944	0.000474514	0.000493219	0.000527538	0.000550799	0.000559084	0.000508475	0.000475975	0.000478036	0.000475838	0.00047868		0.000449065	0.000527538	0.000475975	0.0003944	0.000550799	0.000478036	0.000474514	0.000559084	0.000475838	0.000493219	0.000508475	0.00047868		0.878269	1.04409	1.00433		1.05667	1.0598	0.999713		1.09832
Q550I1	Pesticidal crystal protein N-terminal domain-containing protein OS=Dictyostelium discoideum OX=44689 GN=DDB0217906 PE=4 SV=1	8.50248e+06	9.07209e+06	8.72847e+06	7.91517e+06	8.26386e+06	6.67691e+06	7.39338e+06	8.92473e+06	6.67555e+06	9.62946e+06	8.53436e+06	8.42277e+06		0.000635501	0.000624807	0.000604382	0.000632615	0.000753847	0.00076894	0.000781779	0.000747881	0.000747856	0.000720698	0.000705868	0.000688034		0.000635501	0.000753847	0.000747856	0.000624807	0.00076894	0.000720698	0.000604382	0.000781779	0.000705868	0.000632615	0.000747881	0.000688034		0.983173	1.02002	0.963685		0.951033	1.03705	0.943855		0.995459
Q54QS2	PPIase cyclophilin-type domain-containing protein OS=Dictyostelium discoideum OX=44689 GN=DDB0185614 PE=4 SV=1	1.25372e+07	1.36537e+07	1.26387e+07	1.1718e+07	1.01633e+07	8.20107e+06	8.92907e+06	1.07175e+07	7.98711e+06	1.20527e+07	1.04849e+07	1.09247e+07		0.000937071	0.000940349	0.000875138	0.000936556	0.000927118	0.00094447	0.000944163	0.000898113	0.000894789	0.000902063	0.000867191	0.000892414		0.000937071	0.000927118	0.000894789	0.000940349	0.00094447	0.000902063	0.000875138	0.000944163	0.000867191	0.000936556	0.000898113	0.000892414		1.0035	1.01872	1.00813		0.933907	1.01839	0.969157		0.99945
F0ZFL7	Chaperonin 60 OS=Dictyostelium purpureum OX=5786 GN=DICPUDRAFT_150163 PE=3 SV=1	2.14202e+07	2.40776e+07	2.38902e+07	2.1951e+07	1.68415e+07	1.42287e+07	1.49184e+07	1.87542e+07	1.50376e+07	2.30106e+07	2.0784e+07	2.14852e+07		0.00160101	0.00165826	0.00165422	0.00175442	0.00153631	0.00163864	0.00157748	0.00157158	0.00168464	0.00172218	0.00171902	0.00175507		0.00160101	0.00153631	0.00168464	0.00165826	0.00163864	0.00172218	0.00165422	0.00157748	0.00171902	0.00175442	0.00157158	0.00175507		1.03576	1.06661	1.02228		1.03323	1.0268	1.02041		1.09582
F1A1K2	Peptidyl-prolyl cis-trans isomerase OS=Dictyostelium purpureum OX=5786 GN=DICPUDRAFT_90286 PE=3 SV=1	3.56067e+06	3.91057e+06	3.78072e+06	3.38844e+06	2.84361e+06	2.44805e+06	2.56335e+06	3.04102e+06	2.15249e+06	3.32627e+06	2.72381e+06	2.9211e+06		0.000266135	0.000269326	0.000261786	0.000270819	0.0002594	0.000281928	0.00027105	0.000254834	0.000241142	0.000248948	0.000225284	0.000238617		0.000266135	0.0002594	0.000241142	0.000269326	0.000281928	0.000248948	0.000261786	0.00027105	0.000225284	0.000270819	0.000254834	0.000238617		1.01199	1.08684	1.03237		0.983661	1.04491	0.934238		1.0176
Q86AC9	Uncharacterized protein OS=Dictyostelium discoideum OX=44689 GN=DDB0167013 PE=4 SV=1	6.31274e+06	6.41402e+06	6.04265e+06	5.61302e+06	5.27616e+06	3.88729e+06	4.31406e+06	5.39476e+06	4.03288e+06	5.47829e+06	4.50146e+06	4.90614e+06		0.000471833	0.000441742	0.000418408	0.000448617	0.000481303	0.000447677	0.00045617	0.000452074	0.0004518	0.000410012	0.000372311	0.000400769		0.000471833	0.000481303	0.0004518	0.000441742	0.000447677	0.000410012	0.000418408	0.00045617	0.000372311	0.000448617	0.000452074	0.000400769		0.936225	0.930136	0.907506		0.886771	0.947783	0.824061		0.950794
F0Z998	60S ribosomal protein L7 OS=Dictyostelium purpureum OX=5786 GN=DICPUDRAFT_74972 PE=3 SV=1	2.96444e+07	3.148e+07	3.13662e+07	3.09745e+07	2.45959e+07	2.08863e+07	2.03395e+07	2.57652e+07	2.26826e+07	3.13465e+07	2.60295e+07	2.80171e+07		0.00221571	0.00216807	0.00217188	0.00247562	0.00224369	0.00240535	0.00215071	0.00215909	0.00254111	0.00234607	0.00215287	0.00228864		0.00221571	0.00224369	0.00254111	0.00216807	0.00240535	0.00234607	0.00217188	0.00215071	0.00215287	0.00247562	0.00215909	0.00228864		0.978501	1.07205	0.923245		0.980217	0.958558	0.847216		1.1173
Q54EV3	Clp R domain-containing protein OS=Dictyostelium discoideum OX=44689 GN=DDB0183816 PE=3 SV=1	608561	1.27947e+06	2.31392e+06	2.17383e+06	688705	1.10763e+06	2.29879e+06	3.39511e+06	631163	1.3303e+06	2.28826e+06	2.40859e+06		4.54857e-05	8.81186e-05	0.000160221	0.000173742	6.2825e-05	0.000127559	0.000243075	0.000284506	7.07086e-05	9.95638e-05	0.00018926	0.000196752		4.54857e-05	6.2825e-05	7.07086e-05	8.81186e-05	0.000127559	9.95638e-05	0.000160221	0.000243075	0.00018926	0.000173742	0.000284506	0.000196752		1.93728	2.03039	1.40809		3.52246	3.86907	2.67662		3.8197
Q54JJ7	Uncharacterized protein OS=Dictyostelium discoideum OX=44689 GN=DDB0187732 PE=4 SV=1	6.649e+06	7.7391e+06	7.4916e+06	6.77807e+06	6.12479e+06	4.86213e+06	5.42872e+06	6.46514e+06	4.7964e+06	7.09683e+06	6.33029e+06	6.60505e+06		0.000496966	0.000533003	0.000518738	0.000541732	0.000558716	0.000559944	0.000574035	0.000541771	0.000537337	0.000531149	0.000523571	0.000539549		0.000496966	0.000558716	0.000537337	0.000533003	0.000559944	0.000531149	0.000518738	0.000574035	0.000523571	0.000541732	0.000541771	0.000539549		1.07251	1.0022	0.988484		1.04381	1.02742	0.974382		1.09008
Q54X84	methylenetetrahydrofolate reductase (NADH) OS=Dictyostelium discoideum OX=44689 GN=DDB0230137 PE=3 SV=1	5.58884e+06	5.95061e+06	6.35683e+06	5.33312e+06	4.48893e+06	3.56951e+06	3.84745e+06	4.60525e+06	3.11708e+06	4.5714e+06	4.05168e+06	3.93185e+06		0.000417727	0.000409827	0.000440163	0.000426246	0.000409489	0.000411079	0.000406831	0.000385914	0.000349203	0.000342138	0.00033511	0.000321183		0.000417727	0.000409489	0.000349203	0.000409827	0.000411079	0.000342138	0.000440163	0.000406831	0.00033511	0.000426246	0.000385914	0.000321183		0.981088	1.00388	0.979767		1.05371	0.99351	0.959642		1.02039
Q54XH7	DUF4460 domain-containing protein OS=Dictyostelium discoideum OX=44689 GN=DDB0206288 PE=4 SV=1	5.57625e+06	6.29764e+06	6.25637e+06	5.88364e+06	4.547e+06	3.64896e+06	4.0051e+06	5.31279e+06	4.47282e+06	6.59566e+06	6.18045e+06	6.47053e+06		0.000416786	0.000433727	0.000433207	0.000470245	0.000414786	0.000420229	0.000423501	0.000445205	0.000501086	0.000493639	0.000511178	0.00052856		0.000416786	0.000414786	0.000501086	0.000433727	0.000420229	0.000493639	0.000433207	0.000423501	0.000511178	0.000470245	0.000445205	0.00052856		1.04065	1.01312	0.985137		1.0394	1.02101	1.02014		1.12827
Q54IQ2	Uncharacterized protein OS=Dictyostelium discoideum OX=44689 GN=DDB0188012 PE=3 SV=1	6.90524e+06	7.71746e+06	7.17058e+06	6.80695e+06	5.43299e+06	4.3787e+06	4.88167e+06	5.93388e+06	4.62622e+06	6.81964e+06	6.3822e+06	6.34807e+06		0.000516119	0.000531512	0.000496509	0.000544041	0.000495609	0.00050427	0.00051619	0.000497251	0.000518271	0.000510402	0.000527865	0.000518557		0.000516119	0.000495609	0.000518271	0.000531512	0.00050427	0.000510402	0.000496509	0.00051619	0.000527865	0.000544041	0.000497251	0.000518557		1.02982	1.01748	0.984818		0.962006	1.04153	1.01851		1.0541
B0G145	WD-40 repeat-containing protein OS=Dictyostelium discoideum OX=44689 GN=DG1104 PE=4 SV=1	3.20774e+06	3.43245e+06	3.49927e+06	3.15746e+06	2.90754e+06	2.2776e+06	2.62312e+06	3.03237e+06	2.02366e+06	3.03661e+06	2.75845e+06	2.83943e+06		0.000239756	0.000236397	0.000242298	0.000252358	0.000265231	0.000262298	0.000277369	0.000254109	0.000226709	0.000227269	0.000228148	0.000231945		0.000239756	0.000265231	0.000226709	0.000236397	0.000262298	0.000227269	0.000242298	0.000277369	0.000228148	0.000252358	0.000254109	0.000231945		0.985991	0.988942	1.00247		1.0106	1.04576	1.00635		1.05256
Q54FF8	Uncharacterized protein OS=Dictyostelium discoideum OX=44689 GN=DDB0189134 PE=4 SV=1	5.58019e+07	6.33628e+07	6.03204e+07	5.69013e+07	4.23375e+07	3.26445e+07	3.61904e+07	4.16735e+07	2.79369e+07	3.95801e+07	3.93212e+07	3.56802e+07		0.0041708	0.00436388	0.00417674	0.00454779	0.00386212	0.00375947	0.00382679	0.00349219	0.00312975	0.00296229	0.00325221	0.00291462		0.0041708	0.00386212	0.00312975	0.00436388	0.00375947	0.00296229	0.00417674	0.00382679	0.00325221	0.00454779	0.00349219	0.00291462		1.04629	0.973423	0.946495		1.00142	0.990853	1.03913		1.09039
Q54FT2	Uncharacterized protein OS=Dictyostelium discoideum OX=44689 GN=DDB0188987 PE=4 SV=1	4.5609e+06	4.26999e+06	5.32948e+06	4.84956e+06	4.09523e+06	3.09155e+06	3.50544e+06	4.86329e+06	3.27703e+06	4.79749e+06	4.34704e+06	4.23704e+06		0.000340895	0.00029408	0.000369027	0.000387598	0.000373576	0.000356036	0.000370667	0.000407537	0.000367122	0.000359059	0.000359539	0.000346112		0.000340895	0.000373576	0.000367122	0.00029408	0.000356036	0.000359059	0.000369027	0.000370667	0.000359539	0.000387598	0.000407537	0.000346112		0.86267	0.953049	0.978036		1.08252	0.992213	0.979345		1.137
Q55F80	Uncharacterized protein OS=Dictyostelium discoideum OX=44689 GN=DDB0189873 PE=4 SV=1	5.93002e+06	6.76137e+06	6.55748e+06	6.0595e+06	5.65202e+06	4.35787e+06	4.69185e+06	6.086e+06	4.34987e+06	6.16507e+06	5.67371e+06	5.44068e+06		0.000443227	0.000465665	0.000454057	0.000484301	0.000515589	0.000501871	0.000496118	0.000509999	0.000487313	0.000461413	0.000469266	0.000444435		0.000443227	0.000515589	0.000487313	0.000465665	0.000501871	0.000461413	0.000454057	0.000496118	0.000469266	0.000484301	0.000509999	0.000444435		1.05062	0.973393	0.946851		1.02443	0.962237	0.962968		1.09267
Q55CE1	Uncharacterized protein OS=Dictyostelium discoideum OX=44689 GN=DDB0201947 PE=4 SV=1	1.20315e+07	1.28056e+07	1.32316e+07	1.16472e+07	1.30853e+07	1.00617e+07	1.11568e+07	1.37935e+07	7.66863e+06	1.12635e+07	9.57134e+06	9.48521e+06		0.000899267	0.000881939	0.000916187	0.000930896	0.00119367	0.00115875	0.00117973	0.00115587	0.000859109	0.000842998	0.000791636	0.000774822		0.000899267	0.00119367	0.000859109	0.000881939	0.00115875	0.000842998	0.000916187	0.00117973	0.000791636	0.000930896	0.00115587	0.000774822		0.98073	0.970749	0.981246		1.01882	0.988323	0.921461		1.03517
Q54DX3	Endothelial monocyte-activating polypeptide II pro-EMAP II family protein OS=Dictyostelium discoideum OX=44689 GN=DDB0231298 PE=4 SV=1	1.01076e+07	1.10978e+07	1.04672e+07	9.62733e+06	8.68051e+06	6.93519e+06	7.47867e+06	8.79956e+06	6.19203e+06	9.40268e+06	8.24469e+06	8.79751e+06		0.000755469	0.000764323	0.000724776	0.000769457	0.000791854	0.000798685	0.000790798	0.000737392	0.000693688	0.000703725	0.00068191	0.000718646		0.000755469	0.000791854	0.000693688	0.000764323	0.000798685	0.000703725	0.000724776	0.000790798	0.00068191	0.000769457	0.000737392	0.000718646		1.01172	1.00863	1.01447		0.959372	0.998666	0.983022		1.01852
Q54XR4	Uncharacterized protein OS=Dictyostelium discoideum OX=44689 GN=DDB0206195 PE=4 SV=1	1.69837e+07	1.89863e+07	1.78535e+07	1.65277e+07	1.47777e+07	1.19561e+07	1.27456e+07	1.67357e+07	1.10692e+07	1.63371e+07	1.43091e+07	1.49311e+07		0.00126941	0.00130761	0.00123622	0.00132097	0.00134805	0.00137691	0.00134773	0.00140243	0.00124007	0.00122272	0.00118349	0.00121968		0.00126941	0.00134805	0.00124007	0.00130761	0.00137691	0.00122272	0.00123622	0.00134773	0.00118349	0.00132097	0.00140243	0.00121968		1.03009	1.02141	0.986011		0.973856	0.99976	0.954374		1.04061
Q54ND2	Uncharacterized protein OS=Dictyostelium discoideum OX=44689 GN=DDB0218703 PE=4 SV=1	3.78542e+06	4.0424e+06	4.15355e+06	3.7374e+06	3.25969e+06	2.64341e+06	2.88455e+06	3.54174e+06	2.62871e+06	3.76564e+06	3.537e+06	3.5021e+06		0.000282934	0.000278406	0.000287603	0.000298709	0.000297356	0.000304426	0.000305014	0.000296793	0.000294492	0.000281832	0.000292541	0.000286077		0.000282934	0.000297356	0.000294492	0.000278406	0.000304426	0.000281832	0.000287603	0.000305014	0.000292541	0.000298709	0.000296793	0.000286077		0.983995	1.02378	0.95701		1.0165	1.02575	0.993375		1.05576
Q54C34	Uncharacterized protein OS=Dictyostelium discoideum OX=44689 GN=DDB0191837 PE=3 SV=1	6.02756e+06	6.8947e+06	7.01485e+06	6.07209e+06	5.16084e+06	4.11568e+06	4.45155e+06	5.68515e+06	4.31843e+06	6.25522e+06	5.71947e+06	5.63868e+06		0.000450518	0.000474848	0.000485726	0.000485308	0.000470782	0.000473979	0.000470708	0.000476408	0.00048379	0.00046816	0.000473051	0.000460609		0.000450518	0.000470782	0.00048379	0.000474848	0.000473979	0.00046816	0.000485726	0.000470708	0.000473051	0.000485308	0.000476408	0.000460609		1.054	1.00679	0.967692		1.07815	0.999844	0.977802		1.07722
Q86H89	RING-type E3 ubiquitin transferase OS=Dictyostelium discoideum OX=44689 GN=DDB0167308 PE=4 SV=1	6.41176e+06	6.83623e+06	6.75661e+06	5.57391e+06	5.26792e+06	3.99245e+06	4.22586e+06	5.46683e+06	4.16944e+06	6.13759e+06	5.55411e+06	5.5923e+06		0.000479234	0.00047082	0.000467845	0.000445491	0.00048055	0.000459787	0.000446844	0.000458114	0.000467098	0.000459356	0.000459374	0.00045682		0.000479234	0.00048055	0.000467098	0.00047082	0.000459787	0.000459356	0.000467845	0.000446844	0.000459374	0.000445491	0.000458114	0.00045682		0.982443	0.956794	0.983425		0.976234	0.929859	0.983464		0.92959
F1A533	Aspartate aminotransferase OS=Dictyostelium purpureum OX=5786 GN=DICPUDRAFT_93284 PE=3 SV=1	6.88396e+06	7.29461e+06	7.48044e+06	6.97494e+06	5.80349e+06	4.65576e+06	4.99702e+06	6.26561e+06	4.43144e+06	6.58099e+06	5.87646e+06	6.42237e+06		0.000514528	0.00050239	0.000517965	0.000557467	0.000529406	0.000536177	0.000528387	0.00052505	0.00049645	0.000492541	0.000486036	0.000524626		0.000514528	0.000529406	0.00049645	0.00050239	0.000536177	0.000492541	0.000517965	0.000528387	0.000486036	0.000557467	0.00052505	0.000524626		0.976409	1.01279	0.992127		1.00668	0.998074	0.979023		1.08345
C7FZZ0	SH3 domain-containing protein OS=Dictyostelium discoideum OX=44689 GN=DDB_G0274805 PE=1 SV=1	6.74418e+06	7.6547e+06	7.3599e+06	6.63013e+06	5.88427e+06	4.66124e+06	5.05765e+06	6.03474e+06	4.5376e+06	6.58249e+06	5.74058e+06	5.80409e+06		0.000504081	0.00052719	0.000509618	0.000529909	0.000536776	0.000536808	0.000534798	0.000505704	0.000508343	0.000492654	0.000474798	0.00047412		0.000504081	0.000536776	0.000508343	0.00052719	0.000536808	0.000492654	0.000509618	0.000534798	0.000474798	0.000529909	0.000505704	0.00047412		1.04584	1.00006	0.969136		1.01099	0.996315	0.93401		1.05124
F0ZWG0	Ribosomal protein OS=Dictyostelium purpureum OX=5786 GN=DICPUDRAFT_92733 PE=3 SV=1	1.9317e+07	2.21728e+07	2.12624e+07	2.03575e+07	1.55942e+07	1.27106e+07	1.44564e+07	1.76995e+07	1.46143e+07	2.03913e+07	1.88738e+07	1.89303e+07		0.00144381	0.00152707	0.00147227	0.00162706	0.00142253	0.00146381	0.00152863	0.00148319	0.00163723	0.00152615	0.00156103	0.00154637		0.00144381	0.00142253	0.00163723	0.00152707	0.00146381	0.00152615	0.00147227	0.00152863	0.00156103	0.00162706	0.00148319	0.00154637		1.05767	1.02902	0.932151		1.01971	1.07458	0.953461		1.12692
Q54B24	Uncharacterized protein OS=Dictyostelium discoideum OX=44689 GN=DDB_G0293982 PE=4 SV=1	1.95311e+06	2.28062e+06	2.23236e+06	1.99772e+06	1.73493e+06	1.37112e+06	1.55297e+06	1.86529e+06	1.35891e+06	1.97865e+06	1.79566e+06	1.82533e+06		0.000145981	0.00015707	0.000154574	0.000159667	0.000158264	0.000157904	0.000164211	0.000156309	0.000152237	0.000148088	0.000148517	0.000149106		0.000145981	0.000158264	0.000152237	0.00015707	0.000157904	0.000148088	0.000154574	0.000164211	0.000148517	0.000159667	0.000156309	0.000149106		1.07596	0.997723	0.972745		1.05887	1.03758	0.975562		1.09375
Q75JM6	Uncharacterized protein OS=Dictyostelium discoideum OX=44689 GN=DDB0169455 PE=4 SV=1	3.7317e+06	3.72251e+06	4.07852e+06	3.23585e+06	2.99225e+06	2.22797e+06	2.47953e+06	3.37012e+06	2.43393e+06	3.47719e+06	3.29202e+06	3.22207e+06		0.000278919	0.000256374	0.000282408	0.000258623	0.000272959	0.000256583	0.000262187	0.000282412	0.000272671	0.000260243	0.00027228	0.000263203		0.000278919	0.000272959	0.000272671	0.000256374	0.000256583	0.000260243	0.000282408	0.000262187	0.00027228	0.000258623	0.000282412	0.000263203		0.919172	0.940005	0.954424		1.01251	0.960535	0.998567		0.927234
Q54PL1	Uncharacterized protein OS=Dictyostelium discoideum OX=44689 GN=DDB0186029 PE=4 SV=1	6.71353e+06	7.61163e+06	7.31296e+06	6.73394e+06	5.80784e+06	4.93811e+06	5.27878e+06	6.4024e+06	4.79941e+06	7.22499e+06	6.07544e+06	6.36826e+06		0.00050179	0.000524223	0.000506368	0.000538205	0.000529804	0.000568694	0.00055818	0.000536513	0.000537674	0.00054074	0.000502493	0.000520206		0.00050179	0.000529804	0.000537674	0.000524223	0.000568694	0.00054074	0.000506368	0.00055818	0.000502493	0.000538205	0.000536513	0.000520206		1.04471	1.0734	1.0057		1.00912	1.05356	0.934568		1.07257
F0ZBQ7	Cytochrome P450 family protein OS=Dictyostelium purpureum OX=5786 GN=DICPUDRAFT_93794 PE=3 SV=1	7.71009e+06	8.53093e+06	8.47313e+06	7.21355e+06	6.45965e+06	4.97522e+06	5.17705e+06	6.99632e+06	4.94534e+06	7.28765e+06	6.73084e+06	6.53848e+06		0.000576275	0.000587537	0.000586701	0.000576538	0.000589263	0.000572967	0.000547424	0.000586282	0.000554022	0.00054543	0.0005567	0.000534111		0.000576275	0.000589263	0.000554022	0.000587537	0.000572967	0.00054543	0.000586701	0.000547424	0.0005567	0.000576538	0.000586282	0.000534111		1.01954	0.972345	0.984491		1.01809	0.928998	1.00483		1.00046
F1A0N9	Calmodulin OS=Dictyostelium purpureum OX=5786 GN=DICPUDRAFT_93011 PE=4 SV=1	3.64291e+06	3.56504e+06	3.56818e+06	3.23561e+06	2.54278e+06	1.8614e+06	1.89684e+06	2.97937e+06	1.98179e+06	3.33732e+06	2.79116e+06	2.93252e+06		0.000272282	0.000245529	0.00024707	0.000258604	0.000231957	0.000214366	0.000200573	0.000249667	0.000222018	0.000249775	0.000230854	0.00023955		0.000272282	0.000231957	0.000222018	0.000245529	0.000214366	0.000249775	0.00024707	0.000200573	0.000230854	0.000258604	0.000249667	0.00023955		0.901745	0.924164	1.12502		0.907403	0.864697	1.03979		0.949764
Q54CB8	RNA helicase OS=Dictyostelium discoideum OX=44689 GN=DDB0191757 PE=3 SV=1	3.96373e+06	4.41895e+06	4.16802e+06	4.28494e+06	3.19744e+06	2.65564e+06	2.78918e+06	3.91902e+06	3.66224e+06	5.26144e+06	4.83832e+06	5.24124e+06		0.000296261	0.000304339	0.000288605	0.000342471	0.000291677	0.000305834	0.000294929	0.000328409	0.000410277	0.000393782	0.000400172	0.000428143		0.000296261	0.000291677	0.000410277	0.000304339	0.000305834	0.000393782	0.000288605	0.000294929	0.000400172	0.000342471	0.000328409	0.000428143		1.02727	1.04854	0.959795		0.974158	1.01115	0.97537		1.15598
Q54QZ3	E3 ubiquitin-protein ligase OS=Dictyostelium discoideum OX=44689 GN=DDB0185543 PE=3 SV=1	6.35668e+06	7.14443e+06	6.817e+06	6.12555e+06	5.31279e+06	4.26411e+06	4.65342e+06	5.84276e+06	4.33685e+06	6.43549e+06	5.59706e+06	5.93119e+06		0.000475118	0.000492047	0.000472027	0.000489581	0.000484643	0.000491073	0.000492054	0.000489616	0.000485853	0.000481651	0.000462927	0.000484503		0.000475118	0.000484643	0.000485853	0.000492047	0.000491073	0.000481651	0.000472027	0.000492054	0.000462927	0.000489581	0.000489616	0.000484503		1.03563	1.01327	0.991352		0.993495	1.01529	0.952813		1.03044
F0ZEN2	T-complex protein 1 subunit eta OS=Dictyostelium purpureum OX=5786 GN=DICPUDRAFT_94043 PE=3 SV=1	5.34986e+06	6.133e+06	5.7668e+06	5.45897e+06	4.40104e+06	3.73117e+06	4.05529e+06	4.86666e+06	3.69136e+06	5.65101e+06	4.81235e+06	5.14592e+06		0.000399865	0.000422388	0.000399308	0.000436304	0.000401472	0.000429697	0.000428808	0.00040782	0.00041354	0.000422939	0.000398024	0.000420356		0.000399865	0.000401472	0.00041354	0.000422388	0.000429697	0.000422939	0.000399308	0.000428808	0.000398024	0.000436304	0.00040782	0.000420356		1.05633	1.07031	1.02273		0.998608	1.06809	0.962481		1.09113
Q54LK1	glutamine--fructose-6-phosphate transaminase (isomerizing) OS=Dictyostelium discoideum OX=44689 GN=DDB0187034 PE=4 SV=1	5.87013e+06	6.12668e+06	6.47295e+06	5.5902e+06	4.69856e+06	3.84324e+06	4.3484e+06	5.0229e+06	4.07396e+06	6.05792e+06	5.47084e+06	5.77015e+06		0.000438751	0.000421953	0.000448204	0.000446793	0.000428612	0.000442603	0.000459802	0.000420913	0.000456402	0.000453393	0.000452488	0.000471348		0.000438751	0.000428612	0.000456402	0.000421953	0.000442603	0.000453393	0.000448204	0.000459802	0.000452488	0.000446793	0.000420913	0.000471348		0.961713	1.03264	0.993407		1.02154	1.07277	0.991424		1.01833
Q54FU0	ADF-H domain-containing protein OS=Dictyostelium discoideum OX=44689 GN=DDB0188978 PE=4 SV=1	3.00061e+07	3.49012e+07	3.52958e+07	2.6884e+07	2.67618e+07	2.03637e+07	2.4066e+07	3.24401e+07	2.45903e+07	3.72611e+07	3.57965e+07	3.46034e+07		0.00224275	0.00240369	0.00244398	0.00214868	0.00244127	0.00234517	0.00254475	0.00271844	0.00275483	0.00278873	0.00296069	0.00282666		0.00224275	0.00244127	0.00275483	0.00240369	0.00234517	0.00278873	0.00244398	0.00254475	0.00296069	0.00214868	0.00271844	0.00282666		1.07176	0.960638	1.0123		1.08972	1.04239	1.07473		0.958058
Q54DS6	SH3 domain-containing protein OS=Dictyostelium discoideum OX=44689 GN=docA PE=3 SV=1	4.55473e+06	5.27892e+06	5.12397e+06	4.69923e+06	4.17997e+06	3.36112e+06	3.66923e+06	4.46211e+06	3.29117e+06	4.8555e+06	4.49913e+06	4.44601e+06		0.000340434	0.000363566	0.000354797	0.000375582	0.000381305	0.00038708	0.000387986	0.000373919	0.000368706	0.000363401	0.000372118	0.000363183		0.000340434	0.000381305	0.000368706	0.000363566	0.00038708	0.000363401	0.000354797	0.000387986	0.000372118	0.000375582	0.000373919	0.000363183		1.06795	1.01515	0.98561		1.04219	1.01752	1.00925		1.10325
F0Z811	T-complex protein 1 subunit delta OS=Dictyostelium purpureum OX=5786 GN=DICPUDRAFT_147249 PE=3 SV=1	7.90187e+06	8.32605e+06	7.25123e+06	4.08196e+06	5.88985e+06	4.17664e+06	4.54698e+06	5.79553e+06	4.16137e+06	6.42422e+06	6.15031e+06	5.91576e+06		0.000590609	0.000573426	0.000502094	0.000326248	0.000537285	0.000480999	0.0004808	0.000485658	0.000466194	0.000480808	0.000508685	0.000483243		0.000590609	0.000537285	0.000466194	0.000573426	0.000480999	0.000480808	0.000502094	0.0004808	0.000508685	0.000326248	0.000485658	0.000483243		0.970907	0.89524	1.03135		0.850128	0.89487	1.09114		0.552392
F1A566	Succinyl-CoA:3-ketoacid-coenzyme A transferase OS=Dictyostelium purpureum OX=5786 GN=DICPUDRAFT_100069 PE=3 SV=1	3.9873e+06	4.44839e+06	4.50291e+06	4.35723e+06	3.09312e+06	2.5689e+06	2.95956e+06	3.3812e+06	2.79568e+06	4.04147e+06	3.68546e+06	3.99711e+06		0.000298023	0.000306367	0.000311793	0.000348248	0.000282161	0.000295846	0.000312945	0.00028334	0.000313197	0.000302476	0.00030482	0.000326514		0.000298023	0.000282161	0.000313197	0.000306367	0.000295846	0.000302476	0.000311793	0.000312945	0.00030482	0.000348248	0.00028334	0.000326514		1.028	1.0485	0.965769		1.04621	1.1091	0.973253		1.16853
Q869Y3	Very-long-chain 3-oxoacyl-CoA reductase OS=Dictyostelium discoideum OX=44689 GN=DDB0167402 PE=3 SV=1	8.29046e+06	1.00361e+07	9.4115e+06	8.78625e+06	7.74138e+06	6.71607e+06	6.89692e+06	8.6523e+06	6.24674e+06	9.38559e+06	8.07333e+06	8.67607e+06		0.000619654	0.000691199	0.000651676	0.000702235	0.000706185	0.000773451	0.000729283	0.000725051	0.000699817	0.000702446	0.000667736	0.000708725		0.000619654	0.000706185	0.000699817	0.000691199	0.000773451	0.000702446	0.000651676	0.000729283	0.000667736	0.000702235	0.000725051	0.000708725		1.11546	1.09525	1.00376		1.05168	1.03271	0.954159		1.13327
Q54JB8	DUF3818 domain-containing protein OS=Dictyostelium discoideum OX=44689 GN=DDB0187809 PE=4 SV=1	8.11242e+06	9.4758e+06	9.57944e+06	8.81582e+06	7.78367e+06	6.27978e+06	7.27637e+06	8.57326e+06	6.06352e+06	8.75451e+06	8.16293e+06	8.45692e+06		0.000606347	0.000652611	0.000663305	0.000704598	0.000710043	0.000723205	0.000769407	0.000718428	0.00067929	0.000655215	0.000675147	0.000690823		0.000606347	0.000710043	0.00067929	0.000652611	0.000723205	0.000655215	0.000663305	0.000769407	0.000675147	0.000704598	0.000718428	0.000690823		1.0763	1.01854	0.964557		1.09394	1.08361	0.993901		1.16204
F1A0K6	phosphoribosylformylglycinamidine synthase OS=Dictyostelium purpureum OX=5786 GN=DICPUDRAFT_58348 PE=3 SV=1	1.10228e+07	1.10788e+07	1.18864e+07	9.37299e+06	8.13289e+06	5.86965e+06	6.5317e+06	9.07373e+06	7.18068e+06	1.05676e+07	9.4878e+06	9.41873e+06		0.00082388	0.000763012	0.000823046	0.00074913	0.000741899	0.000675974	0.000690664	0.000760367	0.000804445	0.000790914	0.000784725	0.000769391		0.00082388	0.000741899	0.000804445	0.000763012	0.000675974	0.000790914	0.000823046	0.000690664	0.000784725	0.00074913	0.000760367	0.000769391		0.92612	0.91114	0.983179		0.998987	0.930941	0.975486		0.90927
F1A0J3	ribose-phosphate diphosphokinase OS=Dictyostelium purpureum OX=5786 GN=DICPUDRAFT_58337 PE=3 SV=1	2.08584e+07	2.30471e+07	2.19412e+07	2.13895e+07	1.54344e+07	1.20091e+07	1.26281e+07	1.66639e+07	1.35414e+07	2.01631e+07	1.75816e+07	1.86972e+07		0.00155902	0.00158729	0.00151927	0.00170954	0.00140796	0.00138302	0.0013353	0.00139641	0.00151703	0.00150907	0.00145416	0.00152733		0.00155902	0.00140796	0.00151703	0.00158729	0.00138302	0.00150907	0.00151927	0.0013353	0.00145416	0.00170954	0.00139641	0.00152733		1.01813	0.982288	0.994749		0.974503	0.948394	0.958555		1.09655
Q75JL8	Acyl-coenzyme A oxidase OS=Dictyostelium discoideum OX=44689 GN=DDB0169464 PE=3 SV=1	6.96685e+06	8.34641e+06	8.59842e+06	6.74965e+06	6.1792e+06	4.90034e+06	5.35931e+06	7.14154e+06	5.2049e+06	7.83731e+06	7.08095e+06	7.1915e+06		0.000520723	0.000574829	0.000595377	0.000539461	0.00056368	0.000564343	0.000566696	0.000598452	0.0005831	0.000586568	0.000585657	0.000587454		0.000520723	0.00056368	0.0005831	0.000574829	0.000564343	0.000586568	0.000595377	0.000566696	0.000585657	0.000539461	0.000598452	0.000587454		1.1039	1.00118	1.00595		1.14336	1.00535	1.00439		1.03598
Q54AQ0	Unclassified GTPase OS=Dictyostelium discoideum OX=44689 GN=DDB0230045 PE=4 SV=1	5.01761e+06	5.26064e+06	5.33068e+06	5.11287e+06	4.11628e+06	3.34315e+06	3.59072e+06	4.66183e+06	3.84947e+06	5.74959e+06	5.25804e+06	5.58991e+06		0.000375031	0.000362308	0.00036911	0.000408643	0.000375495	0.000385011	0.000379684	0.000390656	0.000431253	0.000430317	0.000434887	0.000456625		0.000375031	0.000375495	0.000431253	0.000362308	0.000385011	0.000430317	0.00036911	0.000379684	0.000434887	0.000408643	0.000390656	0.000456625		0.966074	1.02534	0.997829		0.984212	1.01116	1.00843		1.08962
F0ZNL9	Ras-related protein Rab-14 OS=Dictyostelium purpureum OX=5786 GN=rab14 PE=3 SV=1	8.79926e+06	9.93838e+06	8.99863e+06	8.37289e+06	7.38384e+06	5.95388e+06	6.68499e+06	7.71594e+06	5.26759e+06	8.35862e+06	6.91468e+06	7.48763e+06		0.000657683	0.00068447	0.000623089	0.000669198	0.000673569	0.000685674	0.000706874	0.000646586	0.000590123	0.000625585	0.000571906	0.000611645		0.000657683	0.000673569	0.000590123	0.00068447	0.000685674	0.000625585	0.000623089	0.000706874	0.000571906	0.000669198	0.000646586	0.000611645		1.04073	1.01797	1.06009		0.947399	1.04944	0.96913		1.01751
Q54M12	Uncharacterized protein OS=Dictyostelium discoideum OX=44689 GN=DDB0186893 PE=4 SV=1	6.55129e+06	7.18074e+06	6.79689e+06	5.59484e+06	5.76491e+06	4.55616e+06	4.79765e+06	6.29098e+06	4.4048e+06	6.63937e+06	5.8561e+06	6.0415e+06		0.000489663	0.000494548	0.000470634	0.000447164	0.000525887	0.000524706	0.000507305	0.000527176	0.000493466	0.000496911	0.000484352	0.000493514		0.000489663	0.000525887	0.000493466	0.000494548	0.000524706	0.000496911	0.000470634	0.000507305	0.000484352	0.000447164	0.000527176	0.000493514		1.00998	0.997754	1.00698		0.961139	0.964666	0.981531		0.913207
F0ZCL5	60S ribosomal protein L27a OS=Dictyostelium purpureum OX=5786 GN=DICPUDRAFT_45931 PE=3 SV=1	7.75644e+06	8.02391e+06	5.68836e+06	5.86751e+06	5.84472e+06	5.65316e+06	5.22406e+06	4.83034e+06	4.17513e+06	7.24222e+06	5.54316e+06	7.21011e+06		0.000579739	0.000552618	0.000393877	0.000468957	0.000533168	0.000651041	0.000552394	0.000404777	0.000467736	0.00054203	0.000458469	0.000588975		0.000579739	0.000533168	0.000467736	0.000552618	0.000651041	0.00054203	0.000393877	0.000552394	0.000458469	0.000468957	0.000404777	0.000588975		0.953218	1.22108	1.15884		0.679403	1.03606	0.980188		0.80891
Q54U01	Uncharacterized protein OS=Dictyostelium discoideum OX=44689 GN=DDB0205566 PE=4 SV=1	6.96209e+06	7.76029e+06	7.80737e+06	7.07391e+06	6.29587e+06	4.97123e+06	5.57282e+06	6.43305e+06	4.56568e+06	6.71251e+06	5.67778e+06	5.90694e+06		0.000520368	0.000534462	0.000540603	0.000565378	0.000574322	0.000572508	0.000589273	0.000539082	0.000511489	0.000502385	0.000469603	0.000482522		0.000520368	0.000574322	0.000511489	0.000534462	0.000572508	0.000502385	0.000540603	0.000589273	0.000469603	0.000565378	0.000539082	0.000482522		1.02708	0.996841	0.982201		1.03889	1.02603	0.91811		1.0865
Q55BC8	Uncharacterized protein OS=Dictyostelium discoideum OX=44689 GN=DDB0202825 PE=3 SV=1	4.18675e+06	4.98213e+06	4.75203e+06	4.5067e+06	3.8899e+06	3.15679e+06	3.38256e+06	4.5335e+06	3.70664e+06	5.22356e+06	4.88923e+06	4.95225e+06		0.00031293	0.000343126	0.000329043	0.000360195	0.000354845	0.000363549	0.000357674	0.000379901	0.000415251	0.000390947	0.000404383	0.000404537		0.00031293	0.000354845	0.000415251	0.000343126	0.000363549	0.000390947	0.000329043	0.000357674	0.000404383	0.000360195	0.000379901	0.000404537		1.09649	1.02453	0.94147		1.05149	1.00797	0.973828		1.15104
F0ZTN9	60S ribosomal protein L3 OS=Dictyostelium purpureum OX=5786 GN=DICPUDRAFT_49425 PE=3 SV=1	6.8689e+06	7.16028e+06	8.50058e+06	7.13206e+06	8.42447e+06	7.17655e+06	7.87464e+06	9.81103e+06	8.00758e+06	1.19568e+07	9.95519e+06	1.10911e+07		0.000513402	0.000493138	0.000588602	0.000570025	0.000768498	0.000826482	0.000832667	0.000822152	0.000897082	0.000894882	0.000823383	0.000906001		0.000513402	0.000768498	0.000897082	0.000493138	0.000826482	0.000894882	0.000588602	0.000832667	0.000823383	0.000570025	0.000822152	0.000906001		0.96053	1.07545	0.997547		1.14647	1.0835	0.917846		1.11029
Q553W1	Uncharacterized protein OS=Dictyostelium discoideum OX=44689 GN=DDB0217636 PE=4 SV=1	2.30343e+06	2.40722e+06	2.55424e+06	2.224e+06	2.04266e+06	1.58329e+06	1.71193e+06	2.12432e+06	1.61315e+06	2.29332e+06	2.10194e+06	2.10025e+06		0.000172165	0.000165788	0.000176862	0.000177752	0.000186336	0.000182338	0.00018102	0.000178016	0.00018072	0.000171639	0.000173849	0.000171564		0.000172165	0.000186336	0.00018072	0.000165788	0.000182338	0.000171639	0.000176862	0.00018102	0.000173849	0.000177752	0.000178016	0.000171564		0.96296	0.978547	0.949753		1.02728	0.971474	0.961982		1.03245
Q86L37	WD_REPEATS_REGION domain-containing protein OS=Dictyostelium discoideum OX=44689 GN=DDB0168971 PE=4 SV=1	3.40874e+06	3.73069e+06	3.68861e+06	3.28063e+06	3.04122e+06	2.42692e+06	2.70071e+06	3.27932e+06	2.28968e+06	3.38817e+06	2.90669e+06	3.12066e+06		0.000254779	0.000256938	0.000255409	0.000262202	0.000277426	0.000279494	0.000285574	0.000274803	0.00025651	0.000253581	0.000240409	0.000254919		0.000254779	0.000277426	0.00025651	0.000256938	0.000279494	0.000253581	0.000255409	0.000285574	0.000240409	0.000262202	0.000274803	0.000254919		1.00847	1.00745	0.98858		1.00247	1.02937	0.93723		1.02913
Q7KWR1	Non-haem dioxygenase N-terminal domain-containing protein OS=Dictyostelium discoideum OX=44689 GN=DDB_G0276279 PE=4 SV=1	8.78174e+06	9.3219e+06	9.12169e+06	7.95556e+06	6.58677e+06	5.41137e+06	5.90163e+06	7.02466e+06	4.96345e+06	7.26208e+06	6.68119e+06	6.87977e+06		0.000656374	0.000642012	0.00063161	0.000635843	0.000600859	0.000623196	0.000624041	0.000588657	0.000556051	0.000543516	0.000552594	0.00056199		0.000656374	0.000600859	0.000556051	0.000642012	0.000623196	0.000543516	0.00063161	0.000624041	0.000552594	0.000635843	0.000588657	0.00056199		0.978119	1.03718	0.977458		0.962271	1.03858	0.993784		0.96872
Q551A9	Uncharacterized protein OS=Dictyostelium discoideum OX=44689 GN=DDB0202949 PE=4 SV=1	9.95051e+06	1.10415e+07	1.09727e+07	9.71825e+06	8.25354e+06	6.76454e+06	7.18397e+06	8.9497e+06	6.68832e+06	9.74486e+06	8.85266e+06	9.26057e+06		0.000743731	0.000760441	0.000759779	0.000776724	0.000752905	0.000779033	0.000759636	0.000749973	0.000749287	0.000729335	0.000732194	0.000756472		0.000743731	0.000752905	0.000749287	0.000760441	0.000779033	0.000729335	0.000759779	0.000759636	0.000732194	0.000776724	0.000749973	0.000756472		1.02247	1.0347	0.973372		1.02158	1.00894	0.977188		1.04436
Q86IE2	Uncharacterized protein OS=Dictyostelium discoideum OX=44689 GN=DDB0167152 PE=4 SV=1	4.88969e+06	5.67844e+06	5.68974e+06	5.27729e+06	4.35985e+06	3.36321e+06	3.76175e+06	4.92619e+06	3.87003e+06	5.65224e+06	5.26457e+06	5.43481e+06		0.00036547	0.000391082	0.000393972	0.000421784	0.000397715	0.000387321	0.000397769	0.000412808	0.000433556	0.000423031	0.000435427	0.000443955		0.00036547	0.000397715	0.000433556	0.000391082	0.000387321	0.000423031	0.000393972	0.000397769	0.000435427	0.000421784	0.000412808	0.000443955		1.07008	0.973867	0.975723		1.07799	1.00014	1.00432		1.15409
Q54PA2	SCP2 domain-containing protein OS=Dictyostelium discoideum OX=44689 GN=DDB_G0284681 PE=4 SV=1	11658783	1.27393e+07	1.20053e+07	1.06117e+07	9.30084e+06	7.41086e+06	8.22338e+06	1.03514e+07	7.38304e+06	1.14161e+07	1.02741e+07	1.09009e+07		0.000871412	0.000877373	0.000831278	0.000848132	0.000848442	0.000853466	0.000869543	0.000867437	0.000827115	0.000854413	0.000849762	0.000890469		0.000871412	0.000848442	0.000827115	0.000877373	0.000853466	0.000854413	0.000831278	0.000869543	0.000849762	0.000848132	0.000867437	0.000890469		1.00684	1.00592	1.033		0.953943	1.02487	1.02738		0.973285
Q54PX6	PPM-type phosphatase domain-containing protein OS=Dictyostelium discoideum OX=44689 GN=DDB0185918 PE=3 SV=1	8.45564e+06	9.32447e+06	8.7091e+06	7.61065e+06	7.35507e+06	5.75554e+06	5.53523e+06	9.33095e+06	5.66147e+06	8.7506e+06	7.48519e+06	7.21596e+06		0.000632	0.000642189	0.000603041	0.000608276	0.000670945	0.000662832	0.000585298	0.000781922	0.000634249	0.000654921	0.000619092	0.000589453		0.000632	0.000670945	0.000634249	0.000642189	0.000662832	0.000654921	0.000603041	0.000585298	0.000619092	0.000608276	0.000781922	0.000589453		1.01612	0.987909	1.03259		0.954178	0.872349	0.976102		0.962462
Q54SU8	VWFA domain-containing protein OS=Dictyostelium discoideum OX=44689 GN=DDB0205268 PE=4 SV=1	5.49145e+06	6.5167e+06	6.5418e+06	5.21709e+06	4.97548e+06	3.83939e+06	4.3298e+06	5.53452e+06	4.1467e+06	6.23755e+06	5.82873e+06	5.47347e+06		0.000410447	0.000448814	0.000452971	0.000416972	0.000453873	0.000442161	0.000457835	0.000463785	0.000464551	0.000466837	0.000482088	0.000447113		0.000410447	0.000453873	0.000464551	0.000448814	0.000442161	0.000466837	0.000452971	0.000457835	0.000482088	0.000416972	0.000463785	0.000447113		1.09348	0.974194	1.00492		1.1036	1.00873	1.03775		1.0159
Q54C28	RuvB-like helicase OS=Dictyostelium discoideum OX=44689 GN=DDB0191832 PE=3 SV=1	7.44517e+06	8.40094e+06	8.23149e+06	7.75793e+06	6.29105e+06	4.97364e+06	5.49194e+06	6.73783e+06	5.0983e+06	7.48987e+06	6.59899e+06	6.97223e+06		0.000556474	0.000578584	0.00056997	0.000620047	0.000573883	0.000572785	0.00058072	0.000564622	0.000571158	0.000560565	0.000545796	0.000569543		0.000556474	0.000573883	0.000571158	0.000578584	0.000572785	0.000560565	0.00056997	0.00058072	0.000545796	0.000620047	0.000564622	0.000569543		1.03973	0.998087	0.981454		1.02425	1.01191	0.955595		1.11424
Q54PB7	SH3 domain-containing protein OS=Dictyostelium discoideum OX=44689 GN=DDB0218629 PE=3 SV=1	2.3113e+06	2.70339e+06	2.72899e+06	2.50172e+06	2.2665e+06	1.81665e+06	2.05852e+06	2.52219e+06	1.82427e+06	2.56497e+06	2.30826e+06	2.30273e+06		0.000172754	0.000186186	0.000188962	0.000199948	0.000206755	0.000209213	0.000217668	0.000211356	0.000204371	0.00019197	0.000190913	0.000188104		0.000172754	0.000206755	0.000204371	0.000186186	0.000209213	0.00019197	0.000188962	0.000217668	0.000190913	0.000199948	0.000211356	0.000188104		1.07776	1.01189	0.939319		1.09383	1.05278	0.934149		1.15742
Q94489	TipA OS=Dictyostelium discoideum OX=44689 GN=tipA PE=4 SV=1	6.1476e+06	6.29419e+06	6.34014e+06	4.97149e+06	5.14293e+06	4.01629e+06	4.38695e+06	5.33955e+06	3.90414e+06	5.96055e+06	5.22395e+06	5.17976e+06		0.00045949	0.00043349	0.000439008	0.000397343	0.000469148	0.000462533	0.000463878	0.000447448	0.000437377	0.000446106	0.000432067	0.000423121		0.00045949	0.000469148	0.000437377	0.00043349	0.000462533	0.000446106	0.000439008	0.000463878	0.000432067	0.000397343	0.000447448	0.000423121		0.943414	0.9859	1.01996		0.955423	0.988766	0.98786		0.864748
Q55E22	Elongation factor 1 beta central acidic region eukaryote domain-containing protein OS=Dictyostelium discoideum OX=44689 GN=DDB_G0270864 PE=4 SV=2	6.26684e+06	6.74927e+06	6.89246e+06	6.23376e+06	5.40764e+06	4.02417e+06	4.53795e+06	5.32237e+06	3.90855e+06	5.75183e+06	5.22265e+06	5.55009e+06		0.000468403	0.000464831	0.000477252	0.000498229	0.000493296	0.00046344	0.000479844	0.000446008	0.000437871	0.000430484	0.00043196	0.000453372		0.000468403	0.000493296	0.000437871	0.000464831	0.00046344	0.000430484	0.000477252	0.000479844	0.00043196	0.000498229	0.000446008	0.000453372		0.992376	0.939475	0.98313		1.01889	0.972731	0.986501		1.06368
Q54E19	PARP-type domain-containing protein OS=Dictyostelium discoideum OX=44689 GN=DDB0184103 PE=4 SV=1	4.89083e+06	5.47553e+06	5.7305e+06	5.10276e+06	4.46732e+06	3.53921e+06	3.83934e+06	4.8876e+06	3.68717e+06	5.1618e+06	4.81132e+06	4.77671e+06		0.000365555	0.000377108	0.000396795	0.000407835	0.000407518	0.00040759	0.000405974	0.000409575	0.00041307	0.000386325	0.000397939	0.000390197		0.000365555	0.000407518	0.00041307	0.000377108	0.00040759	0.000386325	0.000396795	0.000405974	0.000397939	0.000407835	0.000409575	0.000390197		1.0316	1.00018	0.935252		1.08546	0.99621	0.963369		1.11566
F1A5C5	Uncharacterized protein OS=Dictyostelium purpureum OX=5786 GN=DICPUDRAFT_93301 PE=3 SV=1	1.51722e+07	1.6761e+07	1.64037e+07	1.33824e+07	1.29719e+07	1.04929e+07	1.13137e+07	1.35354e+07	1.00601e+07	1.52812e+07	1.34421e+07	1.39217e+07		0.00113401	0.00115435	0.00113583	0.00106958	0.00118332	0.00120841	0.00119631	0.00113425	0.00112702	0.00114369	0.00111178	0.00113723		0.00113401	0.00118332	0.00112702	0.00115435	0.00120841	0.00114369	0.00113583	0.00119631	0.00111178	0.00106958	0.00113425	0.00113723		1.01793	1.0212	1.01479		1.0016	1.01097	0.986478		0.943183
Q552L7	Uncharacterized protein OS=Dictyostelium discoideum OX=44689 GN=DDB0203550 PE=4 SV=1	9.51981e+06	1.10558e+07	1.06374e+07	9.93274e+06	9.34448e+06	7.80713e+06	8.24835e+06	9.9176e+06	8.16206e+06	1.23739e+07	1.07523e+07	1.07602e+07		0.000711539	0.000761429	0.000736562	0.000793867	0.000852423	0.000899102	0.000872184	0.000831082	0.000914388	0.000926099	0.000889311	0.000878969		0.000711539	0.000852423	0.000914388	0.000761429	0.000899102	0.000926099	0.000736562	0.000872184	0.000889311	0.000793867	0.000831082	0.000878969		1.07012	1.05476	1.01281		1.03517	1.02318	0.972575		1.1157
C7G020	Beta-lactamase family protein OS=Dictyostelium discoideum OX=44689 GN=DDB_G0282095 PE=3 SV=1	4.10559e+06	4.204e+06	4.83686e+06	4.0771e+06	3.7854e+06	2.89209e+06	3.26252e+06	4.10473e+06	3.08807e+06	4.23921e+06	3.97652e+06	3.8992e+06		0.000306864	0.000289536	0.000334917	0.00032586	0.000345312	0.000333066	0.00034498	0.000343971	0.000345954	0.000317275	0.000328893	0.000318516		0.000306864	0.000345312	0.000345954	0.000289536	0.000333066	0.000317275	0.000334917	0.00034498	0.000328893	0.00032586	0.000343971	0.000318516		0.943531	0.964535	0.917104		1.09142	0.999039	0.950687		1.0619
Q869U4	ubiquitinyl hydrolase 1 OS=Dictyostelium discoideum OX=44689 GN=DDB0167082 PE=3 SV=1	3.40508e+06	3.89184e+06	3.86087e+06	3.36702e+06	3.105e+06	2.45126e+06	2.69669e+06	3.38675e+06	2.38902e+06	3.56785e+06	3.24328e+06	3.24617e+06		0.000254506	0.000268036	0.000267336	0.000269106	0.000283244	0.000282297	0.000285149	0.000283805	0.00026764	0.000267029	0.000268248	0.000265171		0.000254506	0.000283244	0.00026764	0.000268036	0.000282297	0.000267029	0.000267336	0.000285149	0.000268248	0.000269106	0.000283805	0.000265171		1.05316	0.996656	0.997717		1.05041	1.00672	1.00227		1.05737
C7G024	NOL1/NOP2/Sun family protein OS=Dictyostelium discoideum OX=44689 GN=DDB_G0295715 PE=3 SV=1	5.29619e+06	5.58848e+06	5.50686e+06	5.1507e+06	4.14156e+06	3.1983e+06	3.51905e+06	4.85195e+06	3.73822e+06	5.55171e+06	5.26733e+06	5.27697e+06		0.000395853	0.000384886	0.000381309	0.000411666	0.000377802	0.000368329	0.000372106	0.000406588	0.00041879	0.000415507	0.000435655	0.000431062		0.000395853	0.000377802	0.00041879	0.000384886	0.000368329	0.000415507	0.000381309	0.000372106	0.000435655	0.000411666	0.000406588	0.000431062		0.972294	0.974927	0.99216		0.963259	0.984923	1.04027		1.03995
F0ZRV6	Isocitrate dehydrogenase [NADP] OS=Dictyostelium purpureum OX=5786 GN=DICPUDRAFT_154640 PE=3 SV=1	1.13387e+07	1.26079e+07	1.27007e+07	1.20315e+07	9.0227e+06	7.47933e+06	8.1995e+06	9.49153e+06	7.82588e+06	1.17208e+07	1.01579e+07	1.08254e+07		0.000847489	0.000868325	0.000879431	0.000961612	0.000823069	0.00086135	0.000867019	0.000795378	0.000876727	0.000877223	0.000840147	0.000884298		0.000847489	0.000823069	0.000876727	0.000868325	0.00086135	0.000877223	0.000879431	0.000867019	0.000840147	0.000961612	0.000795378	0.000884298		1.02459	1.04651	1.00057		1.03769	1.0534	0.958277		1.13466
F0Z9W1	Histone H4 (Fragment) OS=Dictyostelium purpureum OX=5786 GN=DICPUDRAFT_13462 PE=3 SV=1	1.1037e+07	1.31227e+07	1.33633e+07	1.0027e+07	8.96696e+06	7.61077e+06	6.95597e+06	1.0138e+07	6.72921e+06	1.04275e+07	9.30502e+06	9.31118e+06		0.000824937	0.00090378	0.000925312	0.000801401	0.000817984	0.000876488	0.000735527	0.000849549	0.000753867	0.000780426	0.000769608	0.000760606		0.000824937	0.000817984	0.000753867	0.00090378	0.000876488	0.000780426	0.000925312	0.000735527	0.000769608	0.000801401	0.000849549	0.000760606		1.09558	1.07152	1.03523		1.12168	0.899194	1.02088		0.971469
Q54E73	NmrA-like domain-containing protein OS=Dictyostelium discoideum OX=44689 GN=DDB0184035 PE=4 SV=1	1.50935e+07	1.72703e+07	1.61573e+07	1.34503e+07	1.23207e+07	1.03176e+07	1.06348e+07	1.3572e+07	9.93973e+06	1.50475e+07	1.3167e+07	1.33761e+07		0.00112814	0.00118943	0.00111878	0.001075	0.00112392	0.00118821	0.00112453	0.00113732	0.00111354	0.0011262	0.00108903	0.00109266		0.00112814	0.00112392	0.00111354	0.00118943	0.00118821	0.0011262	0.00111878	0.00112453	0.00108903	0.001075	0.00113732	0.00109266		1.05433	1.05721	1.01137		0.991703	1.00055	0.977992		0.952902
Q54XT5	DIS3-like exonuclease 2 OS=Dictyostelium discoideum OX=44689 GN=DDB0206173 PE=3 SV=1	3.85176e+06	4.41251e+06	4.27586e+06	4.02828e+06	3.41353e+06	2.72417e+06	3.02593e+06	3.83207e+06	2.58335e+06	3.83569e+06	3.51212e+06	3.57826e+06		0.000287892	0.000303895	0.000296072	0.000321957	0.000311389	0.000313727	0.000319963	0.000321123	0.00028941	0.000287075	0.000290484	0.000292299		0.000287892	0.000311389	0.00028941	0.000303895	0.000313727	0.000287075	0.000296072	0.000319963	0.000290484	0.000321957	0.000321123	0.000292299		1.05559	1.00751	0.991931		1.02841	1.02753	1.00371		1.11833
F0ZMF1	AP complex subunit beta OS=Dictyostelium purpureum OX=5786 GN=DICPUDRAFT_48016 PE=3 SV=1	8.84898e+06	9.67818e+06	1.00763e+07	7.20578e+06	7.58314e+06	5.60726e+06	5.96501e+06	9.4322e+06	6.25188e+06	9.29179e+06	8.63998e+06	8.09476e+06		0.000661399	0.00066655	0.000697707	0.000575917	0.00069175	0.000645756	0.000630742	0.000790407	0.000700392	0.000695426	0.000714604	0.000661239		0.000661399	0.00069175	0.000700392	0.00066655	0.000645756	0.000695426	0.000697707	0.000630742	0.000714604	0.000575917	0.000790407	0.000661239		1.00779	0.933511	0.992909		1.0549	0.911808	1.02029		0.870755
Q54KJ2	Clu domain-containing protein OS=Dictyostelium discoideum OX=44689 GN=DDB0187414 PE=4 SV=1	3.01698e+06	3.26201e+06	3.42795e+06	3.04504e+06	2.7914e+06	2.17097e+06	2.41264e+06	3.06718e+06	2.18686e+06	3.08267e+06	2.97965e+06	2.83596e+06		0.000225498	0.000224659	0.00023736	0.000243373	0.000254637	0.000250018	0.000255113	0.000257025	0.000244992	0.000230716	0.000246444	0.000231662		0.000225498	0.000254637	0.000244992	0.000224659	0.000250018	0.000230716	0.00023736	0.000255113	0.000246444	0.000243373	0.000257025	0.000231662		0.99628	0.981861	0.94173		1.05261	1.00187	1.00593		1.07927
Q54D66	acylaminoacyl-peptidase OS=Dictyostelium discoideum OX=44689 GN=DDB0184409 PE=3 SV=1	5.01254e+06	5.55615e+06	5.80671e+06	5.22266e+06	4.65927e+06	3.65513e+06	3.99593e+06	5.61312e+06	3.77857e+06	5.4414e+06	4.93441e+06	4.90182e+06		0.000374652	0.00038266	0.000402072	0.000417417	0.000425028	0.00042094	0.000422531	0.000470372	0.00042331	0.000407251	0.00040812	0.000400417		0.000374652	0.000425028	0.00042331	0.00038266	0.00042094	0.000407251	0.000402072	0.000422531	0.00040812	0.000417417	0.000470372	0.000400417		1.02137	0.990381	0.962063		1.07319	0.994124	0.964116		1.11415
F1A3J2	Arp2/3 complex 34 kDa subunit OS=Dictyostelium purpureum OX=5786 GN=DICPUDRAFT_159207 PE=3 SV=1	5.60044e+06	6.33237e+06	6.27058e+06	5.87765e+06	4.82471e+06	3.97326e+06	4.54063e+06	5.03626e+06	3.77892e+06	5.66171e+06	4.94846e+06	5.18997e+06		0.000418594	0.000436119	0.000434191	0.000469767	0.00044012	0.000457577	0.000480128	0.000422032	0.000423349	0.00042374	0.000409282	0.000423955		0.000418594	0.00044012	0.000423349	0.000436119	0.000457577	0.00042374	0.000434191	0.000480128	0.000409282	0.000469767	0.000422032	0.000423955		1.04187	1.03966	1.00092		1.03726	1.0909	0.966772		1.12225
F0ZPH1	Succinate dehydrogenase [ubiquinone] flavoprotein subunit, mitochondrial OS=Dictyostelium purpureum OX=5786 GN=DICPUDRAFT_48520 PE=3 SV=1	4.25909e+06	4.41286e+06	4.27906e+06	3.18761e+06	2.91964e+06	2.31978e+06	2.4245e+06	3.18328e+06	2.41147e+06	3.76709e+06	3.45719e+06	3.50175e+06		0.000318337	0.00030392	0.000296293	0.000254767	0.000266336	0.000267156	0.000256368	0.000266755	0.000270155	0.00028194	0.000285941	0.000286049		0.000318337	0.000266336	0.000270155	0.00030392	0.000267156	0.00028194	0.000296293	0.000256368	0.000285941	0.000254767	0.000266755	0.000286049		0.954709	1.00308	1.04362		0.930751	0.962574	1.05843		0.800306
Q1ZXE9	I/LWEQ domain-containing protein OS=Dictyostelium discoideum OX=44689 GN=hipA PE=3 SV=1	5.54982e+06	6.16036e+06	5.76515e+06	4.95048e+06	4.54252e+06	3.58167e+06	3.83153e+06	5.01227e+06	3.53632e+06	5.28763e+06	4.77295e+06	4.98428e+06		0.00041481	0.000424273	0.000399194	0.000395664	0.000414378	0.000412481	0.000405148	0.000420022	0.000396171	0.000395743	0.000394766	0.000407152		0.00041481	0.000414378	0.000396171	0.000424273	0.000412481	0.000395743	0.000399194	0.000405148	0.000394766	0.000395664	0.000420022	0.000407152		1.02281	0.995421	0.998918		0.962352	0.977725	0.996453		0.953843
F0ZYG3	Heat shock protein OS=Dictyostelium purpureum OX=5786 GN=DICPUDRAFT_57975 PE=4 SV=1	7.98888e+06	8.25364e+06	8.57026e+06	6.13366e+06	5.81548e+06	4.51493e+06	4.89226e+06	7.11386e+06	5.20644e+06	7.97676e+06	7.77947e+06	7.60949e+06		0.000597113	0.00056844	0.000593427	0.000490228	0.0005305	0.000519958	0.00051731	0.000596133	0.000583272	0.000597005	0.000643431	0.000621599		0.000597113	0.0005305	0.000583272	0.00056844	0.000519958	0.000597005	0.000593427	0.00051731	0.000643431	0.000490228	0.000596133	0.000621599		0.951981	0.980128	1.02354		0.993827	0.975136	1.10314		0.820998
C7G074	Pirin family protein OS=Dictyostelium discoideum OX=44689 GN=DDB_G0292528 PE=3 SV=1	7.72225e+06	6.87859e+06	8.39164e+06	7.94923e+06	7.00636e+06	5.43878e+06	5.82969e+06	7.94016e+06	6.22181e+06	8.79787e+06	7.93387e+06	7.61657e+06		0.000577184	0.000473738	0.000581059	0.000635336	0.000639135	0.000626353	0.000616434	0.000665375	0.000697024	0.000658459	0.000656202	0.000622178		0.000577184	0.000639135	0.000697024	0.000473738	0.000626353	0.000658459	0.000581059	0.000616434	0.000656202	0.000635336	0.000665375	0.000622178		0.820775	0.980001	0.944673		1.00671	0.964482	0.941434		1.10075
Q54Y92	Developmental protein OS=Dictyostelium discoideum OX=44689 GN=DG1071 PE=4 SV=1	4.54869e+06	4.96017e+06	5.12275e+06	4.59682e+06	3.91357e+06	2.84783e+06	3.25938e+06	4.23904e+06	3.10087e+06	4.36944e+06	4.31875e+06	4.1503e+06		0.000339983	0.000341614	0.000354712	0.000367398	0.000357004	0.000327968	0.000344648	0.000355226	0.000347388	0.000327022	0.000357199	0.000339027		0.000339983	0.000357004	0.000347388	0.000341614	0.000327968	0.000327022	0.000354712	0.000344648	0.000357199	0.000367398	0.000355226	0.000339027		1.0048	0.918669	0.941376		1.04333	0.96539	1.02824		1.08064
F0Z7B6	60S ribosomal protein L5 OS=Dictyostelium purpureum OX=5786 GN=DICPUDRAFT_52175 PE=3 SV=1	7.61244e+06	8.54901e+06	7.49752e+06	6.88692e+06	6.13433e+06	5.34426e+06	5.42817e+06	6.55138e+06	5.43328e+06	8.10378e+06	6.97305e+06	7.96085e+06		0.000568976	0.000588782	0.000519147	0.000550432	0.000559586	0.000615468	0.000573976	0.000548998	0.000608685	0.000606512	0.000576733	0.0006503		0.000568976	0.000559586	0.000608685	0.000588782	0.000615468	0.000606512	0.000519147	0.000573976	0.000576733	0.000550432	0.000548998	0.0006503		1.03481	1.09986	0.996429		0.912423	1.02572	0.947507		0.967408
F1A4I5	Ras GTPase OS=Dictyostelium purpureum OX=5786 GN=rapA PE=4 SV=1	1.75526e+07	2.03221e+07	1.87885e+07	1.65516e+07	1.44756e+07	1.16764e+07	1.2653e+07	1.35369e+07	1.14024e+07	1.7319e+07	1.49804e+07	1.52655e+07		0.00131194	0.00139961	0.00130097	0.00132287	0.00132049	0.0013447	0.00133793	0.00113438	0.00127741	0.00129621	0.00123901	0.001247		0.00131194	0.00132049	0.00127741	0.00139961	0.0013447	0.00129621	0.00130097	0.00133793	0.00123901	0.00132287	0.00113438	0.001247		1.06683	1.01833	1.01472		0.991637	1.01321	0.969946		1.00834
Q54DN0	Hydroxysteroid dehydrogenase-like protein 2 OS=Dictyostelium discoideum OX=44689 GN=DDB0184238 PE=4 SV=1	7.5897e+06	8.27596e+06	8.56704e+06	7.80833e+06	5.74336e+06	4.67824e+06	5.24652e+06	7.33033e+06	4.34421e+06	6.98418e+06	6.59916e+06	6.71445e+06		0.000567277	0.000569977	0.000593204	0.000624075	0.000523921	0.000538766	0.000554769	0.000614272	0.000486678	0.000522718	0.00054581	0.000548485		0.000567277	0.000523921	0.000486678	0.000569977	0.000538766	0.000522718	0.000593204	0.000554769	0.00054581	0.000624075	0.000614272	0.000548485		1.00476	1.02834	1.07405		1.0457	1.05888	1.1215		1.10012
Q86A16	PPM-type phosphatase domain-containing protein OS=Dictyostelium discoideum OX=44689 GN=DDB0168928 PE=4 SV=1	3.50732e+06	3.96985e+06	3.9228e+06	3.58155e+06	3.15224e+06	2.5062e+06	2.83745e+06	3.36186e+06	2.38738e+06	3.57808e+06	3.27461e+06	3.1696e+06		0.000262148	0.000273409	0.000271625	0.000286253	0.000287553	0.000288624	0.000300033	0.00028172	0.000267456	0.000267795	0.00027084	0.000258916		0.000262148	0.000287553	0.000267456	0.000273409	0.000288624	0.000267795	0.000271625	0.000300033	0.00027084	0.000286253	0.00028172	0.000258916		1.04296	1.00372	1.00127		1.03615	1.0434	1.01265		1.09195
F0ZVZ2	Cystathionine beta-synthase OS=Dictyostelium purpureum OX=5786 GN=DICPUDRAFT_49929 PE=3 SV=1	6.42212e+06	7.00866e+06	6.69119e+06	4.70288e+06	5.06952e+06	3.77658e+06	3.94186e+06	5.70708e+06	4.27628e+06	6.40945e+06	5.75365e+06	5.90487e+06		0.000480009	0.000482696	0.000463315	0.000375875	0.000462452	0.000434927	0.000416814	0.000478246	0.000479067	0.000479703	0.000475878	0.000482354		0.000480009	0.000462452	0.000479067	0.000482696	0.000434927	0.000479703	0.000463315	0.000416814	0.000475878	0.000375875	0.000478246	0.000482354		1.0056	0.94048	1.00133		0.965222	0.901314	0.993343		0.783058
Q555G2	Uncharacterized protein OS=Dictyostelium discoideum OX=44689 GN=DDB0217534 PE=4 SV=1	4.22328e+06	4.84275e+06	4.72916e+06	4.2998e+06	3.70384e+06	2.92018e+06	3.22723e+06	3.97242e+06	3.0785e+06	4.5523e+06	4.13541e+06	4.12147e+06		0.000315661	0.000333527	0.000327459	0.000343659	0.000337872	0.0003363	0.000341249	0.000332884	0.000344882	0.000340708	0.000342035	0.000336672		0.000315661	0.000337872	0.000344882	0.000333527	0.0003363	0.000340708	0.000327459	0.000341249	0.000342035	0.000343659	0.000332884	0.000336672		1.0566	0.995349	0.987898		1.03738	1.00999	0.991746		1.0887
Q552S3	beta-mannosidase OS=Dictyostelium discoideum OX=44689 GN=DDB0217722 PE=4 SV=1	5.81302e+06	6.66193e+06	6.97006e+06	5.7339e+06	4.97059e+06	3.78488e+06	4.23618e+06	5.44426e+06	4.14351e+06	6.00103e+06	5.46243e+06	5.46952e+06		0.000434482	0.000458816	0.000482625	0.000458278	0.000453427	0.000435883	0.000447936	0.000456222	0.000464193	0.000449136	0.000451792	0.00044679		0.000434482	0.000453427	0.000464193	0.000458816	0.000435883	0.000449136	0.000482625	0.000447936	0.000451792	0.000458278	0.000456222	0.00044679		1.05601	0.961307	0.967562		1.1108	0.987888	0.973283		1.05477
F0ZAM9	Rab11A, RAB family GTPase OS=Dictyostelium purpureum OX=5786 GN=rab11A PE=4 SV=1	7.35844e+06	8.77698e+06	7.87443e+06	7.26906e+06	6.70621e+06	5.61079e+06	6.14484e+06	7.18691e+06	5.23159e+06	7.60681e+06	6.74155e+06	6.67627e+06		0.000549992	0.000604483	0.000545246	0.000580974	0.000611755	0.000646162	0.000649758	0.000602254	0.00058609	0.000569317	0.000557587	0.000545367		0.000549992	0.000611755	0.00058609	0.000604483	0.000646162	0.000569317	0.000545246	0.000649758	0.000557587	0.000580974	0.000602254	0.000545367		1.09908	1.05624	0.971381		0.99137	1.06212	0.951367		1.05633
Q553B4	Phosphatidylinositol-3,4,5-trisphosphate 3-phosphatase OS=Dictyostelium discoideum OX=44689 GN=DDB0217695 PE=3 SV=1	5.63508e+06	4.67647e+06	6.16349e+06	5.49928e+06	5.01665e+06	3.90637e+06	4.41657e+06	5.34895e+06	4.28574e+06	6.15537e+06	5.6663e+06	5.57957e+06		0.000421183	0.000322075	0.000426776	0.000439526	0.000457629	0.000449874	0.00046701	0.000448235	0.000480128	0.000460687	0.000468654	0.000455781		0.000421183	0.000457629	0.000480128	0.000322075	0.000449874	0.000460687	0.000426776	0.00046701	0.000468654	0.000439526	0.000448235	0.000455781		0.764691	0.983055	0.959509		1.01328	1.0205	0.976103		1.04355
F0ZF46	Rp1024 protein OS=Dictyostelium purpureum OX=5786 GN=DICPUDRAFT_53992 PE=3 SV=1	1.58648e+07	1.8596e+07	1.5697e+07	1.56108e+07	1.30711e+07	1.09256e+07	1.16488e+07	1.40917e+07	1.09251e+07	1.69778e+07	1.45327e+07	1.51406e+07		0.00118578	0.00128073	0.0010869	0.00124769	0.00119237	0.00125823	0.00123175	0.00118087	0.00122393	0.00127067	0.00120198	0.0012368		0.00118578	0.00119237	0.00122393	0.00128073	0.00125823	0.00127067	0.0010869	0.00123175	0.00120198	0.00124769	0.00118087	0.0012368		1.08008	1.05524	1.03819		0.916614	1.03302	0.982069		1.05221
Q54SH1	Uncharacterized protein OS=Dictyostelium discoideum OX=44689 GN=DDB0204779 PE=4 SV=1	2.05192e+06	2.24785e+06	2.31115e+06	2.00377e+06	1.80929e+06	1.41712e+06	1.57622e+06	1.91802e+06	1.41133e+06	1.97727e+06	1.82718e+06	1.81296e+06		0.000153366	0.000154813	0.00016003	0.00016015	0.000165047	0.000163201	0.00016667	0.000160728	0.00015811	0.000147985	0.000151124	0.000148096		0.000153366	0.000165047	0.00015811	0.000154813	0.000163201	0.000147985	0.00016003	0.00016667	0.000151124	0.00016015	0.000160728	0.000148096		1.00943	0.988816	0.935961		1.04345	1.00983	0.955816		1.04423
Q54PL8	Uncharacterized protein OS=Dictyostelium discoideum OX=44689 GN=DDB0186023 PE=4 SV=1	2.19725e+06	2.57828e+06	2.47366e+06	2.3171e+06	2.07097e+06	1.69744e+06	1.8401e+06	2.23741e+06	1.67805e+06	2.20727e+06	2.13374e+06	2.13292e+06		0.000164229	0.00017757	0.000171283	0.000185193	0.000188918	0.000195484	0.000194573	0.000187492	0.000187991	0.000165199	0.00017648	0.000174233		0.000164229	0.000188918	0.000187991	0.00017757	0.000195484	0.000165199	0.000171283	0.000194573	0.00017648	0.000185193	0.000187492	0.000174233		1.08123	1.03476	0.87876		1.04295	1.02993	0.938769		1.12765
O44007	NOSA OS=Dictyostelium discoideum OX=44689 GN=nosA PE=2 SV=1	8.72811e+06	9.69113e+06	9.7596e+06	8.88229e+06	7.78678e+06	6.07669e+06	6.84933e+06	8.20042e+06	6.15328e+06	8.94963e+06	8.23388e+06	8.09479e+06		0.000652365	0.000667442	0.00067578	0.000709911	0.000710326	0.000699817	0.000724251	0.000687185	0.000689346	0.000669817	0.000681015	0.000661242		0.000652365	0.000710326	0.000689346	0.000667442	0.000699817	0.000669817	0.00067578	0.000724251	0.000681015	0.000709911	0.000687185	0.000661242		1.02311	0.985206	0.971671		1.03589	1.0196	0.987915		1.08821
Q54LP1	Plus3 domain-containing protein OS=Dictyostelium discoideum OX=44689 GN=DDB0218834 PE=4 SV=1	3.50588e+06	4.06934e+06	3.93896e+06	3.66465e+06	3.00775e+06	2.34521e+06	2.73437e+06	3.34486e+06	2.42664e+06	3.49633e+06	3.27729e+06	3.34489e+06		0.00026204	0.000280261	0.000272743	0.000292895	0.000274373	0.000270085	0.000289134	0.000280295	0.000271855	0.000261676	0.000271061	0.000273235		0.00026204	0.000274373	0.000271855	0.000280261	0.000270085	0.000261676	0.000272743	0.000289134	0.000271061	0.000292895	0.000280295	0.000273235		1.06954	0.98437	0.962559		1.04085	1.0538	0.997082		1.11775
Q553N9	TPR_REGION domain-containing protein OS=Dictyostelium discoideum OX=44689 GN=DDB0202604 PE=4 SV=1	7.59685e+06	8.3871e+06	8.82809e+06	8.19833e+06	6.62582e+06	5.06818e+06	5.63943e+06	7.55438e+06	5.83265e+06	8.4038e+06	8.10293e+06	7.73175e+06		0.000567811	0.000577631	0.000611279	0.000655246	0.000604421	0.000583673	0.000596316	0.000633047	0.000653427	0.000628966	0.000670184	0.000631587		0.000567811	0.000604421	0.000653427	0.000577631	0.000583673	0.000628966	0.000611279	0.000596316	0.000670184	0.000655246	0.000633047	0.000631587		1.01729	0.965672	0.962565		1.07655	0.98659	1.02565		1.15399
Q54II1	Acyl-coenzyme A oxidase OS=Dictyostelium discoideum OX=44689 GN=DDB0188084 PE=3 SV=1	7.69624e+06	8.74798e+06	8.7036e+06	8.23576e+06	6.13537e+06	5.09368e+06	5.46709e+06	7.02684e+06	4.84617e+06	7.20547e+06	6.61716e+06	6.98068e+06		0.00057524	0.000602485	0.00060266	0.000658237	0.000559681	0.000586609	0.000578093	0.00058884	0.000542912	0.00053928	0.000547298	0.000570234		0.00057524	0.000559681	0.000542912	0.000602485	0.000586609	0.00053928	0.00060266	0.000578093	0.000547298	0.000658237	0.00058884	0.000570234		1.04736	1.04811	0.993309		1.04767	1.0329	1.00808		1.14428
F1A2W3	26S proteasome non-ATPase regulatory subunit 14 OS=Dictyostelium purpureum OX=5786 GN=DICPUDRAFT_51261 PE=4 SV=1	5.95307e+06	6.66914e+06	6.49582e+06	5.96084e+06	5.10624e+06	4.0984e+06	4.54944e+06	5.23023e+06	3.74002e+06	5.74553e+06	5.23334e+06	5.4018e+06		0.00044495	0.000459313	0.000449787	0.000476416	0.000465801	0.000471988	0.00048106	0.000438287	0.00041899	0.000430013	0.000432844	0.000441259		0.00044495	0.000465801	0.00041899	0.000459313	0.000471988	0.000430013	0.000449787	0.00048106	0.000432844	0.000476416	0.000438287	0.000441259		1.03228	1.01328	1.02631		1.01087	1.03276	1.03306		1.07072
Q54QK5	DM14 domain-containing protein OS=Dictyostelium discoideum OX=44689 GN=DDB0185678 PE=4 SV=1	2.31875e+06	2.51746e+06	2.68935e+06	2.41496e+06	2.06986e+06	1.64824e+06	1.76273e+06	2.17706e+06	1.61697e+06	2.37423e+06	2.14164e+06	2.08228e+06		0.00017331	0.000173381	0.000186218	0.000193014	0.000188817	0.000189818	0.000186392	0.000182435	0.000181148	0.000177695	0.000177132	0.000170096		0.00017331	0.000188817	0.000181148	0.000173381	0.000189818	0.000177695	0.000186218	0.000186392	0.000177132	0.000193014	0.000182435	0.000170096		1.00041	1.0053	0.980937		1.07448	0.987155	0.977833		1.11369
F0ZZ13	Histone H2A/H2B/H3 domain-containing protein (Fragment) OS=Dictyostelium purpureum OX=5786 GN=DICPUDRAFT_12105 PE=3 SV=1	7.70705e+06	8.48809e+06	8.78759e+06	6.82068e+06	5.92843e+06	5.13808e+06	4.73664e+06	6.68801e+06	4.66267e+06	7.90094e+06	6.25926e+06	6.54482e+06		0.000576048	0.000584586	0.000608476	0.000545138	0.000540803	0.000591723	0.000500854	0.000560447	0.000522355	0.000591331	0.000517697	0.000534629		0.000576048	0.000540803	0.000522355	0.000584586	0.000591723	0.000591331	0.000608476	0.000500854	0.000517697	0.000545138	0.000560447	0.000534629		1.01482	1.09416	1.13205		1.05629	0.92613	0.991082		0.946342
Q554I8	Uncharacterized protein OS=Dictyostelium discoideum OX=44689 GN=DDB0217599 PE=3 SV=1	3.96598e+06	4.12897e+06	4.49605e+06	4.29882e+06	3.60292e+06	2.80895e+06	3.19935e+06	3.88968e+06	2.94399e+06	4.22285e+06	3.85494e+06	3.81959e+06		0.000296429	0.000284368	0.000311318	0.000343581	0.000328666	0.000323491	0.0003383	0.00032595	0.000329813	0.000316051	0.000318838	0.000312012		0.000296429	0.000328666	0.000329813	0.000284368	0.000323491	0.000316051	0.000311318	0.0003383	0.000318838	0.000343581	0.00032595	0.000312012		0.959312	0.984254	0.958274		1.05023	1.02931	0.966724		1.15906
Q55D79	Enoyl-CoA hydratase/isomerase domain-containing protein OS=Dictyostelium discoideum OX=44689 GN=DDB0190529 PE=4 SV=1	5.92365e+06	6.28085e+06	6.31296e+06	5.36353e+06	4.3656e+06	3.35766e+06	3.80248e+06	4.76711e+06	3.7623e+06	5.53573e+06	4.98385e+06	5.05395e+06		0.000442751	0.000432571	0.000437126	0.000428677	0.000398239	0.000386682	0.000402076	0.000399477	0.000421487	0.000414311	0.000412209	0.000412844		0.000442751	0.000398239	0.000421487	0.000432571	0.000386682	0.000414311	0.000437126	0.000402076	0.000412209	0.000428677	0.000399477	0.000412844		0.977006	0.970981	0.982974		0.987294	1.00963	0.977986		0.968211
F0ZI20	Tubulin beta chain OS=Dictyostelium purpureum OX=5786 GN=DICPUDRAFT_47166 PE=3 SV=1	1.0853e+07	9.09777e+06	1.09636e+07	8.47965e+06	9.08685e+06	7.35583e+06	7.64911e+06	9.47974e+06	6.88635e+06	1.0921e+07	9.52281e+06	1.01456e+07		0.000811185	0.000626576	0.000759151	0.000677731	0.000828921	0.000847128	0.00080882	0.00079439	0.000771472	0.000817364	0.000787622	0.000828763		0.000811185	0.000828921	0.000771472	0.000626576	0.000847128	0.000817364	0.000759151	0.00080882	0.000787622	0.000677731	0.00079439	0.000828763		0.77242	1.02196	1.05949		0.935855	0.975751	1.02093		0.835482
Q555H5	N-acetyltransferase domain-containing protein OS=Dictyostelium discoideum OX=44689 GN=DDB0217527 PE=4 SV=1	3.99797e+06	4.57622e+06	4.82599e+06	4.22823e+06	3.39892e+06	2.67566e+06	3.02647e+06	3.8431e+06	2.8168e+06	4.18673e+06	3.90258e+06	3.85067e+06		0.00029882	0.00031517	0.000334164	0.000337939	0.000310057	0.00030814	0.00032002	0.000322047	0.000315563	0.000313348	0.000322778	0.000314551		0.00029882	0.000310057	0.000315563	0.00031517	0.00030814	0.000313348	0.000334164	0.00032002	0.000322778	0.000337939	0.000322047	0.000314551		1.05472	0.993819	0.992979		1.11828	1.03213	1.02286		1.13091
F1A4W3	Guanine nucleotide-binding protein alpha-4 subunit OS=Dictyostelium purpureum OX=5786 GN=gpaD PE=4 SV=1	4.9597e+06	4.13381e+06	3.7959e+06	3.90213e+06	4.00805e+06	2.89316e+06	2.98128e+06	3.96541e+06	3.17284e+06	4.10191e+06	3.26177e+06	3.68842e+06		0.000370702	0.000284701	0.000262838	0.000311875	0.000365622	0.000333188	0.000315241	0.000332296	0.00035545	0.000307	0.000269778	0.000301297		0.000370702	0.000365622	0.00035545	0.000284701	0.000333188	0.000307	0.000262838	0.000315241	0.000269778	0.000311875	0.000332296	0.000301297		0.768004	0.911291	0.863693		0.709026	0.862205	0.758975		0.841309
Q54BB6	Ubiquitinyl hydrolase 1 OS=Dictyostelium discoideum OX=44689 GN=DDB0192113 PE=3 SV=1	9.97866e+06	1.13008e+07	1.12473e+07	1.0026e+07	8.96105e+06	6.85998e+06	7.68992e+06	9.58171e+06	6.98972e+06	1.04259e+07	9.22169e+06	9.5578e+06		0.000745835	0.000778303	0.000778795	0.000801325	0.000817446	0.000790025	0.000813136	0.000802935	0.000783052	0.000780306	0.000762716	0.000780751		0.000745835	0.000817446	0.000783052	0.000778303	0.000790025	0.000780306	0.000778795	0.000813136	0.000762716	0.000801325	0.000802935	0.000780751		1.04353	0.966455	0.996493		1.04419	0.994727	0.97403		1.0744
Q55DZ2	Ubiquitin domain-containing protein OS=Dictyostelium discoideum OX=44689 GN=DDB_G0269462 PE=4 SV=2	4.58905e+06	5.03275e+06	4.99594e+06	4.26483e+06	3.8894e+06	3.04318e+06	3.36824e+06	3.98797e+06	2.76653e+06	3.95082e+06	3.524e+06	3.55006e+06		0.000342999	0.000346613	0.000345932	0.000340864	0.000354799	0.000350466	0.000356159	0.000334187	0.000309932	0.000295691	0.000291466	0.000289995		0.000342999	0.000354799	0.000309932	0.000346613	0.000350466	0.000295691	0.000345932	0.000356159	0.000291466	0.000340864	0.000334187	0.000289995		1.01054	0.987787	0.954051		1.00855	1.00383	0.940419		0.993774
Q54QC5	Aldehyde dehydrogenase OS=Dictyostelium discoideum OX=44689 GN=DDB0231479 PE=3 SV=1	6.78642e+06	7.59931e+06	7.50069e+06	7.00385e+06	5.90202e+06	4.60534e+06	5.06249e+06	6.59881e+06	4.74047e+06	7.04378e+06	6.53655e+06	6.24469e+06		0.000507237	0.000523375	0.000519367	0.000559778	0.000538395	0.000530371	0.00053531	0.000552972	0.00053107	0.000527178	0.000540631	0.000510112		0.000507237	0.000538395	0.00053107	0.000523375	0.000530371	0.000527178	0.000519367	0.00053531	0.000540631	0.000559778	0.000552972	0.000510112		1.03182	0.985096	0.99267		1.02391	0.99427	1.018		1.10358
Q55CP1	Sas10 C-terminal domain-containing protein OS=Dictyostelium discoideum OX=44689 GN=DDB0190708 PE=3 SV=1	4.63529e+06	4.99678e+06	5.18954e+06	5.02507e+06	4.0901e+06	3.29894e+06	3.64644e+06	5.02059e+06	3.80042e+06	5.21252e+06	4.92076e+06	5.14818e+06		0.000346455	0.000344135	0.000359337	0.000401625	0.000373108	0.000379919	0.000385577	0.000420719	0.000425758	0.000390121	0.000406991	0.000420541		0.000346455	0.000373108	0.000425758	0.000344135	0.000379919	0.000390121	0.000359337	0.000385577	0.000406991	0.000401625	0.000420719	0.000420541		0.993303	1.01826	0.916299		1.03718	1.03342	0.955922		1.15924
Q55F29	Hemerythrin-like domain-containing protein OS=Dictyostelium discoideum OX=44689 GN=DDB0216612 PE=4 SV=1	6.33544e+06	7.05105e+06	6.8367e+06	6.07341e+06	5.34359e+06	4.07671e+06	4.58836e+06	6.00357e+06	4.3146e+06	6.51603e+06	6.00015e+06	5.73059e+06		0.00047353	0.000485616	0.000473391	0.000485413	0.000487453	0.000469491	0.000485175	0.000503092	0.000483361	0.000487679	0.000496266	0.000468117		0.00047353	0.000487453	0.000483361	0.000485616	0.000469491	0.000487679	0.000473391	0.000485175	0.000496266	0.000485413	0.000503092	0.000468117		1.02552	0.963151	1.00894		0.999706	0.995325	1.0267		1.02509
Q54WL9	PUM-HD domain-containing protein OS=Dictyostelium discoideum OX=44689 GN=DDB0205845 PE=4 SV=1	6.4743e+06	7.29428e+06	7.4168e+06	6.45721e+06	5.57523e+06	4.43289e+06	4.74634e+06	6.66808e+06	4.38917e+06	6.07251e+06	5.87016e+06	5.88676e+06		0.000483909	0.000502367	0.000513558	0.000516088	0.000508584	0.00051051	0.00050188	0.000558776	0.000491715	0.000454485	0.000485515	0.000480874		0.000483909	0.000508584	0.000491715	0.000502367	0.00051051	0.000454485	0.000513558	0.00050188	0.000485515	0.000516088	0.000558776	0.000480874		1.03814	1.00379	0.924286		1.06127	0.986817	0.98739		1.0665
Q54CE3	NACHT domain-containing protein OS=Dictyostelium discoideum OX=44689 GN=DDB0191728 PE=4 SV=1	5.09872e+06	5.64343e+06	5.58798e+06	4.93787e+06	4.53708e+06	3.68947e+06	4.03027e+06	4.88461e+06	3.53065e+06	5.11767e+06	4.60139e+06	4.5346e+06		0.000381094	0.000388671	0.000386926	0.000394656	0.000413881	0.000424895	0.000426163	0.000409324	0.000395535	0.000383022	0.000380576	0.00037042		0.000381094	0.000413881	0.000395535	0.000388671	0.000424895	0.000383022	0.000386926	0.000426163	0.000380576	0.000394656	0.000409324	0.00037042		1.01988	1.02661	0.968365		1.0153	1.02967	0.962181		1.03559
Q54MU8	PPM-type phosphatase domain-containing protein OS=Dictyostelium discoideum OX=44689 GN=DDB0186637 PE=4 SV=1	6.49979e+06	6.98993e+06	6.6048e+06	5.94703e+06	5.06319e+06	3.94282e+06	4.28182e+06	5.32891e+06	4.03042e+06	6.02569e+06	5.39062e+06	5.41472e+06		0.000485813	0.000481406	0.000457334	0.000475312	0.000461874	0.000454071	0.000452761	0.000446556	0.000451525	0.000450981	0.000445852	0.000442314		0.000485813	0.000461874	0.000451525	0.000481406	0.000454071	0.000450981	0.000457334	0.000452761	0.000445852	0.000475312	0.000446556	0.000442314		0.990928	0.983105	0.998796		0.941377	0.980269	0.987438		0.978384
Q54TD0	Peptidase S53 domain-containing protein OS=Dictyostelium discoideum OX=44689 GN=V4-7 PE=4 SV=1	6.80216e+06	7.11334e+06	6.81781e+06	5.36147e+06	6.93072e+06	4.73171e+06	5.00692e+06	7.30863e+06	4.79527e+06	7.17388e+06	6.98234e+06	6.72721e+06		0.000508414	0.000489905	0.000472083	0.000428512	0.000632235	0.000544924	0.000529434	0.000612454	0.00053721	0.000536915	0.000577502	0.000549528		0.000508414	0.000632235	0.00053721	0.000489905	0.000544924	0.000536915	0.000472083	0.000529434	0.000577502	0.000428512	0.000612454	0.000549528		0.963596	0.861901	0.99945		0.928541	0.837401	1.075		0.842841
F0ZBB9	Polyadenylate-binding protein OS=Dictyostelium purpureum OX=5786 GN=DICPUDRAFT_53141 PE=3 SV=1	1.52975e+07	1.73928e+07	1.63955e+07	1.5502e+07	1.26007e+07	9.83761e+06	1.12986e+07	1.35135e+07	1.09763e+07	1.56957e+07	1.48455e+07	1.45541e+07		0.00114338	0.00119787	0.00113527	0.00123899	0.00114946	0.00113294	0.00119472	0.00113241	0.00122967	0.00117471	0.00122785	0.00118888		0.00114338	0.00114946	0.00122967	0.00119787	0.00113294	0.00117471	0.00113527	0.00119472	0.00122785	0.00123899	0.00113241	0.00118888		1.04766	0.985628	0.955307		0.992905	1.03937	0.998523		1.08362
Q55EC2	Uncharacterized protein OS=Dictyostelium discoideum OX=44689 GN=DDB0201681 PE=4 SV=1	7.44618e+06	7.75528e+06	8.03749e+06	7.04072e+06	5.6983e+06	4.34534e+06	4.77028e+06	6.26158e+06	4.86229e+06	7.51685e+06	6.98144e+06	7.00869e+06		0.00055655	0.000534116	0.000556536	0.000562725	0.00051981	0.000500427	0.000504411	0.000524712	0.000544718	0.000562584	0.000577428	0.000572521		0.00055655	0.00051981	0.000544718	0.000534116	0.000500427	0.000562584	0.000556536	0.000504411	0.000577428	0.000562725	0.000524712	0.000572521		0.959692	0.962711	1.0328		0.999976	0.970375	1.06005		1.01109
F0ZEL9	dihydropyrimidine dehydrogenase (NADP(+)) OS=Dictyostelium purpureum OX=5786 GN=DICPUDRAFT_94040 PE=3 SV=1	7.83011e+06	8.26793e+06	8.24953e+06	6.69162e+06	7.03664e+06	5.03458e+06	5.26201e+06	7.86687e+06	5.04992e+06	7.68246e+06	6.88102e+06	6.82769e+06		0.000585246	0.000569424	0.000571218	0.000534823	0.000641897	0.000579804	0.000556407	0.000659234	0.000565738	0.000574979	0.000569122	0.000557736		0.000585246	0.000641897	0.000565738	0.000569424	0.000579804	0.000574979	0.000571218	0.000556407	0.000569122	0.000534823	0.000659234	0.000557736		0.972965	0.903266	1.01633		0.976032	0.866818	1.00598		0.913843
F0ZR25	V-type proton ATPase subunit a OS=Dictyostelium purpureum OX=5786 GN=DICPUDRAFT_48856 PE=3 SV=1	9.30349e+06	1.02939e+07	1.0027e+07	8.93955e+06	8.42142e+06	6.33299e+06	7.33887e+06	8.81515e+06	5.61336e+06	8.44845e+06	7.59319e+06	7.57828e+06		0.000695371	0.000708958	0.000694297	0.000714487	0.000768219	0.000729334	0.000776015	0.000738699	0.00062886	0.000632307	0.000628025	0.00061905		0.000695371	0.000768219	0.00062886	0.000708958	0.000729334	0.000632307	0.000694297	0.000776015	0.000628025	0.000714487	0.000738699	0.00061905		1.01954	0.949383	1.00548		0.998456	1.01015	0.998672		1.02749
F0Z9K3	Cystathionine gamma-lyase OS=Dictyostelium purpureum OX=5786 GN=DICPUDRAFT_147848 PE=3 SV=1	7.33134e+06	7.45162e+06	7.86329e+06	5.17881e+06	5.50632e+06	4.19371e+06	4.74119e+06	6.30931e+06	4.89689e+06	7.52911e+06	6.47044e+06	6.51941e+06		0.000547966	0.000513203	0.000544474	0.000413913	0.000502298	0.000482965	0.000501335	0.000528712	0.000548594	0.000563502	0.000535163	0.000532553		0.000547966	0.000502298	0.000548594	0.000513203	0.000482965	0.000563502	0.000544474	0.000501335	0.000535163	0.000413913	0.000528712	0.000532553		0.936561	0.961512	1.02717		0.993628	0.998084	0.975518		0.755362
Q54QA4	Uncharacterized protein OS=Dictyostelium discoideum OX=44689 GN=DDB0185787 PE=4 SV=1	3.55322e+06	3.98675e+06	3.82368e+06	3.4832e+06	2.83817e+06	2.26484e+06	2.46579e+06	3.11316e+06	2.40169e+06	3.58939e+06	3.24886e+06	3.29847e+06		0.000265578	0.000274573	0.000264761	0.000278392	0.000258904	0.000260828	0.000260734	0.000260879	0.000269059	0.000268641	0.00026871	0.000269444		0.000265578	0.000258904	0.000269059	0.000274573	0.000260828	0.000268641	0.000264761	0.000260734	0.00026871	0.000278392	0.000260879	0.000269444		1.03387	1.00743	0.998446		0.996925	1.00707	0.998702		1.04825
Q58A41	G domain-containing protein OS=Dictyostelium discoideum OX=44689 GN=DD8-14 PE=2 SV=1	9.30219e+06	9.94431e+06	9.9466e+06	8.48543e+06	7.5309e+06	5.84694e+06	6.36229e+06	7.73486e+06	5.33494e+06	7.97108e+06	6.91894e+06	6.8306e+06		0.000695274	0.000684878	0.000688728	0.000678192	0.000686984	0.000673358	0.000672751	0.000648171	0.000597668	0.00059658	0.000572258	0.000557974		0.000695274	0.000686984	0.000597668	0.000684878	0.000673358	0.00059658	0.000688728	0.000672751	0.000572258	0.000678192	0.000648171	0.000557974		0.985048	0.980165	0.998179		0.990586	0.979282	0.957484		0.975432
Q54J96	Enhancer of mRNA-decapping protein 4 WD40 repeat region domain-containing protein OS=Dictyostelium discoideum OX=44689 GN=DDB0219320 PE=4 SV=1	5.23093e+06	5.46002e+06	5.54839e+06	4.10102e+06	4.24023e+06	3.34026e+06	3.52233e+06	4.89802e+06	3.4001e+06	4.96156e+06	4.5125e+06	4.68001e+06		0.000390976	0.000376039	0.000384185	0.000327771	0.000386803	0.000384679	0.000372452	0.000410448	0.00038091	0.000371338	0.000373224	0.000382297		0.000390976	0.000386803	0.00038091	0.000376039	0.000384679	0.000371338	0.000384185	0.000372452	0.000373224	0.000327771	0.000410448	0.000382297		0.961797	0.994509	0.974871		0.982631	0.962899	0.979822		0.838342
F0ZKL3	Pre-mRNA processing factor 8 OS=Dictyostelium purpureum OX=5786 GN=DICPUDRAFT_97874 PE=4 SV=1	2.88831e+06	3.17088e+06	3.38527e+06	2.94032e+06	2.59799e+06	2.05628e+06	2.1928e+06	2.74524e+06	2.06723e+06	3.02933e+06	2.80395e+06	2.86025e+06		0.000215881	0.000218383	0.000234405	0.000235003	0.000236994	0.00023681	0.000231868	0.000230047	0.00023159	0.000226724	0.000231912	0.000233646		0.000215881	0.000236994	0.00023159	0.000218383	0.00023681	0.000226724	0.000234405	0.000231868	0.000231912	0.000235003	0.000230047	0.000233646		1.01159	0.999225	0.97899		1.08581	0.978371	1.00139		1.08857
Q54IS5	PUM-HD domain-containing protein OS=Dictyostelium discoideum OX=44689 GN=DDB0187989 PE=4 SV=1	7.6606e+06	8.35944e+06	8.5228e+06	7.88468e+06	6.89657e+06	5.47278e+06	5.75498e+06	7.84082e+06	6.07878e+06	9.25834e+06	8.44302e+06	8.73227e+06		0.000572576	0.000575726	0.00059014	0.000630178	0.000629119	0.000630268	0.000608534	0.00065705	0.000681	0.000692923	0.000698313	0.000713316		0.000572576	0.000629119	0.000681	0.000575726	0.000630268	0.000692923	0.00059014	0.000608534	0.000698313	0.000630178	0.00065705	0.000713316		1.0055	1.00183	1.01751		1.03068	0.967279	1.02542		1.1006
Q553T2	RRM domain-containing protein OS=Dictyostelium discoideum OX=44689 GN=DDB0202577 PE=4 SV=1	7.31139e+06	7.0951e+06	7.63071e+06	6.50051e+06	6.05912e+06	4.85077e+06	5.35114e+06	6.20429e+06	4.56539e+06	6.8149e+06	5.97387e+06	6.18214e+06		0.000546475	0.000488649	0.00052837	0.000519549	0.000552725	0.000558635	0.000565831	0.000519912	0.000511457	0.000510048	0.000494093	0.000505003		0.000546475	0.000552725	0.000511457	0.000488649	0.000558635	0.000510048	0.00052837	0.000565831	0.000494093	0.000519549	0.000519912	0.000505003		0.894184	1.01069	0.997246		0.966869	1.02371	0.96605		0.950727
Q75JT6	Enoyl reductase (ER) domain-containing protein OS=Dictyostelium discoideum OX=44689 GN=DDB0217007 PE=4 SV=1	9.93916e+06	1.0665e+07	1.10557e+07	1.05227e+07	8.71158e+06	7.06184e+06	7.61045e+06	9.74242e+06	7.24538e+06	1.02261e+07	9.78174e+06	9.66912e+06		0.000742883	0.000734514	0.000765528	0.000841019	0.000794689	0.000813271	0.000804732	0.000816402	0.000811694	0.000765349	0.000809037	0.000789845		0.000742883	0.000794689	0.000811694	0.000734514	0.000813271	0.000765349	0.000765528	0.000804732	0.000809037	0.000841019	0.000816402	0.000789845		0.988735	1.02338	0.942904		1.03048	1.01264	0.996728		1.1321
Q54KH9	RRM domain-containing protein OS=Dictyostelium discoideum OX=44689 GN=DDB0187427 PE=4 SV=1	8.64561e+06	1.04209e+07	8.6692e+06	8.3477e+06	7.29472e+06	5.97913e+06	6.10382e+06	7.48922e+06	5.97352e+06	8.98902e+06	7.24547e+06	8.58926e+06		0.000646198	0.000717699	0.000600278	0.000667185	0.00066544	0.000688581	0.00064542	0.000627587	0.000669208	0.000672766	0.000599265	0.000701634		0.000646198	0.00066544	0.000669208	0.000717699	0.000688581	0.000672766	0.000600278	0.00064542	0.000599265	0.000667185	0.000627587	0.000701634		1.11065	1.03478	1.00532		0.928937	0.969916	0.895483		1.03248
F1A6C6	V-type proton ATPase subunit OS=Dictyostelium purpureum OX=5786 GN=DICPUDRAFT_96211 PE=3 SV=1	9.07729e+06	9.73276e+06	9.17535e+06	5.53531e+06	7.42095e+06	5.43831e+06	5.99959e+06	7.48451e+06	4.83443e+06	7.58516e+06	6.88386e+06	7.15809e+06		0.000678464	0.000670309	0.000635325	0.000442406	0.000676955	0.000626298	0.000634399	0.000627193	0.000541597	0.000567697	0.000569357	0.000584726		0.000678464	0.000676955	0.000541597	0.000670309	0.000626298	0.000567697	0.000635325	0.000634399	0.000569357	0.000442406	0.000627193	0.000584726		0.98798	0.92517	1.04819		0.936417	0.937136	1.05126		0.65207
Q54TF2	F-box domain-containing protein OS=Dictyostelium discoideum OX=44689 GN=DDB0204670 PE=4 SV=1	4.52344e+06	4.65172e+06	4.7975e+06	3.80851e+06	3.82495e+06	2.90164e+06	3.26459e+06	4.23916e+06	2.96718e+06	4.47407e+06	4.08169e+06	4.05379e+06		0.000338095	0.00032037	0.000332191	0.000304392	0.00034892	0.000334165	0.000345199	0.000355236	0.00033241	0.000334853	0.000337592	0.000331143		0.000338095	0.00034892	0.00033241	0.00032037	0.000334165	0.000334853	0.000332191	0.000345199	0.000337592	0.000304392	0.000355236	0.000331143		0.947574	0.957713	1.00735		0.982537	0.989336	1.01559		0.900316
F0ZJV8	40S ribosomal protein S15a OS=Dictyostelium purpureum OX=5786 GN=DICPUDRAFT_47510 PE=3 SV=1	6.60152e+06	7.36124e+06	6.2879e+06	4.24623e+06	4.99774e+06	3.67346e+06	4.16449e+06	5.22575e+06	4.01347e+06	6.13719e+06	5.75931e+06	5.55005e+06		0.000493417	0.000506979	0.00043539	0.000339377	0.000455904	0.000423051	0.000440355	0.000437911	0.000449626	0.000459326	0.000476347	0.000453369		0.000493417	0.000455904	0.000449626	0.000506979	0.000423051	0.000459326	0.00043539	0.000440355	0.000476347	0.000339377	0.000437911	0.000453369		1.02749	0.927938	1.02157		0.882398	0.965894	1.05943		0.687809
Q55DC7	WD_REPEATS_REGION domain-containing protein OS=Dictyostelium discoideum OX=44689 GN=DDB0201821 PE=4 SV=1	2.30268e+06	2.79797e+06	2.76453e+06	2.17915e+06	2.23539e+06	1.87767e+06	1.9926e+06	2.87766e+06	1.93401e+06	2.96794e+06	2.5328e+06	2.58356e+06		0.000172109	0.0001927	0.000191423	0.000174167	0.000203916	0.00021624	0.000210698	0.000241144	0.000216666	0.00022213	0.000209485	0.000211044		0.000172109	0.000203916	0.000216666	0.0001927	0.00021624	0.00022213	0.000191423	0.000210698	0.000209485	0.000174167	0.000241144	0.000211044		1.11964	1.06044	1.02522		1.11222	1.03326	0.966857		1.01195
Q55D63	RRM domain-containing protein OS=Dictyostelium discoideum OX=44689 GN=DDB0201846 PE=4 SV=1	1.76571e+07	2.04042e+07	1.95612e+07	1.74836e+07	1.47598e+07	1.19695e+07	1.31566e+07	1.68345e+07	1.17609e+07	1.79086e+07	1.5492e+07	1.56388e+07		0.00131975	0.00140527	0.00135447	0.00139737	0.00134642	0.00137846	0.00139119	0.00141071	0.00131756	0.00134034	0.00128133	0.0012775		0.00131975	0.00134642	0.00131756	0.00140527	0.00137846	0.00134034	0.00135447	0.00139119	0.00128133	0.00139737	0.00141071	0.0012775		1.0648	1.0238	1.01729		1.02631	1.03325	0.972502		1.05881
Q553Q9	DUF2428 domain-containing protein OS=Dictyostelium discoideum OX=44689 GN=DDB0217648 PE=4 SV=1	1.7336e+06	2.1776e+06	2.0878e+06	2.06397e+06	1.72353e+06	1.43364e+06	1.55328e+06	1.83785e+06	1.43722e+06	2.04261e+06	1.84583e+06	1.92748e+06		0.000129574	0.000149974	0.000144564	0.000164962	0.000157224	0.000165104	0.000164245	0.000154009	0.000161011	0.000152875	0.000152667	0.000157451		0.000129574	0.000157224	0.000161011	0.000149974	0.000165104	0.000152875	0.000144564	0.000164245	0.000152667	0.000164962	0.000154009	0.000157451		1.15744	1.05013	0.949471		1.11569	1.04466	0.948178		1.2731
Q54CA6	Reticulon-like protein OS=Dictyostelium discoideum OX=44689 GN=DDB0191769 PE=4 SV=1	1.94132e+07	2.08172e+07	2.02643e+07	1.81177e+07	1.74285e+07	1.37717e+07	1.47676e+07	1.91021e+07	1.31931e+07	1.95838e+07	1.70139e+07	1.71048e+07		0.001451	0.00143371	0.00140315	0.00144805	0.00158986	0.001586	0.00156154	0.00160073	0.00147801	0.00146571	0.0014072	0.00139725		0.001451	0.00158986	0.00147801	0.00143371	0.001586	0.00146571	0.00140315	0.00156154	0.0014072	0.00144805	0.00160073	0.00139725		0.988085	0.997574	0.991675		0.967022	0.982184	0.952091		0.997965
Q55CF6	Endoglycoceramidase OS=Dictyostelium discoideum OX=44689 GN=DDB0190788 PE=3 SV=1	5.78922e+06	5.3375e+06	6.16071e+06	4.82427e+06	4.47313e+06	3.37939e+06	3.66754e+06	5.10523e+06	3.39964e+06	5.18915e+06	4.67569e+06	4.5586e+06		0.000432704	0.000367601	0.000426583	0.000385577	0.000408048	0.000389185	0.000387807	0.000427812	0.000380858	0.000388372	0.000386721	0.00037238		0.000432704	0.000408048	0.000380858	0.000367601	0.000389185	0.000388372	0.000426583	0.000387807	0.000386721	0.000385577	0.000427812	0.00037238		0.849545	0.953772	1.01973		0.985855	0.950396	1.01539		0.891087
Q86IB4	Adenylate cyclase-associated CAP C-terminal domain-containing protein OS=Dictyostelium discoideum OX=44689 GN=DDB0167193 PE=4 SV=1	7.39993e+06	8.38746e+06	8.63716e+06	7.29229e+06	6.20502e+06	4.89252e+06	5.48296e+06	7.2888e+06	5.47883e+06	7.89694e+06	7.46333e+06	7.34736e+06		0.000553093	0.000577656	0.000598059	0.000582832	0.000566035	0.000563443	0.000579771	0.000610792	0.000613788	0.000591031	0.000617284	0.000600186		0.000553093	0.000566035	0.000613788	0.000577656	0.000563443	0.000591031	0.000598059	0.000579771	0.000617284	0.000582832	0.000610792	0.000600186		1.04441	0.995421	0.962924		1.0813	1.02427	1.0057		1.05377
Q54HV0	Developmental protein DG1091 OS=Dictyostelium discoideum OX=44689 GN=DG1091 PE=4 SV=1	3.86756e+06	4.01206e+06	4.56036e+06	4.04313e+06	3.6695e+06	2.92612e+06	3.16591e+06	3.94501e+06	2.83052e+06	4.17002e+06	3.76406e+06	3.65941e+06		0.000289073	0.000276316	0.000315771	0.000323144	0.000334739	0.000336985	0.000334764	0.000330587	0.000317101	0.000312097	0.000311322	0.000298927		0.000289073	0.000334739	0.000317101	0.000276316	0.000336985	0.000312097	0.000315771	0.000334764	0.000311322	0.000323144	0.000330587	0.000298927		0.95587	1.00671	0.984221		1.09236	1.00008	0.981774		1.11786
Q557Y8	Uncharacterized protein OS=Dictyostelium discoideum OX=44689 GN=DDB_G0273185 PE=4 SV=1	3.75167e+06	4.20803e+06	4.09481e+06	3.67485e+06	3.3519e+06	2.75509e+06	2.91289e+06	3.75475e+06	2.71562e+06	3.7675e+06	3.36382e+06	3.33359e+06		0.000280411	0.000289813	0.000283535	0.00029371	0.000305767	0.000317287	0.000308011	0.000314643	0.000304228	0.000281971	0.000278218	0.000272312		0.000280411	0.000305767	0.000304228	0.000289813	0.000317287	0.000281971	0.000283535	0.000308011	0.000278218	0.00029371	0.000314643	0.000272312		1.03353	1.03768	0.926842		1.01114	1.00734	0.914506		1.04742
Q9UA14	Serine/threonine-protein phosphatase 2A 55 kDa regulatory subunit B (Fragment) OS=Dictyostelium discoideum OX=44689 PE=2 SV=1	1.33822e+07	1.38994e+07	1.38651e+07	1.16261e+07	1.09959e+07	8.27086e+06	8.62065e+06	1.21682e+07	8.19313e+06	1.27758e+07	1.11744e+07	1.13917e+07		0.00100022	0.000957271	0.000960059	0.000929207	0.00100307	0.000952507	0.000911551	0.00101968	0.000917869	0.000956177	0.000924224	0.000930561		0.00100022	0.00100307	0.000917869	0.000957271	0.000952507	0.000956177	0.000960059	0.000911551	0.000924224	0.000929207	0.00101968	0.000930561		0.957056	0.94959	1.04174		0.959843	0.90876	1.00692		0.928999
B0G0Z1	Eukaryotic translation initiation factor 4E family protein OS=Dictyostelium discoideum OX=44689 GN=DDB_G0270910 PE=3 SV=1	6.7018e+06	7.20649e+06	7.40271e+06	6.59567e+06	5.48097e+06	4.37299e+06	4.85722e+06	5.8825e+06	4.10178e+06	5.97318e+06	5.59472e+06	5.78284e+06		0.000500912	0.000496321	0.000512583	0.000527155	0.000499985	0.000503611	0.000513604	0.000492946	0.000459519	0.000447051	0.000462734	0.000472385		0.000500912	0.000499985	0.000459519	0.000496321	0.000503611	0.000447051	0.000512583	0.000513604	0.000462734	0.000527155	0.000492946	0.000472385		0.990834	1.00725	0.972868		1.0233	1.02724	1.007		1.05239
B0G128	RNA-binding region RNP-1 domain-containing protein OS=Dictyostelium discoideum OX=44689 GN=DDB_G0279539 PE=4 SV=1	1.03653e+07	1.12089e+07	1.05449e+07	9.82332e+06	8.51196e+06	7.12417e+06	7.69279e+06	9.24406e+06	6.69938e+06	9.94308e+06	8.56529e+06	9.24704e+06		0.000774732	0.000771975	0.000730157	0.000785122	0.000776478	0.00082045	0.000813439	0.000774641	0.000750525	0.000744171	0.000708426	0.000755366		0.000774732	0.000776478	0.000750525	0.000771975	0.00082045	0.000744171	0.000730157	0.000813439	0.000708426	0.000785122	0.000774641	0.000755366		0.996442	1.05663	0.991534		0.942464	1.0476	0.943908		1.01341
Q54WF2	Tr-type G domain-containing protein OS=Dictyostelium discoideum OX=44689 GN=DDB0205988 PE=4 SV=1	3.45062e+06	3.86789e+06	3.82766e+06	3.25106e+06	2.89405e+06	2.20829e+06	2.40306e+06	3.22186e+06	2.47097e+06	3.68764e+06	3.35992e+06	3.36892e+06		0.00025791	0.000266387	0.000265037	0.000259839	0.000264002	0.000254316	0.0002541	0.000269988	0.000276821	0.000275994	0.000277895	0.000275198		0.00025791	0.000264002	0.000276821	0.000266387	0.000254316	0.000275994	0.000265037	0.0002541	0.000277895	0.000259839	0.000269988	0.000275198		1.03287	0.963314	0.997016		1.02763	0.962496	1.00388		1.00748
Q55FR3	J domain-containing protein OS=Dictyostelium discoideum OX=44689 GN=DDB0189699 PE=4 SV=1	7.59057e+06	8.13894e+06	8.28514e+06	7.49145e+06	6.80843e+06	5.29313e+06	6.02673e+06	6.98738e+06	5.40355e+06	7.56311e+06	7.07336e+06	7.1435e+06		0.000567342	0.00056054	0.000573684	0.000598749	0.000621079	0.000609579	0.000637269	0.000585533	0.000605354	0.000566046	0.00058503	0.000583533		0.000567342	0.000621079	0.000605354	0.00056054	0.000609579	0.000566046	0.000573684	0.000637269	0.00058503	0.000598749	0.000585533	0.000583533		0.988012	0.981484	0.935066		1.01118	1.02607	0.966426		1.05536
F0ZDH7	Serine hydroxymethyltransferase OS=Dictyostelium purpureum OX=5786 GN=DICPUDRAFT_53574 PE=3 SV=1	8.90272e+06	9.73552e+06	9.25967e+06	8.47392e+06	6.4101e+06	5.19608e+06	5.90372e+06	6.75401e+06	5.14517e+06	7.4361e+06	6.56977e+06	6.70714e+06		0.000665416	0.000670498	0.000641163	0.000677273	0.000584743	0.000598402	0.000624262	0.000565977	0.000576409	0.000556541	0.000543378	0.000547889		0.000665416	0.000584743	0.000576409	0.000670498	0.000598402	0.000556541	0.000641163	0.000624262	0.000543378	0.000677273	0.000565977	0.000547889		1.00764	1.02336	0.965531		0.963552	1.06758	0.942696		1.01782
F0ZH24	Rab GTPase OS=Dictyostelium purpureum OX=5786 GN=DICPUDRAFT_54449 PE=4 SV=1	1.12652e+06	1.31492e+06	1.27366e+06	855318	941150	773109	791614	1.04805e+06	686209	1.17628e+06	1.01838e+06	1.02924e+06		8.41993e-05	9.05601e-05	8.81915e-05	6.83607e-05	8.58537e-05	8.90344e-05	8.37056e-05	8.78251e-05	7.68753e-05	8.80364e-05	8.42288e-05	8.40758e-05		8.41993e-05	8.58537e-05	7.68753e-05	9.05601e-05	8.90344e-05	8.80364e-05	8.81915e-05	8.37056e-05	8.42288e-05	6.83607e-05	8.78251e-05	8.40758e-05		1.07554	1.03705	1.14518		1.04741	0.97498	1.09565		0.811892
Q54Z72	Uncharacterized protein OS=Dictyostelium discoideum OX=44689 GN=sec24l PE=4 SV=2	6.64025e+06	7.68771e+06	7.62052e+06	6.26269e+06	5.77078e+06	4.64769e+06	4.9924e+06	6.46066e+06	4.68876e+06	7.09935e+06	6.32697e+06	6.48534e+06		0.000496312	0.000529463	0.000527664	0.000500542	0.000526422	0.000535247	0.000527899	0.000541395	0.000525277	0.000531337	0.000523297	0.00052977		0.000496312	0.000526422	0.000525277	0.000529463	0.000535247	0.000531337	0.000527664	0.000527899	0.000523297	0.000500542	0.000541395	0.00052977		1.06679	1.01676	1.01154		1.06317	1.0028	0.99623		1.00852
F0ZRR3	SCP2 domain-containing protein OS=Dictyostelium purpureum OX=5786 GN=DICPUDRAFT_48962 PE=3 SV=1	4.56912e+06	5.22322e+06	5.14613e+06	4.99837e+06	3.72569e+06	3.04613e+06	3.27941e+06	4.23281e+06	2.84403e+06	4.51527e+06	3.94032e+06	4.33334e+06		0.00034151	0.00035973	0.000356331	0.000399491	0.000339865	0.000350805	0.000346766	0.000354704	0.000318614	0.000337936	0.0003259	0.000353979		0.00034151	0.000339865	0.000318614	0.00035973	0.000350805	0.000337936	0.000356331	0.000346766	0.0003259	0.000399491	0.000354704	0.000353979		1.05335	1.03219	1.06064		1.0434	1.02031	1.02286		1.16978
Q55CE9	Uncharacterized protein OS=Dictyostelium discoideum OX=44689 GN=DDB0190795 PE=4 SV=1	3.84712e+06	4.22716e+06	4.22218e+06	3.4993e+06	4.19402e+06	3.12749e+06	3.37777e+06	4.52164e+06	3.7334e+06	5.29463e+06	5.10953e+06	4.68952e+06		0.000287545	0.00029113	0.000292355	0.000279679	0.000382587	0.000360175	0.000357167	0.000378907	0.00041825	0.000396266	0.000422604	0.000383074		0.000287545	0.000382587	0.00041825	0.00029113	0.000360175	0.000396266	0.000292355	0.000357167	0.000422604	0.000279679	0.000378907	0.000383074		1.01247	0.94142	0.94744		1.01673	0.933559	1.01041		0.972644
Q54NR1	Aldo-keto reductase OS=Dictyostelium discoideum OX=44689 GN=alrE PE=4 SV=1	6.3225e+06	7.1642e+06	7.13373e+06	6.61049e+06	6.32356e+06	4.89345e+06	5.78083e+06	7.09482e+06	3.95461e+06	6.1939e+06	6.10582e+06	6.57481e+06		0.000472562	0.000493408	0.000493958	0.000528339	0.000576848	0.00056355	0.000611267	0.000594537	0.000443032	0.00046357	0.000505006	0.000537079		0.000472562	0.000576848	0.000443032	0.000493408	0.00056355	0.00046357	0.000493958	0.000611267	0.000505006	0.000528339	0.000594537	0.000537079		1.04411	0.976947	1.04636		1.04528	1.05967	1.13989		1.11803
Q557I5	V-type proton ATPase subunit S1/VOA1 transmembrane domain-containing protein OS=Dictyostelium discoideum OX=44689 GN=DDB0217155 PE=3 SV=1	2.07664e+06	2.03974e+06	2.38431e+06	2.23771e+06	1.93275e+06	1.58218e+06	1.75095e+06	2.03982e+06	1.53798e+06	2.01632e+06	1.97122e+06	2.07953e+06		0.000155214	0.000140479	0.000165096	0.000178848	0.00017631	0.000182211	0.000185146	0.000170934	0.000172298	0.000150908	0.000163037	0.000169871		0.000155214	0.00017631	0.000172298	0.000140479	0.000182211	0.000150908	0.000165096	0.000185146	0.000163037	0.000178848	0.000170934	0.000169871		0.905067	1.03347	0.875853		1.06366	1.05012	0.946251		1.15226
Q556T4	Cytochrome b5 heme-binding domain-containing protein OS=Dictyostelium discoideum OX=44689 GN=DDB0168056 PE=3 SV=1	6.5652e+06	6.70247e+06	6.39177e+06	5.03114e+06	3.68134e+06	2.72984e+06	3.004e+06	3.72661e+06	3.69935e+06	5.38732e+06	5.01003e+06	4.84076e+06		0.000490703	0.000461609	0.000442583	0.000402111	0.000335819	0.00031438	0.000317644	0.000312285	0.000414435	0.000403203	0.000414374	0.000395428		0.000490703	0.000335819	0.000414435	0.000461609	0.00031438	0.000403203	0.000442583	0.000317644	0.000414374	0.000402111	0.000312285	0.000395428		0.94071	0.936158	0.9729		0.901937	0.945877	0.999854		0.819459
Q54QE7	Esterase/lipase/thioesterase domain-containing protein OS=Dictyostelium discoideum OX=44689 GN=DDB_G0283915 PE=4 SV=1	7.9203e+06	8.62142e+06	8.33681e+06	7.76313e+06	6.84603e+06	5.56121e+06	6.03705e+06	7.04383e+06	3.82391e+06	6.06998e+06	5.15242e+06	5.42393e+06		0.000591987	0.000593769	0.000577262	0.000620463	0.000624509	0.000640452	0.00063836	0.000590264	0.000428389	0.000454296	0.000426152	0.000443066		0.000591987	0.000624509	0.000428389	0.000593769	0.000640452	0.000454296	0.000577262	0.00063836	0.000426152	0.000620463	0.000590264	0.000443066		1.00301	1.02553	1.06047		0.975126	1.02218	0.994777		1.0481
Q54DZ8	Tetratricopeptide SHNi-TPR domain-containing protein OS=Dictyostelium discoideum OX=44689 GN=DDB0184122 PE=3 SV=1	6.86244e+06	6.65617e+06	7.33485e+06	6.7489e+06	5.91722e+06	4.44423e+06	4.85277e+06	6.26274e+06	4.77774e+06	6.82267e+06	6.10414e+06	6.04702e+06		0.000512919	0.00045842	0.000507884	0.000539401	0.000539781	0.000511816	0.000513134	0.000524809	0.000535246	0.00051063	0.000504867	0.000493965		0.000512919	0.000539781	0.000535246	0.00045842	0.000511816	0.00051063	0.000507884	0.000513134	0.000504867	0.000539401	0.000524809	0.000493965		0.893747	0.948192	0.95401		0.990183	0.950634	0.943243		1.05163
Q54I40	Uncharacterized protein OS=Dictyostelium discoideum OX=44689 GN=DDB0188218 PE=4 SV=1	3.34587e+06	3.54937e+06	3.26504e+06	2.87089e+06	2.64762e+06	2.11032e+06	2.13552e+06	2.26674e+06	1.78833e+06	2.53065e+06	2.2957e+06	2.39543e+06		0.000250081	0.00024445	0.00022608	0.000229454	0.000241521	0.000243033	0.000225811	0.00018995	0.000200345	0.000189402	0.000189875	0.000195676		0.000250081	0.000241521	0.000200345	0.00024445	0.000243033	0.000189402	0.00022608	0.000225811	0.000189875	0.000229454	0.00018995	0.000195676		0.977484	1.00626	0.945377		0.904028	0.934951	0.94774		0.917518
Q54MJ6	Vps53 N-terminal domain-containing protein OS=Dictyostelium discoideum OX=44689 GN=DDB0186739 PE=3 SV=1	3.22592e+06	3.60385e+06	3.46137e+06	3.12873e+06	2.90224e+06	2.21392e+06	2.45009e+06	3.14943e+06	2.20902e+06	3.2298e+06	2.8809e+06	2.88459e+06		0.000241115	0.000248202	0.000239674	0.000250061	0.000264748	0.000254964	0.000259074	0.000263919	0.000247474	0.000241728	0.000238277	0.000235634		0.000241115	0.000264748	0.000247474	0.000248202	0.000254964	0.000241728	0.000239674	0.000259074	0.000238277	0.000250061	0.000263919	0.000235634		1.02939	0.963042	0.976779		0.994023	0.978565	0.962833		1.0371
Q54C69	Uncharacterized protein OS=Dictyostelium discoideum OX=44689 GN=DDB0191803 PE=4 SV=1	6.5287e+06	7.38957e+06	7.03691e+06	6.72903e+06	5.81043e+06	4.44857e+06	4.91465e+06	6.27639e+06	4.80176e+06	6.77799e+06	6.29308e+06	6.27762e+06		0.000487975	0.00050893	0.000487253	0.000537813	0.00053004	0.000512316	0.000519677	0.000525954	0.000537937	0.000507286	0.000520494	0.000512802		0.000487975	0.00053004	0.000537937	0.00050893	0.000512316	0.000507286	0.000487253	0.000519677	0.000520494	0.000537813	0.000525954	0.000512802		1.04294	0.966561	0.943021		0.998522	0.98045	0.967575		1.10213
O61119	DNA-directed RNA polymerase subunit (Fragment) OS=Dictyostelium discoideum OX=44689 GN=RPB1 PE=3 SV=1	1.41812e+06	1.55591e+06	1.5665e+06	1.22848e+06	1.12859e+06	880500	885453	1.21854e+06	893321	1.38501e+06	1.21096e+06	1.16909e+06		0.000105995	0.000107158	0.000108468	9.81858e-05	0.000102952	0.000101402	9.36281e-05	0.000102113	0.000100078	0.000103659	0.000100157	9.55001e-05		0.000105995	0.000102952	0.000100078	0.000107158	0.000101402	0.000103659	0.000108468	9.36281e-05	0.000100157	9.81858e-05	0.000102113	9.55001e-05		1.01097	0.984943	1.03578		1.02334	0.909433	1.00079		0.926326
Q54FA0	tRNA pseudouridylate synthase OS=Dictyostelium discoideum OX=44689 GN=pus1 PE=3 SV=1	2.53938e+06	2.76608e+06	2.75028e+06	2.59161e+06	2.11871e+06	1.63438e+06	1.81271e+06	2.35817e+06	1.84886e+06	2.71935e+06	2.4375e+06	2.51898e+06		0.000189801	0.000190503	0.000190437	0.000207132	0.000193273	0.000188222	0.000191677	0.000197611	0.000207127	0.000203524	0.000201603	0.000205769		0.000189801	0.000193273	0.000207127	0.000190503	0.000188222	0.000203524	0.000190437	0.000191677	0.000201603	0.000207132	0.000197611	0.000205769		1.0037	0.973868	0.982608		1.00335	0.991745	0.973332		1.09132
Q54B13	tRNA-binding domain-containing protein OS=Dictyostelium discoideum OX=44689 GN=DDB0192224 PE=4 SV=1	5.58505e+06	6.23078e+06	5.72994e+06	5.12167e+06	4.90496e+06	3.76654e+06	4.20197e+06	5.11365e+06	3.51472e+06	5.41597e+06	4.62334e+06	5.41488e+06		0.000417443	0.000429123	0.000396756	0.000409346	0.00044744	0.000433771	0.000444318	0.000428518	0.000393751	0.000405348	0.000382392	0.000442327		0.000417443	0.00044744	0.000393751	0.000429123	0.000433771	0.000405348	0.000396756	0.000444318	0.000382392	0.000409346	0.000428518	0.000442327		1.02798	0.96945	1.02945		0.950442	0.993021	0.971152		0.980602
Q75JL7	Diaminopimelate decarboxylase OS=Dictyostelium discoideum OX=44689 GN=DDB0169465 PE=3 SV=1	9.1431e+06	1.0253e+07	9.41394e+06	7.73839e+06	7.79224e+06	6.27152e+06	6.7895e+06	7.91897e+06	5.78228e+06	9.20035e+06	7.92849e+06	8.17695e+06		0.000683382	0.000706138	0.000651846	0.000618486	0.000710824	0.000722254	0.000717925	0.0006636	0.000647784	0.000688582	0.000655757	0.000667953		0.000683382	0.000710824	0.000647784	0.000706138	0.000722254	0.000688582	0.000651846	0.000717925	0.000655757	0.000618486	0.0006636	0.000667953		1.0333	1.01608	1.06298		0.953852	1.00999	1.01231		0.905036
Q54CI4	Uncharacterized protein OS=Dictyostelium discoideum OX=44689 GN=DDB0215535 PE=3 SV=1	5.62903e+06	6.25752e+06	6.14068e+06	5.65384e+06	4.7411e+06	3.88736e+06	4.22934e+06	5.19046e+06	3.77961e+06	5.70222e+06	5.11765e+06	5.34768e+06		0.000420731	0.000430964	0.000425196	0.000451879	0.000432493	0.000447685	0.000447213	0.000434954	0.000423427	0.000426771	0.000423276	0.000436838		0.000420731	0.000432493	0.000423427	0.000430964	0.000447685	0.000426771	0.000425196	0.000447213	0.000423276	0.000451879	0.000434954	0.000436838		1.02432	1.03513	1.0079		1.01061	1.03403	0.999643		1.07403
Q54M42	Uncharacterized protein OS=Dictyostelium discoideum OX=44689 GN=DDB0186863 PE=4 SV=1	2.43507e+06	2.82362e+06	2.66856e+06	2.55158e+06	2.16064e+06	1.78843e+06	1.98135e+06	2.28308e+06	1.6914e+06	2.47039e+06	2.21489e+06	2.27752e+06		0.000182005	0.000194467	0.000184778	0.000203933	0.000197098	0.000205963	0.000209509	0.000191319	0.000189486	0.000184892	0.000183191	0.000186045		0.000182005	0.000197098	0.000189486	0.000194467	0.000205963	0.000184892	0.000184778	0.000209509	0.000183191	0.000203933	0.000191319	0.000186045		1.06847	1.04498	0.975752		1.01524	1.06297	0.966777		1.12048
F0ZE84	DNA-directed RNA polymerase subunit OS=Dictyostelium purpureum OX=5786 GN=DICPUDRAFT_149604 PE=3 SV=1	1.38197e+06	1.40652e+06	1.44216e+06	793877	1.05211e+06	759504	664107	1.07699e+06	812019	1.38865e+06	1.14939e+06	1.10402e+06		0.000103292	9.68689e-05	9.98589e-05	6.34501e-05	9.59754e-05	8.74677e-05	7.0223e-05	9.02501e-05	9.09697e-05	0.000103931	9.50646e-05	9.01846e-05		0.000103292	9.59754e-05	9.09697e-05	9.68689e-05	8.74677e-05	0.000103931	9.98589e-05	7.0223e-05	9.50646e-05	6.34501e-05	9.02501e-05	9.01846e-05		0.937814	0.911356	1.14248		0.966761	0.731677	1.04501		0.614277
Q54DU0	Uncharacterized protein OS=Dictyostelium discoideum OX=44689 GN=DDB0184177 PE=3 SV=1	4.79086e+06	5.34321e+06	5.02862e+06	3.90848e+06	4.08123e+06	3.04467e+06	3.23268e+06	4.20552e+06	2.90718e+06	4.47636e+06	4.03133e+06	4.12451e+06		0.000358083	0.000367994	0.000348194	0.000312383	0.000372298	0.000350637	0.000341825	0.000352417	0.000325689	0.000335024	0.000333427	0.000336921		0.000358083	0.000372298	0.000325689	0.000367994	0.000350637	0.000335024	0.000348194	0.000341825	0.000333427	0.000312383	0.000352417	0.000336921		1.02768	0.941817	1.02867		0.972383	0.918147	1.02376		0.872375
Q8T2Q3	Small-subunit processome Utp12 domain-containing protein OS=Dictyostelium discoideum OX=44689 GN=DDB0167502 PE=4 SV=1	3.66217e+06	4.19171e+06	4.82379e+06	3.80044e+06	3.457e+06	2.70714e+06	2.77946e+06	4.23698e+06	3.3098e+06	4.8953e+06	4.58039e+06	4.3783e+06		0.000273721	0.000288689	0.000334011	0.000303748	0.000315355	0.000311766	0.000293901	0.000355053	0.000370794	0.000366379	0.000378839	0.000357652		0.000273721	0.000315355	0.000370794	0.000288689	0.000311766	0.000366379	0.000334011	0.000293901	0.000378839	0.000303748	0.000355053	0.000357652		1.05468	0.988618	0.988094		1.22026	0.931971	1.0217		1.1097
C7G014	Uncharacterized protein OS=Dictyostelium discoideum OX=44689 GN=DDB_G0279863 PE=4 SV=1	2.38848e+06	2.59611e+06	2.48818e+06	2.22027e+06	2.09684e+06	1.65089e+06	1.75233e+06	2.2447e+06	1.49488e+06	2.02102e+06	1.87137e+06	1.98914e+06		0.000178522	0.000178798	0.000172288	0.000177454	0.000191278	0.000190124	0.000185292	0.000188103	0.00016747	0.000151259	0.000154779	0.000162488		0.000178522	0.000191278	0.00016747	0.000178798	0.000190124	0.000151259	0.000172288	0.000185292	0.000154779	0.000177454	0.000188103	0.000162488		1.00154	0.993963	0.9032		0.965079	0.968703	0.924217		0.994015
Q54JS8	Bms1-type G domain-containing protein OS=Dictyostelium discoideum OX=44689 GN=DDB0219277 PE=4 SV=1	2.51897e+06	2.75346e+06	2.9519e+06	2.70124e+06	2.06205e+06	1.70355e+06	1.88383e+06	2.49994e+06	1.95249e+06	2.91373e+06	2.75992e+06	2.88932e+06		0.000188275	0.000189635	0.000204397	0.000215895	0.000188105	0.000196188	0.000199197	0.000209492	0.000218736	0.000218072	0.00022827	0.000236021		0.000188275	0.000188105	0.000218736	0.000189635	0.000196188	0.000218072	0.000204397	0.000199197	0.00022827	0.000215895	0.000209492	0.000236021		1.00722	1.04297	0.996965		1.08563	1.05897	1.04359		1.1467
Q8T2H8	SAP DNA-binding domain-containing protein OS=Dictyostelium discoideum OX=44689 GN=DDB0216422 PE=3 SV=1	6.15437e+06	6.51158e+06	6.3462e+06	4.76174e+06	5.15495e+06	3.67698e+06	3.84822e+06	5.40185e+06	3.9196e+06	5.74733e+06	5.08338e+06	4.89769e+06		0.000459996	0.000448461	0.000439427	0.000380578	0.000470245	0.000423457	0.000406912	0.000452668	0.000439109	0.000430148	0.000420441	0.00040008		0.000459996	0.000470245	0.000439109	0.000448461	0.000423457	0.000430148	0.000439427	0.000406912	0.000420441	0.000380578	0.000452668	0.00040008		0.974924	0.900503	0.979593		0.955284	0.865319	0.957486		0.827351
F0ZMZ5	Mitochondrial isovaleryl-CoA dehydrogenase OS=Dictyostelium purpureum OX=5786 GN=DICPUDRAFT_153071 PE=3 SV=1	172511	148761	195946	145411	127948	93455.1	87281.4	130884	83345.5	133947	128491	139756		1.2894e-05	1.02454e-05	1.35678e-05	1.16219e-05	1.16717e-05	1.07627e-05	9.22917e-06	1.09679e-05	9.33713e-06	1.0025e-05	1.06274e-05	1.14163e-05		1.2894e-05	1.16717e-05	9.33713e-06	1.02454e-05	1.07627e-05	1.0025e-05	1.35678e-05	9.22917e-06	1.06274e-05	1.16219e-05	1.09679e-05	1.14163e-05		0.794589	0.922116	1.07367		1.05226	0.79073	1.13819		0.901345
F0ZMX7	Vacuolar protein sorting-associated protein 35 OS=Dictyostelium purpureum OX=5786 GN=DICPUDRAFT_48120 PE=3 SV=1	8.03388e+06	9.03583e+06	9.81547e+06	7.61207e+06	7.84591e+06	6.05442e+06	6.68203e+06	9.05703e+06	7.10898e+06	9.07092e+06	8.54106e+06	8.03838e+06		0.000600476	0.00062231	0.000679648	0.000608389	0.00071572	0.000697252	0.000706561	0.000758968	0.000796413	0.000678895	0.000706422	0.000656634		0.000600476	0.00071572	0.000796413	0.00062231	0.000697252	0.000678895	0.000679648	0.000706561	0.000706422	0.000608389	0.000758968	0.000656634		1.03636	0.974197	0.852441		1.13185	0.987203	0.887004		1.01318
Q54G54	Uncharacterized protein OS=Dictyostelium discoideum OX=44689 GN=DDB0188867 PE=4 SV=1	2.76738e+06	2.73417e+06	2.84209e+06	2.49399e+06	2.06731e+06	1.65839e+06	1.82997e+06	2.28051e+06	1.76423e+06	2.71399e+06	2.27835e+06	2.47964e+06		0.000206842	0.000188306	0.000196794	0.000199331	0.000188584	0.000190987	0.000193502	0.000191104	0.000197645	0.000203123	0.00018844	0.000202555		0.000206842	0.000188584	0.000197645	0.000188306	0.000190987	0.000203123	0.000196794	0.000193502	0.00018844	0.000199331	0.000191104	0.000202555		0.910384	1.01274	1.02771		0.951421	1.02608	0.953423		0.963685
Q553N4	Tr-type G domain-containing protein OS=Dictyostelium discoideum OX=44689 GN=DDB0202481 PE=3 SV=1	2.74644e+06	2.91075e+06	2.92248e+06	2.6271e+06	2.1571e+06	1.68341e+06	1.83917e+06	2.53093e+06	1.99437e+06	2.87185e+06	2.77731e+06	2.78346e+06		0.000205277	0.000200467	0.00020236	0.000209969	0.000196775	0.000193869	0.000194475	0.000212089	0.000223428	0.000214938	0.000229708	0.000227373		0.000205277	0.000196775	0.000223428	0.000200467	0.000193869	0.000214938	0.00020236	0.000194475	0.000229708	0.000209969	0.000212089	0.000227373		0.976568	0.985231	0.962004		0.985789	0.988311	1.02811		1.02285
Q54C68	Dopey N-terminal domain-containing protein OS=Dictyostelium discoideum OX=44689 GN=DDB0191804 PE=3 SV=1	2.88722e+06	3.30547e+06	3.20486e+06	2.70335e+06	2.44678e+06	1.94382e+06	2.10565e+06	2.59893e+06	1.9188e+06	2.78989e+06	2.54884e+06	2.55782e+06		0.0002158	0.000227652	0.000221912	0.000216063	0.0002232	0.000223858	0.000222652	0.000217787	0.000214962	0.000208804	0.000210812	0.000208941		0.0002158	0.0002232	0.000214962	0.000227652	0.000223858	0.000208804	0.000221912	0.000222652	0.000210812	0.000216063	0.000217787	0.000208941		1.05493	1.00295	0.971355		1.02833	0.997546	0.980694		1.00122
Q54F20	Nucleoporin Nup133/Nup155-like N-terminal domain-containing protein OS=Dictyostelium discoideum OX=44689 GN=DDB0189286 PE=4 SV=1	3.26035e+06	3.79559e+06	3.62714e+06	3.4901e+06	2.8341e+06	2.35873e+06	2.51398e+06	3.15489e+06	2.48545e+06	3.41086e+06	3.22009e+06	3.28731e+06		0.000243688	0.000261407	0.000251152	0.000278944	0.000258532	0.000271641	0.000265829	0.000264376	0.000278443	0.000255279	0.00026633	0.000268531		0.000243688	0.000258532	0.000278443	0.000261407	0.000271641	0.000255279	0.000251152	0.000265829	0.00026633	0.000278944	0.000264376	0.000268531		1.07271	1.0507	0.916812		1.03063	1.02822	0.9565		1.14468
Q55FS4	Calponin-homology (CH) domain-containing protein OS=Dictyostelium discoideum OX=44689 GN=DDB0189688 PE=4 SV=1	3.65671e+06	3.82241e+06	3.93617e+06	3.49051e+06	3.15662e+06	2.47706e+06	2.56755e+06	3.23632e+06	2.63257e+06	3.78734e+06	3.49551e+06	3.25923e+06		0.000273313	0.000263255	0.000272551	0.000278977	0.000287953	0.000285268	0.000271494	0.000271199	0.000294924	0.000283456	0.000289109	0.000266238		0.000273313	0.000287953	0.000294924	0.000263255	0.000285268	0.000283456	0.000272551	0.000271494	0.000289109	0.000278977	0.000271199	0.000266238		0.963198	0.990676	0.961115		0.99721	0.942841	0.980284		1.02072
Q54L23	ANK_REP_REGION domain-containing protein OS=Dictyostelium discoideum OX=44689 GN=DDB0187205 PE=4 SV=1	3.21529e+06	3.69384e+06	3.61261e+06	3.27247e+06	2.83914e+06	2.23468e+06	2.41824e+06	2.90699e+06	2.19631e+06	3.1163e+06	2.81825e+06	2.78078e+06		0.00024032	0.0002544	0.000250146	0.00026155	0.000258992	0.000257355	0.000255706	0.000243602	0.00024605	0.000233233	0.000233094	0.000227155		0.00024032	0.000258992	0.00024605	0.0002544	0.000257355	0.000233233	0.000250146	0.000255706	0.000233094	0.00026155	0.000243602	0.000227155		1.05859	0.99368	0.947909		1.04089	0.987311	0.947344		1.08834
Q86HW2	Uncharacterized protein OS=Dictyostelium discoideum OX=44689 GN=DDB0217812 PE=4 SV=1	3.43776e+06	3.775e+06	3.63466e+06	3.10072e+06	3.13206e+06	2.35988e+06	2.5644e+06	3.10229e+06	2.25169e+06	3.24102e+06	2.87716e+06	3.00744e+06		0.000256948	0.000259989	0.000251673	0.000247823	0.000285713	0.000271773	0.00027116	0.000259968	0.000252255	0.000242568	0.000237967	0.00024567		0.000256948	0.000285713	0.000252255	0.000259989	0.000271773	0.000242568	0.000251673	0.00027116	0.000237967	0.000247823	0.000259968	0.00024567		1.01183	0.951211	0.961599		0.979469	0.949066	0.943359		0.964485
Q55BQ2	PH domain-containing protein OS=Dictyostelium discoideum OX=44689 GN=DDB0216772 PE=1 SV=1	8.29838e+06	8.67062e+06	8.06396e+06	6.33055e+06	6.3933e+06	5.13557e+06	5.44077e+06	6.92091e+06	4.71938e+06	7.27394e+06	6.44505e+06	6.27463e+06		0.000620245	0.000597158	0.000558369	0.000505965	0.00058321	0.000591434	0.00057531	0.000579964	0.000528707	0.000544404	0.000533063	0.000512558		0.000620245	0.00058321	0.000528707	0.000597158	0.000591434	0.000544404	0.000558369	0.00057531	0.000533063	0.000505965	0.000579964	0.000512558		0.962777	1.0141	1.02969		0.900239	0.986454	1.00824		0.815749
Q55FM3	CS domain-containing protein OS=Dictyostelium discoideum OX=44689 GN=DDB0189735 PE=3 SV=1	2.03372e+07	2.15037e+07	2.16667e+07	1.99966e+07	1.66514e+07	1.29025e+07	1.3562e+07	1.90086e+07	1.2973e+07	1.95382e+07	1.77915e+07	1.73986e+07		0.00152006	0.00148099	0.00150026	0.00159822	0.00151898	0.00148591	0.00143405	0.0015929	0.00145335	0.0014623	0.00147151	0.00142125		0.00152006	0.00151898	0.00145335	0.00148099	0.00148591	0.0014623	0.00150026	0.00143405	0.00147151	0.00159822	0.0015929	0.00142125		0.974296	0.978231	1.00615		0.98697	0.94409	1.01249		1.05142
Q8I7C6	Poly [ADP-ribose] polymerase OS=Dictyostelium discoideum OX=44689 GN=adprt2 PE=2 SV=1	3.61971e+06	3.22429e+06	3.89136e+06	3.15978e+06	2.76277e+06	2.24722e+06	2.41797e+06	2.94333e+06	2.18867e+06	3.34914e+06	2.97778e+06	3.03417e+06		0.000270548	0.000222061	0.000269448	0.000252543	0.000252025	0.000258799	0.000255677	0.000246647	0.000245195	0.00025066	0.000246289	0.000247853		0.000270548	0.000252025	0.000245195	0.000222061	0.000258799	0.00025066	0.000269448	0.000255677	0.000246289	0.000252543	0.000246647	0.000247853		0.820783	1.02688	1.02229		0.995933	1.01449	1.00446		0.933451
F0ZS92	Transketolase OS=Dictyostelium purpureum OX=5786 GN=DICPUDRAFT_56594 PE=3 SV=1	1.18933e+07	1.20719e+07	1.16019e+07	9.75347e+06	9.07963e+06	7.21071e+06	7.27876e+06	9.46798e+06	6.89472e+06	1.0956e+07	9.55684e+06	1.00347e+07		0.000888939	0.00083141	0.000803342	0.000779539	0.000828263	0.000830416	0.00076966	0.000793404	0.000772409	0.000819978	0.000790436	0.000819706		0.000888939	0.000828263	0.000772409	0.00083141	0.000830416	0.000819978	0.000803342	0.00076966	0.000790436	0.000779539	0.000793404	0.000819706		0.935283	1.0026	1.06159		0.903709	0.929245	1.02334		0.876932
Q556I6	Transglutaminase-like domain-containing protein OS=Dictyostelium discoideum OX=44689 GN=DDB0167972 PE=4 SV=1	5.35749e+06	5.80089e+06	5.90662e+06	5.11585e+06	5.41652e+06	4.28852e+06	4.7864e+06	5.87637e+06	3.9212e+06	5.78461e+06	4.91302e+06	4.95614e+06		0.000400435	0.000399515	0.00040899	0.00040888	0.000494106	0.000493884	0.000506115	0.000492432	0.000439288	0.000432938	0.000406351	0.000404854		0.000400435	0.000494106	0.000439288	0.000399515	0.000493884	0.000432938	0.00040899	0.000506115	0.000406351	0.00040888	0.000492432	0.000404854		0.997704	0.99955	0.985545		1.02137	1.0243	0.92502		1.02109
Q95NZ8	DNA-directed RNA polymerase OS=Dictyostelium discoideum OX=44689 GN=rpmA PE=2 SV=1	3.33321e+06	3.47086e+06	3.53461e+06	3.35953e+06	2.68052e+06	2.18558e+06	2.27098e+06	2.98608e+06	2.45408e+06	3.62562e+06	3.39116e+06	3.54606e+06		0.000249134	0.000239043	0.000244745	0.000268508	0.000244523	0.000251701	0.000240135	0.00025023	0.000274929	0.000271352	0.00028048	0.000289669		0.000249134	0.000244523	0.000274929	0.000239043	0.000251701	0.000271352	0.000244745	0.000240135	0.00028048	0.000268508	0.00025023	0.000289669		0.959495	1.02935	0.986991		0.982385	0.982054	1.02019		1.07777
Q8T2J5	L-type lectin-like domain-containing protein OS=Dictyostelium discoideum OX=44689 GN=DDB0168584 PE=4 SV=2	6.10491e+06	6.89798e+06	6.5841e+06	6.16302e+06	5.18095e+06	4.03586e+06	4.52269e+06	5.44089e+06	4.01675e+06	5.77942e+06	5.08667e+06	5.27547e+06		0.000456299	0.000475073	0.0004559	0.000492576	0.000472617	0.000464787	0.000478231	0.00045594	0.000449992	0.000432549	0.000420713	0.000430939		0.000456299	0.000472617	0.000449992	0.000475073	0.000464787	0.000432549	0.0004559	0.000478231	0.000420713	0.000492576	0.00045594	0.000430939		1.04114	0.983432	0.961236		0.999125	1.01188	0.934934		1.0795
F0ZCZ0	TOG domain-containing protein OS=Dictyostelium purpureum OX=5786 GN=DICPUDRAFT_149145 PE=4 SV=1	5.39164e+06	5.96979e+06	5.4323e+06	4.09798e+06	4.25409e+06	3.31293e+06	3.36693e+06	4.4704e+06	3.29287e+06	4.91266e+06	4.53261e+06	4.47863e+06		0.000402988	0.000411148	0.000376146	0.000327528	0.000388067	0.000381531	0.000356021	0.000374614	0.000368897	0.000367679	0.000374887	0.000365848		0.000402988	0.000388067	0.000368897	0.000411148	0.000381531	0.000367679	0.000376146	0.000356021	0.000374887	0.000327528	0.000374614	0.000365848		1.02025	0.983158	0.996698		0.933395	0.917421	1.01624		0.81275
Q54DW4	Uncharacterized protein OS=Dictyostelium discoideum OX=44689 GN=racGAP PE=4 SV=1	5.04549e+06	5.71553e+06	5.31355e+06	4.72571e+06	4.56189e+06	3.60562e+06	4.02005e+06	4.46842e+06	3.50086e+06	5.30313e+06	4.66267e+06	4.85436e+06		0.000377115	0.000393636	0.000367924	0.000377699	0.000416145	0.000415238	0.000425082	0.000374448	0.000392199	0.000396902	0.000385644	0.00039654		0.000377115	0.000416145	0.000392199	0.000393636	0.000415238	0.000396902	0.000367924	0.000425082	0.000385644	0.000377699	0.000374448	0.00039654		1.04381	0.99782	1.01199		0.975627	1.02148	0.983288		1.00155
Q54MY6	Ubiquitin-like domain-containing protein OS=Dictyostelium discoideum OX=44689 GN=DDB0218733 PE=4 SV=1	6.65455e+06	7.25603e+06	7.17995e+06	6.78368e+06	5.64847e+06	4.645e+06	4.98591e+06	6.0131e+06	4.6933e+06	6.82787e+06	6.17029e+06	6.29518e+06		0.000497381	0.000499732	0.000497158	0.000542181	0.000515265	0.000534937	0.000527213	0.00050389	0.000525786	0.000511019	0.000510338	0.000514237		0.000497381	0.000515265	0.000525786	0.000499732	0.000534937	0.000511019	0.000497158	0.000527213	0.000510338	0.000542181	0.00050389	0.000514237		1.00473	1.03818	0.971915		0.999552	1.02319	0.970619		1.09007
F0ZF40	26S protease regulatory subunit S10B OS=Dictyostelium purpureum OX=5786 GN=DICPUDRAFT_97252 PE=3 SV=1	1.10202e+07	1.23853e+07	1.22955e+07	1.07902e+07	9.46716e+06	7.59891e+06	8.80898e+06	1.03855e+07	7.30793e+06	1.12932e+07	9.87034e+06	1.03692e+07		0.00082368	0.000852995	0.000851371	0.000862399	0.000863614	0.000875122	0.000931465	0.000870294	0.000818701	0.00084522	0.000816365	0.000847033		0.00082368	0.000863614	0.000818701	0.000852995	0.000875122	0.00084522	0.000851371	0.000931465	0.000816365	0.000862399	0.000870294	0.000847033		1.03559	1.01333	1.03239		1.03362	1.07857	0.997148		1.04701
Q54N59	G domain-containing protein OS=Dictyostelium discoideum OX=44689 GN=DDB0186526 PE=4 SV=1	3.28811e+06	3.64545e+06	3.6851e+06	3.1529e+06	2.93705e+06	2.24021e+06	2.50887e+06	3.03012e+06	2.35314e+06	3.3472e+06	3.00338e+06	3.06448e+06		0.000245763	0.000251067	0.000255166	0.000251993	0.000267924	0.000257992	0.000265289	0.00025392	0.00026362	0.000250515	0.000248406	0.00025033		0.000245763	0.000267924	0.00026362	0.000251067	0.000257992	0.000250515	0.000255166	0.000265289	0.000248406	0.000251993	0.00025392	0.00025033		1.02158	0.962932	0.950289		1.03826	0.990167	0.94229		1.02535
Q55GE5	Uncharacterized protein OS=Dictyostelium discoideum OX=44689 GN=DDB0202122 PE=4 SV=1	5.43458e+06	5.81185e+06	6.07902e+06	5.70732e+06	4.91497e+06	3.92536e+06	4.43769e+06	5.50854e+06	3.58129e+06	5.47012e+06	4.97329e+06	5.13584e+06		0.000406197	0.00040027	0.000420927	0.000456154	0.000448354	0.000452061	0.000469243	0.000461609	0.000401209	0.0004094	0.000411336	0.000419533		0.000406197	0.000448354	0.000401209	0.00040027	0.000452061	0.0004094	0.000420927	0.000469243	0.000411336	0.000456154	0.000461609	0.000419533		0.985409	1.00827	1.02042		1.03626	1.04659	1.02524		1.12299
Q54E40	Sulfurtransferase OS=Dictyostelium discoideum OX=44689 GN=DDB_G0291816 PE=4 SV=1	6.34745e+06	6.75351e+06	6.82584e+06	5.82262e+06	5.00118e+06	3.66826e+06	4.22644e+06	5.66625e+06	4.10682e+06	5.96418e+06	5.75909e+06	5.67533e+06		0.000474428	0.000465124	0.000472639	0.000465369	0.000456218	0.000422452	0.000446905	0.000474824	0.000460083	0.000446377	0.000476328	0.000463603		0.000474428	0.000456218	0.000460083	0.000465124	0.000422452	0.000446377	0.000472639	0.000446905	0.000476328	0.000465369	0.000474824	0.000463603		0.980389	0.925988	0.97021		0.99623	0.979588	1.03531		0.980907
Q54G75	SEC7 domain-containing protein OS=Dictyostelium discoideum OX=44689 GN=DDB0219551 PE=4 SV=1	3.88e+06	4.08823e+06	4.44483e+06	4.10185e+06	3.76953e+06	2.96331e+06	3.22464e+06	4.09363e+06	2.81199e+06	4.17307e+06	3.74558e+06	3.7162e+06		0.000290003	0.000281562	0.000307772	0.000327838	0.000343865	0.000341267	0.000340975	0.000343041	0.000315025	0.000312325	0.000309793	0.000303567		0.000290003	0.000343865	0.000315025	0.000281562	0.000341267	0.000312325	0.000307772	0.000340975	0.000309793	0.000327838	0.000343041	0.000303567		0.970892	0.992447	0.99143		1.06127	0.991596	0.983392		1.13046
Q54F41	SH3 domain-containing protein OS=Dictyostelium discoideum OX=44689 GN=DDB0189251 PE=4 SV=1	1.19292e+07	1.35568e+07	1.2779e+07	1.2206e+07	1.05051e+07	8.61807e+06	9.05358e+06	1.11159e+07	7.85533e+06	1.18914e+07	1.03268e+07	1.06464e+07		0.000891628	0.000933673	0.000884849	0.000975558	0.000958294	0.000992493	0.00095733	0.000931495	0.000880026	0.000889992	0.000854121	0.00086968		0.000891628	0.000958294	0.000880026	0.000933673	0.000992493	0.000889992	0.000884849	0.00095733	0.000854121	0.000975558	0.000931495	0.00086968		1.04716	1.03569	1.01132		0.992397	0.998994	0.970563		1.09413
Q54Y17	Letm1 RBD domain-containing protein OS=Dictyostelium discoideum OX=44689 GN=DDB0205475 PE=4 SV=1	7.15099e+06	8.2309e+06	8.31837e+06	8.02423e+06	5.91915e+06	4.99092e+06	5.57184e+06	7.61008e+06	5.54201e+06	7.83163e+06	7.60914e+06	7.83696e+06		0.000534486	0.000566874	0.000575985	0.000641331	0.000539957	0.000574776	0.000589169	0.000637715	0.000620867	0.000586143	0.000629344	0.00064018		0.000534486	0.000539957	0.000620867	0.000566874	0.000574776	0.000586143	0.000575985	0.000589169	0.000629344	0.000641331	0.000637715	0.00064018		1.0606	1.06448	0.944073		1.07764	1.09114	1.01365		1.1999
Q75JW6	Enoyl reductase (ER) domain-containing protein OS=Dictyostelium discoideum OX=44689 GN=DDB0168737 PE=4 SV=1	3.42492e+06	2.87572e+06	3.62484e+06	3.38001e+06	2.91535e+06	2.3851e+06	2.67678e+06	3.55858e+06	2.22543e+06	3.30208e+06	3.16244e+06	3.29817e+06		0.000255989	0.000198055	0.000250993	0.000270145	0.000265944	0.000274679	0.000283044	0.000298205	0.000249313	0.000247138	0.000261562	0.000269419		0.000255989	0.000265944	0.000249313	0.000198055	0.000274679	0.000247138	0.000250993	0.000283044	0.000261562	0.000270145	0.000298205	0.000269419		0.773684	1.03284	0.991276		0.980485	1.0643	1.04913		1.0553
Q54GG4	S1 motif domain-containing protein OS=Dictyostelium discoideum OX=44689 GN=DDB0188761 PE=4 SV=1	2.76073e+06	3.19622e+06	3.21557e+06	2.94099e+06	2.4261e+06	2.02785e+06	2.16032e+06	2.94686e+06	2.27963e+06	3.34457e+06	3.1295e+06	3.20618e+06		0.000206345	0.000220128	0.000222654	0.000235057	0.000221314	0.000233535	0.000228433	0.000246943	0.000255384	0.000250318	0.000258838	0.000261904		0.000206345	0.000221314	0.000255384	0.000220128	0.000233535	0.000250318	0.000222654	0.000228433	0.000258838	0.000235057	0.000246943	0.000261904		1.0668	1.05522	0.980162		1.07904	1.03217	1.01352		1.13914
Q54VB8	3-hydroxybutyryl-CoA dehydrogenase OS=Dictyostelium discoideum OX=44689 GN=DDB0205217 PE=3 SV=1	8.68016e+06	9.68203e+06	9.31611e+06	8.65476e+06	6.6231e+06	5.12253e+06	5.61916e+06	7.0378e+06	5.59746e+06	8.35526e+06	7.82458e+06	7.83719e+06		0.000648781	0.000666814	0.000645071	0.000691726	0.000604173	0.000589932	0.000594172	0.000589759	0.000627079	0.000625333	0.000647163	0.0006402		0.000648781	0.000604173	0.000627079	0.000666814	0.000589932	0.000625333	0.000645071	0.000594172	0.000647163	0.000691726	0.000589759	0.0006402		1.0278	0.976428	0.997216		0.994282	0.983447	1.03203		1.06619
Q54SQ0	Uncharacterized protein OS=Dictyostelium discoideum OX=44689 GN=DDB0204173 PE=3 SV=1	7.58187e+06	7.77443e+06	8.60569e+06	7.09302e+06	6.26416e+06	4.58954e+06	4.94412e+06	7.18359e+06	5.16879e+06	7.47275e+06	6.78583e+06	6.5712e+06		0.000566691	0.000535435	0.00059588	0.000566905	0.00057143	0.00052855	0.000522793	0.000601976	0.000579055	0.000559283	0.000561249	0.000536784		0.000566691	0.00057143	0.000579055	0.000535435	0.00052855	0.000559283	0.00059588	0.000522793	0.000561249	0.000566905	0.000601976	0.000536784		0.944845	0.924961	0.965855		1.05151	0.914886	0.96925		1.00038
Q55EK4	Sacsin OS=Dictyostelium discoideum OX=44689 GN=DDB0190084 PE=4 SV=1	49872.8	45135.7	40279.9	45743.1	30421.3	30810.4	28841.4	37862	31035.1	45827.5	37107.6	39790.2		3.72764e-06	3.10856e-06	2.78908e-06	3.65599e-06	2.7751e-06	3.54825e-06	3.0497e-06	3.17279e-06	3.47683e-06	3.42987e-06	3.06913e-06	3.25036e-06		3.72764e-06	2.7751e-06	3.47683e-06	3.10856e-06	3.54825e-06	3.42987e-06	2.78908e-06	3.0497e-06	3.06913e-06	3.65599e-06	3.17279e-06	3.25036e-06		0.833921	1.2786	0.986493		0.748216	1.09895	0.882736		0.980778
Q86I62	Uncharacterized protein OS=Dictyostelium discoideum OX=44689 GN=DDB0167388 PE=4 SV=1	4.03597e+06	4.0409e+06	4.14226e+06	3.20532e+06	3.18283e+06	2.36376e+06	2.62995e+06	3.20186e+06	2.46324e+06	3.72161e+06	3.42661e+06	3.43436e+06		0.00030166	0.000278302	0.00028682	0.000256183	0.000290344	0.00027222	0.000278092	0.000268312	0.000275954	0.000278537	0.000283411	0.000280544		0.00030166	0.000290344	0.000275954	0.000278302	0.00027222	0.000278537	0.00028682	0.000278092	0.000283411	0.000256183	0.000268312	0.000280544		0.922568	0.937577	1.00936		0.950806	0.9578	1.02702		0.849244
Q54ZN9	1-phosphatidylinositol 4-kinase OS=Dictyostelium discoideum OX=44689 GN=DDB_G0277537 PE=3 SV=2	3.77729e+06	4.11152e+06	4.04171e+06	3.53311e+06	3.03174e+06	2.49272e+06	2.6633e+06	3.24807e+06	2.52893e+06	3.81252e+06	3.47972e+06	3.40795e+06		0.000282326	0.000283166	0.000279858	0.000282382	0.000276561	0.000287072	0.000281619	0.000272184	0.000283314	0.00028534	0.000287804	0.000278387		0.000282326	0.000276561	0.000283314	0.000283166	0.000287072	0.00028534	0.000279858	0.000281619	0.000287804	0.000282382	0.000272184	0.000278387		1.00298	1.038	1.00715		0.991259	1.01829	1.01585		1.0002
F0ZYW0	Tubulin alpha chain OS=Dictyostelium purpureum OX=5786 GN=DICPUDRAFT_50524 PE=3 SV=1	8.28414e+06	1.02662e+07	9.00815e+06	8.01791e+06	6.53621e+06	5.46494e+06	5.72535e+06	7.07744e+06	5.08951e+06	7.75569e+06	6.60043e+06	6.58266e+06		0.000619182	0.000707047	0.000623747	0.000640826	0.000596247	0.000629365	0.0006054	0.000593081	0.000570173	0.000580459	0.000545915	0.00053772		0.000619182	0.000596247	0.000570173	0.000707047	0.000629365	0.000580459	0.000623747	0.0006054	0.000545915	0.000640826	0.000593081	0.00053772		1.14191	1.05555	1.01804		1.00737	1.01535	0.957455		1.03496
F0ZM21	Dynamin-type G domain-containing protein OS=Dictyostelium purpureum OX=5786 GN=DICPUDRAFT_34090 PE=4 SV=1	6.88425e+06	6.99702e+06	7.08921e+06	6.33188e+06	5.9317e+06	4.91106e+06	5.11522e+06	6.19148e+06	4.42016e+06	6.57561e+06	5.84551e+06	5.86281e+06		0.000514549	0.000481894	0.000490875	0.000506071	0.000541101	0.000565578	0.000540885	0.000518838	0.000495187	0.000492139	0.000483476	0.000478918		0.000514549	0.000541101	0.000495187	0.000481894	0.000565578	0.000492139	0.000490875	0.000540885	0.000483476	0.000506071	0.000518838	0.000478918		0.936537	1.04523	0.993845		0.953991	0.999601	0.97635		0.983523
Q55BK1	Glucosidase 2 subunit beta OS=Dictyostelium discoideum OX=44689 GN=DDB_G0271120 PE=4 SV=2	7.32461e+06	7.89393e+06	7.47614e+06	6.73187e+06	5.73721e+06	4.52234e+06	4.88567e+06	6.13919e+06	4.49296e+06	6.64564e+06	5.90815e+06	6.09063e+06		0.000547464	0.000543666	0.000517667	0.00053804	0.00052336	0.000520812	0.000516613	0.000514456	0.000503343	0.00049738	0.000488657	0.000497527		0.000547464	0.00052336	0.000503343	0.000543666	0.000520812	0.00049738	0.000517667	0.000516613	0.000488657	0.00053804	0.000514456	0.000497527		0.993063	0.995131	0.988154		0.945574	0.987107	0.970824		0.982787
Q86AP7	Threonine ammonia-lyase OS=Dictyostelium discoideum OX=44689 GN=DDB0230210 PE=4 SV=1	4.0819e+06	4.67555e+06	4.65227e+06	4.14231e+06	3.42793e+06	2.78443e+06	3.13268e+06	3.77388e+06	2.52983e+06	3.83584e+06	3.61982e+06	3.85287e+06		0.000305094	0.000322012	0.000322135	0.000331072	0.000312703	0.000320667	0.000331251	0.000316246	0.000283415	0.000287086	0.000299391	0.00031473		0.000305094	0.000312703	0.000283415	0.000322012	0.000320667	0.000287086	0.000322135	0.000331251	0.000299391	0.000331072	0.000316246	0.00031473		1.05545	1.02547	1.01295		1.05586	1.05932	1.05637		1.08515
Q54QH4	Uncharacterized protein OS=Dictyostelium discoideum OX=44689 GN=DDB0185712 PE=4 SV=1	2.21029e+06	2.52419e+06	2.45621e+06	2.25002e+06	1.93171e+06	1.52356e+06	1.7409e+06	1.96397e+06	1.71456e+06	2.46624e+06	2.28654e+06	2.31021e+06		0.000165204	0.000173845	0.000170074	0.000179831	0.000176214	0.00017546	0.000184084	0.000164578	0.00019208	0.000184581	0.000189118	0.000188715		0.000165204	0.000176214	0.00019208	0.000173845	0.00017546	0.000184581	0.000170074	0.000184084	0.000189118	0.000179831	0.000164578	0.000188715		1.05231	0.995719	0.960957		1.02948	1.04466	0.984577		1.08854
Q1ZXJ2	Calponin-homology (CH) domain-containing protein OS=Dictyostelium discoideum OX=44689 GN=DDB_G0294557 PE=4 SV=2	4.06617e+06	4.50861e+06	4.46149e+06	4.06144e+06	3.55262e+06	2.78857e+06	3.07929e+06	3.89929e+06	2.77413e+06	3.91183e+06	3.72764e+06	3.58128e+06		0.000303918	0.000310514	0.000308925	0.000324607	0.000324077	0.000321144	0.000325606	0.000326756	0.000310784	0.000292773	0.000308309	0.000292545		0.000303918	0.000324077	0.000310784	0.000310514	0.000321144	0.000292773	0.000308925	0.000325606	0.000308309	0.000324607	0.000326756	0.000292545		1.02171	0.990948	0.942049		1.01648	1.00472	0.992038		1.06808
Q54SF2	Uncharacterized protein OS=Dictyostelium discoideum OX=44689 GN=DDB0218384 PE=4 SV=1	4.60841e+06	5.16631e+06	5.17919e+06	4.29843e+06	3.50649e+06	2.61604e+06	2.76385e+06	3.81768e+06	3.28317e+06	4.69105e+06	4.4122e+06	4.33807e+06		0.000344446	0.000355811	0.00035862	0.000343549	0.00031987	0.000301274	0.000292251	0.000319917	0.000367811	0.000351093	0.000364928	0.000354365		0.000344446	0.00031987	0.000367811	0.000355811	0.000301274	0.000351093	0.00035862	0.000292251	0.000364928	0.000343549	0.000319917	0.000354365		1.03299	0.941866	0.954548		1.04115	0.913657	0.992164		0.997394
Q54IW4	Uncharacterized protein OS=Dictyostelium discoideum OX=44689 GN=DDB0219348 PE=3 SV=1	3.46095e+06	3.91888e+06	3.81104e+06	3.53937e+06	3.00293e+06	2.44012e+06	2.68329e+06	3.16868e+06	2.40666e+06	3.57289e+06	3.16648e+06	3.25408e+06		0.000258682	0.000269899	0.000263886	0.000282882	0.000273933	0.000281015	0.000283732	0.000265531	0.000269616	0.000267406	0.000261896	0.000265817		0.000258682	0.000273933	0.000269616	0.000269899	0.000281015	0.000267406	0.000263886	0.000283732	0.000261896	0.000282882	0.000265531	0.000265817		1.04336	1.02585	0.991804		1.02012	1.03577	0.971366		1.09355
F0ZE18	Citrate synthase OS=Dictyostelium purpureum OX=5786 GN=DICPUDRAFT_91550 PE=3 SV=1	8.66397e+06	8.58761e+06	8.91969e+06	6.2496e+06	5.96941e+06	4.44774e+06	4.40617e+06	6.33022e+06	5.37174e+06	8.26821e+06	7.99717e+06	7.42437e+06		0.000647571	0.000591441	0.000617622	0.000499495	0.000544542	0.000512221	0.000465911	0.000530464	0.000601791	0.000618818	0.000661438	0.000606477		0.000647571	0.000544542	0.000601791	0.000591441	0.000512221	0.000618818	0.000617622	0.000465911	0.000661438	0.000499495	0.000530464	0.000606477		0.913322	0.940645	1.02829		0.953753	0.855601	1.09912		0.771336
Q54G88	Ribosomal protein L46 N-terminal domain-containing protein OS=Dictyostelium discoideum OX=44689 GN=DDB0188832 PE=3 SV=1	4.54486e+06	4.08574e+06	4.69994e+06	3.84973e+06	3.34424e+06	2.48304e+06	2.76089e+06	3.68562e+06	2.8076e+06	4.45459e+06	4.07441e+06	3.96206e+06		0.000339697	0.00028139	0.000325436	0.000307687	0.000305068	0.000285957	0.000291938	0.00030885	0.000314533	0.000333395	0.00033699	0.00032365		0.000339697	0.000305068	0.000314533	0.00028139	0.000285957	0.000333395	0.000325436	0.000291938	0.00033699	0.000307687	0.00030885	0.00032365		0.828358	0.937354	1.05997		0.95802	0.956959	1.0714		0.905769
Q55CS4	5'-3' exoribonuclease OS=Dictyostelium discoideum OX=44689 GN=DDB0190674 PE=3 SV=1	2.26172e+06	2.43973e+06	2.37155e+06	2.03906e+06	1.82466e+06	1.36657e+06	1.46357e+06	2.00174e+06	1.56492e+06	2.20708e+06	2.06141e+06	2.20323e+06		0.000169048	0.000168027	0.000164212	0.000162971	0.000166449	0.00015738	0.000154759	0.000167743	0.000175316	0.000165185	0.000170497	0.000179976		0.000169048	0.000166449	0.000175316	0.000168027	0.00015738	0.000165185	0.000164212	0.000154759	0.000170497	0.000162971	0.000167743	0.000179976		0.993963	0.945513	0.942211		0.971394	0.929764	0.972513		0.96405
Q54UD1	Exonuclease 1 OS=Dictyostelium discoideum OX=44689 GN=DDB0204043 PE=3 SV=1	7.4408e+06	8.62128e+06	8.41837e+06	7.35775e+06	6.6212e+06	5.38861e+06	5.93939e+06	6.95098e+06	5.14051e+06	7.56242e+06	6.47452e+06	6.86879e+06		0.000556148	0.00059376	0.000582909	0.000588063	0.000604	0.000620575	0.000628034	0.000582483	0.000575886	0.000565995	0.000535501	0.000561093		0.000556148	0.000604	0.000575886	0.00059376	0.000620575	0.000565995	0.000582909	0.000628034	0.000535501	0.000588063	0.000582483	0.000561093		1.06763	1.02744	0.982824		1.04812	1.03979	0.929872		1.05739
Q54YE9	RanBD1 domain-containing protein OS=Dictyostelium discoideum OX=44689 GN=DDB0205337 PE=4 SV=1	3.28914e+06	3.5885e+06	3.63354e+06	3.09098e+06	2.7555e+06	2.08287e+06	2.26841e+06	3.11849e+06	2.34668e+06	3.28108e+06	2.99261e+06	2.94597e+06		0.00024584	0.000247145	0.000251596	0.000247044	0.000251362	0.000239872	0.000239862	0.000261326	0.000262896	0.000245566	0.000247516	0.000240649		0.00024584	0.000251362	0.000262896	0.000247145	0.000239872	0.000245566	0.000251596	0.000239862	0.000247516	0.000247044	0.000261326	0.000240649		1.00531	0.954287	0.934079		1.02341	0.954248	0.941497		1.0049
F0ZM46	proteasome endopeptidase complex OS=Dictyostelium purpureum OX=5786 GN=DICPUDRAFT_94661 PE=4 SV=1	5.62314e+06	6.3832e+06	6.41362e+06	2.8918e+06	4.70447e+06	3.34893e+06	3.29392e+06	5.65508e+06	4.01202e+06	5.99842e+06	5.45907e+06	5.58314e+06		0.00042029	0.00043962	0.000444096	0.000231125	0.000429152	0.000385677	0.0003483	0.000473888	0.000449463	0.00044894	0.000451514	0.000456072		0.00042029	0.000429152	0.000449463	0.00043962	0.000385677	0.00044894	0.000444096	0.0003483	0.000451514	0.000231125	0.000473888	0.000456072		1.04599	0.898697	0.998837		1.05664	0.811601	1.00456		0.549917
F0ZRZ1	Ribosomal protein L15 OS=Dictyostelium purpureum OX=5786 GN=DICPUDRAFT_98603 PE=3 SV=1	1.93029e+07	1.98245e+07	1.79009e+07	1.65142e+07	1.51822e+07	1.17002e+07	1.23476e+07	1.48178e+07	1.35847e+07	1.93212e+07	1.81511e+07	1.88941e+07		0.00144276	0.00136534	0.0012395	0.00131989	0.00138495	0.00134744	0.00130564	0.00124172	0.00152188	0.00144606	0.00150126	0.00154341		0.00144276	0.00138495	0.00152188	0.00136534	0.00134744	0.00144606	0.0012395	0.00130564	0.00150126	0.00131989	0.00124172	0.00154341		0.94634	0.972914	0.950179		0.859121	0.942734	0.986447		0.914836
Q54XY1	PNPLA domain-containing protein OS=Dictyostelium discoideum OX=44689 GN=DDB0205513 PE=4 SV=1	5.10173e+06	5.66388e+06	5.48081e+06	4.77907e+06	4.30445e+06	3.50021e+06	3.9511e+06	4.44883e+06	3.4613e+06	5.02815e+06	4.55095e+06	4.39216e+06		0.000381319	0.000390079	0.000379505	0.000381964	0.000392661	0.000403099	0.000417791	0.000372806	0.000387766	0.000376322	0.000376404	0.000358784		0.000381319	0.000392661	0.000387766	0.000390079	0.000403099	0.000376322	0.000379505	0.000417791	0.000376404	0.000381964	0.000372806	0.000358784		1.02298	1.02658	0.970487		0.995244	1.064	0.970699		1.00169
Q54IK3	E2 ubiquitin-conjugating enzyme OS=Dictyostelium discoideum OX=44689 GN=DDB0188059 PE=4 SV=1	4.86847e+06	5.33807e+06	5.42165e+06	4.32264e+06	4.27566e+06	3.37178e+06	3.63486e+06	4.44251e+06	2.84854e+06	4.32523e+06	3.80633e+06	3.75307e+06		0.000363884	0.00036764	0.000375409	0.000345484	0.000390034	0.000388308	0.000384352	0.000372277	0.00031912	0.000323713	0.000314818	0.000306579		0.000363884	0.000390034	0.00031912	0.00036764	0.000388308	0.000323713	0.000375409	0.000384352	0.000314818	0.000345484	0.000372277	0.000306579		1.01032	0.995574	1.01439		1.03167	0.985431	0.98652		0.949433
Q54XS7	MSP domain-containing protein OS=Dictyostelium discoideum OX=44689 GN=DDB0206181 PE=3 SV=1	3.78297e+06	3.84869e+06	3.79338e+06	2.84198e+06	2.91784e+06	2.1858e+06	2.36147e+06	3.15568e+06	2.28541e+06	3.45159e+06	3.1881e+06	3.06079e+06		0.00028275	0.000265065	0.000262663	0.000227143	0.000266171	0.000251725	0.000249703	0.000264442	0.000256032	0.000258327	0.000263685	0.000250028		0.00028275	0.000266171	0.000256032	0.000265065	0.000251725	0.000258327	0.000262663	0.000249703	0.000263685	0.000227143	0.000264442	0.000250028		0.937451	0.945727	1.00896		0.928959	0.938128	1.02989		0.803334
B0G0Y7	ATP synthase-coupling factor 6, mitochondrial OS=Dictyostelium discoideum OX=44689 GN=DDB_G0268646 PE=4 SV=1	1.32715e+07	1.40808e+07	1.31663e+07	1.24826e+07	1.06649e+07	8.56607e+06	9.99583e+06	1.15854e+07	9.16149e+06	1.2717e+07	1.15728e+07	1.15159e+07		0.000991952	0.000969766	0.000911669	0.000997664	0.000972878	0.000986505	0.00105696	0.000970842	0.00102635	0.000951781	0.000957175	0.000940707		0.000991952	0.000972878	0.00102635	0.000969766	0.000986505	0.000951781	0.000911669	0.00105696	0.000957175	0.000997664	0.000970842	0.000940707		0.977634	1.01401	0.927342		0.919066	1.08643	0.932598		1.00576
F0Z7K7	Class VII unconventional myosin OS=Dictyostelium purpureum OX=5786 GN=DICPUDRAFT_52275 PE=3 SV=1	4.23728e+06	4.65598e+06	4.52555e+06	3.85676e+06	3.69555e+06	2.90215e+06	3.09792e+06	4.23195e+06	3.05945e+06	4.4242e+06	4.02959e+06	3.98595e+06		0.000316707	0.000320664	0.000313361	0.000308249	0.000337116	0.000334224	0.000327575	0.000354632	0.000342747	0.000331121	0.000333283	0.000325601		0.000316707	0.000337116	0.000342747	0.000320664	0.000334224	0.000331121	0.000313361	0.000327575	0.000333283	0.000308249	0.000354632	0.000325601		1.01249	0.991422	0.966079		0.989433	0.9717	0.972387		0.973293
Q54XF3	GST N-terminal domain-containing protein OS=Dictyostelium discoideum OX=44689 GN=DDB0215290 PE=4 SV=1	2.27714e+06	2.69145e+06	2.58397e+06	2.49839e+06	2.51855e+06	2.12756e+06	2.32492e+06	2.87495e+06	1.82999e+06	2.53727e+06	2.20462e+06	2.3069e+06		0.0001702	0.000185364	0.000178921	0.000199682	0.000229747	0.000245018	0.000245837	0.000240917	0.000205013	0.000189897	0.000182342	0.000188445		0.0001702	0.000229747	0.000205013	0.000185364	0.000245018	0.000189897	0.000178921	0.000245837	0.000182342	0.000199682	0.000240917	0.000188445		1.08909	1.06647	0.92627		1.05124	1.07003	0.889419		1.17322
Q86KT5	Uncharacterized protein OS=Dictyostelium discoideum OX=44689 GN=DDB0169374 PE=4 SV=1	5.72228e+06	6.40023e+06	5.93297e+06	5.62622e+06	4.22781e+06	3.49806e+06	4.06919e+06	4.71592e+06	3.70675e+06	5.52608e+06	5.02937e+06	4.94685e+06		0.0004277	0.000440793	0.000410814	0.000449672	0.00038567	0.000402851	0.000430277	0.000395188	0.000415264	0.000413589	0.000415974	0.000404095		0.0004277	0.00038567	0.000415264	0.000440793	0.000402851	0.000413589	0.000410814	0.000430277	0.000415974	0.000449672	0.000395188	0.000404095		1.03061	1.04455	0.995967		0.960518	1.11566	1.00171		1.05137
Q54ZS5	C2H2-type domain-containing protein OS=Dictyostelium discoideum OX=44689 GN=DDB0217966 PE=3 SV=1	3.59671e+06	3.13813e+06	3.91826e+06	3.22913e+06	2.97249e+06	2.27391e+06	2.46952e+06	3.22015e+06	2.35519e+06	3.49324e+06	3.25585e+06	3.30131e+06		0.000268829	0.000216127	0.000271311	0.000258086	0.000271156	0.000261873	0.000261128	0.000269844	0.00026385	0.000261445	0.000269288	0.000269676		0.000268829	0.000271156	0.00026385	0.000216127	0.000261873	0.000261445	0.000271311	0.000261128	0.000269288	0.000258086	0.000269844	0.000269676		0.803959	0.965763	0.990883		1.00923	0.963015	1.02061		0.960038
Q54ZP3	SMP-30/Gluconolactonase/LRE-like region domain-containing protein OS=Dictyostelium discoideum OX=44689 GN=DDB0217973 PE=3 SV=1	3.59425e+06	3.69469e+06	3.81327e+06	3.03963e+06	2.51937e+06	2.04006e+06	2.24018e+06	2.64966e+06	2.1094e+06	3.07792e+06	2.85476e+06	2.79057e+06		0.000268645	0.000254458	0.000264041	0.000242941	0.000229822	0.000234942	0.000236878	0.000222038	0.000236314	0.000230361	0.000236114	0.000227955		0.000268645	0.000229822	0.000236314	0.000254458	0.000234942	0.000230361	0.000264041	0.000236878	0.000236114	0.000242941	0.000222038	0.000227955		0.947191	1.02228	0.974808		0.982862	1.0307	0.999153		0.904319
Q54SN5	Phosphatidylserine decarboxylase proenzyme 2 OS=Dictyostelium discoideum OX=44689 GN=PSD2 PE=3 SV=1	8.27345e+06	6.90606e+06	8.53589e+06	7.31676e+06	6.78223e+06	5.35465e+06	5.87979e+06	7.08449e+06	5.12768e+06	7.55209e+06	6.52742e+06	6.58364e+06		0.000618383	0.00047563	0.000591047	0.000584787	0.000618689	0.000616664	0.000621731	0.000593671	0.00057445	0.000565221	0.000539876	0.0005378		0.000618383	0.000618689	0.00057445	0.00047563	0.000616664	0.000565221	0.000591047	0.000621731	0.000539876	0.000584787	0.000593671	0.0005378		0.769152	0.996727	0.983935		0.955795	1.00492	0.939814		0.945672
Q54QK0	Phosphatidylethanolamine-binding protein PEBP OS=Dictyostelium discoideum OX=44689 GN=DDB_G0283803 PE=4 SV=1	9.49649e+06	9.84958e+06	1.00108e+07	9.38103e+06	7.65081e+06	6.18435e+06	6.8571e+06	8.36251e+06	6.05409e+06	8.70535e+06	8.15668e+06	8.36904e+06		0.000709796	0.000678354	0.000693173	0.000749772	0.000697922	0.000712216	0.000725072	0.000700768	0.000678234	0.000651535	0.00067463	0.000683645		0.000709796	0.000697922	0.000678234	0.000678354	0.000712216	0.000651535	0.000693173	0.000725072	0.00067463	0.000749772	0.000700768	0.000683645		0.955703	1.02048	0.960634		0.976581	1.0389	0.994687		1.05632
F1A3L4	Succinate--CoA ligase [ADP/GDP-forming] subunit alpha, mitochondrial OS=Dictyostelium purpureum OX=5786 GN=DICPUDRAFT_159229 PE=3 SV=1	3.38794e+06	1.3525e+06	3.18925e+06	2.53016e+06	2.49122e+06	1.82899e+06	2.01449e+06	3.15761e+06	2.39352e+06	3.59641e+06	3.41106e+06	3.23676e+06		0.000253225	9.31489e-05	0.000220832	0.000202221	0.000227255	0.000210635	0.000213013	0.000264604	0.000268143	0.000269166	0.000282125	0.000264402		0.000253225	0.000227255	0.000268143	9.31489e-05	0.000210635	0.000269166	0.000220832	0.000213013	0.000282125	0.000202221	0.000264604	0.000264402		0.36785	0.926866	1.00381		0.872076	0.937331	1.05214		0.798582
Q54F26	RRM domain-containing protein OS=Dictyostelium discoideum OX=44689 GN=DDB0189279 PE=4 SV=1	6.84195e+06	7.75508e+06	7.67917e+06	7.05443e+06	5.72001e+06	4.84118e+06	5.7585e+06	6.55135e+06	5.02348e+06	7.51412e+06	6.64214e+06	7.29197e+06		0.000511388	0.000534103	0.000531725	0.00056382	0.000521791	0.000557531	0.000608906	0.000548995	0.000562776	0.000562379	0.000549364	0.000595662		0.000511388	0.000521791	0.000562776	0.000534103	0.000557531	0.000562379	0.000531725	0.000608906	0.000549364	0.00056382	0.000548995	0.000595662		1.04442	1.06849	0.999295		1.03977	1.16695	0.976168		1.10253
Q75JX1	Sphingosine kinase related protein OS=Dictyostelium discoideum OX=44689 GN=sgkC PE=4 SV=1	6.5398e+06	7.25227e+06	7.91752e+06	7.5475e+06	5.7415e+06	4.65377e+06	5.39902e+06	7.3707e+06	4.5673e+06	6.65233e+06	6.73673e+06	7.23518e+06		0.000488805	0.000499474	0.000548229	0.000603229	0.000523751	0.000535948	0.000570895	0.000617655	0.000511671	0.000497881	0.000557188	0.000591023		0.000488805	0.000523751	0.000511671	0.000499474	0.000535948	0.000497881	0.000548229	0.000570895	0.000557188	0.000603229	0.000617655	0.000591023		1.02183	1.02329	0.973048		1.12157	1.09001	1.08896		1.23409
Q55DK1	TatD-related DNAse OS=Dictyostelium discoideum OX=44689 GN=DDB_G0269630 PE=4 SV=2	5.92009e+06	6.84113e+06	6.74731e+06	5.51796e+06	4.92704e+06	3.94654e+06	4.3731e+06	6.14101e+06	4.36982e+06	6.60293e+06	6.16748e+06	5.95503e+06		0.000442486	0.000471158	0.000467201	0.000441019	0.000449455	0.000454501	0.000462414	0.000514609	0.000489547	0.000494183	0.000510106	0.000486451		0.000442486	0.000449455	0.000489547	0.000471158	0.000454501	0.000494183	0.000467201	0.000462414	0.000510106	0.000441019	0.000514609	0.000486451		1.0648	1.01123	1.00947		1.05586	1.02883	1.04199		0.996686
Q6TMJ4	3-ketoacyl-CoA synthase OS=Dictyostelium discoideum OX=44689 GN=cutA PE=3 SV=1	4.20516e+06	4.70258e+06	4.77188e+06	4.02827e+06	3.49171e+06	2.82008e+06	3.06566e+06	4.07039e+06	2.70436e+06	4.42327e+06	3.73955e+06	4.02389e+06		0.000314306	0.000323873	0.000330418	0.000321957	0.000318521	0.000324772	0.000324164	0.000341093	0.000302967	0.000331051	0.000309294	0.000328701		0.000314306	0.000318521	0.000302967	0.000323873	0.000324772	0.000331051	0.000330418	0.000324164	0.000309294	0.000321957	0.000341093	0.000328701		1.03044	1.01962	1.0927		1.05126	1.01771	1.02088		1.02434
Q54V27	Uncharacterized protein OS=Dictyostelium discoideum OX=44689 GN=lmcA PE=4 SV=1	9.19776e+06	1.02671e+07	1.09327e+07	1.02274e+07	7.78727e+06	6.00986e+06	6.66754e+06	8.40745e+06	6.11572e+06	9.16046e+06	8.04095e+06	8.0495e+06		0.000687468	0.000707109	0.000757007	0.000817421	0.000710371	0.000692121	0.000705029	0.000704533	0.000685138	0.000685597	0.000665058	0.000657543		0.000687468	0.000710371	0.000685138	0.000707109	0.000692121	0.000685597	0.000757007	0.000705029	0.000665058	0.000817421	0.000704533	0.000657543		1.02857	0.974309	1.00067		1.10115	0.992481	0.970692		1.18903
F0ZDJ1	Serine/threonine-protein phosphatase OS=Dictyostelium purpureum OX=5786 GN=DICPUDRAFT_91511 PE=3 SV=1	2.92399e+06	3.07294e+06	2.97971e+06	1.90184e+06	2.18984e+06	1.59282e+06	1.63581e+06	2.45459e+06	1.72742e+06	2.68444e+06	2.45602e+06	2.36357e+06		0.000218548	0.000211638	0.000206323	0.000152003	0.000199762	0.000183436	0.000172971	0.000205691	0.000193521	0.000200912	0.000203135	0.000193073		0.000218548	0.000199762	0.000193521	0.000211638	0.000183436	0.000200912	0.000206323	0.000172971	0.000203135	0.000152003	0.000205691	0.000193073		0.968381	0.918274	1.03819		0.944061	0.865886	1.04968		0.695514
Q54E54	Uncharacterized protein OS=Dictyostelium discoideum OX=44689 GN=DDB0184069 PE=4 SV=1	2.2571e+06	2.49844e+06	2.41264e+06	2.26009e+06	1.91884e+06	1.51321e+06	1.68703e+06	2.05555e+06	1.29462e+06	1.96401e+06	1.68312e+06	1.78931e+06		0.000168702	0.000172071	0.000167058	0.000180636	0.00017504	0.000174268	0.000178388	0.000172252	0.000145035	0.000146993	0.000139209	0.000146164		0.000168702	0.00017504	0.000145035	0.000172071	0.000174268	0.000146993	0.000167058	0.000178388	0.000139209	0.000180636	0.000172252	0.000146164		1.01997	0.995589	1.0135		0.990252	1.01912	0.959834		1.07074
F0ZQ22	Cortexillin I OS=Dictyostelium purpureum OX=5786 GN=DICPUDRAFT_80288 PE=4 SV=1	3.17282e+06	3.54068e+06	3.75315e+06	1.83983e+06	2.57441e+06	1.77452e+06	1.96619e+06	2.92988e+06	2.08151e+06	3.50461e+06	3.01524e+06	2.91774e+06		0.000237146	0.000243852	0.000259877	0.000147047	0.000234843	0.000204361	0.000207905	0.000245521	0.00023319	0.000262296	0.000249387	0.000238343		0.000237146	0.000234843	0.00023319	0.000243852	0.000204361	0.000262296	0.000259877	0.000207905	0.000249387	0.000147047	0.000245521	0.000238343		1.02828	0.870201	1.12482		1.09585	0.885294	1.06946		0.620069
Q54TV3	Protein phosphatase 4 regulatory subunit 1 OS=Dictyostelium discoideum OX=44689 GN=ppr1 PE=4 SV=2	4.9824e+06	5.74076e+06	5.6817e+06	4.47064e+06	4.43437e+06	3.38005e+06	3.8005e+06	4.57836e+06	3.45143e+06	5.07009e+06	4.6847e+06	4.59805e+06		0.0003724	0.000395374	0.000393416	0.000357313	0.000404513	0.000389261	0.000401867	0.000383661	0.00038666	0.000379461	0.000387466	0.000375603		0.0003724	0.000404513	0.00038666	0.000395374	0.000389261	0.000379461	0.000393416	0.000401867	0.000387466	0.000357313	0.000383661	0.000375603		1.06169	0.962296	0.981381		1.05643	0.993458	1.00208		0.959487
Q8MP58	Peptidase M16C associated domain-containing protein OS=Dictyostelium discoideum OX=44689 GN=DDB0168367 PE=4 SV=2	5.39131e+06	5.03203e+06	5.59398e+06	5.31978e+06	4.25972e+06	3.42436e+06	3.78613e+06	4.70426e+06	3.75794e+06	5.77732e+06	5.1683e+06	5.49629e+06		0.000402963	0.000346563	0.000387341	0.00042518	0.00038858	0.000394364	0.000400347	0.000394211	0.000420999	0.000432392	0.000427464	0.000448977		0.000402963	0.00038858	0.000420999	0.000346563	0.000394364	0.000432392	0.000387341	0.000400347	0.000427464	0.00042518	0.000394211	0.000448977		0.860037	1.01488	1.02706		0.961234	1.03028	1.01536		1.05514
Q55CF8	PLD phosphodiesterase domain-containing protein OS=Dictyostelium discoideum OX=44689 GN=DDB0190786 PE=4 SV=1	5.99789e+06	6.90258e+06	6.54988e+06	5.87479e+06	5.47372e+06	4.44809e+06	4.75913e+06	5.90013e+06	3.57208e+06	5.03622e+06	4.52401e+06	4.70249e+06		0.0004483	0.00047539	0.000453531	0.000469538	0.000499324	0.000512261	0.000503233	0.000494423	0.000400177	0.000376926	0.000374176	0.000384134		0.0004483	0.000499324	0.000400177	0.00047539	0.000512261	0.000376926	0.000453531	0.000503233	0.000374176	0.000469538	0.000494423	0.000384134		1.06043	1.02591	0.941898		1.01167	1.00783	0.935027		1.04737
Q54JS1	EF-hand domain-containing protein OS=Dictyostelium discoideum OX=44689 GN=DDB0187661 PE=4 SV=1	8.48909e+06	9.1762e+06	9.35282e+06	7.83888e+06	6.92024e+06	5.52444e+06	6.01082e+06	7.30976e+06	5.78095e+06	8.36036e+06	7.5485e+06	7.14788e+06		0.0006345	0.000631978	0.000647613	0.000626517	0.000631278	0.000636218	0.000635586	0.000612549	0.000647634	0.000625715	0.000624329	0.000583892		0.0006345	0.000631278	0.000647634	0.000631978	0.000636218	0.000625715	0.000647613	0.000635586	0.000624329	0.000626517	0.000612549	0.000583892		0.996024	1.00782	0.966154		1.02067	1.00682	0.964014		0.987418
Q867W8	Monalysin beta barrel Pore-forming domain-containing protein OS=Dictyostelium discoideum OX=44689 GN=DDB0217157 PE=4 SV=1	5.17888e+06	5.68849e+06	5.74363e+06	4.96213e+06	4.35193e+06	3.5334e+06	3.94093e+06	4.74558e+06	2.62783e+06	4.04034e+06	3.54566e+06	3.69185e+06		0.000387085	0.000391774	0.000397704	0.000396595	0.000396992	0.000406921	0.000416716	0.000397674	0.000294393	0.000302391	0.000293258	0.000301577		0.000387085	0.000396992	0.000294393	0.000391774	0.000406921	0.000302391	0.000397704	0.000416716	0.000293258	0.000396595	0.000397674	0.000301577		1.01211	1.02501	1.02717		1.02743	1.04968	0.996143		1.02457
Q86KZ6	Amidinotransferase OS=Dictyostelium discoideum OX=44689 GN=DDB0206556 PE=4 SV=2	5.20759e+06	5.10883e+06	5.7296e+06	3.61252e+06	4.54244e+06	3.13628e+06	3.23915e+06	5.70396e+06	3.68829e+06	5.20101e+06	5.09671e+06	4.44494e+06		0.000389231	0.000351852	0.000396732	0.000288729	0.000414371	0.000361187	0.000342509	0.000477985	0.000413196	0.000389259	0.000421544	0.000363095		0.000389231	0.000414371	0.000413196	0.000351852	0.000361187	0.000389259	0.000396732	0.000342509	0.000421544	0.000288729	0.000477985	0.000363095		0.903967	0.871651	0.94207		1.01927	0.826576	1.0202		0.741792
Q86K90	Uncharacterized protein OS=Dictyostelium discoideum OX=44689 GN=DDB0169070 PE=4 SV=1	2.53622e+06	2.90063e+06	2.85192e+06	2.51617e+06	2.27075e+06	1.75826e+06	1.97498e+06	2.35479e+06	1.71589e+06	2.51789e+06	2.279e+06	2.32928e+06		0.000189565	0.000199771	0.000197474	0.000201103	0.000207142	0.000202488	0.000208835	0.000197329	0.00019223	0.000188446	0.000188494	0.000190273		0.000189565	0.000207142	0.00019223	0.000199771	0.000202488	0.000188446	0.000197474	0.000208835	0.000188494	0.000201103	0.000197329	0.000190273		1.05384	0.977533	0.980317		1.04173	1.00817	0.980565		1.06087
Q54KL2	NAD-dependent epimerase/dehydratase domain-containing protein OS=Dictyostelium discoideum OX=44689 GN=DDB0187393 PE=4 SV=1	7.2133e+06	8.12383e+06	7.80727e+06	7.33254e+06	6.43923e+06	5.47317e+06	6.04911e+06	7.14111e+06	4.68758e+06	7.01114e+06	6.31261e+06	6.89155e+06		0.000539144	0.000559499	0.000540596	0.000586048	0.0005874	0.000630313	0.000639635	0.000598416	0.000525145	0.000524735	0.000522109	0.000562952		0.000539144	0.0005874	0.000525145	0.000559499	0.000630313	0.000524735	0.000540596	0.000639635	0.000522109	0.000586048	0.000598416	0.000562952		1.03775	1.07306	0.999219		1.00269	1.08893	0.994218		1.087
Q54RB5	50S ribosomal protein L4 OS=Dictyostelium discoideum OX=44689 GN=DDB0185424 PE=3 SV=1	6.26732e+06	7.25443e+06	6.87836e+06	6.41369e+06	5.24329e+06	4.23145e+06	4.55437e+06	5.61329e+06	4.39611e+06	6.61451e+06	5.98642e+06	6.10592e+06		0.000468438	0.000499623	0.000476275	0.00051261	0.000478303	0.000487312	0.000481581	0.000470386	0.000492492	0.00049505	0.000495131	0.000498777		0.000468438	0.000478303	0.000492492	0.000499623	0.000487312	0.00049505	0.000476275	0.000481581	0.000495131	0.00051261	0.000470386	0.000498777		1.06657	1.01883	1.00519		1.01673	1.00685	1.00536		1.0943
Q55FH2	Carbohydrate kinase PfkB domain-containing protein OS=Dictyostelium discoideum OX=44689 GN=DDB0189786 PE=3 SV=1	4.9731e+06	5.41694e+06	5.763e+06	5.20451e+06	4.51268e+06	3.56646e+06	3.88756e+06	4.93121e+06	3.72499e+06	5.24156e+06	4.66046e+06	4.7511e+06		0.000371704	0.000373072	0.000399045	0.000415967	0.000411656	0.000410729	0.000411073	0.000413229	0.000417307	0.000392295	0.000385462	0.000388105		0.000371704	0.000411656	0.000417307	0.000373072	0.000410729	0.000392295	0.000399045	0.000411073	0.000385462	0.000415967	0.000413229	0.000388105		1.00368	0.997748	0.940061		1.07355	0.998584	0.923688		1.11908
Q54JY6	Putative 5'-nucleotidase OS=Dictyostelium discoideum OX=44689 GN=DDB0230204 PE=3 SV=1	2.95968e+06	3.4698e+06	3.39577e+06	3.11242e+06	2.66258e+06	2.18766e+06	2.32802e+06	3.11966e+06	2.24375e+06	3.14199e+06	2.81863e+06	2.94845e+06		0.000221215	0.00023897	0.000235132	0.000248758	0.000242886	0.00025194	0.000246166	0.000261424	0.000251366	0.000235156	0.000233125	0.000240851		0.000221215	0.000242886	0.000251366	0.00023897	0.00025194	0.000235156	0.000235132	0.000246166	0.000233125	0.000248758	0.000261424	0.000240851		1.08026	1.03728	0.935516		1.06291	1.0135	0.927436		1.12451
Q54YZ1	Neuroblastoma-amplified sequence N-terminal domain-containing protein OS=Dictyostelium discoideum OX=44689 GN=DDB0204358 PE=4 SV=1	2.07002e+06	2.37441e+06	2.38192e+06	2.19155e+06	1.82551e+06	1.47055e+06	1.61159e+06	1.97313e+06	1.50794e+06	2.18316e+06	2.00141e+06	1.96898e+06		0.000154719	0.000163529	0.00016493	0.000175158	0.000166527	0.000169354	0.000170411	0.000165346	0.000168933	0.000163394	0.000165535	0.000160841		0.000154719	0.000166527	0.000168933	0.000163529	0.000169354	0.000163394	0.00016493	0.000170411	0.000165535	0.000175158	0.000165346	0.000160841		1.05694	1.01698	0.967213		1.066	1.02332	0.979884		1.1321
Q54VT5	Mannosyl-oligosaccharide glucosidase OS=Dictyostelium discoideum OX=44689 GN=DDB0206405 PE=3 SV=1	2.88219e+06	3.0413e+06	3.15512e+06	2.82425e+06	2.4546e+06	1.91644e+06	2.17314e+06	2.59765e+06	1.74962e+06	2.7077e+06	2.37483e+06	2.43149e+06		0.000215423	0.000209459	0.000218469	0.000225726	0.000223913	0.000220705	0.000229789	0.00021768	0.000196009	0.000202652	0.00019642	0.000198622		0.000215423	0.000223913	0.000196009	0.000209459	0.000220705	0.000202652	0.000218469	0.000229789	0.00019642	0.000225726	0.00021768	0.000198622		0.972313	0.985671	1.0339		1.01414	1.02624	1.0021		1.04783
Q556I5	PPR_long domain-containing protein OS=Dictyostelium discoideum OX=44689 GN=DDB0217100 PE=4 SV=1	3.63917e+06	3.93429e+06	3.98649e+06	3.71169e+06	3.04988e+06	2.3778e+06	2.54586e+06	3.44826e+06	2.93435e+06	4.11331e+06	3.90625e+06	3.80419e+06		0.000272003	0.00027096	0.000276035	0.000296655	0.000278216	0.000273837	0.0002692	0.00028896	0.000328732	0.000307853	0.000323082	0.000310754		0.000272003	0.000278216	0.000328732	0.00027096	0.000273837	0.000307853	0.000276035	0.0002692	0.000323082	0.000296655	0.00028896	0.000310754		0.996167	0.98426	0.936485		1.01482	0.967593	0.982812		1.09063
Q54MU5	Uncharacterized protein OS=Dictyostelium discoideum OX=44689 GN=DDB0186640 PE=3 SV=1	3.73085e+06	4.08192e+06	3.99693e+06	3.68895e+06	3.24354e+06	2.53371e+06	2.80269e+06	3.40393e+06	2.40311e+06	3.63023e+06	3.33801e+06	3.32651e+06		0.000278855	0.000281128	0.000276757	0.000294837	0.000295883	0.000291793	0.000296357	0.000285245	0.000269218	0.000271698	0.000276083	0.000271734		0.000278855	0.000295883	0.000269218	0.000281128	0.000291793	0.000271698	0.000276757	0.000296357	0.000276083	0.000294837	0.000285245	0.000271734		1.00815	0.986177	1.00921		0.992477	1.0016	1.0255		1.05731
Q869Z1	RNA helicase OS=Dictyostelium discoideum OX=44689 GN=DDB0217640 PE=3 SV=1	2.78972e+06	2.68415e+06	2.97541e+06	2.85473e+06	2.29191e+06	1.90681e+06	2.05339e+06	2.41556e+06	1.84781e+06	2.71685e+06	2.47125e+06	2.56974e+06		0.000208512	0.000184861	0.000206025	0.000228163	0.000209073	0.000219596	0.000217126	0.000202421	0.000207008	0.000203337	0.000204395	0.000209915		0.000208512	0.000209073	0.000207008	0.000184861	0.000219596	0.000203337	0.000206025	0.000217126	0.000204395	0.000228163	0.000202421	0.000209915		0.886574	1.05033	0.982265		0.988073	1.03852	0.987373		1.09424
F1A1N9	NADH dehydrogenase [ubiquinone] flavoprotein 1, mitochondrial OS=Dictyostelium purpureum OX=5786 GN=DICPUDRAFT_158468 PE=3 SV=1	8.41195e+06	9.32372e+06	8.40905e+06	7.46063e+06	6.38761e+06	5.04958e+06	5.55198e+06	7.06376e+06	5.12082e+06	8.51123e+06	7.22323e+06	7.34164e+06		0.000628735	0.000642137	0.000582264	0.000596286	0.000582691	0.00058153	0.000587069	0.000591934	0.000573681	0.000637006	0.000597425	0.000599719		0.000628735	0.000582691	0.000573681	0.000642137	0.00058153	0.000637006	0.000582264	0.000587069	0.000597425	0.000596286	0.000591934	0.000599719		1.02132	0.998008	1.11038		0.926089	1.00751	1.04139		0.94839
Q54WJ9	Aldehyde dehydrogenase OS=Dictyostelium discoideum OX=44689 GN=DDB0231482 PE=3 SV=1	4.92087e+06	5.02255e+06	5.43089e+06	3.69489e+06	3.56215e+06	2.71889e+06	2.69809e+06	4.14456e+06	2.97356e+06	4.51575e+06	4.21255e+06	3.88386e+06		0.0003678	0.00034591	0.000376049	0.000295311	0.000324946	0.000313119	0.000285297	0.000347309	0.000333125	0.000337972	0.000348415	0.000317263		0.0003678	0.000324946	0.000333125	0.00034591	0.000313119	0.000337972	0.000376049	0.000285297	0.000348415	0.000295311	0.000347309	0.000317263		0.940483	0.963602	1.01455		1.02243	0.877982	1.0459		0.802912
Q55CT6	Acyl-coenzyme A oxidase OS=Dictyostelium discoideum OX=44689 GN=DDB0216722 PE=3 SV=1	5.17797e+06	5.35397e+06	6.01891e+06	3.99981e+06	4.47317e+06	3.1714e+06	3.3823e+06	5.29749e+06	3.0807e+06	4.67119e+06	4.50921e+06	4.33913e+06		0.000387017	0.000368735	0.000416765	0.000319682	0.000408052	0.000365232	0.000357645	0.000443923	0.000345128	0.000349606	0.000372952	0.000354452		0.000387017	0.000408052	0.000345128	0.000368735	0.000365232	0.000349606	0.000416765	0.000357645	0.000372952	0.000319682	0.000443923	0.000354452		0.952762	0.895063	1.01298		1.07686	0.876471	1.08062		0.826016
A0A0U5KNR0	Formin G OS=Dictyostelium discoideum OX=44689 GN=forG PE=2 SV=1	3.49502e+06	3.761e+06	3.76866e+06	3.42427e+06	2.73174e+06	2.19703e+06	2.41468e+06	2.91795e+06	2.14073e+06	3.04719e+06	2.83132e+06	2.86204e+06		0.000261228	0.000259025	0.000260952	0.000273682	0.000249195	0.00025302	0.000255329	0.00024452	0.000239824	0.000228061	0.000234176	0.000233793		0.000261228	0.000249195	0.000239824	0.000259025	0.00025302	0.000228061	0.000260952	0.000255329	0.000234176	0.000273682	0.00024452	0.000233793		0.991567	1.01535	0.950951		0.998944	1.02462	0.976447		1.04768
Q8T680	ABC transporter AbcG13 OS=Dictyostelium discoideum OX=44689 GN=abcG13 PE=4 SV=1	129799	197787	315636	450658	134314	140158	231865	437893	82016.6	175735	288422	392702		9.70157e-06	1.36219e-05	2.18554e-05	3.60185e-05	1.22524e-05	1.61412e-05	2.45175e-05	3.66949e-05	9.18824e-06	1.31526e-05	2.38551e-05	3.20788e-05		9.70157e-06	1.22524e-05	9.18824e-06	1.36219e-05	1.61412e-05	1.31526e-05	2.18554e-05	2.45175e-05	2.38551e-05	3.60185e-05	3.66949e-05	3.20788e-05		1.40409	1.31739	1.43146		2.25277	2.00103	2.59626		3.71265
Q54EG7	RNA ligase domain-containing protein OS=Dictyostelium discoideum OX=44689 GN=DDB0183949 PE=4 SV=1	2.60884e+06	2.91755e+06	2.94667e+06	2.54487e+06	2.31108e+06	1.83891e+06	1.99274e+06	2.43022e+06	1.91775e+06	2.76278e+06	2.52197e+06	2.59876e+06		0.000194992	0.000200935	0.000204035	0.000203397	0.000210821	0.000211777	0.000210713	0.00020365	0.000214844	0.000206775	0.000208589	0.000212286		0.000194992	0.000210821	0.000214844	0.000200935	0.000211777	0.000206775	0.000204035	0.000210713	0.000208589	0.000203397	0.00020365	0.000212286		1.03048	1.00453	0.962444		1.04637	0.999485	0.970889		1.0431
B0G127	Tetratricopeptide-like helical domain-containing protein OS=Dictyostelium discoideum OX=44689 GN=vps39 PE=4 SV=1	3.20957e+06	3.53604e+06	3.5566e+06	2.91057e+06	2.74892e+06	2.19069e+06	2.32351e+06	3.06435e+06	2.13554e+06	3.22183e+06	2.87942e+06	2.86677e+06		0.000239893	0.000243532	0.000246268	0.000232626	0.000250762	0.000252289	0.000245689	0.000256788	0.000239243	0.000241131	0.000238154	0.000234179		0.000239893	0.000250762	0.000239243	0.000243532	0.000252289	0.000241131	0.000246268	0.000245689	0.000238154	0.000232626	0.000256788	0.000234179		1.01517	1.00609	1.00789		1.02657	0.979771	0.995447		0.969706
Q54CR3	Uncharacterized protein OS=Dictyostelium discoideum OX=44689 GN=DDB0184542 PE=4 SV=1	3.24036e+06	3.33303e+06	3.59112e+06	2.96805e+06	2.59688e+06	1.95024e+06	1.99318e+06	2.76969e+06	1.93445e+06	2.79186e+06	2.52163e+06	2.54895e+06		0.000242194	0.00022955	0.000248658	0.000237219	0.000236893	0.000224598	0.00021076	0.000232096	0.000216714	0.000208951	0.000208562	0.000208217		0.000242194	0.000236893	0.000216714	0.00022955	0.000224598	0.000208951	0.000248658	0.00021076	0.000208562	0.000237219	0.000232096	0.000208217		0.947792	0.948098	0.964178		1.02669	0.889685	0.962379		0.979457
Q54X54	CCAAT-binding factor domain-containing protein OS=Dictyostelium discoideum OX=44689 GN=DDB0205647 PE=3 SV=1	3.26662e+06	3.83171e+06	3.67079e+06	3.7492e+06	3.01792e+06	2.3325e+06	2.66958e+06	3.49389e+06	2.73219e+06	4.04141e+06	3.71141e+06	3.93247e+06		0.000244157	0.000263895	0.000254175	0.000299652	0.000275301	0.00026862	0.000282283	0.000292783	0.000306085	0.000302472	0.000306967	0.000321233		0.000244157	0.000275301	0.000306085	0.000263895	0.00026862	0.000302472	0.000254175	0.000282283	0.000306967	0.000299652	0.000292783	0.000321233		1.08084	0.975731	0.988196		1.04103	1.02536	1.00288		1.22729
Q54KR2	Trafficking protein particle complex subunit 11 domain-containing protein OS=Dictyostelium discoideum OX=44689 GN=DDB0187312 PE=4 SV=1	4.34614e+06	4.75154e+06	4.80433e+06	4.3605e+06	3.70793e+06	2.99978e+06	3.22127e+06	4.20615e+06	3.00014e+06	4.4566e+06	3.93735e+06	3.97663e+06		0.000324844	0.000327245	0.000332664	0.00034851	0.000338245	0.000345467	0.000340618	0.00035247	0.000336102	0.000333546	0.000325654	0.00032484		0.000324844	0.000338245	0.000336102	0.000327245	0.000345467	0.000333546	0.000332664	0.000340618	0.000325654	0.00034851	0.00035247	0.00032484		1.00739	1.02135	0.992393		1.02407	1.00702	0.968912		1.07286
Q54F78	THO complex subunit 2 OS=Dictyostelium discoideum OX=44689 GN=thoc2 PE=3 SV=2	2.25914e+06	2.468e+06	2.56834e+06	2.36515e+06	2.00994e+06	1.64222e+06	1.8054e+06	2.13885e+06	1.63349e+06	2.37042e+06	2.15899e+06	2.16874e+06		0.000168855	0.000169974	0.000177838	0.000189033	0.000183351	0.000189125	0.000190904	0.000179233	0.000182998	0.000177409	0.000178568	0.000177159		0.000168855	0.000183351	0.000182998	0.000169974	0.000189125	0.000177409	0.000177838	0.000190904	0.000178568	0.000189033	0.000179233	0.000177159		1.00663	1.03149	0.969458		1.0532	1.04119	0.975789		1.1195
Q54DB2	BLM10_mid domain-containing protein OS=Dictyostelium discoideum OX=44689 GN=DDB0184358 PE=3 SV=1	1.96017e+06	2.30227e+06	2.28938e+06	2.21465e+06	1.91404e+06	1.60102e+06	1.68051e+06	2.03686e+06	1.66918e+06	2.24861e+06	1.99611e+06	2.13371e+06		0.000146509	0.000158561	0.000158523	0.000177004	0.000174603	0.000184381	0.000177698	0.000170686	0.000186997	0.000168293	0.000165096	0.000174297		0.000146509	0.000174603	0.000186997	0.000158561	0.000184381	0.000168293	0.000158523	0.000177698	0.000165096	0.000177004	0.000170686	0.000174297		1.08226	1.056	0.899978		1.082	1.01773	0.882881		1.20814
F0ZE14	Glyceraldehyde-3-phosphate dehydrogenase OS=Dictyostelium purpureum OX=5786 GN=DICPUDRAFT_91547 PE=3 SV=1	2.62544e+07	1.80865e+07	2.73645e+07	2.50887e+07	2.25991e+07	1.81642e+07	2.01544e+07	2.52064e+07	1.77802e+07	2.70684e+07	2.25351e+07	2.53614e+07		0.00196233	0.00124564	0.00189479	0.0020052	0.00206154	0.00209186	0.00213114	0.00211226	0.0019919	0.00202588	0.00186385	0.00207171		0.00196233	0.00206154	0.0019919	0.00124564	0.00209186	0.00202588	0.00189479	0.00213114	0.00186385	0.0020052	0.00211226	0.00207171		0.634776	1.01471	1.01706		0.96558	1.03376	0.935716		1.02184
F0ZJ63	Methylcrotonyl-CoA carboxylase OS=Dictyostelium purpureum OX=5786 GN=DICPUDRAFT_78308 PE=4 SV=1	4.6177e+06	5.10892e+06	4.95805e+06	4.52165e+06	3.64179e+06	2.84554e+06	3.17351e+06	4.01485e+06	2.89999e+06	4.46139e+06	3.95184e+06	4.12872e+06		0.000345141	0.000351858	0.000343308	0.00036139	0.000332211	0.000327705	0.000335569	0.000336439	0.000324884	0.000333904	0.000326852	0.000337264		0.000345141	0.000332211	0.000324884	0.000351858	0.000327705	0.000333904	0.000343308	0.000335569	0.000326852	0.00036139	0.000336439	0.000337264		1.01946	0.986435	1.02776		0.99469	1.01011	1.00606		1.04708
Q54UQ7	Uncharacterized protein OS=Dictyostelium discoideum OX=44689 GN=DDB0215233 PE=3 SV=1	3.63552e+06	3.00272e+06	3.82289e+06	3.5976e+06	3.06514e+06	2.35744e+06	2.65016e+06	3.41311e+06	2.43978e+06	3.59224e+06	3.1619e+06	3.19408e+06		0.000271729	0.000206801	0.000264707	0.000287536	0.000279608	0.000271492	0.000280229	0.000286015	0.000273327	0.000268854	0.000261517	0.000260916		0.000271729	0.000279608	0.000273327	0.000206801	0.000271492	0.000268854	0.000264707	0.000280229	0.000261517	0.000287536	0.000286015	0.000260916		0.761056	0.970974	0.983638		0.974156	1.00222	0.956793		1.05817
F1A439	6-phosphogluconate dehydrogenase, decarboxylating OS=Dictyostelium purpureum OX=5786 GN=DICPUDRAFT_51512 PE=3 SV=1	2.97278e+06	2.96428e+06	3.45624e+06	2.33745e+06	2.20072e+06	1.62969e+06	1.6404e+06	2.45351e+06	2.01188e+06	3.03947e+06	2.97119e+06	2.73157e+06		0.000222194	0.000204154	0.000239319	0.000186819	0.000200754	0.000187682	0.000173457	0.000205601	0.000225389	0.000227483	0.000245744	0.000223135		0.000222194	0.000200754	0.000225389	0.000204154	0.000187682	0.000227483	0.000239319	0.000173457	0.000245744	0.000186819	0.000205601	0.000223135		0.91881	0.934885	1.00929		1.07707	0.864026	1.09031		0.840791
Q55CV3	Zinc finger C2HC5-type domain-containing protein OS=Dictyostelium discoideum OX=44689 GN=DDB0190646 PE=4 SV=1	3.34513e+06	3.91287e+06	3.63658e+06	3.43302e+06	2.98359e+06	2.36749e+06	2.56833e+06	3.05276e+06	2.44039e+06	3.42407e+06	3.07073e+06	3.0985e+06		0.000250025	0.000269485	0.000251806	0.000274382	0.00027217	0.00027265	0.000271576	0.000255817	0.000273395	0.000256268	0.000253976	0.000253108		0.000250025	0.00027217	0.000273395	0.000269485	0.00027265	0.000256268	0.000251806	0.000271576	0.000253976	0.000274382	0.000255817	0.000253108		1.07783	1.00176	0.937354		1.00712	0.99782	0.928972		1.09742
Q54FL9	SEC7 domain-containing protein OS=Dictyostelium discoideum OX=44689 GN=DDB0219603 PE=4 SV=1	1.83145e+06	2.1014e+06	2.04807e+06	1.90266e+06	1.56974e+06	1.34077e+06	1.44358e+06	1.74402e+06	1.32994e+06	1.84461e+06	1.70067e+06	1.7528e+06		0.000136888	0.000144726	0.000141814	0.000152069	0.000143195	0.000154408	0.000152645	0.000146147	0.000148992	0.000138056	0.00014066	0.000143182		0.000136888	0.000143195	0.000148992	0.000144726	0.000154408	0.000138056	0.000141814	0.000152645	0.00014066	0.000152069	0.000146147	0.000143182		1.05726	1.07831	0.926597		1.03598	1.06599	0.944077		1.1109
F0ZN82	SAM-dependent methyltransferase Erg6/SMT-type domain-containing protein OS=Dictyostelium purpureum OX=5786 GN=DICPUDRAFT_79655 PE=3 SV=1	93017.5	90799.6	101664	90911.6	83001.1	64136	72289.5	97669.2	72516.8	97474.2	84120	98178		6.95241e-06	6.25349e-06	7.03951e-06	7.26605e-06	7.57153e-06	7.38617e-06	7.64392e-06	8.18456e-06	8.12399e-06	7.29527e-06	6.95747e-06	8.01991e-06		6.95241e-06	7.57153e-06	8.12399e-06	6.25349e-06	7.38617e-06	7.29527e-06	7.03951e-06	7.64392e-06	6.95747e-06	7.26605e-06	8.18456e-06	8.01991e-06		0.899472	0.975519	0.89799		1.01253	1.00956	0.85641		1.04511
Q54Z21	Uncharacterized protein OS=Dictyostelium discoideum OX=44689 GN=DDB0204324 PE=4 SV=1	5.96407e+06	6.63973e+06	6.08187e+06	5.85532e+06	4.86464e+06	3.97213e+06	4.21006e+06	5.38018e+06	3.69209e+06	5.57493e+06	5.00863e+06	5.16828e+06		0.000445773	0.000457287	0.000421124	0.000467983	0.000443762	0.000457448	0.000445174	0.000450852	0.000413621	0.000417245	0.000414259	0.000422183		0.000445773	0.000443762	0.000413621	0.000457287	0.000457448	0.000417245	0.000421124	0.000445174	0.000414259	0.000467983	0.000450852	0.000422183		1.02583	1.03084	1.00876		0.944706	1.00318	1.00154		1.04982
Q55BA7	Protein MON2 homolog OS=Dictyostelium discoideum OX=44689 GN=DDB0216808 PE=4 SV=1	2.42927e+06	2.71322e+06	2.77113e+06	2.60749e+06	2.19181e+06	1.71503e+06	1.85524e+06	2.33899e+06	1.70926e+06	2.46382e+06	2.31917e+06	2.41161e+06		0.000181571	0.000186863	0.00019188	0.000208402	0.000199941	0.00019751	0.000196174	0.000196005	0.000191487	0.0001844	0.000191816	0.000196998		0.000181571	0.000199941	0.000191487	0.000186863	0.00019751	0.0001844	0.00019188	0.000196174	0.000191816	0.000208402	0.000196005	0.000196998		1.02915	0.987839	0.962987		1.05678	0.98116	1.00172		1.14777
Q54TL4	SAM-dependent MTase RsmB/NOP-type domain-containing protein OS=Dictyostelium discoideum OX=44689 GN=DDB0204605 PE=3 SV=1	4.7602e+06	4.75375e+06	5.07518e+06	4.61381e+06	3.86471e+06	3.09982e+06	3.22813e+06	4.50589e+06	3.41161e+06	4.96703e+06	4.47017e+06	5.08873e+06		0.000355792	0.000327397	0.000351418	0.000368756	0.000352547	0.000356988	0.000341344	0.000377588	0.000382199	0.000371747	0.000369723	0.000415685		0.000355792	0.000352547	0.000382199	0.000327397	0.000356988	0.000371747	0.000351418	0.000341344	0.000369723	0.000368756	0.000377588	0.000415685		0.920194	1.0126	0.972654		0.987708	0.968222	0.967357		1.03644
Q54QN6	Uncharacterized protein OS=Dictyostelium discoideum OX=44689 GN=DDB0185652 PE=4 SV=1	6.96773e+06	7.46974e+06	7.38988e+06	5.57439e+06	6.0591e+06	4.86074e+06	5.37657e+06	6.6673e+06	5.60991e+06	8.35156e+06	7.91707e+06	7.72022e+06		0.000520789	0.000514451	0.000511695	0.000445529	0.000552724	0.000559784	0.000568521	0.000558712	0.000628473	0.000625056	0.000654813	0.000630644		0.000520789	0.000552724	0.000628473	0.000514451	0.000559784	0.000625056	0.000511695	0.000568521	0.000654813	0.000445529	0.000558712	0.000630644		0.98783	1.01277	0.994563		0.982537	1.02858	1.04191		0.855489
Q54D27	Mitochondrial import inner membrane translocase subunit Tim21 OS=Dictyostelium discoideum OX=44689 GN=DDB0184446 PE=4 SV=1	3.89992e+06	4.18336e+06	4.26101e+06	3.87949e+06	3.37067e+06	2.4275e+06	2.6704e+06	3.59925e+06	2.6941e+06	4.01506e+06	3.69991e+06	3.69405e+06		0.000291492	0.000288114	0.000295043	0.000310065	0.00030748	0.000279561	0.000282369	0.000301612	0.000301817	0.0003005	0.000306016	0.000301757		0.000291492	0.00030748	0.000301817	0.000288114	0.000279561	0.0003005	0.000295043	0.000282369	0.000306016	0.000310065	0.000301612	0.000301757		0.988411	0.909201	0.995634		1.01218	0.918332	1.01391		1.06372
Q54WR3	Uncharacterized protein OS=Dictyostelium discoideum OX=44689 GN=DDB0205795 PE=4 SV=1	3.18775e+06	3.59482e+06	3.63361e+06	3.13499e+06	3.35944e+06	2.67395e+06	2.84606e+06	3.79504e+06	2.19915e+06	3.14417e+06	2.83762e+06	2.67435e+06		0.000238262	0.00024758	0.000251601	0.000250562	0.000306455	0.000307943	0.000300943	0.00031802	0.000246369	0.00023532	0.000234696	0.000218461		0.000238262	0.000306455	0.000246369	0.00024758	0.000307943	0.00023532	0.000251601	0.000300943	0.000234696	0.000250562	0.00031802	0.000218461		1.03911	1.00486	0.955151		1.05598	0.982013	0.95262		1.05163
F0ZVA4	Ribosomal protein L23a OS=Dictyostelium purpureum OX=5786 GN=DICPUDRAFT_92654 PE=3 SV=1	1.43655e+07	1.51341e+07	1.45692e+07	1.46299e+07	1.13703e+07	9.48028e+06	1.00107e+07	1.2113e+07	8.82911e+06	1.35544e+07	1.30398e+07	1.3234e+07		0.00107372	0.00104231	0.00100881	0.00116928	0.00103722	0.00109179	0.00105854	0.00101506	0.000989118	0.00101445	0.00107851	0.00108105		0.00107372	0.00103722	0.000989118	0.00104231	0.00109179	0.00101445	0.00100881	0.00105854	0.00107851	0.00116928	0.00101506	0.00108105		0.970743	1.05261	1.02561		0.939545	1.02055	1.09038		1.089
Q55ED2	Arrestin_C domain-containing protein OS=Dictyostelium discoideum OX=44689 GN=DDB0190152 PE=4 SV=1	1.49295e+06	1.70418e+06	1.7458e+06	1.55988e+06	1.3352e+06	1.10019e+06	1.17542e+06	1.43207e+06	1.02554e+06	1.59261e+06	1.38979e+06	1.3865e+06		0.000111588	0.00011737	0.000120883	0.000124673	0.0001218	0.000126703	0.000124289	0.000120006	0.00011489	0.000119196	0.000114948	0.00011326		0.000111588	0.0001218	0.00011489	0.00011737	0.000126703	0.000119196	0.000120883	0.000124289	0.000114948	0.000124673	0.000120006	0.00011326		1.05181	1.04026	1.03747		1.0833	1.02044	1.0005		1.11726
Q75JN6	Cytochrome b5 A OS=Dictyostelium discoideum OX=44689 GN=cyb5A PE=3 SV=1	3.65342e+06	4.0601e+06	3.50251e+06	3.30824e+06	3.36979e+06	2.70918e+06	3.17871e+06	3.2069e+06	3.12062e+06	3.77793e+06	3.20912e+06	3.34524e+06		0.000273067	0.000279624	0.000242523	0.000264409	0.000307399	0.000312	0.000336118	0.000268734	0.0003496	0.000282752	0.000265423	0.000273264		0.000273067	0.000307399	0.0003496	0.000279624	0.000312	0.000282752	0.000242523	0.000336118	0.000265423	0.000264409	0.000268734	0.000273264		1.02401	1.01497	0.808786		0.888143	1.09343	0.759219		0.968292
Q54XW8	DH domain-containing protein OS=Dictyostelium discoideum OX=44689 GN=gxcII PE=4 SV=2	2.60642e+06	2.77525e+06	2.80138e+06	2.55101e+06	2.20125e+06	1.70766e+06	1.92449e+06	2.47079e+06	1.77167e+06	2.46565e+06	2.33485e+06	2.33997e+06		0.000194812	0.000191135	0.000193975	0.000203887	0.000200802	0.000196661	0.000203497	0.000207049	0.000198479	0.000184537	0.000193113	0.000191146		0.000194812	0.000200802	0.000198479	0.000191135	0.000196661	0.000184537	0.000193975	0.000203497	0.000193113	0.000203887	0.000207049	0.000191146		0.981127	0.979377	0.929755		0.995703	1.01342	0.972963		1.04659
F0ZYD1	AAA+ ATPase domain-containing protein OS=Dictyostelium purpureum OX=5786 GN=DICPUDRAFT_92867 PE=3 SV=1	1.50901e+07	1.70135e+07	1.6693e+07	1.5558e+07	1.2984e+07	9.92471e+06	1.10573e+07	1.42565e+07	1.03462e+07	1.48651e+07	1.38549e+07	1.33063e+07		0.00112788	0.00117175	0.00115586	0.00124346	0.00118443	0.00114297	0.0011692	0.00119467	0.00115908	0.00111255	0.00114592	0.00108696		0.00112788	0.00118443	0.00115908	0.00117175	0.00114297	0.00111255	0.00115586	0.0011692	0.00114592	0.00124346	0.00119467	0.00108696		1.03889	0.964995	0.95986		1.02481	0.987141	0.988652		1.10248
Q54IA6	SH3 domain-containing protein OS=Dictyostelium discoideum OX=44689 GN=DDB0188159 PE=4 SV=1	3.31941e+06	3.81669e+06	3.91374e+06	3.50632e+06	3.02384e+06	2.39436e+06	2.61142e+06	3.31174e+06	2.35981e+06	3.28657e+06	3.20896e+06	3.2174e+06		0.000248103	0.000262861	0.000270997	0.00028024	0.000275841	0.000275744	0.000276133	0.00027752	0.000264367	0.000245977	0.000265409	0.000262821		0.000248103	0.000275841	0.000264367	0.000262861	0.000275744	0.000245977	0.000270997	0.000276133	0.000265409	0.00028024	0.00027752	0.000262821		1.05948	0.99965	0.930435		1.09228	1.00106	1.00394		1.12953
Q54B26	Uncharacterized protein OS=Dictyostelium discoideum OX=44689 GN=DDB0192211 PE=3 SV=1	3.98409e+06	4.47267e+06	4.36898e+06	4.00124e+06	3.286e+06	2.52162e+06	2.93718e+06	3.66228e+06	2.74816e+06	3.86536e+06	3.64718e+06	3.61331e+06		0.000297783	0.000308039	0.000302519	0.000319796	0.000299756	0.0002904	0.000310578	0.000306894	0.000307874	0.000289295	0.000301654	0.000295161		0.000297783	0.000299756	0.000307874	0.000308039	0.0002904	0.000289295	0.000302519	0.000310578	0.000301654	0.000319796	0.000306894	0.000295161		1.03444	0.968787	0.939653		1.01591	1.0361	0.979797		1.07392
Q54IN8	Uncharacterized protein OS=Dictyostelium discoideum OX=44689 GN=DDB0188026 PE=4 SV=1	3.24112e+06	3.6632e+06	3.44005e+06	3.3813e+06	2.76019e+06	2.33547e+06	2.50232e+06	3.1294e+06	2.17551e+06	3.34541e+06	2.95322e+06	3.28441e+06		0.000242251	0.000252289	0.000238198	0.000270248	0.000251791	0.000268963	0.000264596	0.00026224	0.000243721	0.000250381	0.000244258	0.000268295		0.000242251	0.000251791	0.000243721	0.000252289	0.000268963	0.000250381	0.000238198	0.000264596	0.000244258	0.000270248	0.00026224	0.000268295		1.04144	1.0682	1.02733		0.98327	1.05086	1.0022		1.11557
Q86L43	PH domain-containing protein OS=Dictyostelium discoideum OX=44689 GN=DDB0168965 PE=4 SV=1	2.61587e+06	3.07686e+06	2.78709e+06	2.549e+06	2.13999e+06	1.77832e+06	1.8774e+06	2.12572e+06	1.71446e+06	2.6294e+06	2.38042e+06	2.29912e+06		0.000195518	0.000211907	0.000192985	0.000203727	0.000195214	0.000204798	0.000198517	0.000178133	0.00019207	0.000196792	0.000196882	0.000187809		0.000195518	0.000195214	0.00019207	0.000211907	0.000204798	0.000196792	0.000192985	0.000198517	0.000196882	0.000203727	0.000178133	0.000187809		1.08382	1.0491	1.02459		0.987046	1.01692	1.02505		1.04198
F1A5T8	Eukaryotic translation initiation factor 2 alpha OS=Dictyostelium purpureum OX=5786 GN=DICPUDRAFT_160156 PE=3 SV=1	1.08927e+07	1.07674e+07	1.11608e+07	1.07067e+07	9.54968e+06	7.85057e+06	8.42522e+06	1.04586e+07	7.49393e+06	1.16008e+07	1.02454e+07	1.06872e+07		0.000814149	0.000741563	0.000772805	0.000855728	0.000871141	0.000904104	0.000890886	0.000876414	0.000839538	0.000868237	0.000847389	0.00087301		0.000814149	0.000871141	0.000839538	0.000741563	0.000904104	0.000868237	0.000772805	0.000890886	0.000847389	0.000855728	0.000876414	0.00087301		0.910844	1.03784	1.03418		0.949218	1.02267	1.00935		1.05107
Q54TA6	Tubulin alpha chain OS=Dictyostelium discoideum OX=44689 GN=DDB0204271 PE=3 SV=1	2.44557e+06	2.74168e+06	2.6442e+06	2.39762e+06	1.93676e+06	1.69426e+06	1.81002e+06	2.08628e+06	1.64129e+06	2.43709e+06	2.17628e+06	2.26707e+06		0.000182789	0.000188823	0.000183091	0.000191628	0.000176675	0.000195118	0.000191392	0.000174827	0.000183872	0.0001824	0.000179998	0.000185191		0.000182789	0.000176675	0.000183872	0.000188823	0.000195118	0.0001824	0.000183091	0.000191392	0.000179998	0.000191628	0.000174827	0.000185191		1.03301	1.10439	0.991991		1.00165	1.0833	0.97893		1.04836
Q54T73	EGF-like domain-containing protein OS=Dictyostelium discoideum OX=44689 GN=DDB0205055 PE=4 SV=1	3.07947e+06	3.2111e+06	3.46024e+06	2.93491e+06	2.83245e+06	2.23388e+06	2.49967e+06	3.05904e+06	2.36494e+06	3.2623e+06	3.10338e+06	2.8718e+06		0.000230169	0.000221153	0.000239596	0.000234571	0.000258381	0.000257263	0.000264316	0.000256344	0.000264943	0.000244161	0.000256678	0.000234589		0.000230169	0.000258381	0.000264943	0.000221153	0.000257263	0.000244161	0.000239596	0.000264316	0.000256678	0.000234571	0.000256344	0.000234589		0.960827	0.995673	0.921561		1.04096	1.02297	0.968805		1.01912
F0ZMC1	TRASH domain-containing protein OS=Dictyostelium purpureum OX=5786 GN=DICPUDRAFT_98062 PE=3 SV=1	4.04758e+07	4.40208e+07	3.98823e+07	3.66814e+07	3.1724e+07	2.57517e+07	2.67263e+07	3.26467e+07	2.67624e+07	4.2852e+07	3.46572e+07	3.60572e+07		0.00302528	0.00303177	0.00276155	0.00293173	0.00289393	0.00296568	0.00282605	0.00273575	0.00299817	0.00320717	0.00286646	0.00294541		0.00302528	0.00289393	0.00299817	0.00303177	0.00296568	0.00320717	0.00276155	0.00282605	0.00286646	0.00293173	0.00273575	0.00294541		1.00214	1.02479	1.06971		0.912824	0.976543	0.956069		0.969077
Q54YZ6	Rac guanyl-nucleotide exchange factor OS=Dictyostelium discoideum OX=44689 GN=racgef1 PE=4 SV=1	3.04027e+06	3.18414e+06	3.24217e+06	2.47292e+06	2.53338e+06	1.8511e+06	2.00563e+06	2.79358e+06	2.04913e+06	2.98031e+06	2.79893e+06	2.65803e+06		0.000227239	0.000219296	0.000224496	0.000197647	0.0002311	0.00021318	0.000212076	0.000234098	0.000229562	0.000223056	0.000231497	0.000217127		0.000227239	0.0002311	0.000229562	0.000219296	0.00021318	0.000223056	0.000224496	0.000212076	0.000231497	0.000197647	0.000234098	0.000217127		0.965047	0.922458	0.971656		0.987932	0.917681	1.00843		0.869775
F0ZJY6	Proteasome subunit beta OS=Dictyostelium purpureum OX=5786 GN=DICPUDRAFT_55023 PE=3 SV=1	5.68921e+06	6.67857e+06	6.43442e+06	5.5893e+06	5.21541e+06	4.33162e+06	4.74481e+06	5.38822e+06	3.98414e+06	6.20263e+06	5.38372e+06	5.81184e+06		0.000425228	0.000459962	0.000445536	0.000446721	0.000475761	0.000498848	0.000501718	0.000451526	0.00044634	0.000464224	0.000445282	0.000474754		0.000425228	0.000475761	0.00044634	0.000459962	0.000498848	0.000464224	0.000445536	0.000501718	0.000445282	0.000446721	0.000451526	0.000474754		1.08168	1.04853	1.04007		1.04776	1.05456	0.997629		1.05054
Q55GV8	AAA+ ATPase domain-containing protein OS=Dictyostelium discoideum OX=44689 GN=DDB0189322 PE=3 SV=1	4.05714e+06	4.54814e+06	4.47268e+06	4.15053e+06	3.4205e+06	2.57946e+06	2.90877e+06	3.5748e+06	2.93877e+06	4.30891e+06	3.75901e+06	3.86805e+06		0.000303242	0.000313236	0.0003097	0.000331729	0.000312025	0.000297062	0.000307574	0.000299564	0.000329227	0.000322492	0.000310904	0.000315971		0.000303242	0.000312025	0.000329227	0.000313236	0.000297062	0.000322492	0.0003097	0.000307574	0.000310904	0.000331729	0.000299564	0.000315971		1.03296	0.952044	0.979543		1.0213	0.985735	0.944345		1.09394
Q54JE9	E3 ubiquitin-protein ligase OS=Dictyostelium discoideum OX=44689 GN=DDB0187780 PE=3 SV=1	2.74441e+06	3.02212e+06	3.02883e+06	2.56497e+06	2.3376e+06	1.77059e+06	1.93387e+06	2.49085e+06	1.96326e+06	2.87705e+06	2.57461e+06	2.61315e+06		0.000205125	0.000208137	0.000209724	0.000205004	0.00021324	0.000203908	0.000204489	0.00020873	0.000219942	0.000215327	0.000212943	0.000213461		0.000205125	0.00021324	0.000219942	0.000208137	0.000203908	0.000215327	0.000209724	0.000204489	0.000212943	0.000205004	0.00020873	0.000213461		1.01468	0.956238	0.979018		1.02242	0.958959	0.96818		0.999406
C7FZZ8	phosphatidylserine decarboxylase OS=Dictyostelium discoideum OX=44689 GN=DDB_G0276503 PE=4 SV=1	2.91424e+06	2.71359e+06	3.08919e+06	2.89304e+06	2.17066e+06	1.65725e+06	1.87895e+06	2.28363e+06	1.83043e+06	2.85514e+06	2.57034e+06	2.66579e+06		0.000217819	0.000186889	0.000213903	0.000231224	0.000198012	0.000190856	0.000198681	0.000191366	0.000205062	0.000213687	0.00021259	0.000217762		0.000217819	0.000198012	0.000205062	0.000186889	0.000190856	0.000213687	0.000213903	0.000198681	0.00021259	0.000231224	0.000191366	0.000217762		0.858	0.963859	1.04206		0.982022	1.00338	1.03671		1.06154
Q54XG4	RBR-type E3 ubiquitin transferase OS=Dictyostelium discoideum OX=44689 GN=DDB0215278 PE=4 SV=1	3.63904e+06	4.03754e+06	4.12442e+06	3.11441e+06	3.1754e+06	2.36004e+06	2.45869e+06	3.54679e+06	2.53024e+06	3.88131e+06	3.41551e+06	3.4249e+06		0.000271993	0.000278071	0.000285586	0.000248917	0.000289667	0.000271792	0.000259983	0.000297216	0.00028346	0.000290489	0.000282493	0.000279771		0.000271993	0.000289667	0.00028346	0.000278071	0.000271792	0.000290489	0.000285586	0.000259983	0.000282493	0.000248917	0.000297216	0.000279771		1.02235	0.938291	1.0248		1.04998	0.897524	0.996588		0.915161
Q86AE2	Pyridine nucleotide-disulphide oxidoreductase, NAD-binding region domain-containing protein OS=Dictyostelium discoideum OX=44689 GN=DDB0168392 PE=3 SV=1	2.64888e+06	2.52407e+06	2.67376e+06	2.46101e+06	2.13639e+06	1.72836e+06	1.86262e+06	2.29356e+06	1.88241e+06	2.80939e+06	2.45e+06	2.76348e+06		0.000197985	0.000173836	0.000185138	0.000196694	0.000194886	0.000199045	0.000196954	0.000192197	0.000210884	0.000210263	0.000202637	0.000225742		0.000197985	0.000194886	0.000210884	0.000173836	0.000199045	0.000210263	0.000185138	0.000196954	0.000202637	0.000196694	0.000192197	0.000225742		0.878026	1.02134	0.997055		0.935108	1.01061	0.960891		0.99348
F1A421	Guanine nucleotide-binding protein subunit beta OS=Dictyostelium purpureum OX=5786 GN=DICPUDRAFT_93216 PE=3 SV=1	6.72331e+06	6.12244e+06	6.9866e+06	3.32837e+06	4.21892e+06	2.76055e+06	2.62444e+06	5.54001e+06	3.86418e+06	5.84077e+06	5.58518e+06	4.96626e+06		0.000502521	0.000421661	0.00048377	0.000266017	0.000384859	0.000317917	0.000277509	0.000464246	0.0004329	0.000437141	0.000461944	0.000405681		0.000502521	0.000384859	0.0004329	0.000421661	0.000317917	0.000437141	0.00048377	0.000277509	0.000461944	0.000266017	0.000464246	0.000405681		0.839092	0.826062	1.0098		0.962687	0.721068	1.06709		0.529366
F0Z865	40S ribosomal protein S6 OS=Dictyostelium purpureum OX=5786 GN=DICPUDRAFT_44938 PE=3 SV=1	2.24524e+07	2.6521e+07	2.51652e+07	2.40648e+07	1.61245e+07	1.29783e+07	1.45645e+07	1.88825e+07	1.44972e+07	2.30895e+07	2.27833e+07	2.19331e+07		0.00167816	0.00182654	0.0017425	0.00192336	0.00147091	0.00149463	0.00154005	0.00158233	0.0016241	0.00172809	0.00188438	0.00179166		0.00167816	0.00147091	0.0016241	0.00182654	0.00149463	0.00172809	0.0017425	0.00154005	0.00188438	0.00192336	0.00158233	0.00179166		1.08842	1.01613	1.06403		1.03834	1.04701	1.16026		1.14611
F0ZP61	Actin bundling protein OS=Dictyostelium purpureum OX=5786 GN=DICPUDRAFT_92251 PE=4 SV=1	1.14851e+07	1.18217e+07	1.23414e+07	1.00271e+07	9.1815e+06	6.71892e+06	7.33104e+06	1.02332e+07	8.01193e+06	1.1086e+07	1.07589e+07	1.02218e+07		0.000858427	0.000814179	0.000854552	0.00080141	0.000837555	0.000773779	0.000775187	0.000857528	0.00089757	0.00082971	0.000889854	0.000834995		0.000858427	0.000837555	0.00089757	0.000814179	0.000773779	0.00082971	0.000854552	0.000775187	0.000889854	0.00080141	0.000857528	0.000834995		0.948454	0.923854	0.924396		0.995486	0.925536	0.991404		0.93358
Q54F53	Vacuolar protein sorting-associated protein 33A OS=Dictyostelium discoideum OX=44689 GN=DDB0189239 PE=3 SV=1	1.88854e+06	1.94965e+06	1.98167e+06	1.56342e+06	1.49132e+06	1.1823e+06	1.30143e+06	1.63367e+06	1.24958e+06	1.81452e+06	1.67716e+06	1.65505e+06		0.000141155	0.000134275	0.000137216	0.000124955	0.000136041	0.000136158	0.000137614	0.0001369	0.00013999	0.000135804	0.000138716	0.000135197		0.000141155	0.000136041	0.00013999	0.000134275	0.000136158	0.000135804	0.000137216	0.000137614	0.000138716	0.000124955	0.0001369	0.000135197		0.951262	1.00086	0.970102		0.972094	1.01156	0.990899		0.885234
Q55FF2	Uncharacterized protein OS=Dictyostelium discoideum OX=44689 GN=DDB0189804 PE=4 SV=1	6.50941e+06	7.71223e+06	7.85423e+06	6.97213e+06	5.78815e+06	4.7816e+06	5.24632e+06	6.51522e+06	4.40363e+06	6.75644e+06	6.09842e+06	6.1266e+06		0.000486533	0.000531152	0.000543847	0.000557243	0.000528007	0.000550669	0.000554748	0.000545967	0.000493335	0.000505673	0.000504393	0.000500466		0.000486533	0.000528007	0.000493335	0.000531152	0.000550669	0.000505673	0.000543847	0.000554748	0.000504393	0.000557243	0.000545967	0.000500466		1.09171	1.04292	1.02501		1.1178	1.05064	1.02242		1.14533
Q86KA1	Ribosomal protein L7/L12 C-terminal domain-containing protein OS=Dictyostelium discoideum OX=44689 GN=DDB0167610 PE=4 SV=1	1.04155e+07	1.1085e+07	1.05052e+07	1.03268e+07	7.71569e+06	6.5609e+06	7.12271e+06	8.54114e+06	7.08668e+06	9.89159e+06	9.58613e+06	9.9514e+06		0.000778485	0.000763441	0.000727405	0.00082536	0.000703841	0.000755581	0.000753158	0.000715737	0.000793915	0.000740317	0.000792858	0.000812903		0.000778485	0.000703841	0.000793915	0.000763441	0.000755581	0.000740317	0.000727405	0.000753158	0.000792858	0.00082536	0.000715737	0.000812903		0.980675	1.07351	0.932489		0.934385	1.07007	0.998669		1.06021
A9CLV8	ATPase subunit 4 OS=Dictyostelium discoideum OX=44689 GN=atp4 PE=4 SV=1	1.23399e+07	1.39098e+07	1.3533e+07	1.24995e+07	1.00215e+07	8.23541e+06	9.14476e+06	1.02929e+07	7.95314e+06	1.21063e+07	1.0731e+07	1.15365e+07		0.000922321	0.000957984	0.000937062	0.000999015	0.000914179	0.000948424	0.000966971	0.000862535	0.000890983	0.000906071	0.000887547	0.000942388		0.000922321	0.000914179	0.000890983	0.000957984	0.000948424	0.000906071	0.000937062	0.000966971	0.000887547	0.000999015	0.000862535	0.000942388		1.03867	1.03746	1.01693		1.01598	1.05775	0.996143		1.08315
Q553R1	Vesicle tethering protein Uso1/P115-like head domain-containing protein OS=Dictyostelium discoideum OX=44689 GN=DDB0202550 PE=4 SV=1	4.03198e+06	4.48442e+06	4.28868e+06	4.02549e+06	3.39692e+06	2.68978e+06	2.93749e+06	3.91934e+06	2.79511e+06	3.86994e+06	3.57797e+06	3.73094e+06		0.000301362	0.000308848	0.000296959	0.000321735	0.000309874	0.000309767	0.000310611	0.000328436	0.000313133	0.000289638	0.00029593	0.00030477		0.000301362	0.000309874	0.000313133	0.000308848	0.000309767	0.000289638	0.000296959	0.000310611	0.00029593	0.000321735	0.000328436	0.00030477		1.02484	0.999655	0.924968		0.985389	1.00238	0.945061		1.0676
Q54Z28	poly(ADP-ribose) glycohydrolase OS=Dictyostelium discoideum OX=44689 GN=DDB0204317 PE=3 SV=1	1.49872e+06	1.71929e+06	1.63937e+06	1.43819e+06	1.27416e+06	996622	1.18313e+06	1.33149e+06	1.03351e+06	1.45306e+06	1.41882e+06	1.3567e+06		0.000112019	0.00011841	0.000113514	0.000114946	0.000116232	0.000114775	0.000125105	0.000111577	0.000115783	0.000108751	0.000117349	0.000110825		0.000112019	0.000116232	0.000115783	0.00011841	0.000114775	0.000108751	0.000113514	0.000125105	0.000117349	0.000114946	0.000111577	0.000110825		1.05705	0.987468	0.939264		1.01335	1.07634	1.01352		1.02613
F0ZKE4	40S ribosomal protein S28 OS=Dictyostelium purpureum OX=5786 GN=DICPUDRAFT_47614 PE=3 SV=1	3.64501e+06	3.68355e+06	3.37943e+06	1.35505e+06	2.43745e+06	1.73571e+06	1.72242e+06	2.75803e+06	1.83541e+06	3.02391e+06	2.79894e+06	2.88571e+06		0.000272439	0.000253691	0.000234	0.000108302	0.000222349	0.000199892	0.00018213	0.00023112	0.000205619	0.000226318	0.000231497	0.000235726		0.000272439	0.000222349	0.000205619	0.000253691	0.000199892	0.000226318	0.000234	0.00018213	0.000231497	0.000108302	0.00023112	0.000235726		0.931184	0.899	1.10067		0.858909	0.819115	1.12585		0.397526
Q55DZ3	Uncharacterized protein OS=Dictyostelium discoideum OX=44689 GN=DDB0190281 PE=4 SV=1	2.10216e+06	2.47526e+06	2.39951e+06	2.30243e+06	1.90869e+06	1.64216e+06	1.7555e+06	2.09761e+06	1.54809e+06	2.37664e+06	2.06111e+06	2.16988e+06		0.000157122	0.000170475	0.000166149	0.00018402	0.000174114	0.000189118	0.000185627	0.000175777	0.000173431	0.000177875	0.000170472	0.000177252		0.000157122	0.000174114	0.000173431	0.000170475	0.000189118	0.000177875	0.000166149	0.000185627	0.000170472	0.00018402	0.000175777	0.000177252		1.08498	1.08617	1.02562		1.05745	1.06612	0.982939		1.1712
F0ZET3	Peptidase M16 C-terminal domain-containing protein OS=Dictyostelium purpureum OX=5786 GN=DICPUDRAFT_97218 PE=4 SV=1	1.08328e+07	1.17022e+07	1.32721e+07	1.14095e+07	8.5432e+06	6.34371e+06	7.06525e+06	1.10185e+07	8.51117e+06	1.20657e+07	1.21519e+07	1.01996e+07		0.000809674	0.000805946	0.000918993	0.000911893	0.000779328	0.000730568	0.000747082	0.000923339	0.000953498	0.000903031	0.00100507	0.000833176		0.000809674	0.000779328	0.000953498	0.000805946	0.000730568	0.000903031	0.000918993	0.000747082	0.00100507	0.000911893	0.000923339	0.000833176		0.995395	0.937434	0.947072		1.13502	0.958624	1.05409		1.12625
Q54X55	Poly [ADP-ribose] polymerase OS=Dictyostelium discoideum OX=44689 GN=adprt1B PE=4 SV=1	2.35974e+06	2.63423e+06	2.67688e+06	2.24918e+06	1.94733e+06	1.58723e+06	1.70544e+06	2.07433e+06	1.51053e+06	2.08613e+06	1.9408e+06	1.93375e+06		0.000176374	0.000181423	0.000185354	0.000179764	0.00017764	0.000182792	0.000180334	0.000173826	0.000169223	0.000156132	0.000160521	0.000157963		0.000176374	0.00017764	0.000169223	0.000181423	0.000182792	0.000156132	0.000185354	0.000180334	0.000160521	0.000179764	0.000173826	0.000157963		1.02863	1.029	0.922643		1.05091	1.01517	0.948578		1.01922
Q54U95	Uncharacterized protein OS=Dictyostelium discoideum OX=44689 GN=DDB0218292 PE=4 SV=1	1.14772e+07	1.24557e+07	1.20545e+07	9.68349e+06	9.8561e+06	7.60896e+06	8.12951e+06	1.08616e+07	7.27014e+06	1.10141e+07	1.00034e+07	1.03707e+07		0.000857838	0.000857843	0.000834687	0.000773946	0.000899093	0.00087628	0.000859618	0.000910185	0.000814467	0.00082433	0.000827375	0.000847159		0.000857838	0.000899093	0.000814467	0.000857843	0.00087628	0.00082433	0.000834687	0.000859618	0.000827375	0.000773946	0.000910185	0.000847159		1.00001	0.974627	1.01211		0.973012	0.956094	1.01585		0.902206
Q54R72	Tr-type G domain-containing protein OS=Dictyostelium discoideum OX=44689 GN=DDB0185466 PE=3 SV=1	3.66432e+06	4.15933e+06	4.23059e+06	3.67356e+06	3.07786e+06	2.44217e+06	2.72191e+06	3.33021e+06	2.50998e+06	3.67484e+06	3.2573e+06	3.38228e+06		0.000273882	0.000286459	0.000292937	0.000293606	0.000280769	0.00028125	0.000287816	0.000279067	0.000281191	0.000275036	0.000269408	0.00027629		0.000273882	0.000280769	0.000281191	0.000286459	0.00028125	0.000275036	0.000292937	0.000287816	0.000269408	0.000293606	0.000279067	0.00027629		1.04592	1.00171	0.978112		1.06957	1.0251	0.958097		1.07202
F0ZNE3	SH2 domain-containing protein OS=Dictyostelium purpureum OX=5786 GN=DICPUDRAFT_55744 PE=4 SV=1	5.41917e+06	5.08648e+06	5.3283e+06	4.04446e+06	4.23652e+06	3.31303e+06	3.25814e+06	4.59974e+06	3.1912e+06	4.81403e+06	4.26029e+06	4.41434e+06		0.000405045	0.000350313	0.000368945	0.000323251	0.000386464	0.000381542	0.000344518	0.000385453	0.000357507	0.000360296	0.000352364	0.000360595		0.000405045	0.000386464	0.000357507	0.000350313	0.000381542	0.000360296	0.000368945	0.000344518	0.000352364	0.000323251	0.000385453	0.000360595		0.864874	0.987265	1.0078		0.910875	0.891461	0.985615		0.798062
F0ZMQ7	Uncharacterized protein OS=Dictyostelium purpureum OX=5786 GN=DICPUDRAFT_34447 PE=3 SV=1	3.53701e+06	4.29457e+06	3.83275e+06	3.52591e+06	3.0499e+06	2.51973e+06	2.62988e+06	3.03101e+06	2.67156e+06	3.95939e+06	3.44645e+06	3.6108e+06		0.000264367	0.000295773	0.00026539	0.000281806	0.000278219	0.000290183	0.000278084	0.000253995	0.000299293	0.000296333	0.000285052	0.000294956		0.000264367	0.000278219	0.000299293	0.000295773	0.000290183	0.000296333	0.00026539	0.000278084	0.000285052	0.000281806	0.000253995	0.000294956		1.1188	1.043	0.99011		1.00387	0.999518	0.95242		1.06597
Q54RB0	Acyl-coenzyme A oxidase OS=Dictyostelium discoideum OX=44689 GN=acoA PE=3 SV=1	2.65692e+06	2.92417e+06	2.84657e+06	2.42902e+06	2.11279e+06	1.651e+06	1.8744e+06	2.45358e+06	1.55449e+06	2.27955e+06	2.13747e+06	2.21358e+06		0.000198586	0.000201392	0.000197104	0.000194138	0.000192733	0.000190136	0.0001982	0.000205607	0.000174148	0.000170609	0.000176788	0.000180822		0.000198586	0.000192733	0.000174148	0.000201392	0.000190136	0.000170609	0.000197104	0.0001982	0.000176788	0.000194138	0.000205607	0.000180822		1.01413	0.986523	0.979675		0.992537	1.02836	1.01516		0.977603
Q557H6	Translation elongation factor KOW-like domain-containing protein OS=Dictyostelium discoideum OX=44689 GN=DDB_G0273411 PE=4 SV=1	6.05585e+06	6.71827e+06	6.72965e+06	5.94341e+06	4.99384e+06	3.83484e+06	4.25593e+06	5.41854e+06	3.75119e+06	5.56895e+06	5.09281e+06	5.28091e+06		0.000452632	0.000462697	0.000465978	0.000475023	0.000455548	0.000441636	0.000450023	0.000454067	0.000420243	0.000416797	0.000421221	0.000431384		0.000452632	0.000455548	0.000420243	0.000462697	0.000441636	0.000416797	0.000465978	0.000450023	0.000421221	0.000475023	0.000454067	0.000431384		1.02224	0.969461	0.991802		1.02948	0.987872	1.00233		1.04947
F1A075	Electron transfer flavoprotein subunit beta OS=Dictyostelium purpureum OX=5786 GN=DICPUDRAFT_50761 PE=3 SV=1	5.2747e+06	5.7483e+06	5.4523e+06	4.88753e+06	4.30103e+06	3.23404e+06	3.63688e+06	4.29502e+06	3.46951e+06	5.18796e+06	4.79054e+06	4.74096e+06		0.000394247	0.000395893	0.000377531	0.000390632	0.000392349	0.000372446	0.000384565	0.000359917	0.000388687	0.000388283	0.00039622	0.000387276		0.000394247	0.000392349	0.000388687	0.000395893	0.000372446	0.000388283	0.000377531	0.000384565	0.00039622	0.000390632	0.000359917	0.000387276		1.00418	0.949273	0.998962		0.957601	0.980161	1.01938		0.990831
Q557I4	Aminopeptidase OS=Dictyostelium discoideum OX=44689 GN=DDB0168194 PE=3 SV=1	1.98411e+06	2.07367e+06	2.15413e+06	1.72701e+06	1.64001e+06	1.31896e+06	1.38178e+06	1.79086e+06	1.24958e+06	1.86767e+06	1.7307e+06	1.69713e+06		0.000148298	0.000142816	0.000149157	0.00013803	0.000149605	0.000151897	0.00014611	0.000150072	0.000139989	0.000139782	0.000143144	0.000138634		0.000148298	0.000149605	0.000139989	0.000142816	0.000151897	0.000139782	0.000149157	0.00014611	0.000143144	0.00013803	0.000150072	0.000138634		0.963034	1.01532	0.998521		1.00579	0.976637	1.02254		0.93076
Q556V5	Uncharacterized protein OS=Dictyostelium discoideum OX=44689 GN=DDB0203037 PE=3 SV=1	2.98174e+06	3.17757e+06	3.17657e+06	3.01293e+06	2.51036e+06	2.00515e+06	2.13457e+06	2.78189e+06	2.30217e+06	3.36287e+06	2.9984e+06	3.1212e+06		0.000222864	0.000218844	0.000219954	0.000240806	0.000229	0.000230922	0.00022571	0.000233118	0.00025791	0.000251687	0.000247994	0.000254962		0.000222864	0.000229	0.00025791	0.000218844	0.000230922	0.000251687	0.000219954	0.00022571	0.000247994	0.000240806	0.000233118	0.000254962		0.981961	1.00839	0.975874		0.986941	0.985631	0.961555		1.08051
Q54TR7	Dihydrolipoamide acetyltransferase component of pyruvate dehydrogenase complex OS=Dictyostelium discoideum OX=44689 GN=bkdC PE=3 SV=1	4.11947e+06	4.28359e+06	4.24837e+06	4.05881e+06	3.21629e+06	2.73995e+06	2.86879e+06	3.37795e+06	2.58411e+06	4.00897e+06	3.43824e+06	3.56603e+06		0.000307901	0.000295017	0.000294168	0.000324397	0.000293397	0.000315544	0.000303347	0.000283068	0.000289495	0.000300044	0.000284373	0.0002913		0.000307901	0.000293397	0.000289495	0.000295017	0.000315544	0.000300044	0.000294168	0.000303347	0.000284373	0.000324397	0.000283068	0.0002913		0.958154	1.07549	1.03644		0.955398	1.03391	0.982307		1.05358
F0ZS43	Ribosomal protein L12 OS=Dictyostelium purpureum OX=5786 GN=DICPUDRAFT_49047 PE=3 SV=1	1.77598e+07	1.844e+07	1.68281e+07	3.5584e+06	1.17113e+07	8.50856e+06	9.32193e+06	1.2664e+07	9.60988e+06	1.59122e+07	1.61919e+07	1.44154e+07		0.00132742	0.00126999	0.00116522	0.000284403	0.00106833	0.000979882	0.000985705	0.00106123	0.00107659	0.00119092	0.00133922	0.00117756		0.00132742	0.00106833	0.00107659	0.00126999	0.000979882	0.00119092	0.00116522	0.000985705	0.00133922	0.000284403	0.00106123	0.00117756		0.956736	0.917211	1.1062		0.877809	0.922661	1.24395		0.214252
F0ZC53	40S ribosomal protein S23 OS=Dictyostelium purpureum OX=5786 GN=DICPUDRAFT_45833 PE=3 SV=1	8.11948e+06	4.63159e+06	7.81076e+06	7.12075e+06	6.73334e+06	5.82695e+06	6.05173e+06	6.64357e+06	5.91645e+06	9.09577e+06	7.85558e+06	8.05462e+06		0.000606874	0.000318984	0.000540837	0.000569121	0.000614229	0.000671056	0.000639912	0.000556723	0.000662815	0.000680755	0.000649726	0.00065796		0.000606874	0.000614229	0.000662815	0.000318984	0.000671056	0.000680755	0.000540837	0.000639912	0.000649726	0.000569121	0.000556723	0.00065796		0.525618	1.09252	1.02707		0.891184	1.04181	0.980253		0.93779
Q86A78	DBC1/CARP1 catalytically inactive NUDIX hydrolase domain-containing protein OS=Dictyostelium discoideum OX=44689 GN=DG1124 PE=4 SV=1	549058	571956	581582	528870	412528	339084	380472	491111	335839	482567	447161	467090		4.10382e-05	3.93914e-05	4.02702e-05	4.22696e-05	3.76317e-05	3.90503e-05	4.02312e-05	4.11545e-05	3.76237e-05	3.61168e-05	3.69842e-05	3.81554e-05		4.10382e-05	3.76317e-05	3.76237e-05	3.93914e-05	3.90503e-05	3.61168e-05	4.02702e-05	4.02312e-05	3.69842e-05	4.22696e-05	4.11545e-05	3.81554e-05		0.959872	1.0377	0.959947		0.981286	1.06908	0.983002		1.03001
Q75JC0	Uncharacterized protein OS=Dictyostelium discoideum OX=44689 GN=DDB0216915 PE=3 SV=1	1.29304e+06	1.3969e+06	1.45157e+06	1.34735e+06	1.17214e+06	935614	1.02818e+06	1.31477e+06	944858	1.28558e+06	1.19168e+06	1.15545e+06		9.6646e-05	9.62067e-05	0.00010051	0.000107686	0.000106925	0.000107749	0.00010872	0.000110176	0.000105852	9.62166e-05	9.85628e-05	9.43854e-05		9.6646e-05	0.000106925	0.000105852	9.62067e-05	0.000107749	9.62166e-05	0.00010051	0.00010872	9.85628e-05	0.000107686	0.000110176	9.43854e-05		0.995454	1.00771	0.908976		1.03998	1.01679	0.931141		1.11423
Q54XN9	Uncharacterized protein OS=Dictyostelium discoideum OX=44689 GN=DDB0206221 PE=4 SV=1	2.56905e+06	2.82829e+06	2.6385e+06	2.47107e+06	2.10019e+06	1.69528e+06	1.82987e+06	2.06931e+06	1.45627e+06	2.15273e+06	1.94311e+06	2.13441e+06		0.000192019	0.000194789	0.000182696	0.000197499	0.000191583	0.000195236	0.000193491	0.000173406	0.000163145	0.000161117	0.000160713	0.000174354		0.000192019	0.000191583	0.000163145	0.000194789	0.000195236	0.000161117	0.000182696	0.000193491	0.000160713	0.000197499	0.000173406	0.000174354		1.01443	1.01906	0.987569		0.951451	1.00996	0.98509		1.02854
Q54NU7	Uncharacterized protein OS=Dictyostelium discoideum OX=44689 GN=DDB_G0284979 PE=4 SV=1	3.58105e+06	4.03862e+06	3.79168e+06	3.30424e+06	2.69342e+06	2.13373e+06	2.32166e+06	3.02076e+06	2.07924e+06	2.98531e+06	2.66438e+06	3.00316e+06		0.000267658	0.000278145	0.000262546	0.000264089	0.0002457	0.00024573	0.000245493	0.000253136	0.000232936	0.00022343	0.000220368	0.00024532		0.000267658	0.0002457	0.000232936	0.000278145	0.00024573	0.00022343	0.000262546	0.000245493	0.000220368	0.000264089	0.000253136	0.00024532		1.03918	1.00012	0.959191		0.9809	0.99916	0.946046		0.986665
F0ZLY9	Adenylosuccinate lyase OS=Dictyostelium purpureum OX=5786 GN=DICPUDRAFT_34030 PE=3 SV=1	2.98056e+06	2.7963e+06	2.91482e+06	2.7642e+06	2.54129e+06	1.97883e+06	2.05696e+06	2.61337e+06	2.10191e+06	3.0455e+06	2.7417e+06	2.86432e+06		0.000222776	0.000192585	0.00020183	0.000220927	0.000231822	0.00022789	0.000217504	0.000218997	0.000235475	0.000227935	0.000226763	0.000233979		0.000222776	0.000231822	0.000235475	0.000192585	0.00022789	0.000227935	0.00020183	0.000217504	0.000226763	0.000220927	0.000218997	0.000233979		0.864478	0.983041	0.967977		0.905976	0.938238	0.963001		0.991697
Q54PQ6	Nucleolar complex protein 2 homolog OS=Dictyostelium discoideum OX=44689 GN=DDB0185982 PE=3 SV=1	5.44711e+06	5.95219e+06	5.99755e+06	5.93247e+06	4.69506e+06	3.73956e+06	4.15994e+06	5.5885e+06	4.10629e+06	5.99266e+06	5.5127e+06	6.28535e+06		0.000407134	0.000409935	0.000415286	0.000474149	0.000428293	0.000430664	0.000439874	0.000468309	0.000460024	0.000448509	0.00045595	0.000513434		0.000407134	0.000428293	0.000460024	0.000409935	0.000430664	0.000448509	0.000415286	0.000439874	0.00045595	0.000474149	0.000468309	0.000513434		1.00688	1.00554	0.974967		1.02002	1.02704	0.991142		1.1646
Q54N71	Amidohydrolase-related domain-containing protein OS=Dictyostelium discoideum OX=44689 GN=DDB0186514 PE=4 SV=1	2.93588e+06	3.14663e+06	2.98744e+06	2.5185e+06	2.34014e+06	1.8016e+06	1.9023e+06	2.69135e+06	1.85844e+06	2.88126e+06	2.70017e+06	2.90884e+06		0.000219437	0.000216713	0.000206858	0.000201289	0.000213472	0.00020748	0.00020115	0.000225531	0.000208199	0.000215642	0.000223329	0.000237616		0.000219437	0.000213472	0.000208199	0.000216713	0.00020748	0.000215642	0.000206858	0.00020115	0.000223329	0.000201289	0.000225531	0.000237616		0.987586	0.971927	1.03575		0.942675	0.942274	1.07267		0.917298
Q54FT8	Rab-GAP TBC domain-containing protein OS=Dictyostelium discoideum OX=44689 GN=DDB0188980 PE=4 SV=1	6.75591e+06	7.76485e+06	8.10262e+06	7.29678e+06	6.00426e+06	4.87269e+06	5.19426e+06	6.8931e+06	5.00626e+06	7.40527e+06	6.836e+06	6.55373e+06		0.000504957	0.000534776	0.000561046	0.00058319	0.000547721	0.000561159	0.000549243	0.000577633	0.000560847	0.000554233	0.000565398	0.000535357		0.000504957	0.000547721	0.000560847	0.000534776	0.000561159	0.000554233	0.000561046	0.000549243	0.000565398	0.00058319	0.000577633	0.000535357		1.05905	1.02454	0.988208		1.11108	1.00278	1.00812		1.15493
Q54EK0	RING-type domain-containing protein OS=Dictyostelium discoideum OX=44689 GN=vacA2 PE=3 SV=1	1.40019e+06	1.56143e+06	1.65999e+06	1.45739e+06	1.258e+06	984167	1.04856e+06	1.38708e+06	977768	1.39421e+06	1.33937e+06	1.34194e+06		0.000104655	0.000107538	0.000114942	0.000116481	0.000114757	0.000113341	0.000110875	0.000116236	0.000109539	0.000104347	0.000110778	0.000109619		0.000104655	0.000114757	0.000109539	0.000107538	0.000113341	0.000104347	0.000114942	0.000110875	0.000110778	0.000116481	0.000116236	0.000109619		1.02755	0.987658	0.952602		1.0983	0.966171	1.01131		1.113
F0ZCZ1	Alanine--tRNA ligase OS=Dictyostelium purpureum OX=5786 GN=DICPUDRAFT_45996 PE=3 SV=1	5.04879e+06	5.53217e+06	4.95884e+06	4.48343e+06	3.98878e+06	3.19083e+06	3.44339e+06	3.99854e+06	3.23075e+06	4.80224e+06	4.21285e+06	4.31781e+06		0.000377362	0.000381008	0.000343363	0.000358335	0.000363865	0.00036747	0.000364105	0.000335072	0.000361938	0.000359414	0.00034844	0.00035271		0.000377362	0.000363865	0.000361938	0.000381008	0.00036747	0.000359414	0.000343363	0.000364105	0.00034844	0.000358335	0.000335072	0.00035271		1.00966	1.00991	0.993028		0.909903	1.00066	0.962707		0.94958
F1A3X3	PH domain-containing protein OS=Dictyostelium purpureum OX=5786 GN=DICPUDRAFT_51465 PE=4 SV=1	5.3936e+06	6.03353e+06	6.21437e+06	5.65123e+06	4.76038e+06	3.44674e+06	3.93161e+06	5.46655e+06	3.98959e+06	5.88674e+06	5.32542e+06	5.01298e+06		0.000403134	0.000415537	0.000430299	0.000451671	0.000434252	0.000396941	0.00041573	0.00045809	0.00044695	0.000440582	0.00044046	0.000409497		0.000403134	0.000434252	0.00044695	0.000415537	0.000396941	0.000440582	0.000430299	0.00041573	0.00044046	0.000451671	0.00045809	0.000409497		1.03077	0.914079	0.985751		1.06739	0.957349	0.985479		1.1204
Q54CW1	Calponin-homology (CH) domain-containing protein OS=Dictyostelium discoideum OX=44689 GN=DDB0184511 PE=4 SV=1	6.37876e+06	6.30107e+06	6.23078e+06	4.89864e+06	4.29785e+06	3.17782e+06	3.32188e+06	4.68324e+06	3.45142e+06	5.39951e+06	5.47756e+06	5.03165e+06		0.000476768	0.000433963	0.000431435	0.000391521	0.000392059	0.000365971	0.000351256	0.000392449	0.00038666	0.000404116	0.000453043	0.000411022		0.000476768	0.000392059	0.00038666	0.000433963	0.000365971	0.000404116	0.000431435	0.000351256	0.000453043	0.000391521	0.000392449	0.000411022		0.910219	0.93346	1.04515		0.904916	0.895929	1.17169		0.821197
Q54VK5	Lipid-binding serum glycoprotein N-terminal domain-containing protein OS=Dictyostelium discoideum OX=44689 GN=DDB0206489 PE=4 SV=1	3.82964e+06	4.32674e+06	4.31323e+06	3.64115e+06	3.64265e+06	2.74887e+06	3.20517e+06	3.92705e+06	3.00612e+06	3.8724e+06	3.90197e+06	3.50061e+06		0.000286238	0.000297988	0.000298659	0.000291017	0.00033229	0.000316571	0.000338916	0.000329081	0.000336773	0.000289823	0.000322728	0.000285956		0.000286238	0.00033229	0.000336773	0.000297988	0.000316571	0.000289823	0.000298659	0.000338916	0.000322728	0.000291017	0.000329081	0.000285956		1.04105	0.952696	0.860588		1.04339	1.01994	0.958296		1.01669
Q54TU0	SET domain-containing protein OS=Dictyostelium discoideum OX=44689 GN=DDB0218318 PE=4 SV=1	1.7941e+06	2.16427e+06	2.11445e+06	1.97521e+06	1.68905e+06	1.39945e+06	1.55559e+06	1.88029e+06	1.3799e+06	1.96876e+06	1.78713e+06	1.86686e+06		0.000134096	0.000149056	0.00014641	0.000157867	0.000154079	0.000161167	0.000164488	0.000157566	0.000154589	0.000147348	0.000147812	0.000152498		0.000134096	0.000154079	0.000154589	0.000149056	0.000161167	0.000147348	0.00014641	0.000164488	0.000147812	0.000157867	0.000157566	0.000152498		1.11156	1.046	0.953161		1.09183	1.06756	0.956159		1.17727
Q550W5	Rhodanese domain-containing protein OS=Dictyostelium discoideum OX=44689 GN=DDB0217857 PE=4 SV=1	5.70601e+06	6.24236e+06	5.98202e+06	5.92518e+06	4.52054e+06	3.58059e+06	3.86565e+06	4.87313e+06	3.86573e+06	5.5466e+06	5.14053e+06	5.43437e+06		0.000426484	0.00042992	0.00041421	0.000473566	0.000412373	0.000412356	0.000408755	0.000408362	0.000433074	0.000415124	0.000425168	0.00044392		0.000426484	0.000412373	0.000433074	0.00042992	0.000412356	0.000415124	0.00041421	0.000408755	0.000425168	0.000473566	0.000408362	0.00044392		1.00806	0.999959	0.958553		0.97122	0.991226	0.981744		1.11039
Q54CD7	Uncharacterized protein OS=Dictyostelium discoideum OX=44689 GN=DDB_G0293034 PE=4 SV=1	4.71594e+06	4.15833e+06	5.01689e+06	4.51525e+06	3.96503e+06	3.32367e+06	3.44004e+06	3.97841e+06	3.15558e+06	4.63798e+06	3.99423e+06	3.96968e+06		0.000352483	0.00028639	0.000347383	0.000360878	0.000361698	0.000382768	0.000363751	0.000333386	0.000353516	0.000347121	0.000330359	0.000324273		0.000352483	0.000361698	0.000353516	0.00028639	0.000382768	0.000347121	0.000347383	0.000363751	0.000330359	0.000360878	0.000333386	0.000324273		0.812492	1.05825	0.981909		0.98553	1.00568	0.934494		1.02382
F1A4H7	methylmalonate-semialdehyde dehydrogenase (CoA acylating) OS=Dictyostelium purpureum OX=5786 GN=DICPUDRAFT_51594 PE=4 SV=1	6.23845e+06	7.38392e+06	6.75983e+06	5.65702e+06	4.90757e+06	4.02895e+06	4.21683e+06	5.30575e+06	4.0965e+06	6.50477e+06	5.37731e+06	5.99106e+06		0.00046628	0.000508541	0.000468068	0.000452133	0.000447678	0.000463991	0.000445889	0.000444615	0.000458927	0.000486837	0.000444751	0.000489394		0.00046628	0.000447678	0.000458927	0.000508541	0.000463991	0.000486837	0.000468068	0.000445889	0.000444751	0.000452133	0.000444615	0.000489394		1.09063	1.03644	1.06082		1.00383	0.996003	0.969111		0.96966
Q55FY1	Uncharacterized protein OS=Dictyostelium discoideum OX=44689 GN=DDB0202179 PE=4 SV=1	3.16873e+06	3.71781e+06	3.50929e+06	3.38505e+06	2.64655e+06	2.22048e+06	2.37901e+06	2.92715e+06	2.13856e+06	3.14349e+06	2.84974e+06	2.97827e+06		0.00023684	0.00025605	0.000242992	0.000270548	0.000241424	0.000255719	0.000251557	0.000245291	0.00023958	0.000235269	0.000235699	0.000243287		0.00023684	0.000241424	0.00023958	0.00025605	0.000255719	0.000235269	0.000242992	0.000251557	0.000235699	0.000270548	0.000245291	0.000243287		1.08111	1.05921	0.982003		1.02598	1.04197	0.983798		1.14232
Q553C7	Uncharacterized protein OS=Dictyostelium discoideum OX=44689 GN=DDB0217691 PE=3 SV=1	8.30165e+06	8.8976e+06	8.80528e+06	8.29889e+06	7.00996e+06	5.52773e+06	5.75549e+06	7.2021e+06	5.46512e+06	7.85893e+06	6.8927e+06	7.44021e+06		0.00062049	0.00061279	0.0006097	0.000663283	0.000639463	0.000636596	0.000608588	0.000603527	0.000612253	0.000588187	0.000570088	0.000607771		0.00062049	0.000639463	0.000612253	0.00061279	0.000636596	0.000588187	0.0006097	0.000608588	0.000570088	0.000663283	0.000603527	0.000607771		0.98759	0.995516	0.960693		0.98261	0.951716	0.931132		1.06897
Q54VC9	Glutathione-dependent formaldehyde-activating, GFA family protein OS=Dictyostelium discoideum OX=44689 GN=DDB_G0280445 PE=3 SV=1	9.51728e+06	1.03874e+07	1.04055e+07	8.44298e+06	7.24522e+06	5.51369e+06	5.31275e+06	7.72883e+06	5.27156e+06	7.81704e+06	6.88751e+06	6.92629e+06		0.00071135	0.000715395	0.000720501	0.000674799	0.000660924	0.00063498	0.000561773	0.000647666	0.000590568	0.000585051	0.000569658	0.00056579		0.00071135	0.000660924	0.000590568	0.000715395	0.00063498	0.000585051	0.000720501	0.000561773	0.000569658	0.000674799	0.000647666	0.00056579		1.00569	0.960746	0.990658		1.01286	0.849981	0.964593		0.948617
F0ZYA7	eRF1 domain-containing protein OS=Dictyostelium purpureum OX=5786 GN=DICPUDRAFT_57934 PE=3 SV=1	4.42251e+06	4.43142e+06	4.97169e+06	3.26344e+06	3.59351e+06	2.65541e+06	2.60206e+06	4.11061e+06	3.29951e+06	4.97759e+06	4.68005e+06	4.4875e+06		0.000330552	0.000305198	0.000344253	0.000260828	0.000327807	0.000305809	0.000275143	0.000344464	0.000369641	0.000372538	0.000387082	0.000366572		0.000330552	0.000327807	0.000369641	0.000305198	0.000305809	0.000372538	0.000344253	0.000275143	0.000387082	0.000260828	0.000344464	0.000366572		0.923299	0.932891	1.00784		1.04145	0.839342	1.04718		0.78907
Q54TE6	phosphoglucomutase (alpha-D-glucose-1,6-bisphosphate-dependent) OS=Dictyostelium discoideum OX=44689 GN=DDB0204675 PE=3 SV=1	9.16488e+06	9.87807e+06	9.91808e+06	8.6423e+06	7.21259e+06	5.71083e+06	5.88616e+06	8.41872e+06	5.60848e+06	8.63976e+06	7.97436e+06	7.97963e+06		0.000685011	0.000680316	0.000686754	0.00069073	0.000657947	0.000657683	0.000622405	0.000705478	0.000628313	0.000646626	0.000659551	0.000651835		0.000685011	0.000657947	0.000628313	0.000680316	0.000657683	0.000646626	0.000686754	0.000622405	0.000659551	0.00069073	0.000705478	0.000651835		0.993146	0.999598	1.02915		1.00254	0.94598	1.04972		1.00835
B0G167	Uncharacterized protein OS=Dictyostelium discoideum OX=44689 GN=DDB_G0294611 PE=4 SV=1	4.7712e+06	5.22861e+06	4.93732e+06	4.25419e+06	3.79871e+06	3.02814e+06	3.19861e+06	4.04839e+06	3.12153e+06	5.05793e+06	4.43423e+06	4.68207e+06		0.000356614	0.000360102	0.000341873	0.000340013	0.000346526	0.000348733	0.000338223	0.00033925	0.000349702	0.000378551	0.00036675	0.000382466		0.000356614	0.000346526	0.000349702	0.000360102	0.000348733	0.000378551	0.000341873	0.000338223	0.00036675	0.000340013	0.00033925	0.000382466		1.00978	1.00637	1.08249		0.958664	0.97604	1.04875		0.953449
Q86K74	Uncharacterized protein OS=Dictyostelium discoideum OX=44689 GN=DDB0169096 PE=4 SV=1	1.22407e+06	1.41536e+06	1.39757e+06	1.24804e+06	1.06761e+06	809348	954440	1.14531e+06	833820	1.26681e+06	1.12253e+06	1.22078e+06		9.14905e-05	9.74779e-05	9.6771e-05	9.97487e-05	9.73893e-05	9.32079e-05	0.000100923	9.59758e-05	9.34121e-05	9.48122e-05	9.2843e-05	9.97225e-05		9.14905e-05	9.73893e-05	9.34121e-05	9.74779e-05	9.32079e-05	9.48122e-05	9.6771e-05	0.000100923	9.2843e-05	9.97487e-05	9.59758e-05	9.97225e-05		1.06544	0.957066	1.01499		1.05772	1.03628	0.993907		1.09026
Q554U7	Uncharacterized protein OS=Dictyostelium discoideum OX=44689 GN=DDB0217569 PE=3 SV=1	4.02849e+06	3.28048e+06	3.96894e+06	3.54556e+06	2.98697e+06	2.45824e+06	2.62673e+06	3.43345e+06	2.5599e+06	3.98956e+06	3.5499e+06	3.63343e+06		0.000301101	0.000225931	0.00027482	0.000283377	0.000272478	0.000283101	0.000277752	0.000287719	0.000286783	0.000298591	0.000293608	0.000296805		0.000301101	0.000272478	0.000286783	0.000225931	0.000283101	0.000298591	0.00027482	0.000277752	0.000293608	0.000283377	0.000287719	0.000296805		0.750351	1.03899	1.04117		0.912716	1.01935	1.0238		0.941135
Q54EN2	Nucleolar protein 6 OS=Dictyostelium discoideum OX=44689 GN=DDB0183891 PE=3 SV=1	2.35538e+06	2.65663e+06	2.67636e+06	2.7364e+06	2.09319e+06	1.71687e+06	1.88863e+06	2.53085e+06	1.94342e+06	2.81247e+06	2.62342e+06	2.69013e+06		0.000176048	0.000182966	0.000185318	0.000218705	0.000190945	0.000197722	0.000199704	0.000212082	0.000217719	0.000210494	0.00021698	0.00021975		0.000176048	0.000190945	0.000217719	0.000182966	0.000197722	0.000210494	0.000185318	0.000199704	0.00021698	0.000218705	0.000212082	0.00021975		1.03929	1.03549	0.966812		1.05266	1.04587	0.996604		1.2423
Q54CV2	Trafficking protein particle complex subunit 8 OS=Dictyostelium discoideum OX=44689 GN=DDB0184521 PE=4 SV=1	2.65204e+06	2.70197e+06	3.10439e+06	2.52628e+06	2.35458e+06	1.83673e+06	2.04535e+06	2.62112e+06	1.91084e+06	2.77202e+06	2.5495e+06	2.52567e+06		0.000198222	0.000186089	0.000214956	0.000201911	0.00021479	0.000211525	0.000216276	0.000219646	0.00021407	0.000207467	0.000210866	0.000206315		0.000198222	0.00021479	0.00021407	0.000186089	0.000211525	0.000207467	0.000214956	0.000216276	0.000210866	0.000201911	0.000219646	0.000206315		0.93879	0.9848	0.969153		1.08442	1.00692	0.985035		1.01861
Q55DT6	C2H2-type domain-containing protein OS=Dictyostelium discoideum OX=44689 GN=DDB0201756 PE=3 SV=1	3.09569e+06	3.0288e+06	3.40154e+06	2.60175e+06	2.60955e+06	2.00744e+06	2.16474e+06	2.80185e+06	2.13471e+06	3.24523e+06	2.95064e+06	2.99464e+06		0.000231381	0.000208598	0.000235531	0.000207943	0.000238048	0.000231185	0.0002289	0.000234791	0.00023915	0.000242883	0.000244044	0.000244624		0.000231381	0.000238048	0.00023915	0.000208598	0.000231185	0.000242883	0.000235531	0.0002289	0.000244044	0.000207943	0.000234791	0.000244624		0.901533	0.971168	1.01561		1.01794	0.96157	1.02047		0.898703
Q54HT3	Vacuolar protein 14 C-terminal Fig4-binding domain-containing protein OS=Dictyostelium discoideum OX=44689 GN=DDB0188326 PE=3 SV=1	2.55604e+06	2.83839e+06	3.03942e+06	2.42035e+06	2.39373e+06	1.76657e+06	1.81624e+06	2.8883e+06	2.07351e+06	2.7482e+06	2.6179e+06	2.37416e+06		0.000191046	0.000195484	0.000210458	0.000193445	0.000218361	0.000203445	0.00019205	0.000242036	0.000232293	0.000205684	0.000216524	0.000193939		0.000191046	0.000218361	0.000232293	0.000195484	0.000203445	0.000205684	0.000210458	0.00019205	0.000216524	0.000193445	0.000242036	0.000193939		1.02323	0.931695	0.88545		1.10161	0.87951	0.932115		1.01256
F0ZT68	Ribonucleoside-diphosphate reductase OS=Dictyostelium purpureum OX=5786 GN=DICPUDRAFT_49298 PE=3 SV=1	3.68226e+06	3.96219e+06	4.24258e+06	3.7038e+06	3.20783e+06	2.47608e+06	2.67288e+06	3.36243e+06	2.52268e+06	3.69772e+06	3.27463e+06	3.08492e+06		0.000275223	0.000272882	0.000293767	0.000296024	0.000292625	0.000285156	0.000282632	0.000281767	0.000282613	0.000276749	0.000270841	0.000251999		0.000275223	0.000292625	0.000282613	0.000272882	0.000285156	0.000276749	0.000293767	0.000282632	0.000270841	0.000296024	0.000281767	0.000251999		0.991492	0.974477	0.979248		1.06738	0.96585	0.958346		1.07558
Q54Q16	CHD gene family protein containing chromodomain, helicase domain, and DNA-binding domain OS=Dictyostelium discoideum OX=44689 GN=DDB0220640 PE=4 SV=1	693876	797436	816741	675196	604282	464690	535109	644239	487030	664379	650509	644722		5.18624e-05	5.49205e-05	5.65533e-05	5.39646e-05	5.51238e-05	5.35156e-05	5.65826e-05	5.39864e-05	5.45615e-05	4.97242e-05	5.38029e-05	5.26657e-05		5.18624e-05	5.51238e-05	5.45615e-05	5.49205e-05	5.35156e-05	4.97242e-05	5.65533e-05	5.65826e-05	5.38029e-05	5.39646e-05	5.39864e-05	5.26657e-05		1.05897	0.970826	0.911342		1.09045	1.02646	0.986097		1.04053
F0ZE99	Thymidylate synthase OS=Dictyostelium purpureum OX=5786 GN=DICPUDRAFT_149635 PE=3 SV=1	1.26034e+07	1.34808e+07	1.3841e+07	1.18879e+07	9.85955e+06	7.50323e+06	8.16092e+06	9.76808e+06	9.19322e+06	1.37947e+07	1.27505e+07	1.26634e+07		0.000942014	0.000928444	0.000958386	0.000950133	0.000899409	0.000864103	0.000862939	0.000818553	0.00102991	0.00103244	0.00105458	0.00103444		0.000942014	0.000899409	0.00102991	0.000928444	0.000864103	0.00103244	0.000958386	0.000862939	0.00105458	0.000950133	0.000818553	0.00103444		0.985595	0.960746	1.00246		1.01738	0.959452	1.02396		1.00862
Q54WI0	Uncharacterized protein OS=Dictyostelium discoideum OX=44689 GN=DDB0205958 PE=4 SV=1	3.48425e+06	4.03878e+06	3.83415e+06	3.44475e+06	3.14266e+06	2.37254e+06	2.72628e+06	3.02697e+06	2.42893e+06	3.4964e+06	3.1681e+06	3.07773e+06		0.000260423	0.000278156	0.000265486	0.00027532	0.00028668	0.000273232	0.000288278	0.000253657	0.000272111	0.000261681	0.00026203	0.000251412		0.000260423	0.00028668	0.000272111	0.000278156	0.000273232	0.000261681	0.000265486	0.000288278	0.00026203	0.00027532	0.000253657	0.000251412		1.06809	0.953092	0.961672		1.01944	1.00557	0.962954		1.0572
Q54QJ0	HBS1-like protein OS=Dictyostelium discoideum OX=44689 GN=HBS1 PE=4 SV=1	4.7858e+06	4.5338e+06	5.1023e+06	4.00485e+06	3.97305e+06	3.14519e+06	3.23387e+06	4.4669e+06	3.28436e+06	4.92062e+06	4.30529e+06	4.34602e+06		0.000357705	0.000312249	0.000353296	0.000320085	0.00036243	0.000362213	0.00034195	0.00037432	0.000367944	0.000368274	0.000356086	0.000355015		0.000357705	0.00036243	0.000367944	0.000312249	0.000362213	0.000368274	0.000353296	0.00034195	0.000356086	0.000320085	0.00037432	0.000355015		0.872923	0.999402	1.0009		0.987674	0.943494	0.967773		0.894829
Q86I17	Uncharacterized protein OS=Dictyostelium discoideum OX=44689 GN=DDB0167453 PE=4 SV=1	7.35884e+06	8.34151e+06	8.4002e+06	7.68469e+06	6.12357e+06	4.72325e+06	5.22893e+06	6.82412e+06	5.07803e+06	7.32322e+06	6.54793e+06	6.545e+06		0.000550022	0.000574491	0.000581652	0.000614193	0.000558605	0.00054395	0.00055291	0.000571852	0.000568887	0.000548092	0.000541573	0.000534644		0.000550022	0.000558605	0.000568887	0.000574491	0.00054395	0.000548092	0.000581652	0.00055291	0.000541573	0.000614193	0.000571852	0.000534644		1.04449	0.973764	0.963445		1.05751	0.989804	0.951986		1.11667
Q54Q82	Uncharacterized protein OS=Dictyostelium discoideum OX=44689 GN=DDB0185806 PE=4 SV=1	5.96929e+06	6.64505e+06	6.32845e+06	5.725e+06	4.85117e+06	3.75234e+06	3.92373e+06	5.47841e+06	4.27903e+06	6.5717e+06	5.98716e+06	6.15691e+06		0.000446163	0.000457654	0.000438199	0.000457567	0.000442534	0.000432135	0.000414897	0.000459084	0.000479375	0.000491846	0.000495192	0.000502941		0.000446163	0.000442534	0.000479375	0.000457654	0.000432135	0.000491846	0.000438199	0.000414897	0.000495192	0.000457567	0.000459084	0.000502941		1.02576	0.976503	1.02601		0.98215	0.93755	1.03299		1.02556
F0ZVM7	Uricase OS=Dictyostelium purpureum OX=5786 GN=DICPUDRAFT_49836 PE=3 SV=1	4.65755e+06	5.6055e+06	5.05441e+06	4.71035e+06	3.60301e+06	2.99707e+06	3.23383e+06	4.07586e+06	2.87025e+06	4.14724e+06	3.61586e+06	3.73082e+06		0.000348119	0.000386059	0.00034998	0.000376472	0.000328674	0.000345155	0.000341946	0.000341552	0.000321551	0.000310392	0.000299064	0.000304761		0.000348119	0.000328674	0.000321551	0.000386059	0.000345155	0.000310392	0.00034998	0.000341946	0.000299064	0.000376472	0.000341552	0.000304761		1.10898	1.05014	0.965297		1.00535	1.04038	0.930066		1.08144
F0ZEV8	RuvB-like helicase OS=Dictyostelium purpureum OX=5786 GN=DICPUDRAFT_76866 PE=3 SV=1	5.43812e+06	6.23081e+06	6.36701e+06	5.66695e+06	4.75271e+06	3.78432e+06	4.16126e+06	4.93806e+06	3.98946e+06	5.59682e+06	5.30879e+06	5.19249e+06		0.000406461	0.000429125	0.000440868	0.000452927	0.000433552	0.000435818	0.000440014	0.000413804	0.000446935	0.000418883	0.000439085	0.000424161		0.000406461	0.000433552	0.000446935	0.000429125	0.000435818	0.000418883	0.000440868	0.000440014	0.000439085	0.000452927	0.000413804	0.000424161		1.05576	1.00523	0.937234		1.08465	1.0149	0.982435		1.11432
F0ZAC7	Rab GTPase OS=Dictyostelium purpureum OX=5786 GN=DICPUDRAFT_52877 PE=4 SV=1	5.6002e+06	6.31558e+06	6.18822e+06	5.46439e+06	5.0047e+06	4.16615e+06	4.49538e+06	5.3381e+06	3.74685e+06	5.77852e+06	5.31503e+06	5.46049e+06		0.000418576	0.000434963	0.000428488	0.000436738	0.000456539	0.000479791	0.000475343	0.000447326	0.000419756	0.000432482	0.0004396	0.000446053		0.000418576	0.000456539	0.000419756	0.000434963	0.000479791	0.000432482	0.000428488	0.000475343	0.0004396	0.000436738	0.000447326	0.000446053		1.03915	1.05093	1.03032		1.02368	1.04119	1.04728		1.04339
Q54P88	Uncharacterized protein OS=Dictyostelium discoideum OX=44689 GN=DDB0186153 PE=4 SV=1	5.22568e+06	6.03505e+06	5.83059e+06	4.94981e+06	3.94205e+06	3.2778e+06	3.83827e+06	4.88305e+06	3.66978e+06	5.56705e+06	5.08016e+06	5.25497e+06		0.000390583	0.000415642	0.000403725	0.00039561	0.000359602	0.000377485	0.00040586	0.000409194	0.000411123	0.000416655	0.000420174	0.000429265		0.000390583	0.000359602	0.000411123	0.000415642	0.000377485	0.000416655	0.000403725	0.00040586	0.000420174	0.00039561	0.000409194	0.000429265		1.06416	1.04973	1.01346		1.03365	1.12864	1.02202		1.01287
F0ZYH0	T-complex protein 1 subunit epsilon OS=Dictyostelium purpureum OX=5786 GN=DICPUDRAFT_40617 PE=3 SV=1	3.56503e+06	3.87204e+06	3.67788e+06	3.08498e+06	2.86527e+06	2.26621e+06	2.46507e+06	2.99922e+06	2.30868e+06	3.53872e+06	3.06277e+06	3.25364e+06		0.000266461	0.000266673	0.000254666	0.000246565	0.000261376	0.000260987	0.000260658	0.000251331	0.000258639	0.000264848	0.000253319	0.000265781		0.000266461	0.000261376	0.000258639	0.000266673	0.000260987	0.000264848	0.000254666	0.000260658	0.000253319	0.000246565	0.000251331	0.000265781		1.00079	0.998511	1.02401		0.955735	0.997252	0.979428		0.92533
Q54GS2	RRM domain-containing protein OS=Dictyostelium discoideum OX=44689 GN=DDB0188659 PE=4 SV=1	3.18903e+06	3.15063e+06	3.29983e+06	3.04865e+06	2.9094e+06	2.31205e+06	2.42837e+06	3.08113e+06	2.25665e+06	3.70216e+06	3.21566e+06	3.31733e+06		0.000238357	0.000216988	0.000228489	0.000243661	0.000265401	0.000266266	0.000256777	0.000258195	0.000252811	0.000277081	0.000265964	0.000270984		0.000238357	0.000265401	0.000252811	0.000216988	0.000266266	0.000277081	0.000228489	0.000256777	0.000265964	0.000243661	0.000258195	0.000270984		0.910349	1.00326	1.096		0.958598	0.967505	1.05203		1.02225
F0ZX52	Citrate synthase OS=Dictyostelium purpureum OX=5786 GN=DICPUDRAFT_50173 PE=3 SV=1	3.50951e+06	3.85397e+06	4.27033e+06	4.04725e+06	2.78706e+06	2.13425e+06	2.38655e+06	3.61753e+06	2.40976e+06	3.46584e+06	3.33727e+06	3.43676e+06		0.000262312	0.000265428	0.000295689	0.000323473	0.000254241	0.000245789	0.000252354	0.000303145	0.000269964	0.000259394	0.000276022	0.00028074		0.000262312	0.000254241	0.000269964	0.000265428	0.000245789	0.000259394	0.000295689	0.000252354	0.000276022	0.000323473	0.000303145	0.00028074		1.01188	0.966757	0.960847		1.12724	0.992579	1.02244		1.23316
Q86JB5	Uncharacterized protein OS=Dictyostelium discoideum OX=44689 GN=DDB0168319 PE=3 SV=1	9.71978e+06	1.18939e+07	1.1559e+07	1.09485e+07	8.41004e+06	6.8538e+06	7.30413e+06	9.09619e+06	7.49991e+06	1.01621e+07	9.87049e+06	9.59815e+06		0.000726485	0.000819151	0.000800376	0.000875055	0.000767181	0.000789313	0.000772341	0.000762249	0.000840208	0.000760564	0.000816378	0.000784048		0.000726485	0.000767181	0.000840208	0.000819151	0.000789313	0.000760564	0.000800376	0.000772341	0.000816378	0.000875055	0.000762249	0.000784048		1.12755	1.02885	0.90521		1.10171	1.00673	0.971638		1.2045
Q54FU1	Winged helix DNA-binding domain-containing protein OS=Dictyostelium discoideum OX=44689 GN=DDB0220515 PE=4 SV=1	1.85019e+06	1.99235e+06	2.05565e+06	1.86764e+06	1.50627e+06	1.22491e+06	1.36418e+06	1.5994e+06	1.26192e+06	1.88356e+06	1.71484e+06	1.72231e+06		0.000138289	0.000137216	0.000142338	0.00014927	0.000137405	0.000141066	0.000144248	0.000134027	0.000141372	0.000140971	0.000141833	0.000140691		0.000138289	0.000137405	0.000141372	0.000137216	0.000141066	0.000140971	0.000142338	0.000144248	0.000141833	0.00014927	0.000134027	0.000140691		0.992243	1.02664	0.997165		1.02929	1.04981	1.00326		1.07941
Q54RH6	protein-serine/threonine phosphatase OS=Dictyostelium discoideum OX=44689 GN=DDB0185382 PE=3 SV=1	5.16837e+06	5.6428e+06	5.61536e+06	4.75488e+06	4.32879e+06	3.24379e+06	3.59105e+06	4.78864e+06	3.31178e+06	5.10822e+06	4.63981e+06	4.55914e+06		0.000386299	0.000388628	0.000388822	0.000380031	0.000394881	0.000373568	0.000379719	0.000401282	0.000371016	0.000382315	0.000383754	0.000372424		0.000386299	0.000394881	0.000371016	0.000388628	0.000373568	0.000382315	0.000388822	0.000379719	0.000383754	0.000380031	0.000401282	0.000372424		1.00603	0.946027	1.03045		1.00653	0.961604	1.03433		0.983773
F1A347	Ras GTPase-activating protein OS=Dictyostelium purpureum OX=5786 GN=DICPUDRAFT_42926 PE=4 SV=1	7.41889e+06	8.459e+06	8.18705e+06	7.82646e+06	6.53357e+06	5.40971e+06	5.95629e+06	7.32617e+06	5.3101e+06	7.64356e+06	6.90278e+06	6.81014e+06		0.00055451	0.000582583	0.000566892	0.000625525	0.000596006	0.000623005	0.00062982	0.000613924	0.000594886	0.000572067	0.000570921	0.000556302		0.00055451	0.000596006	0.000594886	0.000582583	0.000623005	0.000572067	0.000566892	0.00062982	0.000570921	0.000625525	0.000613924	0.000556302		1.05063	1.0453	0.961642		1.02233	1.05673	0.959716		1.12807
Q55A74	Nudix hydrolase domain-containing protein OS=Dictyostelium discoideum OX=44689 GN=DDB0203675 PE=4 SV=1	2.80417e+06	2.99784e+06	3.06759e+06	2.64834e+06	2.38993e+06	1.90632e+06	2.05201e+06	2.68983e+06	1.89738e+06	2.75586e+06	2.52131e+06	2.5504e+06		0.000209592	0.000206466	0.000212408	0.000211667	0.000218015	0.00021954	0.000216981	0.000225404	0.000212562	0.000206257	0.000208535	0.000208335		0.000209592	0.000218015	0.000212562	0.000206466	0.00021954	0.000206257	0.000212408	0.000216981	0.000208535	0.000211667	0.000225404	0.000208335		0.985081	1.00699	0.970338		1.01343	0.995257	0.981054		1.0099
Q555V8	Acetylglutamate kinase OS=Dictyostelium discoideum OX=44689 GN=argB PE=4 SV=2	2.44034e+06	2.32471e+06	2.96798e+06	2.8487e+06	2.14065e+06	1.61166e+06	1.88659e+06	2.46124e+06	1.69586e+06	2.61099e+06	2.41196e+06	2.39881e+06		0.000182398	0.000160106	0.000205511	0.00022768	0.000195275	0.000185605	0.000199489	0.000206249	0.000189985	0.000195414	0.00019949	0.000195953		0.000182398	0.000195275	0.000189985	0.000160106	0.000185605	0.000195414	0.000205511	0.000199489	0.00019949	0.00022768	0.000206249	0.000195953		0.877783	0.950482	1.02857		1.12671	1.02158	1.05003		1.24826
Q55D67	MINDY deubiquitinase domain-containing protein OS=Dictyostelium discoideum OX=44689 GN=DDB0190541 PE=4 SV=1	1.7129e+06	1.57312e+06	1.91595e+06	1.77046e+06	1.53364e+06	1.09443e+06	1.1857e+06	1.66226e+06	1.17523e+06	1.61882e+06	1.62548e+06	1.54593e+06		0.000128027	0.000108343	0.000132665	0.000141503	0.000139901	0.000126039	0.000125376	0.000139295	0.00013166	0.000121157	0.000134441	0.000126283		0.000128027	0.000139901	0.00013166	0.000108343	0.000126039	0.000121157	0.000132665	0.000125376	0.000134441	0.000141503	0.000139295	0.000126283		0.846247	0.900915	0.92023		1.03623	0.896176	1.02113		1.10525
Q86AQ3	3-beta hydroxysteroid dehydrogenase/isomerase domain-containing protein OS=Dictyostelium discoideum OX=44689 GN=DDB0169112 PE=3 SV=1	8.0923e+06	8.98484e+06	9.12511e+06	8.825e+06	8.64345e+06	7.11872e+06	8.47032e+06	1.04801e+07	7.89997e+06	1.15573e+07	1.11613e+07	1.1244e+07		0.000604843	0.000618798	0.000631846	0.000705332	0.000788474	0.000819821	0.000895655	0.000878222	0.000885027	0.000864982	0.00092314	0.000918489		0.000604843	0.000788474	0.000885027	0.000618798	0.000819821	0.000864982	0.000631846	0.000895655	0.00092314	0.000705332	0.000878222	0.000918489		1.02307	1.03976	0.977351		1.04465	1.13594	1.04306		1.16614
Q54P30	Rap-GAP domain-containing protein OS=Dictyostelium discoideum OX=44689 GN=DDB0186216 PE=4 SV=1	2.71177e+06	2.97204e+06	3.07034e+06	2.51169e+06	2.36669e+06	1.85703e+06	1.98257e+06	2.63257e+06	1.96797e+06	2.76281e+06	2.62221e+06	2.47397e+06		0.000202686	0.000204688	0.000212599	0.000200745	0.000215894	0.000213863	0.000209638	0.000220606	0.00022047	0.000206777	0.00021688	0.000202092		0.000202686	0.000215894	0.00022047	0.000204688	0.000213863	0.000206777	0.000212599	0.000209638	0.00021688	0.000200745	0.000220606	0.000202092		1.00988	0.99059	0.937893		1.04891	0.971021	0.983718		0.990425
F0ZMB9	Histidine kinase/HSP90-like ATPase domain-containing protein OS=Dictyostelium purpureum OX=5786 GN=DICPUDRAFT_98061 PE=3 SV=1	1.59972e+06	1.93082e+06	1.83204e+06	1.58895e+06	1.57916e+06	1.29253e+06	1.39423e+06	1.57808e+06	1.26376e+06	1.77914e+06	1.53544e+06	1.60709e+06		0.000119568	0.000132978	0.000126856	0.000126996	0.000144054	0.000148853	0.000147426	0.000132241	0.000141577	0.000133156	0.000126995	0.000131279		0.000119568	0.000144054	0.000141577	0.000132978	0.000148853	0.000133156	0.000126856	0.000147426	0.000126995	0.000126996	0.000132241	0.000131279		1.11216	1.03332	0.940517		1.06095	1.02341	0.896999		1.06213
Q55GP7	Uncharacterized protein OS=Dictyostelium discoideum OX=44689 GN=DDB0189379 PE=4 SV=1	4.72482e+06	6.06081e+06	6.07553e+06	4.68538e+06	4.91081e+06	4.19136e+06	4.49944e+06	5.97508e+06	4.05663e+06	6.02652e+06	5.37079e+06	5.37565e+06		0.000353147	0.000417416	0.000420685	0.000374476	0.000447974	0.000482695	0.000475773	0.000500704	0.00045446	0.000451043	0.000444213	0.000439123		0.000353147	0.000447974	0.00045446	0.000417416	0.000482695	0.000451043	0.000420685	0.000475773	0.000444213	0.000374476	0.000500704	0.000439123		1.18199	1.07751	0.992481		1.19125	1.06205	0.977451		1.0604
Q54HR9	Amine oxidase domain-containing protein OS=Dictyostelium discoideum OX=44689 GN=DDB0188339 PE=4 SV=1	5.1693e+06	5.6554e+06	5.72679e+06	5.46214e+06	4.01041e+06	3.2724e+06	3.48936e+06	4.50692e+06	3.82572e+06	5.34898e+06	5.01114e+06	5.21121e+06		0.000386369	0.000389495	0.000396538	0.000436558	0.000365837	0.000376863	0.000368966	0.000377674	0.000428591	0.000400334	0.000414466	0.00042569		0.000386369	0.000365837	0.000428591	0.000389495	0.000376863	0.000400334	0.000396538	0.000368966	0.000414466	0.000436558	0.000377674	0.00042569		1.00809	1.03014	0.934069		1.02632	1.00855	0.967043		1.1299
F0ZDS2	Actin-related protein 2 OS=Dictyostelium purpureum OX=5786 GN=DICPUDRAFT_46175 PE=3 SV=1	2.3276e+06	2.49819e+06	2.52466e+06	2.28451e+06	1.85705e+06	1.45137e+06	1.65998e+06	2.02761e+06	1.44261e+06	2.24941e+06	2.1188e+06	2.09141e+06		0.000173972	0.000172054	0.000174814	0.000182588	0.000169404	0.000167146	0.000175527	0.000169911	0.000161614	0.000168353	0.000175243	0.000170841		0.000173972	0.000169404	0.000161614	0.000172054	0.000167146	0.000168353	0.000174814	0.000175527	0.000175243	0.000182588	0.000169911	0.000170841		0.988976	0.98667	1.0417		1.00484	1.03615	1.08433		1.04952
Q54C48	Uncharacterized protein OS=Dictyostelium discoideum OX=44689 GN=DDB0191851 PE=4 SV=1	2.43861e+06	2.67249e+06	2.57312e+06	2.41427e+06	2.03865e+06	1.64385e+06	1.76347e+06	2.17051e+06	1.65117e+06	2.42937e+06	2.12908e+06	2.30038e+06		0.000182269	0.000184058	0.000178169	0.000192959	0.00018597	0.000189313	0.00018647	0.000181886	0.000184979	0.000181821	0.000176094	0.000187912		0.000182269	0.00018597	0.000184979	0.000184058	0.000189313	0.000181821	0.000178169	0.00018647	0.000176094	0.000192959	0.000181886	0.000187912		1.00982	1.01798	0.982926		0.977509	1.00269	0.951964		1.05865
F0ZGW6	Myosin IB OS=Dictyostelium purpureum OX=5786 GN=DICPUDRAFT_46917 PE=3 SV=1	3.65266e+06	3.61716e+06	3.86876e+06	3.39696e+06	2.94446e+06	2.40141e+06	2.57058e+06	3.04519e+06	2.39539e+06	3.61518e+06	3.07379e+06	3.28187e+06		0.000273011	0.000249119	0.000267883	0.0002715	0.0002686	0.000276556	0.000271814	0.000255183	0.000268354	0.000270571	0.00025423	0.000268087		0.000273011	0.0002686	0.000268354	0.000249119	0.000276556	0.000270571	0.000267883	0.000271814	0.00025423	0.0002715	0.000255183	0.000268087		0.912488	1.02962	1.00826		0.981219	1.01196	0.94737		0.994465
Q555Z2	AAA_11 domain-containing protein OS=Dictyostelium discoideum OX=44689 GN=DDB0217480 PE=3 SV=1	2.14868e+06	2.35701e+06	2.43587e+06	2.11887e+06	1.87513e+06	1.48867e+06	1.58774e+06	1.90207e+06	1.42171e+06	2.11961e+06	1.92543e+06	1.94661e+06		0.000160599	0.00016233	0.000168666	0.00016935	0.000171053	0.000171442	0.000167889	0.000159391	0.000159273	0.000158638	0.00015925	0.000159014		0.000160599	0.000171053	0.000159273	0.00016233	0.000171442	0.000158638	0.000168666	0.000167889	0.00015925	0.00016935	0.000159391	0.000159014		1.01078	1.00227	0.996013		1.05023	0.981499	0.999858		1.05449
Q55DN6	Acetyl-CoA C-acyltransferase OS=Dictyostelium discoideum OX=44689 GN=DDB0190384 PE=3 SV=1	5.39908e+06	5.12334e+06	5.56763e+06	4.23812e+06	4.22644e+06	3.27334e+06	3.49327e+06	4.40771e+06	3.22166e+06	4.96482e+06	4.36678e+06	4.3935e+06		0.000403543	0.000352851	0.000385517	0.000338729	0.000385544	0.000376972	0.00036938	0.00036936	0.000360919	0.000371582	0.000361172	0.000358893		0.000403543	0.000385544	0.000360919	0.000352851	0.000376972	0.000371582	0.000385517	0.00036938	0.000361172	0.000338729	0.00036936	0.000358893		0.874383	0.977765	1.02954		0.95533	0.958074	1.0007		0.839387
Q54BW3	Thioredoxin domain-containing protein OS=Dictyostelium discoideum OX=44689 GN=DDB0191909 PE=4 SV=1	8.70128e+06	9.21643e+06	9.35452e+06	8.46162e+06	7.1038e+06	5.218e+06	5.64448e+06	7.68399e+06	5.2236e+06	7.84743e+06	6.80279e+06	6.66619e+06		0.000650359	0.000634748	0.000647731	0.000676289	0.000648023	0.000600926	0.000596849	0.000643908	0.000585195	0.000587326	0.000562651	0.000544544		0.000650359	0.000648023	0.000585195	0.000634748	0.000600926	0.000587326	0.000647731	0.000596849	0.000562651	0.000676289	0.000643908	0.000544544		0.975996	0.927322	1.00364		0.995958	0.92103	0.961476		1.03987
F0ZRS0	WD_REPEATS_REGION domain-containing protein OS=Dictyostelium purpureum OX=5786 GN=DICPUDRAFT_95056 PE=3 SV=1	6.19284e+06	5.75507e+06	6.14389e+06	2.16622e+06	4.07338e+06	2.75505e+06	2.51581e+06	5.42916e+06	3.347e+06	5.91554e+06	5.32072e+06	4.96845e+06		0.000462871	0.00039636	0.000425419	0.000173134	0.000371582	0.000317283	0.000266022	0.000454956	0.000374962	0.000442737	0.000440071	0.00040586		0.000462871	0.000371582	0.000374962	0.00039636	0.000317283	0.000442737	0.000425419	0.000266022	0.000440071	0.000173134	0.000454956	0.00040586		0.856306	0.853871	1.18075		0.919087	0.715918	1.17364		0.374043
F0ZDS7	Cytosolic glycoprotein FP21 OS=Dictyostelium purpureum OX=5786 GN=DICPUDRAFT_97089 PE=3 SV=1	9.01756e+06	7.95264e+06	7.62741e+06	3.95957e+06	5.4915e+06	3.60808e+06	3.74319e+06	7.11228e+06	4.6771e+06	7.50117e+06	7.35235e+06	6.46556e+06		0.000674	0.00054771	0.000528142	0.000316466	0.000500946	0.000415522	0.000395806	0.000596	0.000523971	0.000561411	0.000608105	0.000528155		0.000674	0.000500946	0.000523971	0.00054771	0.000415522	0.000561411	0.000528142	0.000395806	0.000608105	0.000316466	0.000596	0.000528155		0.812626	0.829474	1.07145		0.783593	0.790116	1.16057		0.469534
Q54W97	Uncharacterized protein OS=Dictyostelium discoideum OX=44689 GN=DDB0206303 PE=4 SV=1	958347	1.11153e+06	1.08039e+06	1.00763e+06	766642	616432	646447	931016	705624	1.02137e+06	943042	1.05062e+06		7.16298e-05	7.65524e-05	7.48092e-05	8.05344e-05	6.99346e-05	7.09909e-05	6.83556e-05	7.8018e-05	7.90504e-05	7.64427e-05	7.7998e-05	8.58226e-05		7.16298e-05	6.99346e-05	7.90504e-05	7.65524e-05	7.09909e-05	7.64427e-05	7.48092e-05	6.83556e-05	7.7998e-05	8.05344e-05	7.8018e-05	8.58226e-05		1.06872	1.0151	0.967012		1.04439	0.977421	0.986687		1.12431
Q54UJ3	Paired amphipathic helix (PAH) containing protein OS=Dictyostelium discoideum OX=44689 GN=DDB0216409 PE=4 SV=1	2.28455e+06	2.60302e+06	2.51452e+06	2.2176e+06	2.05737e+06	1.63182e+06	1.80979e+06	2.17609e+06	1.59332e+06	2.25533e+06	2.09325e+06	2.07247e+06		0.000170754	0.000179273	0.000174112	0.00017724	0.000187677	0.000187928	0.000191368	0.000182353	0.000178499	0.000168796	0.000173131	0.000169295		0.000170754	0.000187677	0.000178499	0.000179273	0.000187928	0.000168796	0.000174112	0.000191368	0.000173131	0.00017724	0.000182353	0.000169295		1.04989	1.00134	0.945644		1.01967	1.01966	0.969929		1.03799
Q54G79	Uncharacterized protein OS=Dictyostelium discoideum OX=44689 GN=DDB0188841 PE=3 SV=1	2.62381e+06	2.90852e+06	2.9117e+06	2.35796e+06	2.22441e+06	1.70059e+06	1.82094e+06	2.40818e+06	1.74003e+06	2.48654e+06	2.27684e+06	2.24758e+06		0.000196112	0.000200314	0.000201614	0.000188458	0.000202915	0.000195847	0.000192547	0.000201803	0.000194934	0.0001861	0.000188315	0.000183599		0.000196112	0.000202915	0.000194934	0.000200314	0.000195847	0.0001861	0.000201614	0.000192547	0.000188315	0.000188458	0.000201803	0.000183599		1.02143	0.965169	0.95468		1.02806	0.948903	0.966045		0.960973
Q54YX6	HP domain-containing protein OS=Dictyostelium discoideum OX=44689 GN=DDB0204373 PE=4 SV=1	5.28645e+06	5.65061e+06	4.73482e+06	4.40167e+06	4.09015e+06	3.3953e+06	3.75234e+06	4.15379e+06	2.86632e+06	4.42047e+06	3.62949e+06	4.08518e+06		0.000395125	0.000389165	0.000327851	0.0003518	0.000373112	0.000391016	0.000396774	0.000348082	0.000321112	0.000330841	0.000300191	0.000333708		0.000395125	0.000373112	0.000321112	0.000389165	0.000391016	0.000330841	0.000327851	0.000396774	0.000300191	0.0003518	0.000348082	0.000333708		0.984916	1.04799	1.0303		0.829739	1.06342	0.934849		0.890352
Q54XE7	Glutaredoxin domain-containing protein OS=Dictyostelium discoideum OX=44689 GN=DDB0215296 PE=3 SV=1	4.777e+06	4.85048e+06	4.57794e+06	5.4619e+06	2.62435e+06	2.22277e+06	2.13515e+06	3.04338e+06	2.09066e+06	3.36176e+06	3.28931e+06	3.29681e+06		0.000357048	0.000334059	0.000316988	0.000436538	0.000239399	0.000255984	0.000225771	0.000255031	0.000234214	0.000251605	0.000272055	0.000269308		0.000357048	0.000239399	0.000234214	0.000334059	0.000255984	0.000251605	0.000316988	0.000225771	0.000272055	0.000436538	0.000255031	0.000269308		0.935615	1.06928	1.07425		0.887804	0.943076	1.16157		1.22263
Q556G9	J domain-containing protein OS=Dictyostelium discoideum OX=44689 GN=DDB0167952 PE=4 SV=1	2.66203e+06	2.92763e+06	2.91162e+06	2.60528e+06	2.21313e+06	1.78917e+06	1.96019e+06	2.3915e+06	1.8911e+06	2.77007e+06	2.56733e+06	2.56732e+06		0.000198968	0.00020163	0.000201608	0.000208225	0.000201887	0.000206049	0.000207271	0.000200404	0.000211858	0.00020732	0.000212341	0.000209718		0.000198968	0.000201887	0.000211858	0.00020163	0.000206049	0.00020732	0.000201608	0.000207271	0.000212341	0.000208225	0.000200404	0.000209718		1.01338	1.02062	0.978583		1.01327	1.02667	1.00228		1.04652
Q54X28	U3 small nucleolar ribonucleoprotein protein MPP10 OS=Dictyostelium discoideum OX=44689 GN=DDB0205674 PE=3 SV=1	2.69001e+06	2.83358e+06	2.93444e+06	2.77817e+06	2.25297e+06	1.71119e+06	1.92743e+06	2.6175e+06	1.95058e+06	2.97998e+06	2.77906e+06	2.75066e+06		0.000201059	0.000195152	0.000203188	0.000222043	0.00020552	0.000197068	0.000203807	0.000219343	0.000218522	0.000223031	0.000229853	0.000224694		0.000201059	0.00020552	0.000218522	0.000195152	0.000197068	0.000223031	0.000203188	0.000203807	0.000229853	0.000222043	0.000219343	0.000224694		0.97062	0.958872	1.02063		1.01059	0.991662	1.05186		1.10437
C7FZW3	RanBP2-type zinc finger OS=Dictyostelium discoideum OX=44689 GN=DDB_G0302588 PE=4 SV=1	1.85811e+06	2.10937e+06	2.02511e+06	1.8394e+06	1.6152e+06	1.26202e+06	1.39381e+06	1.66613e+06	1.27009e+06	1.87191e+06	1.69787e+06	1.68842e+06		0.000138881	0.000145275	0.000140224	0.000147013	0.000147342	0.000145339	0.000147382	0.00013962	0.000142287	0.000140099	0.000140429	0.000137922		0.000138881	0.000147342	0.000142287	0.000145275	0.000145339	0.000140099	0.000140224	0.000147382	0.000140429	0.000147013	0.00013962	0.000137922		1.04604	0.986406	0.984622		1.00967	1.00027	0.986937		1.05856
Q54WV7	U3 small nucleolar RNA-associated protein 14 homolog A OS=Dictyostelium discoideum OX=44689 GN=DDB0205748 PE=4 SV=1	1.76167e+06	1.9769e+06	1.96541e+06	1.94094e+06	1.46668e+06	1.1346e+06	1.27284e+06	1.62561e+06	1.33025e+06	1.92601e+06	1.72147e+06	2.00865e+06		0.000131672	0.000136152	0.00013609	0.000155128	0.000133794	0.000130666	0.00013459	0.000136224	0.000149027	0.000144149	0.000142381	0.000164082		0.000131672	0.000133794	0.000149027	0.000136152	0.000130666	0.000144149	0.00013609	0.00013459	0.000142381	0.000155128	0.000136224	0.000164082		1.03402	0.97662	0.967267		1.03355	1.00595	0.955407		1.17814
Q556H9	Uncharacterized protein OS=Dictyostelium discoideum OX=44689 GN=DDB0202984 PE=4 SV=1	1.94413e+06	2.21131e+06	2.24342e+06	2.09476e+06	2.44765e+06	1.72978e+06	2.03692e+06	2.40557e+06	1.48961e+06	2.24712e+06	1.9607e+06	1.87812e+06		0.00014531	0.000152296	0.00015534	0.000167423	0.000223279	0.000199208	0.000215385	0.000201584	0.000166879	0.000168182	0.000162167	0.000153419		0.00014531	0.000223279	0.000166879	0.000152296	0.000199208	0.000168182	0.00015534	0.000215385	0.000162167	0.000167423	0.000201584	0.000153419		1.04808	0.892194	1.0078		1.06903	0.964644	0.971762		1.15217
Q1ZXP5	HP domain-containing protein OS=Dictyostelium discoideum OX=44689 GN=vilC PE=3 SV=1	1.29603e+06	1.47887e+06	1.38451e+06	1.33916e+06	1.09127e+06	878079	958888	1.18101e+06	803601	1.21477e+06	1.0894e+06	1.10834e+06		9.68689e-05	0.000101852	9.58671e-05	0.000107031	9.95479e-05	0.000101123	0.000101393	9.89674e-05	9.00266e-05	9.09173e-05	9.01032e-05	9.05375e-05		9.68689e-05	9.95479e-05	9.00266e-05	0.000101852	0.000101123	9.09173e-05	9.58671e-05	0.000101393	9.01032e-05	0.000107031	9.89674e-05	9.05375e-05		1.05144	1.01583	1.00989		0.989658	1.01854	1.00085		1.10491
F0ZMZ8	Rho GTPase OS=Dictyostelium purpureum OX=5786 GN=racE PE=4 SV=1	3.63028e+06	3.53769e+06	3.99043e+06	3.58663e+06	3.06188e+06	2.38812e+06	2.58386e+06	3.45166e+06	2.48605e+06	3.67222e+06	3.32151e+06	3.32196e+06		0.000271338	0.000243646	0.000276308	0.000286659	0.000279311	0.000275025	0.000273219	0.000289245	0.00027851	0.00027484	0.000274719	0.000271362		0.000271338	0.000279311	0.00027851	0.000243646	0.000275025	0.00027484	0.000276308	0.000273219	0.000274719	0.000286659	0.000289245	0.000271362		0.897942	0.984657	0.986823		1.01831	0.978189	0.986388		1.05646
[truncated: 4,712 more rows]
[truncated: 8 more columns]

## Sheet: (10_vs_0)_min
		Mean FC	P-val	Log2FC	-log10Pval					Mean FC	P-val	Log2FC	-log10Pval
Accession	Description	10 vs 0	10 vs 0	10 vs 0	10 vs 0			Accession	Description	10 vs 0	10 vs 0	10 vs 0	10 vs 0
[truncated: 5,383 more rows]

## Sheet: (30_vs_0)_min
		Mean FC	P-val	Log2FC	-log10Pval					Mean FC	P-val	Log2FC	-log10Pval
[truncated: 5,384 more rows]

## Sheet: (60_0)_min
		Mean FC	P-val	Log2FC	log10Pval				Mean FC	P-val	Log2FC	log10Pval
[truncated: 5,384 more rows]

## Sheet: Proteins_2FC
Accession	Description	BLAST (Protein description [organism], E-value, % Identity, Accession #):	AlphaFold: protein name, E-value, score, accession, taxonomic identifier, gene name(if any)	Uniport description
[truncated: 25 more rows]

[truncated: 2 more sheets: Significant proteins (1% FDR), Proteins_with_missing_values]
