# Supplementary material for: Phosphoproteomic Profiling Reveals Overlapping and Distinct Signaling Pathways in Dictyostelium discoideum in Response to Two Different Chemorepellents
Source: Cells. 2025 Dec 29;15(1):60. doi: 10.3390/cells15010060 (PMC12785797; doi:10.3390/cells15010060)
Supplement: Supplementary file 1 [file cells-15-00060-s001.zip › Supplementary File S2. PolyP total proteins.xlsx]

## Sheet: Index
Tabs	Name	Contents
1	Index	Index table
2	PolyP_total_protein	Raw and analysed data for all the time points of PolyP total protein
3	(10_vs_0)_min	List of total proteins with their fold changes (FC), P-value, log2FC, and -log10(p-val) at 10 min compared to 0 min
4	(30_vs_0)_min	List of total proteins with their fold changes (FC), P-value, log2FC, and -log10(p-val) at 30 min compared to 0 min
5	(60_vs_0)_min	List of total proteins with their fold changes (FC), P-value, log2FC, and -log10(p-val) at 60 min compared to 0 min
6	Proteins_2FC	List of total proteins with more than 2-fold changes at 10, 30 & 60 min compared to 0 min
7	Significant proteins (1% FDR)	List of significant proteins after computing Benjamini–Hochberg false discovery rate (FDR)–adjusted p-values for 10, 30 & 60 min compared to 0 min
8	Proteins_with_missing_values	List of protein with missing values in all 3 replicates in atleast one time point

## Sheet: PolyP_total protein
	Total protein abundance	8.40092e+09	8.10012e+09	1.15364e+10	1.17198e+10	1.50055e+10	1.50164e+10	1.58681e+10	1.43251e+10	1.76198e+10	1.59466e+10	1.35025e+10	1.71718e+10		Normalized to sum of total protein													Fold change												Average Fold Change				P Values
																													N1				N2				N3
Accession	Description	Abundance N1, 0min	Abundance N1, 10min	Abundance N1, 30min,	Abundance N1, 60min	Abundance N2, 0min	Abundance N2, 10min	Abundance N2, 30min,	Abundance N2, 60min	Abundance N3, 0min	Abundance N3, 10min	Abundance N3, 30min,	Abundance N3, 60min		Abundance N1, 0min	Abundance N2, 0min	Abundance N3, 0min	Abundance N1, 10min	Abundance N2, 10min	Abundance N3, 10min	Abundance N1, 30min,	Abundance N2, 30min,	Abundance N3, 30min,	Abundance N1, 60min	Abundance N2, 60min	Abundance N3, 60min		[10-0] mins	[30-0] mins	[60-0] mins		[10-0] mins	[30-0] mins	[60-0] mins		[10-0] mins	[30-0] mins	[60-0] mins		[10-0] mins	[30-0] mins	[60-0] mins		[10-0] mins	[30-0] mins	[60-0] mins
Q86L18	Carboxylic ester hydrolase OS=Dictyostelium discoideum OX=44689 GN=DDB0169005 PE=3 SV=1	120705	108812	160884	155197	751612	763045	766432	698070	725524	634240	508652	679467		1.4368e-05	5.00892e-05	4.11767e-05	1.34333e-05	5.08142e-05	3.97728e-05	1.39457e-05	4.83003e-05	3.76709e-05	1.32422e-05	4.87306e-05	3.95689e-05		0.934947	0.970609	0.921647		1.01447	0.964285	0.972878		0.965907	0.91486	0.960954		0.971776	0.949918	0.951826		0.49256	0.166156	0.0102496
Q86HP1	HTTM domain-containing protein OS=Dictyostelium discoideum OX=44689 GN=DDB0167708 PE=4 SV=1	235320	158038	234702	245815	225812	229985	239146	203317	240491	230352	197928	250485		2.80113e-05	1.50486e-05	1.36489e-05	1.95106e-05	1.53156e-05	1.44452e-05	2.03444e-05	1.50709e-05	1.46586e-05	2.09743e-05	1.4193e-05	1.4587e-05		0.696526	0.726295	0.74878		1.01774	1.00148	0.943146		1.05834	1.07398	1.06873		0.924203	0.933917	0.92022		0.497314	0.504642	0.438489
Q54U47	Uncharacterized protein OS=Dictyostelium discoideum OX=44689 GN=DDB0204128 PE=4 SV=1	10056.1	8842.37	12243.7	13567.4	18081.7	17609.3	18883.1	15819.3	18902.7	16118	14798.5	19370		1.19702e-06	1.20501e-06	1.07281e-06	1.09163e-06	1.17267e-06	1.01075e-06	1.06131e-06	1.19e-06	1.09598e-06	1.15765e-06	1.10431e-06	1.12801e-06		0.911956	0.886624	0.967102		0.973164	0.987549	0.916431		0.94215	1.0216	1.05146		0.942423	0.965257	0.97833		0.0882196	0.468286	0.596355
Q54UG6	Uncharacterized protein OS=Dictyostelium discoideum OX=44689 GN=DDB0204007 PE=3 SV=1	35092.1	33470.9	46766.2	45726.5	86693	81448.8	92316.7	78689.1	86069.9	85276.7	72018.5	94889.4		4.17717e-06	5.77742e-06	4.88484e-06	4.13215e-06	5.424e-06	5.34765e-06	4.05379e-06	5.81776e-06	5.3337e-06	3.90164e-06	5.4931e-06	5.5259e-06		0.989221	0.970462	0.934039		0.938826	1.00698	0.950787		1.09474	1.09189	1.13123		1.0076	1.02311	1.00535		0.936384	0.547993	0.937776
Q54ZB5	Uncharacterized protein OS=Dictyostelium discoideum OX=44689 GN=DDB0218010 PE=4 SV=1	183503	168732	265481	234299	466479	472986	492038	454495	560675	469998	419032	486079		2.18432e-05	3.10873e-05	3.18207e-05	2.08308e-05	3.1498e-05	2.94733e-05	2.30124e-05	3.1008e-05	3.10336e-05	1.99917e-05	3.17272e-05	2.83069e-05		0.953654	1.05353	0.915236		1.01321	0.997452	1.02059		0.926228	0.975263	0.889574		0.964365	1.00875	0.941798		0.342417	0.876134	0.321848
Q55D20	Myb domain-containing protein OS=Dictyostelium discoideum OX=44689 GN=DDB0190583 PE=4 SV=1	2631.68	1505.39	2326.44	2236.16	4490.56	4069.43	5807.16	3890.08	4856.69	4524.63	2875.76	4355.64		3.13261e-07	2.99261e-07	2.75638e-07	1.85848e-07	2.71e-07	2.83737e-07	2.01661e-07	3.65965e-07	2.12979e-07	1.90802e-07	2.71557e-07	2.53652e-07		0.593269	0.643747	0.609082		0.905561	1.22289	0.907424		1.02938	0.772676	0.920234		0.842737	0.879772	0.812247		0.348403	0.569743	0.220246
Q54E28	WD_REPEATS_REGION domain-containing protein OS=Dictyostelium discoideum OX=44689 GN=DDB0184092 PE=4 SV=1	77778.7	67962.1	122535	115049	129052	116500	146273	132253	135087	119052	125413	160346		9.25836e-06	8.60031e-06	7.66676e-06	8.39025e-06	7.75816e-06	7.46568e-06	1.06216e-05	9.21809e-06	9.28811e-06	9.81659e-06	9.23225e-06	9.33779e-06		0.906235	1.14724	1.0603		0.902079	1.07183	1.07348		0.973772	1.21148	1.21796		0.927362	1.14352	1.11724		0.0999639	0.0574281	0.11743
Q55G89	mannosyl-glycoprotein endo-beta-N-acetylglucosaminidase OS=Dictyostelium discoideum OX=44689 GN=DDB0216553 PE=3 SV=1	50338.6	45722.2	85361.6	70307.7	92840.9	106484	102894	96937.7	123417	95355.1	91079.9	117998		5.99203e-06	6.18713e-06	7.00447e-06	5.64463e-06	7.09118e-06	5.97966e-06	7.39932e-06	6.48435e-06	6.74539e-06	5.99905e-06	6.767e-06	6.87166e-06		0.942023	1.23486	1.00117		1.14612	1.04804	1.09372		0.853692	0.963012	0.981039		0.980611	1.08197	1.02531		0.808311	0.42899	0.559345
F0ZU53	Coatomer subunit beta' OS=Dictyostelium purpureum OX=5786 GN=DICPUDRAFT_49561 PE=3 SV=1	814207	820586	885866	937008	1.24661e+06	1.29162e+06	1.32142e+06	1.37327e+06	1.45817e+06	1.36494e+06	1.29492e+06	1.70848e+06		9.69188e-05	8.30767e-05	8.27574e-05	0.000101305	8.60141e-05	8.55945e-05	7.67887e-05	8.32755e-05	9.59017e-05	7.99508e-05	9.58649e-05	9.94936e-05		1.04526	0.7923	0.824926		1.03536	1.00239	1.15393		1.03428	1.15883	1.20223		1.0383	0.984507	1.06036		0.0211586	0.837019	0.731971
F0ZYY1	ABC transporter domain-containing protein OS=Dictyostelium purpureum OX=5786 GN=ABCG24 PE=4 SV=1	127423	122316	168212	180717	178915	162803	169509	133640	224428	179668	157118	179060		1.51678e-05	1.19233e-05	1.27372e-05	1.51005e-05	1.08417e-05	1.12669e-05	1.4581e-05	1.06824e-05	1.16362e-05	1.54198e-05	9.32909e-06	1.04276e-05		0.995563	0.961313	1.01661		0.909288	0.895925	0.782427		0.884563	0.913553	0.818671		0.929805	0.923597	0.87257		0.172094	0.03908	0.228786
Q7KWW9	Uncharacterized protein OS=Dictyostelium discoideum OX=44689 GN=DDB_G0276895 PE=4 SV=1	32114	35467	52719.6	64834.6	84297.7	93042.3	94712.4	73552.6	91847.1	73536.1	75089	87559.8		3.82268e-06	5.6178e-06	5.21273e-06	4.37858e-06	6.19606e-06	4.6114e-06	4.56984e-06	5.96874e-06	5.5611e-06	5.53205e-06	5.13453e-06	5.09906e-06		1.14542	1.19545	1.44716		1.10293	1.06247	0.913976		0.884644	1.06683	0.978195		1.04433	1.10825	1.11311		0.69313	0.067916	0.639176
Q86IW9	Uncharacterized protein OS=Dictyostelium discoideum OX=44689 GN=DDB0217476 PE=4 SV=1	67017.8	66324.9	88570.9	83170.2	138673	110410	131697	119650	125988	125257	106849	132396		7.97744e-06	9.24152e-06	7.15037e-06	8.18814e-06	7.35263e-06	7.8548e-06	7.67751e-06	8.29949e-06	7.91325e-06	7.09655e-06	8.35246e-06	7.7101e-06		1.02641	0.962403	0.889577		0.795609	0.898066	0.903797		1.09852	1.10669	1.07828		0.973512	0.989053	0.957218		0.722637	0.778503	0.490362
Q54MY0	J domain-containing protein OS=Dictyostelium discoideum OX=44689 GN=DDB0186610 PE=4 SV=1	48874.1	38704.5	68860.4	62672.6	92456.3	83114.9	97478.1	76689.7	89406.8	83009.8	71165.8	83102.3		5.81771e-06	6.1615e-06	5.07422e-06	4.77827e-06	5.53495e-06	5.20549e-06	5.96896e-06	6.14304e-06	5.27055e-06	5.34758e-06	5.35353e-06	4.83948e-06		0.821331	1.026	0.91919		0.898312	0.997003	0.868867		1.02587	1.03869	0.953737		0.915171	1.02056	0.913931		0.274159	0.23542	0.0937678
Q54WG1	CN hydrolase domain-containing protein OS=Dictyostelium discoideum OX=44689 GN=DDB0205980 PE=3 SV=1	31518.7	26889.4	50223.2	43301.9	76730.4	62018.5	66350.2	66998	71917.9	71673.8	63251.4	87194.4		3.75182e-06	5.11349e-06	4.08166e-06	3.31963e-06	4.13006e-06	4.49462e-06	4.35345e-06	4.18136e-06	4.68441e-06	3.69476e-06	4.67697e-06	5.07778e-06		0.884805	1.16036	0.984792		0.807679	0.817712	0.914633		1.10118	1.14767	1.24405		0.93122	1.04191	1.04782		0.496996	0.875504	0.733584
Q54DZ9	Condensin-2 complex subunit H2 OS=Dictyostelium discoideum OX=44689 GN=DDB0184121 PE=3 SV=1	8498.48	6707.39	9974.56	12721.5	22061.4	17237.3	14611.1	15080	14718	17213.4	20391.2	17668.8		1.01161e-06	1.47022e-06	8.3531e-07	8.2806e-07	1.1479e-06	1.07944e-06	8.64615e-07	9.20785e-07	1.51018e-06	1.08547e-06	1.0527e-06	1.02895e-06		0.818554	0.85469	1.07301		0.780765	0.626289	0.716014		1.29226	1.80792	1.23181		0.963861	1.0963	1.00694		0.659682	0.985891	0.814168
Q54NG7	poly(A)-specific ribonuclease OS=Dictyostelium discoideum OX=44689 GN=DDB0186421 PE=3 SV=1	15631.8	16095.3	18601.4	19946.5	24973.6	25130.7	29504	30188.6	29209.7	33449.9	21900.8	28468.5		1.86073e-06	1.6643e-06	1.65778e-06	1.98705e-06	1.67355e-06	2.09762e-06	1.61241e-06	1.85933e-06	1.62198e-06	1.70194e-06	2.1074e-06	1.65787e-06		1.06789	0.866546	0.914666		1.00556	1.11718	1.26624		1.26532	0.978406	1.00005		1.11292	0.987378	1.06032		0.274188	0.838133	0.651148
Q54NX1	MFS domain-containing protein OS=Dictyostelium discoideum OX=44689 GN=DDB0186271 PE=4 SV=1	78556.6	66583.7	104764	128983	160750	167186	182680	162030	165594	143205	132155	174696		9.35096e-06	1.07128e-05	9.39816e-06	8.22008e-06	1.11336e-05	8.98027e-06	9.08114e-06	1.15124e-05	9.78743e-06	1.10055e-05	1.13109e-05	1.01735e-05		0.879064	0.971146	1.17694		1.03928	1.07464	1.05583		0.955535	1.04142	1.08249		0.95796	1.02907	1.10509		0.490023	0.429039	0.0907088
Q54H57	Uncharacterized protein OS=Dictyostelium discoideum OX=44689 GN=DDB_G0289693 PE=4 SV=1	24854.3	21578.7	40832.2	26264.8	158626	157360	245370	356211	159444	150608	195474	369763		2.95853e-06	1.05712e-05	9.04912e-06	2.664e-06	1.04792e-05	9.44451e-06	3.53942e-06	1.54631e-05	1.44768e-05	2.24106e-06	2.48663e-05	2.15332e-05		0.900446	1.19635	0.757493		0.991302	1.46276	2.35227		1.04369	1.5998	2.37959		0.978481	1.41964	1.82979		0.98974	0.141412	0.207756
F0ZAS3	26S proteasome non-ATPase regulatory subunit 6 OS=Dictyostelium purpureum OX=5786 GN=DICPUDRAFT_53005 PE=4 SV=1	485762	392337	535693	522650	632654	640838	700325	634865	798731	724027	533375	784218		5.78224e-05	4.21615e-05	4.53315e-05	4.84359e-05	4.26759e-05	4.54033e-05	4.6435e-05	4.41342e-05	3.95018e-05	4.45954e-05	4.43184e-05	4.56691e-05		0.837666	0.803062	0.771248		1.0122	1.04679	1.05116		1.00158	0.8714	1.00745		0.950484	0.907084	0.943284		0.459534	0.320052	0.537787
Q55CC8	Uncharacterized protein OS=Dictyostelium discoideum OX=44689 GN=DDB0190815 PE=4 SV=1	2.56445e+06	2.22464e+06	3.22055e+06	3.51769e+06	4.6678e+06	4.6682e+06	5.07614e+06	4.67451e+06	5.679e+06	5.21515e+06	4.48758e+06	5.31195e+06		0.000305258	0.000311073	0.000322308	0.000274643	0.000310874	0.000327039	0.000279164	0.000319897	0.000332351	0.000300149	0.000326317	0.000309342		0.899707	0.914518	0.983262		0.99936	1.02836	1.049		1.01468	1.03116	0.959772		0.971248	0.991347	0.997346		0.513885	0.857659	0.920842
Q55CJ0	Uncharacterized protein OS=Dictyostelium discoideum OX=44689 GN=DDB0190759 PE=4 SV=1	130718	120177	158375	166621	255619	242895	263496	231558	291501	242999	195425	272063		1.556e-05	1.7035e-05	1.65439e-05	1.48364e-05	1.61753e-05	1.52383e-05	1.37283e-05	1.66054e-05	1.44732e-05	1.42171e-05	1.61645e-05	1.58436e-05		0.953499	0.882283	0.913694		0.949532	0.974781	0.948898		0.92108	0.874836	0.957671		0.94137	0.910633	0.940088		0.0317453	0.106042	0.0370099
F0ZXE1	AAA+ ATPase domain-containing protein OS=Dictyostelium purpureum OX=5786 GN=DICPUDRAFT_39991 PE=3 SV=1	13194.5	7380.45	20420.1	13322.9	52852.3	46075.5	53868.8	41668.5	27377.2	48099.4	41643.2	44858.8		1.5706e-06	3.5222e-06	1.55378e-06	9.11153e-07	3.06835e-06	3.01628e-06	1.77006e-06	3.39479e-06	3.0841e-06	1.13679e-06	2.90878e-06	2.61236e-06		0.580129	1.12699	0.72379		0.871147	0.963827	0.825841		1.94126	1.98491	1.6813		1.13085	1.35858	1.07698		0.879074	0.402572	0.994954
Q54W23	RNase P protein subunit DRpp40 OS=Dictyostelium discoideum OX=44689 GN=drpp40 PE=2 SV=1	43409	37493.4	71195.6	65784.7	76145.3	78754.5	92634	89910.4	106683	95037.3	77857.4	108271		5.16717e-06	5.0745e-06	6.05473e-06	4.62875e-06	5.24458e-06	5.95973e-06	6.17138e-06	5.83776e-06	5.76613e-06	5.61312e-06	6.27643e-06	6.30521e-06		0.895799	1.19434	1.0863		1.03352	1.15041	1.23686		0.98431	0.952334	1.04137		0.971209	1.09903	1.12151		0.5328	0.340138	0.160934
Q54QL3	Uncharacterized protein OS=Dictyostelium discoideum OX=44689 GN=DDB0185672 PE=4 SV=1	19339.8	17746.4	24404.1	26022.6	67499.8	79649.3	71857.7	56006.6	86825.4	77534	69771.1	72480.6		2.3021e-06	4.49834e-06	4.92772e-06	2.19088e-06	5.30416e-06	4.86211e-06	2.1154e-06	4.52844e-06	5.16726e-06	2.22039e-06	3.90969e-06	4.22092e-06		0.951688	0.918899	0.964506		1.17914	1.00669	0.86914		0.986685	1.04861	0.856567		1.03917	0.9914	0.896737		0.555022	0.843105	0.138981
Q54FZ1	Uncharacterized protein OS=Dictyostelium discoideum OX=44689 GN=DDB_G0290651 PE=4 SV=2	13701	12768.9	17681.6	17003.6	26349.4	24735.8	27258.4	23565	27712.9	22985.1	20860	28170.2		1.6309e-06	1.75599e-06	1.57283e-06	1.57638e-06	1.64725e-06	1.44138e-06	1.53268e-06	1.71782e-06	1.54489e-06	1.45084e-06	1.64502e-06	1.64049e-06		0.966574	0.939777	0.889597		0.938079	0.978262	0.936805		0.91643	0.98224	1.04302		0.940361	0.96676	0.956475		0.0499581	0.129729	0.419293
Q55G38	Uncharacterized protein OS=Dictyostelium discoideum OX=44689 GN=DDB_G0268360 PE=3 SV=1	865278	696267	1.2339e+06	1.15078e+06	2.47735e+06	2.35551e+06	2.61911e+06	2.08228e+06	2.53176e+06	2.51152e+06	2.23088e+06	2.78736e+06		0.000102998	0.000165096	0.000143688	8.59576e-05	0.000156863	0.000157496	0.000106957	0.000165055	0.000165219	9.81914e-05	0.000145359	0.000162322		0.834555	1.03844	0.953332		0.95013	0.999752	0.880449		1.09609	1.14984	1.12968		0.960259	1.06268	0.987821		0.717409	0.328844	0.876213
Q54RJ5	MIT domain-containing protein OS=Dictyostelium discoideum OX=44689 GN=DDB0185364 PE=4 SV=1	43762	37850	60272.2	55968.2	60350	56076.8	61371.6	50075.1	70648.1	61582	53566.6	55173.7		5.20919e-06	4.02186e-06	4.00959e-06	4.67277e-06	3.73438e-06	3.86177e-06	5.22452e-06	3.86762e-06	3.96715e-06	4.77552e-06	3.49563e-06	3.21305e-06		0.897024	1.00294	0.916748		0.928519	0.961648	0.869156		0.963134	0.989415	0.801342		0.929559	0.984669	0.862415		0.104216	0.348485	0.032874
Q54XU9	HIG1 domain-containing protein OS=Dictyostelium discoideum OX=44689 GN=DDB0205545 PE=4 SV=1	652450	639611	1.04323e+06	957246	1.74186e+06	1.85362e+06	2.18344e+06	1.65145e+06	1.87891e+06	1.89552e+06	1.76183e+06	2.36783e+06		7.76641e-05	0.000116082	0.000106637	7.89632e-05	0.00012344	0.000118867	9.04295e-05	0.000137599	0.000130482	8.16776e-05	0.000115284	0.000137891		1.01673	1.16437	1.05168		1.06339	1.18536	0.993123		1.11469	1.22361	1.29309		1.06494	1.19111	1.11263		0.158578	0.0289912	0.368646
Q556S7	Uncharacterized protein OS=Dictyostelium discoideum OX=44689 GN=DDB0168049 PE=4 SV=1	116348	121227	136909	145081	750288	660446	813530	637402	791478	682235	603340	795398		1.38494e-05	5.00009e-05	4.49199e-05	1.49661e-05	4.39817e-05	4.27825e-05	1.18676e-05	5.12684e-05	4.46834e-05	1.23791e-05	4.44955e-05	4.63201e-05		1.08063	0.856901	0.893834		0.879618	1.02535	0.889894		0.952419	0.994737	1.03117		0.970889	0.958995	0.9383		0.373181	0.767818	0.451421
Q55GN7	Uncharacterized protein OS=Dictyostelium discoideum OX=44689 GN=DDB0189389 PE=4 SV=1	110884	125248	176514	220690	315685	313876	328857	268290	337265	287220	274647	349634		1.31991e-05	2.1038e-05	1.91412e-05	1.54624e-05	2.09023e-05	1.80114e-05	1.53006e-05	2.07244e-05	2.03404e-05	1.88305e-05	1.87287e-05	2.0361e-05		1.17148	1.15921	1.42665		0.993549	0.985096	0.890231		0.940972	1.06265	1.06373		1.03533	1.06899	1.12687		0.772611	0.293136	0.577571
F1A0W0	BTB domain-containing protein OS=Dictyostelium purpureum OX=5786 GN=racA PE=4 SV=1	17552.4	13290.5	17873.3	17120.9	9304.82	10347.5	9428.98	8251.31	9491.49	9203.85	9377.52	12620.2		2.08934e-06	6.20095e-07	5.38683e-07	1.64078e-06	6.89079e-07	5.77168e-07	1.54929e-06	5.94211e-07	6.94501e-07	1.46085e-06	5.76005e-07	7.34938e-07		0.785309	0.741521	0.699192		1.11125	0.958258	0.928898		1.07144	1.28926	1.36432		0.989333	0.996345	0.997471		0.567628	0.579186	0.583255
F0Z798	NAAA-beta domain-containing protein OS=Dictyostelium purpureum OX=5786 GN=DICPUDRAFT_146951 PE=4 SV=1	153174	152194	222012	211554	281834	295080	310637	278853	363070	311783	267925	321350		1.82331e-05	1.8782e-05	2.06058e-05	1.87891e-05	1.96505e-05	1.95517e-05	1.92444e-05	1.95762e-05	1.98426e-05	1.8051e-05	1.94661e-05	1.87139e-05		1.0305	1.05547	0.990015		1.04624	1.04228	1.03642		0.948843	0.96296	0.908184		1.00853	1.02024	0.978206		0.854977	0.597568	0.602727
Q559G0	Uncharacterized protein OS=Dictyostelium discoideum OX=44689 GN=DDB0217051 PE=4 SV=1	97039.4	115922	135747	158852	173266	136572	189055	155076	223101	187724	139218	197480		1.1551e-05	1.15468e-05	1.2662e-05	1.43112e-05	9.09489e-06	1.1772e-05	1.17668e-05	1.19142e-05	1.03105e-05	1.35542e-05	1.08255e-05	1.15003e-05		1.23895	1.01868	1.17342		0.787652	1.03181	0.937527		0.929718	0.814288	0.908254		0.98544	0.954927	1.0064		0.91156	0.57277	0.971416
Q54PU9	Uncharacterized protein OS=Dictyostelium discoideum OX=44689 GN=DDB0185943 PE=4 SV=1	40454.6	46700.1	70222.8	63778.8	222752	228360	232100	214989	250669	238037	210735	244244		4.8155e-06	1.48447e-05	1.42266e-05	5.76535e-06	1.52074e-05	1.49271e-05	6.08706e-06	1.46269e-05	1.56071e-05	5.44196e-06	1.50079e-05	1.42236e-05		1.19725	1.26406	1.13009		1.02443	0.985325	1.01099		1.04925	1.09704	0.999792		1.09031	1.11547	1.04696		0.05869	0.256194	0.298405
Q54QG1	Uncharacterized protein OS=Dictyostelium discoideum OX=44689 GN=AF279134_1 PE=4 SV=1	60556.2	51613	78067.4	77806.3	106340	110650	125193	112302	134666	112939	110645	121759		7.20829e-06	7.08677e-06	7.64286e-06	6.37188e-06	7.36861e-06	7.08231e-06	6.76704e-06	7.88965e-06	8.19438e-06	6.63887e-06	7.83951e-06	7.09066e-06		0.883965	0.938786	0.921005		1.03977	1.11329	1.10622		0.926656	1.07216	0.92775		0.950131	1.04141	0.984991		0.384253	0.506976	0.805243
Q54CM8	Uncharacterized protein OS=Dictyostelium discoideum OX=44689 GN=DDB0191648 PE=4 SV=1	80553.5	79691.7	116452	128846	155182	165127	182291	172898	225155	173754	153476	190578		9.58866e-06	1.03417e-05	1.27785e-05	9.83833e-06	1.09965e-05	1.0896e-05	1.00943e-05	1.14879e-05	1.13664e-05	1.09938e-05	1.20696e-05	1.10984e-05		1.02604	1.05273	1.14655		1.06332	1.11084	1.16709		0.852681	0.889494	0.868516		0.980679	1.01769	1.06072		0.718896	0.92667	0.699318
Q54RD5	Uncharacterized protein OS=Dictyostelium discoideum OX=44689 GN=DDB_G0283253 PE=4 SV=1	219968	193014	308435	280357	538712	515006	581364	344709	652771	472444	422388	719466		2.61838e-05	3.5901e-05	3.70476e-05	2.38285e-05	3.42963e-05	2.96266e-05	2.67358e-05	3.66374e-05	3.12821e-05	2.39217e-05	2.40633e-05	4.18982e-05		0.910048	1.02108	0.913605		0.9553	1.02051	0.670268		0.799692	0.844377	1.13093		0.888347	0.961989	0.904934		0.17342	0.557262	0.588956
Q54G77	Peptidase S53 domain-containing protein OS=Dictyostelium discoideum OX=44689 GN=DDB0188843 PE=4 SV=1	1.39189e+07	1.1544e+07	2.01536e+07	1.85635e+07	3.74039e+07	3.77768e+07	4.19716e+07	3.67715e+07	4.58652e+07	3.99806e+07	3.36854e+07	4.69783e+07		0.00165684	0.00249268	0.00260305	0.00142517	0.00251571	0.00250716	0.00174695	0.00264503	0.00249475	0.00158394	0.00256693	0.00273579		0.860173	1.05439	0.956005		1.00924	1.06112	1.02979		0.963163	0.958395	1.05099		0.944191	1.02464	1.01226		0.301698	0.626711	0.540965
Q54UP1	Helicase ATP-binding domain-containing protein OS=Dictyostelium discoideum OX=44689 GN=DDB0215252 PE=4 SV=1	129440	125550	186047	187744	276436	273202	282345	256408	290720	278219	226261	295296		1.54079e-05	1.84223e-05	1.64996e-05	1.54998e-05	1.81936e-05	1.7447e-05	1.61269e-05	1.77933e-05	1.6757e-05	1.60194e-05	1.78993e-05	1.71966e-05		1.00597	1.04667	1.03969		0.987584	0.965855	0.971607		1.05742	1.0156	1.04224		1.01699	1.00937	1.01785		0.521937	0.797302	0.574026
Q54YK4	39S ribosomal protein L52, mitochondrial OS=Dictyostelium discoideum OX=44689 GN=DDB0204495 PE=3 SV=1	291705	280667	386802	403969	606782	653596	566433	584854	729577	623147	536166	643116		3.4723e-05	4.04374e-05	4.14067e-05	3.46497e-05	4.35255e-05	3.90772e-05	3.35288e-05	3.56964e-05	3.97085e-05	3.44689e-05	4.08273e-05	3.7452e-05		0.997889	0.965608	0.992683		1.07637	0.882757	1.00964		0.94374	0.958988	0.90449		1.006	0.935784	0.968939		0.897733	0.148481	0.446304
Q1ZXG5	DNA ligase (NAD(+)) OS=Dictyostelium discoideum OX=44689 GN=DDB_G0282299 PE=3 SV=1	19793.1	17754.1	25921.8	28889.3	34734.9	39737.6	42463.9	40567.4	39016.8	41912.2	21332.8	41259.8		2.35606e-06	2.31481e-06	2.21437e-06	2.19183e-06	2.64628e-06	2.62829e-06	2.24696e-06	2.67606e-06	1.57991e-06	2.465e-06	2.83192e-06	2.40277e-06		0.930294	0.953694	1.04624		1.14319	1.15606	1.22339		1.18692	0.71348	1.08508		1.0868	0.941078	1.11824		0.395586	0.70099	0.16187
Q54UG5	Developmental protein DG1120 OS=Dictyostelium discoideum OX=44689 GN=gbqA PE=4 SV=1	577679	572969	855971	809529	790319	755411	811295	746271	876320	805007	656707	801971		6.87638e-05	5.26687e-05	4.9735e-05	7.07359e-05	5.03058e-05	5.04815e-05	7.41973e-05	5.11275e-05	4.86358e-05	6.90735e-05	5.20954e-05	4.67029e-05		1.02868	1.07902	1.0045		0.955137	0.970738	0.989115		1.01501	0.9779	0.939036		0.999608	1.00922	0.977552		0.935156	0.719727	0.386474
C7FZZ3	Leucine-rich repeat-containing protein OS=Dictyostelium discoideum OX=44689 GN=DDB_G0295827 PE=4 SV=1	19173.9	20261.6	23973.2	23983.5	39285.3	41400.2	39331.1	41415.4	43708.2	37435.2	30116.5	46420.1		2.28236e-06	2.61807e-06	2.48063e-06	2.50139e-06	2.757e-06	2.34754e-06	2.07805e-06	2.47863e-06	2.23043e-06	2.0464e-06	2.89111e-06	2.70328e-06		1.09597	0.910482	0.896617		1.05307	0.946741	1.10429		0.946348	0.899139	1.08976		1.03179	0.918787	1.03022		0.554653	0.0253413	0.646345
Q54S09	Uncharacterized protein OS=Dictyostelium discoideum OX=44689 GN=DDB0204952 PE=3 SV=1	143680	131863	176928	206581	230871	213023	250497	224084	244110	216678	198383	259749		1.71029e-05	1.53858e-05	1.38543e-05	1.62791e-05	1.41861e-05	1.35877e-05	1.53365e-05	1.57862e-05	1.46923e-05	1.76266e-05	1.56428e-05	1.51266e-05		0.951831	0.896719	1.03062		0.922024	1.02603	1.0167		0.980758	1.06049	1.09183		0.951538	0.994411	1.04638		0.106348	0.84726	0.153149
Q553T5	Transmembrane protein OS=Dictyostelium discoideum OX=44689 GN=DDB_G0275413 PE=4 SV=2	0	674.677	401.284	1017.52	1358.22	947.13	933.615	1344.99	1518.42	1575.11	740.638	1165.96		0	9.05149e-08	8.61769e-08	8.32922e-08	6.30732e-08	9.87742e-08	3.47842e-08	5.88361e-08	5.48518e-08	8.68204e-08	9.38905e-08	6.79e-08		#DIV/0!	#DIV/0!	#DIV/0!		0.696827	0.650015	1.03729		1.14618	0.636502	0.787914		#DIV/0!	#DIV/0!	#DIV/0!		0.553951	0.711747	0.532338
Q54QE3	Peptidase S9 prolyl oligopeptidase catalytic domain-containing protein OS=Dictyostelium discoideum OX=44689 GN=DDB0218551 PE=4 SV=1	40282.9	45191.4	39818	41863.4	157397	77626.3	119678	144978	153256	118910	124417	137716		4.79506e-06	1.04893e-05	8.69797e-06	5.5791e-06	5.16944e-06	7.45675e-06	3.45151e-06	7.54205e-06	9.2143e-06	3.57202e-06	1.01206e-05	8.01991e-06		1.16351	0.719806	0.744938		0.49283	0.719024	0.964851		0.857298	1.05936	0.922044		0.83788	0.832731	0.877278		0.395626	0.335601	0.0938639
Q54XC5	Uncharacterized protein OS=Dictyostelium discoideum OX=44689 GN=DDB0215318 PE=4 SV=1	13682.4	12167.5	16969.6	14241.5	24931.9	23852.6	25975	23394.5	25167	24336.1	19100	24211.8		1.62868e-06	1.66152e-06	1.42833e-06	1.50214e-06	1.58844e-06	1.5261e-06	1.47096e-06	1.63694e-06	1.41455e-06	1.21516e-06	1.63311e-06	1.40998e-06		0.922305	0.903165	0.746105		0.956014	0.985203	0.982902		1.06845	0.990346	0.98715		0.982255	0.959571	0.905386		0.665519	0.293365	0.359498
F0Z9X7	Protein kinase domain-containing protein OS=Dictyostelium purpureum OX=5786 GN=DICPUDRAFT_96609 PE=4 SV=1	203754	181616	275635	267251	293223	291375	315626	282533	316560	292240	252733	352697		2.42538e-05	1.95411e-05	1.79662e-05	2.24214e-05	1.94038e-05	1.83262e-05	2.38926e-05	1.98906e-05	1.87175e-05	2.28033e-05	1.9723e-05	2.05394e-05		0.924451	0.985111	0.940198		0.992976	1.01789	1.00931		1.02004	1.04182	1.14323		0.979155	1.01494	1.03091		0.503692	0.527498	0.745468
Q86AF8	Uncharacterized protein OS=Dictyostelium discoideum OX=44689 GN=DDB0168717 PE=4 SV=1	25967	26157	37441.9	39678.9	65733	58896.7	68489.9	61044.7	71934.1	63429.8	57689.6	75286.7		3.09098e-06	4.3806e-06	4.08257e-06	3.22921e-06	3.92217e-06	3.97764e-06	3.24554e-06	4.31621e-06	4.2725e-06	3.38563e-06	4.26139e-06	4.38434e-06		1.04472	1.05001	1.09533		0.895349	0.9853	0.972786		0.974298	1.04652	1.07391		0.971456	1.02728	1.04734		0.499264	0.361308	0.371385
F0ZBC0	Mitochondrial substrate carrier family protein OS=Dictyostelium purpureum OX=5786 GN=DICPUDRAFT_75670 PE=3 SV=1	232730	222502	345157	299306	548745	574106	610455	481990	636084	574772	484214	672610		2.7703e-05	3.65697e-05	3.61006e-05	2.74689e-05	3.8232e-05	3.60436e-05	2.99189e-05	3.84706e-05	3.5861e-05	2.55384e-05	3.36466e-05	3.91696e-05		0.991552	1.07999	0.921866		1.04546	1.05198	0.920069		0.998423	0.993363	1.08501		1.01181	1.04178	0.975649		0.528624	0.235828	0.755115
C7G084	WD40 repeat-containing protein OS=Dictyostelium discoideum OX=44689 GN=DDB_G0295793 PE=4 SV=1	78177.2	77787.2	129470	121723	176239	162578	172255	152680	171781	173337	140448	180153		9.30579e-06	1.1745e-05	9.74934e-06	9.60321e-06	1.08267e-05	1.08699e-05	1.12228e-05	1.08554e-05	1.04016e-05	1.03861e-05	1.06582e-05	1.04912e-05		1.03196	1.206	1.11609		0.921813	0.92426	0.90747		1.11494	1.0669	1.0761		1.0229	1.06572	1.03322		0.80495	0.561532	0.750601
Q54L16	J domain-containing protein OS=Dictyostelium discoideum OX=44689 GN=DDB0187213 PE=4 SV=1	335585	281754	432898	500663	796256	813718	769764	710101	809083	842572	755587	843562		3.99462e-05	5.30643e-05	4.5919e-05	3.4784e-05	5.41887e-05	5.28372e-05	3.75245e-05	4.85102e-05	5.59589e-05	4.27193e-05	4.95705e-05	4.9125e-05		0.870769	0.939374	1.06942		1.02119	0.914177	0.934158		1.15066	1.21864	1.06982		1.01421	1.02407	1.02447		0.808961	0.843275	0.738795
Q556K5	Uncharacterized protein OS=Dictyostelium discoideum OX=44689 GN=DDB0167990 PE=4 SV=1	113039	106167	170640	140648	310068	330347	314116	270537	308316	280994	231343	284824		1.34556e-05	2.06637e-05	1.74983e-05	1.31068e-05	2.19991e-05	1.7621e-05	1.47914e-05	1.97955e-05	1.71333e-05	1.20009e-05	1.88855e-05	1.65868e-05		0.974075	1.09927	0.891885		1.06463	0.957984	0.913947		1.00701	0.97914	0.947907		1.01524	1.01213	0.917913		0.537823	0.963763	0.0319023
Q54WX2	Uncharacterized protein OS=Dictyostelium discoideum OX=44689 GN=DDB_G0279347 PE=4 SV=2	500966	481436	730773	729358	1.17852e+06	1.17317e+06	1.2729e+06	1.15479e+06	1.32329e+06	1.20683e+06	1.05919e+06	1.37052e+06		5.96323e-05	7.85394e-05	7.51027e-05	5.94356e-05	7.81257e-05	7.56798e-05	6.33449e-05	8.02179e-05	7.84439e-05	6.22329e-05	8.06131e-05	7.98123e-05		0.996701	1.06226	1.04361		0.994733	1.02137	1.0264		1.00768	1.04449	1.06271		0.999706	1.04271	1.04424		0.973935	0.043195	0.0603426
Q54NF6	UPF0020 domain-containing protein OS=Dictyostelium discoideum OX=44689 GN=DDB0186431 PE=4 SV=1	19266.1	23082.4	26978	28459.6	43106	38872.5	45165	38508.6	45993.3	42033.5	35313.1	40814.6		2.29333e-06	2.87268e-06	2.61032e-06	2.84963e-06	2.58867e-06	2.6359e-06	2.33851e-06	2.84628e-06	2.61529e-06	2.42833e-06	2.6882e-06	2.37684e-06		1.24257	1.0197	1.05886		0.901134	0.99081	0.935779		1.0098	1.0019	0.910556		1.05117	1.00414	0.9684		0.724899	0.739193	0.500025
Q54JP6	PARP catalytic domain-containing protein OS=Dictyostelium discoideum OX=44689 GN=DDB0219285 PE=4 SV=1	80290.6	88172.8	131018	132720	170490	180102	172905	165150	176383	151347	137370	185481		9.55737e-06	1.13618e-05	1.00105e-05	1.08854e-05	1.19937e-05	9.49087e-06	1.13569e-05	1.08964e-05	1.01736e-05	1.13244e-05	1.15287e-05	1.08015e-05		1.13895	1.18829	1.18489		1.05561	0.959034	1.01469		0.948091	1.0163	1.07902		1.04755	1.05454	1.09286		0.466898	0.536723	0.190385
Q54NS6	Uncharacterized protein OS=Dictyostelium discoideum OX=44689 GN=DDB0218665 PE=4 SV=1	164035	160732	212823	243533	298143	371502	349054	317385	340833	317299	262441	348351		1.95258e-05	1.9869e-05	1.93438e-05	1.98432e-05	2.47398e-05	1.98976e-05	1.84479e-05	2.19972e-05	1.94364e-05	2.07796e-05	2.21559e-05	2.02863e-05		1.01625	0.944794	1.06421		1.24515	1.10712	1.1151		1.02863	1.00479	1.04872		1.09668	1.0189	1.07601		0.325151	0.7236	0.066624
Q55FR0	EGF-like domain-containing protein OS=Dictyostelium discoideum OX=44689 GN=DDB0202201 PE=4 SV=1	209653	202191	278410	316375	520807	516358	597355	544248	588262	550535	449174	647937		2.4956e-05	3.47078e-05	3.33864e-05	2.49615e-05	3.43863e-05	3.45237e-05	2.41332e-05	3.76451e-05	3.32659e-05	2.69949e-05	3.79927e-05	3.77327e-05		1.00022	0.967028	1.0817		0.990738	1.08463	1.09464		1.03406	0.996391	1.13018		1.00834	1.01602	1.10217		0.598779	0.622897	0.0402287
Q54GD1	Uncharacterized protein OS=Dictyostelium discoideum OX=44689 GN=DDB0188794 PE=3 SV=1	37423.7	37745.6	56893.4	54699.2	90697.1	78926	116487	79947.2	92853.7	89274.3	87734.5	97754.7		4.45471e-06	6.04427e-06	5.26985e-06	4.65988e-06	5.256e-06	5.59834e-06	4.93164e-06	7.34096e-06	6.49763e-06	4.66724e-06	5.58092e-06	5.69276e-06		1.04606	1.10706	1.04771		0.869584	1.21453	0.923342		1.06233	1.23298	1.08025		0.992658	1.18486	1.0171		0.832622	0.0624712	0.849985
Q54ZI7	Putative dynactin 22 kDa subunit OS=Dictyostelium discoideum OX=44689 GN=dynC PE=4 SV=1	882351	854010	1.20301e+06	1.14441e+06	2.05656e+06	1.9916e+06	2.15809e+06	1.91872e+06	2.19681e+06	2.0277e+06	1.78903e+06	2.21033e+06		0.00010503	0.000137054	0.000124679	0.000105432	0.000132628	0.000127156	0.00010428	0.000136002	0.000132495	9.76474e-05	0.000133941	0.000128719		1.00382	0.992854	0.929707		0.967711	0.992328	0.97729		1.01987	1.0627	1.03241		0.997134	1.01596	0.979801		0.824484	0.561694	0.584689
Q553I0	Uncharacterized protein OS=Dictyostelium discoideum OX=44689 GN=DDB_G0275831 PE=4 SV=2	172141	155519	287934	298896	2.22285e+06	2.17808e+06	2.41338e+06	1.98051e+06	2.36481e+06	2.34567e+06	1.95467e+06	2.61608e+06		2.04908e-05	0.000148136	0.000134214	1.91996e-05	0.000145047	0.000147096	2.49587e-05	0.00015209	0.000144763	2.55035e-05	0.000138255	0.000152348		0.936988	1.21805	1.24463		0.97915	1.0267	0.933298		1.09598	1.0786	1.13512		1.00404	1.10778	1.10435		0.631195	0.0962453	0.639586
Q54HY9	Uncharacterized protein OS=Dictyostelium discoideum OX=44689 GN=DDB0188273 PE=4 SV=1	5835.71	7895.31	11400.1	13206.6	19360.4	22489.1	18649.2	13667.4	16593.5	32596.1	23502.7	21157.7		6.94652e-07	1.29022e-06	9.41752e-07	9.74715e-07	1.49764e-06	2.04408e-06	9.88184e-07	1.17526e-06	1.74061e-06	1.12686e-06	9.54086e-07	1.23212e-06		1.40317	1.42256	1.6222		1.16076	0.910902	0.739476		2.17051	1.84827	1.30833		1.57815	1.39391	1.22333		0.206062	0.3429	0.639998
Q54C48	Uncharacterized protein OS=Dictyostelium discoideum OX=44689 GN=DDB0191851 PE=4 SV=1	560128	591098	845881	868438	1.3363e+06	1.46685e+06	1.39902e+06	1.34679e+06	1.5296e+06	1.39902e+06	1.22022e+06	1.62615e+06		6.66746e-05	8.9054e-05	8.68116e-05	7.2974e-05	9.76835e-05	8.77315e-05	7.33228e-05	8.81654e-05	9.03696e-05	7.41e-05	9.40164e-05	9.46993e-05		1.09448	1.09971	1.11137		1.0969	0.990022	1.05572		1.0106	1.04099	1.09086		1.06733	1.04357	1.08598		0.146717	0.291475	0.0175727
Q55CD3	RNA helicase OS=Dictyostelium discoideum OX=44689 GN=DDB0190810 PE=4 SV=1	505995	520777	729232	836545	1.16179e+06	1.13611e+06	1.19788e+06	1.18025e+06	1.18651e+06	1.10252e+06	1.01443e+06	1.18505e+06		6.0231e-05	7.74246e-05	6.73394e-05	6.42924e-05	7.56584e-05	6.91382e-05	6.32114e-05	7.54901e-05	7.51291e-05	7.13787e-05	8.23903e-05	6.90114e-05		1.06743	1.04948	1.18508		0.977188	0.975015	1.06414		1.02671	1.11568	1.02483		1.02378	1.04673	1.09135		0.50552	0.404186	0.16637
Q54QA2	Oxidoreductase OS=Dictyostelium discoideum OX=44689 GN=DDB0185789 PE=4 SV=1	23920.7	23222.9	33292	31292.6	69099.1	68360.4	68855	59014.9	76846.9	67380.4	57062.9	75583.5		2.84739e-06	4.60493e-06	4.3614e-06	2.86698e-06	4.55239e-06	4.22538e-06	2.88582e-06	4.33922e-06	4.22609e-06	2.67006e-06	4.11969e-06	4.40162e-06		1.00688	1.0135	0.937723		0.988592	0.942299	0.894626		0.968815	0.968976	1.00922		0.988096	0.974925	0.947191		0.336966	0.303707	0.306603
Q54W95	EF-hand domain-containing protein OS=Dictyostelium discoideum OX=44689 GN=DDB0206306 PE=4 SV=1	394326	360465	532542	562418	679213	648515	771750	702902	768105	637322	618135	776738		4.69385e-05	4.52643e-05	4.35933e-05	4.45011e-05	4.31872e-05	3.99661e-05	4.61619e-05	4.86354e-05	4.57792e-05	4.79887e-05	4.90679e-05	4.52335e-05		0.948073	0.983455	1.02237		0.954112	1.07448	1.08403		0.916795	1.05014	1.03763		0.93966	1.03602	1.04801		0.0285144	0.325547	0.122607
Q54F66	Uncharacterized protein OS=Dictyostelium discoideum OX=44689 GN=DDB0219642 PE=4 SV=1	53199.6	39063.5	65439.9	67570.9	84866.2	94887.1	102287	102109	102060	94561.5	87359.7	112097		6.33259e-06	5.65568e-06	5.79236e-06	4.82258e-06	6.31891e-06	5.9299e-06	5.67246e-06	6.44609e-06	6.46987e-06	5.76553e-06	7.12796e-06	6.52802e-06		0.761549	0.895757	0.910453		1.11727	1.13975	1.26032		1.02374	1.11697	1.127		0.96752	1.05083	1.09926		0.752572	0.621661	0.455791
Q54XY0	RING-type domain-containing protein OS=Dictyostelium discoideum OX=44689 GN=DDB0205514 PE=4 SV=1	45766.9	44253.2	63634.4	66094.3	107390	109076	115108	103137	114804	109496	86374.9	122829		5.44785e-06	7.15671e-06	6.51564e-06	5.46327e-06	7.26377e-06	6.86645e-06	5.51596e-06	7.25409e-06	6.39693e-06	5.63954e-06	7.19977e-06	7.15298e-06		1.00283	1.0125	1.03519		1.01496	1.01361	1.00602		1.05384	0.981781	1.09782		1.02388	1.00263	1.04634		0.255645	0.839193	0.245049
F0ZSS4	I/LWEQ domain-containing protein OS=Dictyostelium purpureum OX=5786 GN=DICPUDRAFT_98698 PE=4 SV=1	30777.3	30294.2	40900	38629.6	70414.6	74286.1	87508.8	70469.8	74722.2	76298.5	79049.8	89989.9		3.66356e-06	4.69259e-06	4.24081e-06	3.73997e-06	4.947e-06	4.78463e-06	3.5453e-06	5.51477e-06	5.85444e-06	3.2961e-06	4.91933e-06	5.24058e-06		1.02086	0.967718	0.899697		1.05422	1.17521	1.04832		1.12824	1.3805	1.23575		1.06777	1.17448	1.06125		0.165655	0.262739	0.544577
Q54FY3	Aldehyde dehydrogenase OS=Dictyostelium discoideum OX=44689 GN=hydA PE=3 SV=1	3.55903e+06	3.26002e+06	5.24804e+06	5.72353e+06	1.96794e+07	1.87846e+07	1.952e+07	1.80727e+07	1.96974e+07	1.9017e+07	1.74907e+07	1.88184e+07		0.000423648	0.00131148	0.00111791	0.000402465	0.00125094	0.00119254	0.000454911	0.00123014	0.00129536	0.000488364	0.00126161	0.00109589		0.949999	1.0738	1.15276		0.953839	0.93798	0.961975		1.06676	1.15874	0.980305		0.990199	1.05684	1.03168		0.95839	0.627999	0.951073
Q54T38	Ubiquitin-like domain-containing protein OS=Dictyostelium discoideum OX=44689 GN=DDB0205093 PE=4 SV=1	178813	156716	255420	247371	372205	384614	400612	354174	432411	408101	349148	405052		2.1285e-05	2.48046e-05	2.45412e-05	1.93473e-05	2.5613e-05	2.55918e-05	2.21403e-05	2.52464e-05	2.5858e-05	2.11071e-05	2.4724e-05	2.35883e-05		0.908966	1.04018	0.991643		1.03259	1.01781	0.996751		1.04281	1.05365	0.96117		0.994787	1.03722	0.983188		0.980632	0.074796	0.281001
Q54JX0	Spindle assembly checkpoint component MAD1 OS=Dictyostelium discoideum OX=44689 GN=DDB0187615 PE=3 SV=1	151104	134776	206530	189606	289829	271332	278027	291710	307101	278133	245379	286130		1.79866e-05	1.93149e-05	1.74293e-05	1.66388e-05	1.80691e-05	1.74416e-05	1.79024e-05	1.75212e-05	1.81728e-05	1.61783e-05	2.03636e-05	1.66628e-05		0.925064	0.995318	0.89946		0.935501	0.907132	1.05429		1.0007	1.04266	0.956022		0.953755	0.981702	0.969926		0.187999	0.66299	0.604256
Q86KB4	BRCT domain-containing protein OS=Dictyostelium discoideum OX=44689 GN=DDB0167567 PE=4 SV=1	263126	268386	404347	406435	581392	592405	642920	584803	648346	590939	509639	630299		3.13211e-05	3.87453e-05	3.67965e-05	3.31336e-05	3.94506e-05	3.70574e-05	3.50496e-05	4.05166e-05	3.77439e-05	3.46793e-05	4.08237e-05	3.67056e-05		1.05787	1.11904	1.10722		1.0182	1.04572	1.05364		1.00709	1.02575	0.997529		1.02772	1.0635	1.0528		0.182439	0.121098	0.218727
F1A4P4	BSD domain-containing protein OS=Dictyostelium purpureum OX=5786 GN=DICPUDRAFT_159669 PE=4 SV=1	8806.27	6980.56	16141.5	12915.4	35720.9	39288	50520.1	35335.3	44302.9	30970.1	34393.2	41797		1.04825e-06	2.38052e-06	2.51438e-06	8.61785e-07	2.61635e-06	1.94212e-06	1.39918e-06	3.18376e-06	2.54716e-06	1.10201e-06	2.46667e-06	2.43406e-06		0.822117	1.33478	1.05129		1.09906	1.33742	1.03619		0.772402	1.01304	0.968053		0.897861	1.22841	1.01851		0.532968	0.218749	0.734302
Q54Z02	Uncharacterized protein OS=Dictyostelium discoideum OX=44689 GN=rimA PE=3 SV=1	46640.3	45531.6	57450.7	66354.4	84624.6	93691	88734	89328.6	102556	89486.9	66974.4	99288.7		5.55181e-06	5.63958e-06	5.82047e-06	5.6211e-06	6.23926e-06	5.61167e-06	4.97995e-06	5.59198e-06	4.96013e-06	5.66173e-06	6.23582e-06	5.7821e-06		1.01248	0.896996	1.0198		1.10633	0.99156	1.10572		0.964125	0.852187	0.993407		1.02765	0.913581	1.03964		0.584073	0.173855	0.365355
Q54C99	Uncharacterized protein OS=Dictyostelium discoideum OX=44689 GN=DDB0215551 PE=4 SV=1	26907.8	28586.5	37774.1	34712.1	31205.9	35991.9	33820.6	34985.4	41113	38277.1	34817.3	41883.1		3.20295e-06	2.07963e-06	2.33334e-06	3.52914e-06	2.39685e-06	2.40034e-06	3.27433e-06	2.13136e-06	2.57857e-06	2.96183e-06	2.44225e-06	2.43907e-06		1.10184	1.02229	0.92472		1.15253	1.02487	1.17437		1.02871	1.1051	1.04531		1.09436	1.05075	1.04813		0.108188	0.183941	0.707244
Q86IC7	Sde2 N-terminal ubiquitin domain-containing protein OS=Dictyostelium discoideum OX=44689 GN=DDB0167175 PE=3 SV=1	28768.4	25791.1	41212.7	39034.8	61853.2	63971.7	69877.7	61552.4	69101.7	59690.2	57907.5	67265.2		3.42443e-06	4.12204e-06	3.92183e-06	3.18404e-06	4.26013e-06	3.74313e-06	3.5724e-06	4.40366e-06	4.28864e-06	3.33067e-06	4.29683e-06	3.9172e-06		0.9298	1.04321	0.972618		1.0335	1.06832	1.0424		0.954436	1.09353	0.998821		0.972579	1.06835	1.00461		0.508128	0.0530212	0.777688
Q55BH6	Transcription initiation factor TFIID subunit OS=Dictyostelium discoideum OX=44689 GN=TAF7 PE=3 SV=1	5893.13	5895.29	8552.4	8625.89	11117.8	10325.2	12799.3	9219.96	13050.8	9919.92	9998.81	11689.7		7.01487e-07	7.40917e-07	7.40689e-07	7.27803e-07	6.87596e-07	6.22072e-07	7.4134e-07	8.06604e-07	7.40513e-07	7.36009e-07	6.43624e-07	6.80751e-07		1.03751	1.05681	1.04921		0.928033	1.08866	0.868685		0.839856	0.999763	0.919077		0.935135	1.04841	0.945659		0.366363	0.20824	0.406526
Q553Q6	VPS9 domain-containing protein OS=Dictyostelium discoideum OX=44689 GN=DDB0217649 PE=4 SV=1	101657	106566	133609	140569	287569	277428	294158	238614	312122	271247	236672	268445		1.21007e-05	1.91642e-05	1.77143e-05	1.3156e-05	1.8475e-05	1.70097e-05	1.15815e-05	1.85377e-05	1.7528e-05	1.19941e-05	1.66571e-05	1.5633e-05		1.08722	0.957094	0.991196		0.964038	0.967308	0.869177		0.960227	0.989483	0.882506		1.00383	0.971295	0.914293		0.864714	0.0787156	0.168565
Q54Y52	Uncharacterized protein OS=Dictyostelium discoideum OX=44689 GN=DDB0205437 PE=4 SV=1	130023	118180	165595	158059	242295	226125	269007	224382	283407	275166	251977	290694		1.54772e-05	1.61471e-05	1.60846e-05	1.45899e-05	1.50586e-05	1.72555e-05	1.43541e-05	1.69527e-05	1.86614e-05	1.34865e-05	1.56636e-05	1.69286e-05		0.942669	0.927434	0.871378		0.932588	1.04989	0.970058		1.0728	1.16021	1.05247		0.982686	1.04584	0.964637		0.745856	0.553904	0.575211
Q54RL6	Palmitoyltransferase OS=Dictyostelium discoideum OX=44689 GN=DDB0185344 PE=3 SV=1	300813	265402	437312	433534	528421	551308	558681	545510	605661	599913	502800	671094		3.58071e-05	3.52152e-05	3.43739e-05	3.27652e-05	3.67138e-05	3.76201e-05	3.79071e-05	3.52079e-05	3.72375e-05	3.69916e-05	3.80808e-05	3.90813e-05		0.915047	1.05865	1.03308		1.04255	0.999791	1.08137		1.09444	1.08331	1.13694		1.01735	1.04725	1.0838		0.790568	0.194193	0.103025
Q54LW8	Phorbol-ester/DAG-type domain-containing protein OS=Dictyostelium discoideum OX=44689 GN=DDB0218808 PE=4 SV=1	165427	142111	208273	194078	218161	218255	253020	224043	241140	236096	204229	237541		1.96915e-05	1.45387e-05	1.36858e-05	1.75444e-05	1.45345e-05	1.48055e-05	1.80535e-05	1.59452e-05	1.51252e-05	1.65599e-05	1.56399e-05	1.38332e-05		0.890959	0.916817	0.840963		0.999706	1.09674	1.07574		1.08182	1.10518	1.01078		0.990827	1.03958	0.975827		0.754015	0.731229	0.672832
Q54PK0	Fucosyltransferase OS=Dictyostelium discoideum OX=44689 GN=DDB0186040 PE=3 SV=1	21139.6	29113.7	26635.7	36858.4	34139.5	42126.9	45532.7	40717.5	48344.6	37059.9	47333.9	38122.5		2.51635e-06	2.27514e-06	2.74376e-06	3.59423e-06	2.8054e-06	2.324e-06	2.30883e-06	2.86945e-06	3.50556e-06	3.14496e-06	2.84239e-06	2.22007e-06		1.42835	0.917535	1.24981		1.23307	1.26122	1.24933		0.847012	1.27764	0.809133		1.16948	1.15213	1.10276		0.460807	0.32896	0.610196
Q54EL3	CWF21 domain-containing protein OS=Dictyostelium discoideum OX=44689 GN=DDB0219673 PE=4 SV=1	54718.1	52571.5	76851.7	74454.1	93529.8	83213.7	106095	87747.3	118436	94579.1	89074.8	112189		6.51335e-06	6.23305e-06	6.72176e-06	6.49022e-06	5.54153e-06	5.931e-06	6.66167e-06	6.68609e-06	6.59689e-06	6.35284e-06	6.12543e-06	6.53334e-06		0.996448	1.02277	0.975356		0.889057	1.07268	0.982735		0.882358	0.981423	0.971969		0.922621	1.02563	0.976687		0.172812	0.441743	0.0233945
Q54VA5	BING4 C-terminal domain-containing protein OS=Dictyostelium discoideum OX=44689 GN=DDB0205232 PE=4 SV=1	987658	963858	1.3151e+06	1.43202e+06	1.74464e+06	1.74368e+06	1.84509e+06	1.7288e+06	2.19755e+06	1.87027e+06	1.65669e+06	2.19951e+06		0.000117566	0.000116267	0.000124721	0.000118993	0.000116119	0.000117283	0.000113996	0.000116277	0.000122695	0.000122188	0.000120683	0.000128089		1.01214	0.969634	1.03932		0.998728	1.00009	1.03799		0.940368	0.983758	1.02701		0.983746	0.984493	1.03477		0.530642	0.214356	0.00869958
Q55FE2	Uncharacterized protein OS=Dictyostelium discoideum OX=44689 GN=DDB0189814 PE=3 SV=1	392753	382342	511376	620237	731804	766022	812266	728854	930246	789453	673428	884991		4.67513e-05	4.87691e-05	5.27955e-05	4.7202e-05	5.10125e-05	4.95061e-05	4.43271e-05	5.11887e-05	4.98742e-05	5.29221e-05	5.08796e-05	5.15376e-05		1.00964	0.948148	1.13199		1.046	1.04961	1.04328		0.937696	0.944667	0.976174		0.997779	0.98081	1.05048		0.914237	0.624752	0.389494
F0ZJJ8	Cation-transporting P-type ATPase N-terminal domain-containing protein OS=Dictyostelium purpureum OX=5786 GN=DICPUDRAFT_47441 PE=3 SV=1	5508.31	7221.5	13703.3	12021.2	75755.8	78454.1	95609.7	77473.9	51836.5	72873.2	75925	81697.3		6.55679e-07	5.04854e-06	2.94195e-06	8.91529e-07	5.22457e-06	4.56984e-06	1.18783e-06	6.02529e-06	5.62302e-06	1.02572e-06	5.40827e-06	4.75766e-06		1.3597	1.8116	1.56435		1.03487	1.19347	1.07125		1.55334	1.91133	1.61718		1.31597	1.6388	1.4176		0.288113	0.166596	0.221441
F0ZAI0	Coatomer subunit gamma OS=Dictyostelium purpureum OX=5786 GN=DICPUDRAFT_45443 PE=3 SV=1	3.95646e+06	3.34016e+06	5.25139e+06	5.54563e+06	7.02665e+06	6.9473e+06	7.15108e+06	6.93041e+06	7.79327e+06	7.84716e+06	6.2444e+06	7.66412e+06		0.000470956	0.000468272	0.000442302	0.000412359	0.000462648	0.000492091	0.000455201	0.000450659	0.000462461	0.000473184	0.000483796	0.000446321		0.875578	0.966547	1.00473		0.98799	0.962387	1.03315		1.11257	1.04558	1.00909		0.992045	0.991504	1.01566		0.89192	0.754478	0.223612
Q55FT7	Acetyl-coenzyme A transporter 1 OS=Dictyostelium discoideum OX=44689 GN=DDB0216569 PE=4 SV=1	42460.1	35506.2	40979.4	60833.8	79610.7	75937.5	80353.2	75978.7	89746.5	79424.3	73863.8	85582.7		5.05422e-06	5.30544e-06	5.09351e-06	4.38342e-06	5.05698e-06	4.98065e-06	3.55218e-06	5.06383e-06	5.47036e-06	5.19068e-06	5.3039e-06	4.98392e-06		0.867279	0.702814	1.027		0.953168	0.95446	0.999708		0.977843	1.07399	0.978486		0.932763	0.91042	1.00173		0.17715	0.496518	0.916449
Q54PL5	Speract/scavenger receptor domain-containing protein OS=Dictyostelium discoideum OX=44689 GN=DDB_G0284549 PE=3 SV=2	1158.84	18078.6	1050.99	17142.9	274421	291039	269158	227209	275764	261130	254773	271837		1.37943e-07	1.82881e-05	1.56508e-05	2.23189e-06	1.93815e-05	1.63753e-05	9.11023e-08	1.69622e-05	1.88685e-05	1.46273e-06	1.58609e-05	1.58305e-05		16.1799	0.660437	10.6039		1.05979	0.927504	0.867282		1.04629	1.2056	1.01148		6.09532	0.931179	4.16088		0.0859388	0.693935	0.807751
F0Z8H0	Elongin-C OS=Dictyostelium purpureum OX=5786 GN=DICPUDRAFT_85955 PE=3 SV=1	243698	202031	365339	339255	965652	917204	914260	694491	904158	896187	691225	911407		2.90085e-05	6.43533e-05	5.13149e-05	2.49418e-05	6.10803e-05	5.61993e-05	3.16683e-05	5.76163e-05	5.11922e-05	2.89471e-05	4.84808e-05	5.30759e-05		0.859808	1.09169	0.997883		0.94914	0.895313	0.753354		1.09518	0.997609	1.03432		0.968044	0.994871	0.928518		0.801705	0.665271	0.487619
Q54BR5	Uncharacterized protein OS=Dictyostelium discoideum OX=44689 GN=DDB0219863 PE=4 SV=1	3964.59	5071.72	4936.91	5406.72	6301.61	5940.32	5835.54	6416.13	5849.8	5627.31	4522.54	5850.08		4.71923e-07	4.19954e-07	3.32001e-07	6.26129e-07	3.95589e-07	3.52885e-07	4.27942e-07	3.67753e-07	3.3494e-07	4.61331e-07	4.47895e-07	3.4068e-07		1.32676	0.906803	0.977555		0.941983	0.8757	1.06653		1.0629	1.00885	1.02614		1.11055	0.930451	1.02341		0.447516	0.212051	0.51706
F0ZE15	Thioredoxin domain-containing protein OS=Dictyostelium purpureum OX=5786 GN=DICPUDRAFT_76580 PE=3 SV=1	538969	536794	793251	750043	1.31691e+06	1.27132e+06	1.2331e+06	1.14081e+06	1.52867e+06	1.26989e+06	1.01861e+06	1.27712e+06		6.4156e-05	8.77619e-05	8.67585e-05	6.62698e-05	8.46625e-05	7.96338e-05	6.87606e-05	7.77096e-05	7.54383e-05	6.39979e-05	7.96374e-05	7.43731e-05		1.03295	1.07177	0.997536		0.964684	0.88546	0.907426		0.917879	0.86952	0.857243		0.971837	0.942251	0.920735		0.418479	0.388212	0.194456
Q55B86	F-box domain-containing protein OS=Dictyostelium discoideum OX=44689 GN=DDB0216813 PE=4 SV=1	597248	617611	926065	874279	1.57481e+06	1.5245e+06	1.56428e+06	1.37815e+06	1.72335e+06	1.54906e+06	1.36097e+06	1.63381e+06		7.10931e-05	0.000104949	9.78075e-05	7.62471e-05	0.000101523	9.71406e-05	8.02732e-05	9.85801e-05	0.000100794	7.45984e-05	9.62054e-05	9.5145e-05		1.0725	1.12913	1.04931		0.967354	0.939315	0.916688		0.993182	1.03053	0.972777		1.01101	1.03299	0.97959		0.901595	0.710576	0.534015
Q55DC1	MRC1 domain-containing protein OS=Dictyostelium discoideum OX=44689 GN=DDB_G0270920 PE=4 SV=2	4807.14	4843.19	7225.98	5584.55	12618.5	10701.2	12952.1	11177.4	13239	10542.9	12088	12438		5.72216e-07	8.40929e-07	7.51371e-07	5.97915e-07	7.12639e-07	6.61139e-07	6.26363e-07	8.16239e-07	8.95242e-07	4.76505e-07	7.80265e-07	7.24327e-07		1.04491	1.09463	0.832738		0.847442	0.97064	0.927861		0.87991	1.19148	0.964007		0.924088	1.08558	0.908202		0.299553	0.357255	0.091006
Q869N4	DJ-1/ThiJ/PfpI family protein OS=Dictyostelium discoideum OX=44689 GN=PFP1 PE=3 SV=1	2.9957e+06	2.59081e+06	3.69918e+06	3.60324e+06	5.30059e+06	5.25163e+06	5.4346e+06	5.08518e+06	6.56001e+06	5.55459e+06	4.91472e+06	6.19961e+06		0.000356592	0.000353244	0.000372309	0.000319848	0.000349727	0.000348325	0.000320653	0.000342487	0.000363985	0.000307448	0.000354984	0.000361035		0.896959	0.899216	0.862187		0.990043	0.969548	1.00493		0.935581	0.977643	0.96972		0.940861	0.948802	0.945611		0.157375	0.173341	0.328502
Q54BH4	Spindle assembly checkpoint component MAD1 OS=Dictyostelium discoideum OX=44689 GN=DDB0192051 PE=4 SV=1	53544	71903.6	89053.9	69211.4	111328	114035	139387	103299	148048	140452	98017.5	119662		6.37359e-06	7.41918e-06	8.40234e-06	8.87686e-06	7.59403e-06	8.80765e-06	7.71937e-06	8.78413e-06	7.25919e-06	5.9055e-06	7.21107e-06	6.96854e-06		1.39276	1.21115	0.926558		1.02357	1.18398	0.97195		1.04824	0.863948	0.829357		1.15485	1.08636	0.909288		0.29965	0.594485	0.199897
Q54YU7	UBC core domain-containing protein OS=Dictyostelium discoideum OX=44689 GN=DDB_G0278075 PE=4 SV=1	837899	729007	1.03851e+06	1.04614e+06	1.70821e+06	1.66781e+06	1.805e+06	1.5656e+06	1.92487e+06	1.69193e+06	1.49187e+06	1.87745e+06		9.9739e-05	0.000113839	0.000109245	8.99995e-05	0.000111066	0.0001061	9.00205e-05	0.00011375	0.000110488	8.92629e-05	0.000109291	0.000109334		0.90235	0.90256	0.894965		0.975638	0.999219	0.960043		0.971213	1.01138	1.00082		0.949733	0.971054	0.951941		0.147474	0.495367	0.245003
Q55G00	Ubiquitin-like domain-containing protein OS=Dictyostelium discoideum OX=44689 GN=DDB0189616 PE=4 SV=1	288262	410738	563189	556111	753076	785974	893041	752948	842167	775050	686299	897762		3.43131e-05	5.01867e-05	4.77967e-05	5.07076e-05	5.23411e-05	4.86029e-05	4.88184e-05	5.62791e-05	5.08274e-05	4.74505e-05	5.25615e-05	5.22813e-05		1.47779	1.42273	1.38287		1.04293	1.12139	1.04732		1.01687	1.06341	1.09383		1.17919	1.20251	1.17467		0.324998	0.148556	0.18023
F1A6B5	ATP synthase subunit gamma (Fragment) OS=Dictyostelium purpureum OX=5786 GN=DICPUDRAFT_160424 PE=3 SV=1	38260	33007.2	71136.3	49750.2	67374.5	68243.2	76159.2	65726.8	76608.1	67963.9	61550.4	85237.3		4.55427e-06	4.48999e-06	4.34784e-06	4.0749e-06	4.54459e-06	4.26197e-06	6.16624e-06	4.79952e-06	4.55843e-06	4.24496e-06	4.58823e-06	4.96381e-06		0.894743	1.35395	0.932085		1.01216	1.06894	1.02188		0.98025	1.04844	1.14167		0.962384	1.15711	1.03188		0.398389	0.256159	0.664232
F0ZKY9	Preprocathepsin D OS=Dictyostelium purpureum OX=5786 GN=DICPUDRAFT_47729 PE=3 SV=1	8.1464e+06	6.89283e+06	1.09653e+07	1.12614e+07	1.80496e+07	1.79493e+07	2.09377e+07	1.88666e+07	2.19554e+07	2.13364e+07	1.74251e+07	2.22872e+07		0.000969703	0.00120287	0.00124606	0.000850953	0.00119532	0.00133799	0.000950497	0.00131949	0.00129051	0.000960889	0.00131703	0.0012979		0.87754	0.980194	0.990911		0.993723	1.09695	1.09491		1.07377	1.03567	1.0416		0.981679	1.0376	1.04247		0.868022	0.351389	0.277975
Q54CC9	dolichyl-phosphate-mannose--protein mannosyltransferase OS=Dictyostelium discoideum OX=44689 GN=DDB0219819 PE=3 SV=1	8083.69	7197.33	9101.31	8988.23	17138	17536.1	19415.1	16669.1	19470.2	17636.1	16347.1	16595.8		9.62239e-07	1.14212e-06	1.10502e-06	8.88546e-07	1.1678e-06	1.10595e-06	7.8892e-07	1.22353e-06	1.21067e-06	7.66926e-07	1.16363e-06	9.66458e-07		0.923416	0.81988	0.797023		1.02249	1.07129	1.01883		1.00084	1.09561	0.874606		0.982247	0.995591	0.896821		0.6517	0.963713	0.249929
Q54SI2	6-phosphofructo-2-kinase domain-containing protein OS=Dictyostelium discoideum OX=44689 GN=DDB0218380 PE=4 SV=1	797662	844238	1.17789e+06	1.24356e+06	1.44485e+06	1.42471e+06	1.52646e+06	1.40313e+06	1.53551e+06	1.4951e+06	1.26958e+06	1.47848e+06		9.49494e-05	9.62879e-05	8.71468e-05	0.000104225	9.48773e-05	9.37569e-05	0.000102102	9.61969e-05	9.40256e-05	0.000106108	9.79488e-05	8.60997e-05		1.09769	1.07533	1.11752		0.98535	0.999055	1.01725		1.07585	1.07893	0.987985		1.05296	1.0511	1.04092		0.27183	0.188986	0.400105
Q54HD3	Uncharacterized protein OS=Dictyostelium discoideum OX=44689 GN=DDB0219445 PE=4 SV=1	603860	604510	843254	863372	1.20373e+06	1.24575e+06	1.20617e+06	1.06463e+06	1.28867e+06	1.28191e+06	1.09549e+06	1.29459e+06		7.18803e-05	8.02194e-05	7.31376e-05	7.46297e-05	8.29594e-05	8.03879e-05	7.3095e-05	7.60124e-05	8.11325e-05	7.36677e-05	7.4319e-05	7.53909e-05		1.03825	1.0169	1.02487		1.03416	0.947556	0.926447		1.09913	1.10931	1.03081		1.05718	1.02459	0.994041		0.10563	0.68315	0.836437
Q54FV8	Uncharacterized protein OS=Dictyostelium discoideum OX=44689 GN=DDB0188964 PE=4 SV=1	20075.9	34483.8	43679	51851.6	58101.4	60851.7	59467.9	56143.9	76662	62205.4	56423.8	59927.3		2.38973e-06	3.87201e-06	4.3509e-06	4.2572e-06	4.05235e-06	3.90086e-06	3.78619e-06	3.74764e-06	4.17875e-06	4.42427e-06	3.91927e-06	3.48988e-06		1.78146	1.58436	1.85137		1.04658	0.96788	1.01221		0.896564	0.960434	0.802104		1.24153	1.17089	1.22189		0.52188	0.550411	0.681043
F0Z927	Ribosomal protein L37 OS=Dictyostelium purpureum OX=5786 GN=DICPUDRAFT_52603 PE=3 SV=1	1.25606e+06	1.17065e+06	1.51007e+06	1.52336e+06	1.7911e+06	1.67737e+06	1.98282e+06	1.65393e+06	2.02241e+06	1.83323e+06	1.46859e+06	2.37837e+06		0.000149515	0.000119363	0.000114781	0.000144522	0.000111703	0.000114961	0.000130896	0.000124957	0.000108764	0.000129981	0.000115457	0.000138505		0.966607	0.875469	0.869352		0.935825	1.04686	0.967276		1.00157	0.947578	1.20669		0.968001	0.956637	1.01444		0.212594	0.459777	0.994704
Q8SSU4	Ras-GAP domain-containing protein OS=Dictyostelium discoideum OX=44689 GN=DDB0167574 PE=4 SV=1	750366	728917	1.03889e+06	1.03561e+06	1.50038e+06	1.47301e+06	1.59878e+06	1.47468e+06	1.73873e+06	1.58618e+06	1.3756e+06	1.70167e+06		8.93195e-05	9.99891e-05	9.86803e-05	8.99884e-05	9.80937e-05	9.94681e-05	9.00535e-05	0.000100755	0.000101877	8.83643e-05	0.000102944	9.90969e-05		1.00749	1.00822	0.989306		0.981044	1.00766	1.02955		1.00798	1.0324	1.00422		0.998839	1.01609	1.00769		0.88269	0.19496	0.554758
Q75JQ7	Uncharacterized protein OS=Dictyostelium discoideum OX=44689 GN=DDB0168808 PE=4 SV=1	229720	216180	309446	287126	426159	407991	444689	405186	470967	474150	350539	499661		2.73446e-05	2.84002e-05	2.67294e-05	2.66885e-05	2.71698e-05	2.97337e-05	2.68234e-05	2.80241e-05	2.5961e-05	2.44992e-05	2.82851e-05	2.90978e-05		0.976007	0.980938	0.895941		0.956675	0.986758	0.995947		1.11239	0.971251	1.08861		1.01502	0.979649	0.993498		0.805169	0.0400164	0.907694
Q8T268	Uncharacterized protein OS=Dictyostelium discoideum OX=44689 GN=DDB0168851 PE=4 SV=3	247252	220912	329858	329472	509898	512130	531241	503457	603237	549818	449904	588272		2.94315e-05	3.39808e-05	3.42363e-05	2.72727e-05	3.41048e-05	3.44788e-05	2.85928e-05	3.34786e-05	3.33199e-05	2.81124e-05	3.51451e-05	3.42581e-05		0.926651	0.971503	0.95518		1.00365	0.985222	1.03427		1.00708	0.973234	1.00064		0.979127	0.976653	0.996694		0.524422	0.0273781	0.956376
F1A3V3	Uncharacterized protein OS=Dictyostelium purpureum OX=5786 GN=DICPUDRAFT_51452 PE=4 SV=1	369829	401327	570164	593010	841111	907911	912090	768738	965601	855001	728820	924783		4.40225e-05	5.60536e-05	5.48021e-05	4.95457e-05	6.04614e-05	5.36166e-05	4.9423e-05	5.74796e-05	5.39765e-05	5.0599e-05	5.36638e-05	5.38549e-05		1.12546	1.12268	1.14939		1.07864	1.02544	0.957366		0.978368	0.984935	0.982717		1.06082	1.04435	1.02982		0.295309	0.38639	0.735118
Q54RX8	HUN domain-containing protein OS=Dictyostelium discoideum OX=44689 GN=DDB0204989 PE=4 SV=1	43395.6	35045.5	59604.8	57575.6	96396.6	83217.7	110688	91061.9	105598	87987.3	82700.8	101641		5.16557e-06	6.42409e-06	5.99317e-06	4.32654e-06	5.5418e-06	5.51763e-06	5.16667e-06	6.97549e-06	6.12483e-06	4.91267e-06	6.35682e-06	5.9191e-06		0.837571	1.00021	0.951041		0.862658	1.08583	0.989527		0.920652	1.02197	0.98764		0.873627	1.036	0.976069		0.0296498	0.303241	0.163085
Q54NT3	Rab-GAP TBC domain-containing protein OS=Dictyostelium discoideum OX=44689 GN=DDB0186309 PE=4 SV=1	119742	128991	190508	185219	292972	283611	292474	267317	286551	287414	264647	281362		1.42535e-05	1.95244e-05	1.6263e-05	1.59246e-05	1.88868e-05	1.80236e-05	1.65137e-05	1.84316e-05	1.95998e-05	1.58039e-05	1.86608e-05	1.63852e-05		1.11724	1.15857	1.10878		0.967346	0.944033	0.955768		1.10826	1.20517	1.00751		1.06428	1.10259	1.02402		0.357222	0.377225	0.737444
Q54R17	Equilibrative nucleoside transporter 1 OS=Dictyostelium discoideum OX=44689 GN=DDB0185520 PE=3 SV=1	93717.4	82927.6	140324	136668	146909	136325	142945	143185	142520	143285	127570	149597		1.11556e-05	9.79038e-06	8.08862e-06	1.02378e-05	9.07839e-06	8.98532e-06	1.21636e-05	9.00836e-06	9.44783e-06	1.16613e-05	9.99541e-06	8.71178e-06		0.917727	1.09035	1.04533		0.927277	0.920124	1.02094		1.11086	1.16804	1.07704		0.985288	1.05951	1.04777		0.711571	0.509058	0.0702507
Q54WT0	FHA domain-containing protein OS=Dictyostelium discoideum OX=44689 GN=DDB0205777 PE=4 SV=1	1.68726e+06	1.64948e+06	2.25724e+06	2.328e+06	3.81016e+06	3.94171e+06	4.3972e+06	3.81834e+06	4.39917e+06	4.2443e+06	3.40109e+06	4.24965e+06		0.000200842	0.000253918	0.000249672	0.000203637	0.000262494	0.000266158	0.000195662	0.00027711	0.000251886	0.000198638	0.000266549	0.000247479		1.01391	0.974206	0.989023		1.03377	1.09134	1.04975		1.06603	1.00887	0.991216		1.03791	1.0248	1.01		0.144167	0.510741	0.634572
Q559E6	Protein FRA10AC1 homolog OS=Dictyostelium discoideum OX=44689 GN=DDB0217057 PE=4 SV=1	44971.1	42533.9	62181.4	67857	89643.7	92653.9	98884.5	85338.3	109705	108382	80989.2	102983		5.35311e-06	5.97407e-06	6.22625e-06	5.25102e-06	6.17019e-06	6.79654e-06	5.39001e-06	6.23166e-06	5.99807e-06	5.78994e-06	5.95726e-06	5.99722e-06		0.980928	1.00689	1.0816		1.03283	1.04312	0.997188		1.09159	0.963352	0.963214		1.03512	1.00445	1.014		0.372935	0.889383	0.77657
Q54LZ6	RING-type domain-containing protein OS=Dictyostelium discoideum OX=44689 GN=DDB0186907 PE=4 SV=1	107173	87611.9	147958	151334	277224	273408	262882	239566	299762	280177	223772	292459		1.27573e-05	1.84749e-05	1.70128e-05	1.08161e-05	1.82073e-05	1.75697e-05	1.28253e-05	1.65667e-05	1.65726e-05	1.29127e-05	1.67236e-05	1.70314e-05		0.847835	1.00532	1.01218		0.98552	0.896717	0.905206		1.03273	0.974123	1.00109		0.955363	0.958721	0.972825		0.531857	0.328065	0.482054
B0G119	peptidylprolyl isomerase OS=Dictyostelium discoideum OX=44689 GN=DDB_G0295681 PE=4 SV=1	966077	872600	1.47472e+06	1.41213e+06	2.53912e+06	2.44897e+06	2.94691e+06	2.31239e+06	2.79972e+06	2.66531e+06	2.0073e+06	2.84458e+06		0.000114997	0.000169213	0.000158896	0.000107727	0.000163087	0.00016714	0.000127832	0.000185713	0.000148661	0.000120491	0.000161423	0.000165655		0.936782	1.11161	1.04778		0.963796	1.09751	0.953962		1.05188	0.935585	1.04253		0.984154	1.04824	1.01476		0.763615	0.526229	0.77953
Q75JJ6	H/ACA ribonucleoprotein complex non-core subunit NAF1 OS=Dictyostelium discoideum OX=44689 GN=DDB0169488 PE=3 SV=1	133713	133687	190251	198876	246355	250317	252028	255054	289713	258200	220750	276799		1.59165e-05	1.64176e-05	1.64425e-05	1.65043e-05	1.66696e-05	1.61916e-05	1.64914e-05	1.58827e-05	1.63488e-05	1.69692e-05	1.78047e-05	1.61194e-05		1.03693	1.03612	1.06614		1.01535	0.967416	1.08449		0.984741	0.994302	0.980353		1.01234	0.999279	1.04366		0.505109	0.960771	0.309942
Q55DE9	Uncharacterized protein OS=Dictyostelium discoideum OX=44689 GN=DDB0190464 PE=4 SV=1	331833	347489	485341	518992	659992	662050	724775	632608	726028	682510	583074	746569		3.94996e-05	4.39834e-05	4.12052e-05	4.28992e-05	4.40885e-05	4.27998e-05	4.20703e-05	4.5675e-05	4.31825e-05	4.42833e-05	4.41609e-05	4.34766e-05		1.08607	1.06508	1.12111		1.00239	1.03846	1.00403		1.0387	1.04799	1.05512		1.04238	1.05051	1.06009		0.216264	0.0151447	0.211915
A9CLV8	ATPase subunit 4 OS=Dictyostelium discoideum OX=44689 GN=atp4 PE=4 SV=1	5.67238e+06	5.26225e+06	8.68951e+06	8.36872e+06	1.4609e+07	1.45772e+07	1.57516e+07	1.2243e+07	1.57474e+07	1.54491e+07	1.33903e+07	1.63499e+07		0.00067521	0.000973578	0.000893735	0.000649651	0.000970751	0.000968804	0.000753225	0.000992662	0.000991685	0.000714066	0.000854653	0.000952139		0.962147	1.11554	1.05755		0.997097	1.0196	0.877848		1.08399	1.1096	1.06535		1.01441	1.08158	1.00025		0.660334	0.110968	0.909408
Q54R71	AAR2 domain-containing protein OS=Dictyostelium discoideum OX=44689 GN=DDB0185467 PE=3 SV=1	15936	17717.7	25989.9	22850.7	32292.1	32861.3	34428	34043.3	33823.5	40316	26605.5	35398		1.89693e-06	2.15202e-06	1.91963e-06	2.18733e-06	2.18836e-06	2.52819e-06	2.25286e-06	2.16964e-06	1.97041e-06	1.94975e-06	2.37649e-06	2.06141e-06		1.15309	1.18763	1.02784		1.01689	1.00819	1.1043		1.31702	1.02645	1.07386		1.16233	1.07409	1.06867		0.200333	0.319415	0.106212
Q55EM4	Uncharacterized protein OS=Dictyostelium discoideum OX=44689 GN=DDB0190067 PE=4 SV=1	62677.6	57174.6	80761.4	81067.5	895182	958525	976743	856149	1.08376e+06	996150	756389	1.0271e+06		7.46081e-06	5.9657e-05	6.15079e-05	7.05848e-06	6.3832e-05	6.2468e-05	7.00057e-06	6.1554e-05	5.60183e-05	6.91714e-06	5.97657e-05	5.98135e-05		0.946075	0.938313	0.92713		1.06998	1.0318	1.00182		1.01561	0.910749	0.972453		1.01056	0.960287	0.967135		0.364965	0.598389	0.310418
Q55C67	Pre-rRNA-processing protein TSR2 homolog OS=Dictyostelium discoideum OX=44689 GN=DDB_G0270202 PE=3 SV=2	44525	50847.7	88699.8	83193.1	171080	139859	169912	139021	185591	154610	116600	198745		5.30002e-06	1.14012e-05	1.05331e-05	6.2774e-06	9.31374e-06	9.69551e-06	7.68869e-06	1.07078e-05	8.63539e-06	7.09851e-06	9.70471e-06	1.15739e-05		1.18441	1.45069	1.33934		0.816912	0.939185	0.851204		0.920481	0.819835	1.09882		0.973934	1.0699	1.09645		0.541481	0.962649	0.754018
Q8MXZ4	Gamete and mating-type specific protein A OS=Dictyostelium discoideum OX=44689 GN=gmsA PE=3 SV=1	67416.1	62143.8	99330.2	104153	282599	276492	284915	193261	287021	232460	186727	229992		8.02485e-06	1.8833e-05	1.62897e-05	7.67195e-06	1.84127e-05	1.45774e-05	8.61015e-06	1.79552e-05	1.3829e-05	8.88694e-06	1.34911e-05	1.33937e-05		0.956024	1.07294	1.10743		0.977681	0.953392	0.716352		0.894886	0.848942	0.822217		0.942864	0.958423	0.881999		0.201923	0.406295	0.306133
F0ZL21	Hydroxyacylglutathione hydrolase OS=Dictyostelium purpureum OX=5786 GN=DICPUDRAFT_55252 PE=4 SV=1	1.05403e+06	933101	1.34256e+06	1.30849e+06	1.41677e+06	1.41498e+06	1.59747e+06	1.39817e+06	1.48399e+06	1.41478e+06	1.30066e+06	1.76326e+06		0.000125466	9.4417e-05	8.42229e-05	0.000115196	9.42293e-05	8.87197e-05	0.000116376	0.000100672	9.63271e-05	0.000111648	9.76031e-05	0.000102684		0.918143	0.927551	0.889865		0.998012	1.06625	1.03374		1.05339	1.14372	1.21919		0.989849	1.04584	1.0476		0.693063	0.673265	0.805831
Q54F12	Uncharacterized protein OS=Dictyostelium discoideum OX=44689 GN=DDB0220479 PE=4 SV=1	829939	759859	1.19666e+06	1.26427e+06	1.9218e+06	1.88533e+06	1.9217e+06	1.91133e+06	2.01157e+06	2.03792e+06	1.74752e+06	2.13092e+06		9.87915e-05	0.000128073	0.000114165	9.38084e-05	0.000125551	0.000127797	0.000103729	0.000121105	0.000129421	0.000107875	0.000133425	0.000124095		0.949559	1.04998	1.09194		0.980311	0.945589	1.04179		1.1194	1.13363	1.08697		1.01642	1.04307	1.07357		0.759883	0.563281	0.0286893
Q54HV5	Major facilitator superfamily (MFS) profile domain-containing protein OS=Dictyostelium discoideum OX=44689 GN=DDB0188304 PE=4 SV=1	411683	375811	548395	542590	889983	879336	941517	938467	1.11674e+06	1.0378e+06	899376	1.21078e+06		4.90045e-05	5.93105e-05	6.338e-05	4.63957e-05	5.85585e-05	6.508e-05	4.7536e-05	5.93341e-05	6.66079e-05	4.62968e-05	6.55121e-05	7.05098e-05		0.946763	0.970034	0.944747		0.987321	1.0004	1.10456		1.02682	1.05093	1.11249		0.986969	1.00712	1.05393		0.700654	0.709725	0.376018
Q54U85	Transcription factor IIIB OS=Dictyostelium discoideum OX=44689 GN=TFIIIB2 PE=3 SV=1	32500.9	43290	47209.8	71027.8	96335	106032	108504	97091.1	123134	94069	89340.9	98774.1		3.86873e-06	6.41999e-06	6.98841e-06	5.34437e-06	7.06106e-06	5.89901e-06	4.09224e-06	6.83787e-06	6.6166e-06	6.06049e-06	6.7777e-06	5.75213e-06		1.38143	1.05777	1.56653		1.09986	1.06509	1.05572		0.844114	0.946797	0.823096		1.10847	1.02322	1.14845		0.694741	0.741603	0.701705
Q55FL6	Uncharacterized protein OS=Dictyostelium discoideum OX=44689 GN=DDB0189742 PE=4 SV=1	408237	439127	655491	839561	1.37449e+06	1.48505e+06	1.55731e+06	883818	1.50266e+06	1.37911e+06	1.21293e+06	1.72801e+06		4.85943e-05	9.1599e-05	8.52827e-05	5.42124e-05	9.88954e-05	8.64829e-05	5.68193e-05	9.8141e-05	8.983e-05	7.16361e-05	6.16973e-05	0.000100631		1.11561	1.16926	1.47416		1.07966	1.07142	0.673558		1.01407	1.05332	1.17997		1.06978	1.098	1.10923		0.122486	0.0261915	0.879742
F0ZU96	Methyltransferase OS=Dictyostelium purpureum OX=5786 GN=DICPUDRAFT_92595 PE=3 SV=1	9.00867e+06	8.40496e+06	1.21548e+07	1.24272e+07	1.66494e+07	1.70083e+07	1.75436e+07	1.47959e+07	2.07774e+07	1.86545e+07	1.49684e+07	1.9595e+07		0.00107234	0.00110955	0.00117921	0.00103763	0.00113265	0.00116981	0.0010536	0.00110559	0.00110856	0.00106036	0.00103287	0.00114112		0.967632	0.982524	0.988825		1.02082	0.996427	0.930888		0.992033	0.940087	0.9677		0.993495	0.973013	0.962471		0.716278	0.263695	0.153534
C7FZY1	Short-chain dehydrogenase/reductase family protein OS=Dictyostelium discoideum OX=44689 GN=DDB_G0295807 PE=3 SV=1	742524	679156	989483	964680	1.22727e+06	1.15156e+06	1.45408e+06	1.56865e+06	1.41934e+06	1.403e+06	1.31154e+06	2.03285e+06		8.83861e-05	8.1788e-05	8.05536e-05	8.38452e-05	7.66871e-05	8.79812e-05	8.57704e-05	9.16359e-05	9.71328e-05	8.23119e-05	0.000109504	0.000118383		0.948625	0.970407	0.931277		0.937632	1.12041	1.33887		1.09221	1.20582	1.46962		0.992821	1.09888	1.24659		0.873299	0.293549	0.273899
F0ZI47	Ras GTPase OS=Dictyostelium purpureum OX=5786 GN=rasB PE=4 SV=1	468032	434959	744460	710844	797623	791920	755299	762094	818273	777016	717699	722325		5.5712e-05	5.31554e-05	4.64405e-05	5.36979e-05	5.27371e-05	4.87262e-05	6.45313e-05	4.75987e-05	5.31529e-05	6.06532e-05	5.32e-05	4.20647e-05		0.963847	1.1583	1.08869		0.99213	0.895463	1.00084		1.04922	1.14454	0.905776		1.00173	1.0661	0.998435		0.972436	0.535493	0.946652
Q54FC3	Uncharacterized protein OS=Dictyostelium discoideum OX=44689 GN=DDB0189173 PE=4 SV=1	660445	694899	975256	1.00025e+06	2.41655e+06	2.37098e+06	2.42639e+06	2.15957e+06	2.92556e+06	2.62349e+06	2.20678e+06	2.65718e+06		7.86158e-05	0.000161045	0.000166038	8.57887e-05	0.000157893	0.000164517	8.45372e-05	0.00015291	0.000163434	8.53465e-05	0.000150754	0.000154742		1.09124	1.07532	1.08561		0.980427	0.949487	0.936102		0.99084	0.984316	0.931963		1.02084	1.00304	0.98456		0.819166	0.732373	0.486308
Q54M11	Uncharacterized protein OS=Dictyostelium discoideum OX=44689 GN=DDB0186894 PE=4 SV=1	117114	98600.5	161807	172333	257346	252700	269663	246837	272119	251915	248058	287830		1.39406e-05	1.71502e-05	1.54439e-05	1.21727e-05	1.68283e-05	1.57975e-05	1.40257e-05	1.69941e-05	1.83712e-05	1.47044e-05	1.72311e-05	1.67618e-05		0.873186	1.00611	1.05479		0.981231	0.990899	1.00472		1.02289	1.18954	1.08534		0.959103	1.06218	1.04828		0.452648	0.437675	0.181453
Q54CK2	PPPDE domain-containing protein OS=Dictyostelium discoideum OX=44689 GN=DDB0191673 PE=3 SV=1	366409	325807	486606	490605	558541	559646	644253	555252	675929	598809	546397	680443		4.36154e-05	3.72225e-05	3.83619e-05	4.02225e-05	3.72691e-05	3.75509e-05	4.21801e-05	4.06006e-05	4.04662e-05	4.18612e-05	3.87609e-05	3.96257e-05		0.922208	0.967091	0.95978		1.00125	1.09076	1.04133		0.978858	1.05485	1.03294		0.96744	1.03757	1.01135		0.31202	0.447723	0.77198
Q552H9	Glycoside hydrolase family 5 domain-containing protein OS=Dictyostelium discoideum OX=44689 GN=DDB0203511 PE=3 SV=1	66671.5	56903.5	88035.8	85089.7	109417	109509	111045	98897.1	132022	119281	101196	113079		7.93621e-06	7.29183e-06	7.49283e-06	7.02502e-06	7.29262e-06	7.48003e-06	7.63113e-06	6.99803e-06	7.4946e-06	7.26033e-06	6.90377e-06	6.58515e-06		0.885186	0.961558	0.914836		1.00011	0.959709	0.946782		0.998291	1.00024	0.878861		0.961195	0.973834	0.913493		0.415099	0.186065	0.0485211
Q55E92	Uncharacterized protein OS=Dictyostelium discoideum OX=44689 GN=DDB0190188 PE=3 SV=1	1.1099e+06	1.04795e+06	1.46658e+06	1.45765e+06	3.16556e+06	3.0756e+06	3.62639e+06	3.14375e+06	3.74574e+06	3.4949e+06	3.08875e+06	3.82101e+06		0.000132116	0.00021096	0.000212587	0.000129374	0.000204816	0.000219163	0.000127126	0.000228534	0.000228753	0.000124375	0.000219458	0.000222517		0.979247	0.962231	0.941407		0.970875	1.0833	1.04028		1.03093	1.07604	1.04671		0.993685	1.04053	1.00947		0.858256	0.319564	0.593827
Q54ZV8	RRM domain-containing protein OS=Dictyostelium discoideum OX=44689 GN=DDB0217952 PE=4 SV=1	585941	562969	824980	840061	1.00682e+06	1.03725e+06	1.0288e+06	1.07803e+06	1.18726e+06	1.05448e+06	969434	1.10178e+06		6.97473e-05	6.70969e-05	6.7382e-05	6.95013e-05	6.90746e-05	6.61258e-05	7.15109e-05	6.48348e-05	7.17964e-05	7.16787e-05	7.52551e-05	6.41625e-05		0.996474	1.02529	1.02769		1.02948	0.966287	1.12159		0.981357	1.06551	0.952221		1.00244	1.01903	1.03383		0.883457	0.570532	0.558327
Q54LR1	Uncharacterized protein OS=Dictyostelium discoideum OX=44689 GN=DDB0186992 PE=4 SV=1	130707	126326	199788	188971	258822	254607	271596	263469	273842	274463	248254	259233		1.55587e-05	1.72485e-05	1.55417e-05	1.55956e-05	1.69553e-05	1.72114e-05	1.73181e-05	1.71159e-05	1.83857e-05	1.6124e-05	1.83921e-05	1.50965e-05		1.00237	1.11308	1.03634		0.982999	0.99231	1.0663		1.10743	1.18299	0.971353		1.03094	1.09613	1.02466		0.518753	0.228768	0.460014
Q555E4	Uncharacterized protein OS=Dictyostelium discoideum OX=44689 GN=DDB_G0274661 PE=4 SV=1	179008	145694	208221	195439	173530	173496	220794	231516	213571	176744	144504	256434		2.13082e-05	1.15645e-05	1.21211e-05	1.79867e-05	1.15538e-05	1.10835e-05	1.8049e-05	1.39144e-05	1.0702e-05	1.6676e-05	1.61616e-05	1.49335e-05		0.844121	0.847048	0.78261		0.999077	1.2032	1.39752		0.9144	0.882925	1.23203		0.919199	0.977724	1.13738		0.274995	0.684537	0.774361
Q559C4	PH domain-containing protein OS=Dictyostelium discoideum OX=44689 GN=DDB0217064 PE=4 SV=1	324026	340782	436251	486574	542829	551080	603859	528999	609824	593287	474124	537461		3.85703e-05	3.61754e-05	3.46101e-05	4.20713e-05	3.66986e-05	3.72047e-05	3.78152e-05	3.8055e-05	3.51137e-05	4.15173e-05	3.69281e-05	3.12992e-05		1.09077	0.980421	1.0764		1.01446	1.05196	1.02081		1.07496	1.01455	0.904335		1.06007	1.01564	1.00052		0.129316	0.549686	0.950082
Q54I88	ATP synthase-coupling factor 6, mitochondrial OS=Dictyostelium discoideum OX=44689 GN=DDB0188176 PE=4 SV=1	129084	147982	192071	202249	351228	311121	377939	199132	347770	285407	289388	486081		1.53655e-05	2.34066e-05	1.97375e-05	1.82692e-05	2.07188e-05	1.78977e-05	1.66491e-05	2.38176e-05	2.14321e-05	1.72571e-05	1.39009e-05	2.8307e-05		1.18898	1.08354	1.12311		0.885168	1.01756	0.593889		0.906789	1.08586	1.43418		0.993644	1.06232	1.05039		0.785142	0.0962904	0.957361
F1A4D3	ABC transporter domain-containing protein OS=Dictyostelium purpureum OX=5786 GN=ABCF2 PE=4 SV=1	552419	522600	787219	666108	807200	790509	800182	823060	957958	766384	719864	1.04361e+06		6.5757e-05	5.37937e-05	5.43683e-05	6.45175e-05	5.26432e-05	4.80595e-05	6.82377e-05	5.04272e-05	5.33133e-05	5.68361e-05	5.74559e-05	6.07749e-05		0.981151	1.03773	0.864335		0.978612	0.937418	1.06808		0.883962	0.980594	1.11784		0.947908	0.985246	1.01675		0.231076	0.740182	0.942759
F1A3K8	Superoxide dismutase OS=Dictyostelium purpureum OX=5786 GN=DICPUDRAFT_51401 PE=3 SV=1	1.72675e+06	1.46965e+06	2.32635e+06	2.46074e+06	4.7881e+06	4.5047e+06	4.81498e+06	3.53392e+06	4.81353e+06	4.72873e+06	4.04273e+06	5.10917e+06		0.000205543	0.00031909	0.000273189	0.000181436	0.000299986	0.000296536	0.000201653	0.000303438	0.000299405	0.000209964	0.000246695	0.000297534		0.882716	0.981077	1.02151		0.940127	0.950948	0.773119		1.08546	1.09596	1.08911		0.969435	1.00933	0.961248		0.703012	0.874799	0.67076
Q54H27	Uncharacterized protein OS=Dictyostelium discoideum OX=44689 GN=DDB0188554 PE=4 SV=1	250303	216394	338856	326269	498573	527772	506158	470014	569565	524223	428209	558021		2.97947e-05	3.32261e-05	3.23253e-05	2.67148e-05	3.51464e-05	3.28737e-05	2.93728e-05	3.18979e-05	3.17132e-05	2.78391e-05	3.28106e-05	3.24964e-05		0.896629	0.985837	0.934364		1.0578	0.960025	0.987494		1.01697	0.981066	1.00529		0.990464	0.975643	0.975718		0.903883	0.10398	0.367001
F0ZXV4	1-phosphatidylinositol-3-phosphate 5-kinase OS=Dictyostelium purpureum OX=5786 GN=DICPUDRAFT_57810 PE=4 SV=1	132714	137265	193548	218428	252737	247143	274775	226418	280403	251371	215264	281348		1.57976e-05	1.6843e-05	1.59141e-05	1.6946e-05	1.64582e-05	1.57633e-05	1.67771e-05	1.73162e-05	1.59425e-05	1.86375e-05	1.58057e-05	1.63844e-05		1.07269	1.062	1.17977		0.977157	1.0281	0.938415		0.990524	1.00178	1.02955		1.01346	1.03063	1.04924		0.71009	0.214181	0.571126
Q54JS2	SH2 domain-containing protein OS=Dictyostelium discoideum OX=44689 GN=DDB0187660 PE=4 SV=1	354520	326151	480265	481345	674679	620101	742444	676817	781041	723133	630431	803248		4.22001e-05	4.49622e-05	4.43275e-05	4.02649e-05	4.1295e-05	4.53472e-05	4.16303e-05	4.67885e-05	4.66898e-05	4.10711e-05	4.7247e-05	4.67773e-05		0.954142	0.986498	0.973246		0.918439	1.04062	1.05082		1.023	1.05329	1.05527		0.965195	1.0268	1.02644		0.380379	0.312675	0.411126
Q54TZ2	SNARE-complex protein Syntaxin-18 N-terminal domain-containing protein OS=Dictyostelium discoideum OX=44689 GN=DDB0205576 PE=3 SV=1	40291.2	39829.3	61615.4	59431.4	111665	115282	114291	102538	114715	105831	107098	103067		4.79605e-06	7.4416e-06	6.5106e-06	4.91713e-06	7.67708e-06	6.63658e-06	5.34095e-06	7.2026e-06	7.9317e-06	5.07102e-06	7.15793e-06	6.00212e-06		1.02525	1.11362	1.05733		1.03164	0.967883	0.96188		1.01935	1.21827	0.921898		1.02541	1.09992	0.980371		0.0499016	0.352811	0.536283
F1A5I9	AP-3 complex subunit beta OS=Dictyostelium purpureum OX=5786 GN=DICPUDRAFT_44136 PE=3 SV=1	639644	546828	994032	917771	1.21189e+06	1.23608e+06	1.07718e+06	1.20118e+06	1.25732e+06	1.21704e+06	1.11546e+06	1.24407e+06		7.61397e-05	8.07635e-05	7.13581e-05	6.75086e-05	8.23152e-05	7.63196e-05	8.61647e-05	6.78832e-05	8.2611e-05	7.83093e-05	8.38517e-05	7.24488e-05		0.886641	1.13167	1.0285		1.01921	0.840519	1.03824		1.06953	1.1577	1.01528		0.991794	1.04329	1.02734		0.878637	0.755441	0.0670192
Q54MS1	Uncharacterized protein OS=Dictyostelium discoideum OX=44689 GN=DDB0186665 PE=4 SV=1	182272	171304	259168	248254	385069	363548	396422	348523	394065	350470	306131	406795		2.16967e-05	2.56619e-05	2.23649e-05	2.11483e-05	2.42101e-05	2.19778e-05	2.24652e-05	2.49824e-05	2.26721e-05	2.11824e-05	2.43296e-05	2.36898e-05		0.974724	1.03542	0.976296		0.943426	0.973521	0.948083		0.98269	1.01374	1.05924		0.966947	1.00756	0.99454		0.138264	0.786368	0.845388
F0Z865	40S ribosomal protein S6 OS=Dictyostelium purpureum OX=5786 GN=DICPUDRAFT_44938 PE=3 SV=1	2.22507e+07	2.04396e+07	3.18898e+07	3.16835e+07	4.07888e+07	4.11188e+07	4.67596e+07	4.25372e+07	4.28042e+07	4.30095e+07	3.66361e+07	4.91498e+07		0.0026486	0.00271826	0.00242932	0.00252337	0.00273827	0.0026971	0.00276427	0.00294677	0.00271328	0.00270341	0.00296942	0.00286225		0.952718	1.04367	1.0207		1.00736	1.08407	1.0924		1.11023	1.11689	1.17821		1.02343	1.08154	1.0971		0.683252	0.0516278	0.152721
Q54JZ4	Calcineurin-like phosphoesterase domain-containing protein OS=Dictyostelium discoideum OX=44689 GN=DDB0187591 PE=4 SV=1	117071	113500	156093	168885	255072	250062	250422	252295	263596	261707	205745	266720		1.39355e-05	1.69986e-05	1.49602e-05	1.40122e-05	1.66526e-05	1.64115e-05	1.35305e-05	1.57815e-05	1.52375e-05	1.44102e-05	1.76121e-05	1.55325e-05		1.0055	0.970932	1.03406		0.979647	0.9284	1.03609		1.09701	1.01854	1.03825		1.02739	0.972623	1.03614		0.543219	0.408354	0.00548648
Q54UF9	Pseudouridine synthase RsuA/RluA-like domain-containing protein OS=Dictyostelium discoideum OX=44689 GN=DDB0204013 PE=4 SV=1	40382.5	46747.1	63698.7	72392.6	108518	105863	112083	100135	113162	101455	87611.6	133058		4.80692e-06	7.23188e-06	6.42241e-06	5.77116e-06	7.04981e-06	6.3622e-06	5.52153e-06	7.06345e-06	6.48852e-06	6.17694e-06	6.99021e-06	7.74868e-06		1.20059	1.14866	1.28501		0.974825	0.97671	0.966583		0.990624	1.01029	1.20651		1.05535	1.04522	1.1527		0.576021	0.520449	0.262681
F0Z6P0	Importin N-terminal domain-containing protein OS=Dictyostelium purpureum OX=5786 GN=DICPUDRAFT_44597 PE=4 SV=1	2.60537e+06	2.83506e+06	3.87447e+06	4.0205e+06	5.94853e+06	5.72283e+06	6.16722e+06	5.93542e+06	6.77833e+06	6.40165e+06	5.21967e+06	7.01982e+06		0.000310129	0.000396424	0.0003847	0.000350002	0.000381106	0.000401443	0.000335847	0.000388656	0.000386569	0.000343051	0.000414337	0.000408801		1.12857	1.08293	1.10616		0.96136	0.980406	1.04519		1.04352	1.00486	1.06265		1.04448	1.02273	1.07133		0.480282	0.575096	0.0290745
Q75JW2	Las1-domain-containing protein OS=Dictyostelium discoideum OX=44689 GN=DDB0168741 PE=4 SV=1	4994.17	4524.04	9213.69	11188.2	15670.3	16641.6	15708.4	15143.8	18831.2	15370.4	13075.8	15118.3		5.94479e-07	1.0443e-06	1.06875e-06	5.58515e-07	1.10823e-06	9.63865e-07	7.98662e-07	9.89938e-07	9.68395e-07	9.54644e-07	1.05715e-06	8.80416e-07		0.939504	1.34347	1.60585		1.06121	0.947942	1.0123		0.901859	0.906097	0.823778		0.967525	1.06583	1.14731		0.652987	0.877927	0.737799
Q54PZ4	poly(A)-specific ribonuclease OS=Dictyostelium discoideum OX=44689 GN=DDB0185899 PE=3 SV=1	26874.2	23859.5	34980.3	34984.2	61739.1	63204.3	63182.8	54947.2	62037.7	58769.7	55906	61508		3.19896e-06	4.11444e-06	3.52091e-06	2.94558e-06	4.20903e-06	3.68541e-06	3.03216e-06	3.98176e-06	4.14041e-06	2.98505e-06	3.83574e-06	3.58193e-06		0.920793	0.947859	0.933132		1.02299	0.967752	0.932262		1.04672	1.17595	1.01733		0.996834	1.03052	0.960908		0.989593	0.717976	0.301205
Q54FR1	DeliriumA OS=Dictyostelium discoideum OX=44689 GN=dlrA PE=4 SV=1	311759	206510	330965	300032	1.07578e+06	1.05285e+06	1.20711e+06	1.06318e+06	1.15909e+06	1.04195e+06	870726	1.16352e+06		3.71101e-05	7.16928e-05	6.57836e-05	2.54946e-05	7.01132e-05	6.53403e-05	2.86887e-05	7.60717e-05	6.44861e-05	2.56005e-05	7.42183e-05	6.77579e-05		0.686999	0.77307	0.689851		0.977967	1.06108	1.03523		0.993262	0.980276	1.03001		0.886076	0.938142	0.918364		0.328766	0.678183	0.66127
Q54NB4	RRM domain-containing protein OS=Dictyostelium discoideum OX=44689 GN=DDB0186471 PE=4 SV=1	277276	301808	394693	386374	520719	557545	608877	484297	581881	557603	476976	619838		3.30054e-05	3.4702e-05	3.30243e-05	3.72597e-05	3.71292e-05	3.4967e-05	3.42128e-05	3.83712e-05	3.53249e-05	3.29676e-05	3.38076e-05	3.60964e-05		1.1289	1.03658	0.998855		1.06994	1.10574	0.974229		1.05883	1.06967	1.09303		1.08589	1.07066	1.02204		0.055039	0.0783364	0.613881
Q86KQ6	Uncharacterized protein OS=Dictyostelium discoideum OX=44689 GN=DDB0168342 PE=4 SV=1	93980.2	85500.9	150750	143802	284772	258586	278240	271637	353330	285646	255960	341065		1.11869e-05	1.89779e-05	2.0053e-05	1.05555e-05	1.72202e-05	1.79127e-05	1.30673e-05	1.75346e-05	1.89564e-05	1.227e-05	1.89624e-05	1.9862e-05		0.94356	1.16809	1.09682		0.907385	0.923948	0.999183		0.893268	0.945314	0.990473		0.914738	1.01245	1.02882		0.0794065	0.854222	0.539906
Q54K22	Glucokinase OS=Dictyostelium discoideum OX=44689 GN=DDB0231347 PE=4 SV=1	290284	282862	410928	393853	609765	593298	596458	518238	692436	619594	532611	618516		3.45538e-05	4.06361e-05	3.92987e-05	3.49207e-05	3.951e-05	3.88544e-05	3.56201e-05	3.75886e-05	3.94453e-05	3.36057e-05	3.6177e-05	3.60194e-05		1.01062	1.03086	0.972562		0.972289	0.925003	0.890267		0.988692	1.00373	0.916553		0.990533	0.98653	0.926461		0.450666	0.672251	0.106944
Q54VL9	Lariat debranching enzyme C-terminal domain-containing protein OS=Dictyostelium discoideum OX=44689 GN=DDB_G0280259 PE=4 SV=2	1.43581e+06	1.35533e+06	2.20726e+06	2.10245e+06	3.20686e+06	3.04369e+06	3.54106e+06	3.11688e+06	3.55348e+06	3.19701e+06	2.88148e+06	3.46872e+06		0.000170911	0.000213713	0.000201675	0.000167323	0.000202691	0.000200482	0.000191329	0.000223156	0.000213403	0.000179393	0.000217582	0.000202001		0.979007	1.11947	1.04963		0.94843	1.04419	1.01811		0.994084	1.05815	1.00162		0.97384	1.07394	1.02312		0.216989	0.0535362	0.215394
Q54XK3	Usp domain-containing protein OS=Dictyostelium discoideum OX=44689 GN=DDB_G0278883 PE=4 SV=2	4731.59	1481.57	6642.26	6444.54	7956.15	6397.28	11520.2	8044.46	9814.29	8794.32	7385.98	9449.86		5.63223e-07	5.30217e-07	5.57004e-07	1.82908e-07	4.2602e-07	5.51486e-07	5.75764e-07	7.25997e-07	5.47007e-07	5.49884e-07	5.61564e-07	5.50314e-07		0.324752	1.02227	0.976318		0.803483	1.36925	1.05912		0.990094	0.982052	0.98799		0.70611	1.12452	1.00781		0.282605	0.417098	0.811753
Q553T6	Zf-met2 domain-containing protein OS=Dictyostelium discoideum OX=44689 GN=DDB0202579 PE=4 SV=1	188964	169654	210657	214591	281277	240740	270859	230800	332937	278468	246824	312072		2.24932e-05	1.8745e-05	1.88956e-05	2.09447e-05	1.60319e-05	1.74626e-05	1.82602e-05	1.70694e-05	1.82798e-05	1.83101e-05	1.61116e-05	1.81735e-05		0.931154	0.811808	0.814028		0.855261	0.910614	0.859514		0.924161	0.96741	0.961786		0.903525	0.896611	0.878443		0.0433846	0.180058	0.128728
Q55B16	Uncharacterized protein OS=Dictyostelium discoideum OX=44689 GN=DDB0216848 PE=4 SV=1	42006.1	41541.9	66160.8	59044.5	70633.2	77885.6	78189.7	78233.6	80092	78756.7	60539.9	75929.5		5.00017e-06	4.70716e-06	4.54557e-06	5.12855e-06	5.18671e-06	4.93879e-06	5.73495e-06	4.92749e-06	4.48359e-06	5.03801e-06	5.4613e-06	4.42177e-06		1.02567	1.14695	1.00757		1.10188	1.04681	1.16021		1.08651	0.986366	0.972764		1.07135	1.06004	1.04685		0.0873062	0.32998	0.495838
Q54KL4	Glycosylphosphatidylinositol anchor attachment 1 protein OS=Dictyostelium discoideum OX=44689 GN=DDB0219213 PE=4 SV=1	216470	200433	259387	293238	376135	398593	389989	378342	443642	405925	368731	461974		2.57674e-05	2.50665e-05	2.51786e-05	2.47444e-05	2.65439e-05	2.54553e-05	2.24842e-05	2.4577e-05	2.73083e-05	2.50207e-05	2.64112e-05	2.69032e-05		0.960301	0.872584	0.971024		1.05894	0.98047	1.05364		1.01099	1.08458	1.06849		1.01008	0.979212	1.03105		0.767849	0.759466	0.419707
F0Z9S3	DUF4460 domain-containing protein OS=Dictyostelium purpureum OX=5786 GN=DICPUDRAFT_27199 PE=4 SV=1	0	0	1545.93	2157.75	5851.16	2474.82	5134.13	4237.51	3938.99	3698.06	5089.63	4841.85		0	3.89935e-07	2.23555e-07	0	1.64808e-07	2.31903e-07	1.34005e-07	3.23551e-07	3.76938e-07	1.84111e-07	2.9581e-07	2.81966e-07		#DIV/0!	#DIV/0!	#DIV/0!		0.422656	0.829755	0.758614		1.03734	1.68611	1.26128		#DIV/0!	#DIV/0!	#DIV/0!		0.444441	0.404369	0.601257
Q54MR8	RING-CH-type domain-containing protein OS=Dictyostelium discoideum OX=44689 GN=DDB0186668 PE=4 SV=1	93644.6	86651.9	119757	129937	179108	175841	203646	145002	191924	193939	146937	181726		1.1147e-05	1.19362e-05	1.08925e-05	1.06976e-05	1.17099e-05	1.21618e-05	1.03808e-05	1.28337e-05	1.08822e-05	1.1087e-05	1.01223e-05	1.05829e-05		0.959689	0.931268	0.994618		0.981045	1.07519	0.848033		1.11653	0.999052	0.971571		1.01909	1.00184	0.938074		0.748955	0.940779	0.315267
Q559A5	Vacuolar protein sorting-associated protein 54 OS=Dictyostelium discoideum OX=44689 GN=vps54 PE=3 SV=2	279040	257790	406352	404427	552022	537168	570347	545779	592060	596153	514379	570891		3.32154e-05	3.6788e-05	3.3602e-05	3.18255e-05	3.57722e-05	3.73844e-05	3.52234e-05	3.59431e-05	3.8095e-05	3.4508e-05	3.80995e-05	3.32459e-05		0.958154	1.06045	1.03892		0.972386	0.977031	1.03565		1.11257	1.13371	0.989404		1.01437	1.05707	1.02132		0.808747	0.346022	0.307974
Q54N56	Uncharacterized protein OS=Dictyostelium discoideum OX=44689 GN=DDB0186529 PE=4 SV=1	292565	292088	442100	464809	623428	581946	736854	596658	759103	678801	610597	723085		3.48254e-05	4.15467e-05	4.30824e-05	3.60597e-05	3.87541e-05	4.25672e-05	3.83221e-05	4.64363e-05	4.52209e-05	3.96601e-05	4.16513e-05	4.2109e-05		1.03544	1.10041	1.13883		0.932785	1.11769	1.00252		0.988042	1.04964	0.977406		0.985423	1.08925	1.03958		0.613388	0.0476172	0.535822
Q54IN0	Uncharacterized protein OS=Dictyostelium discoideum OX=44689 GN=DDB0188033 PE=4 SV=1	694851	547380	893869	931571	2.02728e+06	1.90553e+06	2.12444e+06	1.95969e+06	2.32289e+06	2.18757e+06	1.69463e+06	2.30412e+06		8.27113e-05	0.000135103	0.000131834	6.75768e-05	0.000126897	0.000137181	7.74824e-05	0.000133881	0.000125505	7.94868e-05	0.000136801	0.000134181		0.81702	0.936781	0.961015		0.939261	0.990958	1.01257		1.04056	0.951989	1.0178		0.93228	0.959909	0.997129		0.423732	0.111058	0.890669
F0ZXP1	CP-type G domain-containing protein OS=Dictyostelium purpureum OX=5786 GN=DICPUDRAFT_82812 PE=4 SV=1	1.35911e+06	1.33113e+06	1.88797e+06	2.21605e+06	2.58265e+06	2.62671e+06	2.86024e+06	2.76589e+06	2.92776e+06	2.78978e+06	2.39755e+06	3.30003e+06		0.000161782	0.000172114	0.000166163	0.000164334	0.000174923	0.000174946	0.000163653	0.000180251	0.000177563	0.000189086	0.00019308	0.000192178		1.01578	1.01157	1.16877		1.01632	1.04728	1.12182		1.05285	1.06861	1.15656		1.02832	1.04249	1.14905		0.146457	0.125284	0.00604359
F0ZG50	LIM zinc-binding domain-containing protein OS=Dictyostelium purpureum OX=5786 GN=DICPUDRAFT_54237 PE=4 SV=1	178946	179522	203624	216121	264835	230281	258344	192756	235959	235864	208450	270129		2.13007e-05	1.76492e-05	1.33917e-05	2.21629e-05	1.53353e-05	1.47909e-05	1.76506e-05	1.62808e-05	1.54379e-05	1.84406e-05	1.34558e-05	1.5731e-05		1.04047	0.828637	0.865727		0.868897	0.922465	0.762405		1.10448	1.15279	1.17468		1.00462	0.967964	0.934271		0.989303	0.610198	0.513019
Q54BE9	Uncharacterized protein OS=Dictyostelium discoideum OX=44689 GN=DDB0192076 PE=4 SV=1	170000	149895	234836	261370	305471	303534	333132	283264	340952	337656	284461	353307		2.02359e-05	2.03573e-05	1.93505e-05	1.85052e-05	2.02135e-05	2.11742e-05	2.0356e-05	2.09939e-05	2.10672e-05	2.23016e-05	1.9774e-05	2.05749e-05		0.914475	1.00594	1.10208		0.992937	1.03127	0.971344		1.09424	1.08872	1.06327		1.00055	1.04197	1.04556		0.98835	0.221736	0.367616
F0ZFQ2	Protein kinase domain-containing protein OS=Dictyostelium purpureum OX=5786 GN=DICPUDRAFT_87059 PE=4 SV=1	229214	223276	294742	282789	231532	223917	232444	216439	225862	226988	197061	234434		2.72844e-05	1.54298e-05	1.28187e-05	2.75645e-05	1.49115e-05	1.42343e-05	2.55489e-05	1.46485e-05	1.45944e-05	2.41291e-05	1.51091e-05	1.36523e-05		1.01027	0.936393	0.884358		0.966411	0.949364	0.979214		1.11044	1.13853	1.06503		1.02904	1.00809	0.976202		0.556632	0.835631	0.534788
Q54CF7	Uncharacterized protein OS=Dictyostelium discoideum OX=44689 GN=DDB0191714 PE=3 SV=1	1.64059e+06	1.44556e+06	2.18435e+06	2.26938e+06	4.30084e+06	4.16029e+06	4.70613e+06	4.05049e+06	5.25921e+06	4.58047e+06	4.44114e+06	5.08732e+06		0.000195286	0.000286618	0.000298483	0.000178462	0.00027705	0.000287238	0.000189344	0.000296579	0.000328911	0.000193636	0.000282755	0.000296261		0.913847	0.969571	0.991548		0.966618	1.03475	0.986521		0.962327	1.10194	0.992555		0.947597	1.03542	0.990208		0.0292333	0.38927	0.0602199
F0ZJ49	MoaB/Mog domain-containing protein OS=Dictyostelium purpureum OX=5786 GN=DICPUDRAFT_32483 PE=3 SV=1	262655	257201	366808	381195	575958	530573	580782	555566	705946	595926	502817	670461		3.1265e-05	3.83832e-05	4.00655e-05	3.17527e-05	3.53329e-05	3.73701e-05	3.17957e-05	3.66006e-05	3.72387e-05	3.25257e-05	3.87828e-05	3.90444e-05		1.0156	1.01697	1.04032		0.920532	0.95356	1.01041		0.932726	0.929446	0.974514		0.956285	0.96666	1.00842		0.259523	0.304082	0.779134
Q557I0	S-adenosylmethionine-dependent methyltransferase domain-containing protein OS=Dictyostelium discoideum OX=44689 GN=DDB0168191 PE=4 SV=1	250210	245509	350394	379943	467058	463820	498182	480934	594284	541893	489721	603600		2.97837e-05	3.11259e-05	3.37282e-05	3.03093e-05	3.08876e-05	3.39818e-05	3.03729e-05	3.13953e-05	3.62688e-05	3.24189e-05	3.35729e-05	3.51507e-05		1.01765	1.01978	1.08848		0.992345	1.00865	1.07862		1.00752	1.07533	1.04218		1.00584	1.03459	1.06976		0.504573	0.251492	0.0288961
Q54JL9	UDENN domain-containing protein OS=Dictyostelium discoideum OX=44689 GN=DDB0187710 PE=4 SV=1	103651	101877	143487	140172	185344	202084	203557	175689	204487	197035	174227	209629		1.23381e-05	1.23518e-05	1.16055e-05	1.25772e-05	1.34576e-05	1.2356e-05	1.24378e-05	1.28281e-05	1.29033e-05	1.19603e-05	1.22644e-05	1.22078e-05		1.01938	1.00808	0.969379		1.08952	1.03856	0.992926		1.06466	1.11183	1.05189		1.05786	1.05282	1.00473		0.108907	0.219474	0.889521
Q54W77	Extradiol ring-cleavage dioxygenase class III enzyme subunit B domain-containing protein OS=Dictyostelium discoideum OX=44689 GN=DDB0206323 PE=3 SV=1	80085.5	74550.9	121492	112658	177113	181701	191463	152082	214892	189630	165033	196186		9.53295e-06	1.18032e-05	1.21961e-05	9.20367e-06	1.21002e-05	1.18916e-05	1.05312e-05	1.20659e-05	1.22224e-05	9.61258e-06	1.06165e-05	1.14249e-05		0.965459	1.10471	1.00835		1.02516	1.02226	0.899455		0.975034	1.00216	0.93677		0.988551	1.04304	0.948193		0.638493	0.280254	0.234996
Q54VC5	N-acetyltransferase domain-containing protein OS=Dictyostelium discoideum OX=44689 GN=DDB0205209 PE=4 SV=1	209493	203058	325892	315041	642602	666100	733944	719248	750370	669376	550526	775243		2.4937e-05	4.28245e-05	4.25868e-05	2.50686e-05	4.43582e-05	4.19761e-05	2.8249e-05	4.62529e-05	4.0772e-05	2.68811e-05	5.0209e-05	4.51464e-05		1.00528	1.13282	1.07796		1.03581	1.08006	1.17244		0.985661	0.957388	1.0601		1.00892	1.05675	1.1035		0.632295	0.442451	0.14776
Q54N67	Uncharacterized protein OS=Dictyostelium discoideum OX=44689 GN=DDB0186518 PE=3 SV=1	85336.3	80028.2	94566	112326	202055	201077	233559	180808	213598	188137	176441	238544		1.0158e-05	1.34654e-05	1.21226e-05	9.87987e-06	1.33905e-05	1.17979e-05	8.19718e-06	1.47188e-05	1.30673e-05	9.58433e-06	1.26218e-05	1.38916e-05		0.972622	0.806969	0.943527		0.994439	1.09308	0.937348		0.973215	1.07792	1.14592		0.980092	0.992657	1.00893		0.0985387	0.945476	0.900567
Q54GV1	V-SNARE coiled-coil homology domain-containing protein OS=Dictyostelium discoideum OX=44689 GN=DDB0188631 PE=4 SV=1	20793.3	16595.6	31579.9	27555.8	43039.6	42211.4	45032	47671.9	40075.7	45779.9	40144.4	45052.7		2.47512e-06	2.86826e-06	2.27447e-06	2.04881e-06	2.81102e-06	2.87083e-06	2.73742e-06	2.8379e-06	2.9731e-06	2.35122e-06	3.32786e-06	2.62365e-06		0.827761	1.10597	0.949941		0.980044	0.989415	1.16024		1.2622	1.30716	1.15352		1.02333	1.13418	1.0879		0.91142	0.280643	0.330198
Q54YB8	DUF647-domain-containing protein OS=Dictyostelium discoideum OX=44689 GN=DDB0205369 PE=3 SV=1	67069.1	60369.4	91902.7	113807	138852	132851	160187	138210	173350	156769	145078	164687		7.98354e-06	9.25341e-06	9.8384e-06	7.4529e-06	8.84708e-06	9.8309e-06	7.96632e-06	1.00949e-05	1.07445e-05	9.71062e-06	9.6481e-06	9.5906e-06		0.933532	0.997842	1.21633		0.956089	1.09094	1.04265		0.999238	1.0921	0.974813		0.962953	1.06029	1.07793		0.18417	0.192181	0.395175
Q555E5	Uncharacterized protein OS=Dictyostelium discoideum OX=44689 GN=DDB0203213 PE=3 SV=1	772369	763213	1.10805e+06	1.12572e+06	1.71244e+06	1.7244e+06	1.75333e+06	1.74727e+06	1.94284e+06	1.9157e+06	1.61882e+06	1.99191e+06		9.19387e-05	0.000114121	0.000110265	9.42224e-05	0.000114834	0.000120133	9.6048e-05	0.000110494	0.00011989	9.60527e-05	0.000121973	0.000116		1.02484	1.0447	1.04475		1.00625	0.968217	1.0688		1.08949	1.08729	1.05201		1.04019	1.0334	1.05519		0.268503	0.473152	0.032034
Q54EE7	SAP DNA-binding domain-containing protein OS=Dictyostelium discoideum OX=44689 GN=DDB0220683 PE=3 SV=1	245826	220878	349520	320323	432028	426107	459701	408151	444289	438989	384333	466421		2.92618e-05	2.87913e-05	2.52153e-05	2.72685e-05	2.83761e-05	2.75288e-05	3.02971e-05	2.89702e-05	2.84638e-05	2.73318e-05	2.8492e-05	2.71621e-05		0.931879	1.03538	0.934041		0.985579	1.00621	0.989604		1.09175	1.12883	1.0772		1.00307	1.05681	1.00028		0.982177	0.245348	0.940825
F0ZN22	Rho-GAP domain-containing protein OS=Dictyostelium purpureum OX=5786 GN=DICPUDRAFT_98143 PE=4 SV=1	3356.15	3288.1	6515.6	5901.15	6409.25	9068.3	7996.73	7946.12	7019.03	7143.92	6107.21	7650.8		3.99498e-07	4.27128e-07	3.9836e-07	4.05932e-07	6.03894e-07	4.47991e-07	5.64786e-07	5.03951e-07	4.523e-07	5.03519e-07	5.547e-07	4.45546e-07		1.01611	1.41374	1.26038		1.41385	1.17986	1.29867		1.12459	1.13541	1.11845		1.18485	1.243	1.22583		0.268293	0.100784	0.0600476
F0ZIG4	NEDD8-activating enzyme E1 regulatory subunit OS=Dictyostelium purpureum OX=5786 GN=DICPUDRAFT_94352 PE=3 SV=1	240455	215011	275165	290238	459723	435065	459381	433551	560900	462373	428565	498046		2.86225e-05	3.0637e-05	3.18335e-05	2.65441e-05	2.89727e-05	2.89951e-05	2.38519e-05	2.895e-05	3.17396e-05	2.47647e-05	3.02652e-05	2.90038e-05		0.927387	0.833327	0.865219		0.945678	0.944936	0.987864		0.910836	0.99705	0.911109		0.927967	0.925104	0.921397		0.0236943	0.252611	0.150675
Q54EV0	Ribonucleases P/MRP protein subunit POP1 OS=Dictyostelium discoideum OX=44689 GN=DDB0183819 PE=4 SV=1	213871	187126	301420	292913	411713	424912	473828	409887	482590	440538	383993	476173		2.5458e-05	2.74375e-05	2.73891e-05	2.31016e-05	2.82966e-05	2.76259e-05	2.61277e-05	2.98605e-05	2.84385e-05	2.4993e-05	2.86133e-05	2.773e-05		0.907441	1.02631	0.981735		1.03131	1.08831	1.04285		1.00865	1.03832	1.01245		0.982466	1.05098	1.01235		0.711132	0.122099	0.536316
Q55FT6	UDENN domain-containing protein OS=Dictyostelium discoideum OX=44689 GN=DDB0202195 PE=4 SV=1	325322	369966	515965	513637	770597	791687	842011	790704	892001	769197	707139	872164		3.87246e-05	5.13544e-05	5.06249e-05	4.56741e-05	5.27216e-05	4.82358e-05	4.47249e-05	5.30632e-05	5.23708e-05	4.38264e-05	5.51972e-05	5.07906e-05		1.17946	1.15495	1.13174		1.02662	1.03328	1.07483		0.952808	1.03449	1.00327		1.05296	1.07424	1.06995		0.542154	0.157397	0.17677
F0ZYA3	40S ribosomal protein S3 OS=Dictyostelium purpureum OX=5786 GN=DICPUDRAFT_92861 PE=3 SV=1	3.05162e+07	2.86339e+07	3.60025e+07	3.9415e+07	4.58642e+07	4.69447e+07	4.56354e+07	4.46724e+07	5.2951e+07	4.86039e+07	4.29825e+07	5.36322e+07		0.00363249	0.00305649	0.0030052	0.00353499	0.00312623	0.00304792	0.00312077	0.00287592	0.00318329	0.00336311	0.00311848	0.00312328		0.973159	0.859127	0.925841		1.02282	0.940923	1.02028		1.01422	1.05926	1.03929		1.0034	0.953104	0.995137		0.932123	0.480193	0.828442
Q54Q52	Uncharacterized protein OS=Dictyostelium discoideum OX=44689 GN=DDB_G0284091 PE=4 SV=1	1.47204e+06	1.35109e+06	1.67493e+06	1.87838e+06	3.12497e+06	3.04486e+06	3.17993e+06	2.75312e+06	3.48594e+06	3.18723e+06	2.56688e+06	3.36503e+06		0.000175223	0.000208255	0.000197842	0.000166798	0.000202769	0.000199869	0.000145187	0.000200398	0.000190104	0.000160274	0.000192189	0.000195963		0.951919	0.828581	0.914682		0.973656	0.962269	0.922852		1.01025	0.960886	0.990501		0.978607	0.917246	0.942679		0.330998	0.176615	0.137748
F0Z8P9	Proteasome subunit beta OS=Dictyostelium purpureum OX=5786 GN=DICPUDRAFT_45058 PE=3 SV=1	1.93936e+06	2.02262e+06	2.96361e+06	3.08726e+06	4.91e+06	4.70784e+06	5.01059e+06	4.68541e+06	5.43272e+06	5.26349e+06	4.55937e+06	5.33857e+06		0.000230851	0.000327214	0.00030833	0.000249702	0.000313514	0.00033007	0.000256892	0.000315766	0.000337668	0.000263422	0.000327078	0.000310893		1.08166	1.1128	1.14109		0.958131	0.965013	0.999584		1.07051	1.09515	1.00831		1.03677	1.05766	1.04966		0.512847	0.37933	0.381559
Q54CL5	DNL-type domain-containing protein OS=Dictyostelium discoideum OX=44689 GN=AF310897_2 PE=4 SV=1	159172	187101	292295	300180	552683	564949	552581	511268	548025	525413	568659	556164		1.8947e-05	3.6832e-05	3.11028e-05	2.30986e-05	3.76222e-05	3.29484e-05	2.53368e-05	3.48234e-05	4.2115e-05	2.5613e-05	3.56904e-05	3.23883e-05		1.21912	1.33724	1.35183		1.02145	0.945466	0.969004		1.05934	1.35406	1.04133		1.09997	1.21226	1.12072		0.150252	0.310481	0.42888
F1A4N8	Prohibitin OS=Dictyostelium purpureum OX=5786 GN=DICPUDRAFT_90770 PE=3 SV=1	704582	660079	876998	824175	1.01872e+06	1.01579e+06	1.03419e+06	981964	1.45828e+06	1.13524e+06	978894	1.29964e+06		8.38697e-05	6.78897e-05	8.27638e-05	8.14901e-05	6.76452e-05	7.11904e-05	7.602e-05	6.51742e-05	7.2497e-05	7.03232e-05	6.85486e-05	7.56845e-05		0.971627	0.906406	0.838482		0.996398	0.960002	1.00971		0.860164	0.87595	0.914464		0.94273	0.914119	0.920884		0.306403	0.0892527	0.246491
Q54RT4	Uncharacterized protein OS=Dictyostelium discoideum OX=44689 GN=DDB0185272 PE=3 SV=1	361481	404320	504043	531103	684238	685217	771190	697770	832163	741587	618513	847945		4.30287e-05	4.55992e-05	4.72289e-05	4.99153e-05	4.56313e-05	4.65045e-05	4.36915e-05	4.86001e-05	4.58071e-05	4.53167e-05	4.87096e-05	4.93802e-05		1.16004	1.0154	1.05317		1.0007	1.06581	1.06821		0.984662	0.969896	1.04555		1.04847	1.01704	1.05565		0.48355	0.617757	0.0138723
Q551A6	Uncharacterized protein OS=Dictyostelium discoideum OX=44689 GN=DDB0217846 PE=4 SV=1	99937.5	96192.2	130651	137504	201472	193271	199104	185689	203246	207910	186552	232631		1.1896e-05	1.34266e-05	1.15351e-05	1.18754e-05	1.28707e-05	1.30379e-05	1.13251e-05	1.25475e-05	1.38161e-05	1.17326e-05	1.29625e-05	1.35473e-05		0.998266	0.952009	0.986266		0.958598	0.934526	0.96544		1.13028	1.19774	1.17444		1.02905	1.02809	1.04205		0.666266	0.808883	0.614032
Q54UJ4	Rab3-GAP regulatory subunit N-terminal domain-containing protein OS=Dictyostelium discoideum OX=44689 GN=DDB0203971 PE=4 SV=1	90053.3	83479.7	137861	145618	157514	157130	152365	141511	215320	172840	132662	176108		1.07195e-05	1.04971e-05	1.22203e-05	1.0306e-05	1.04639e-05	1.08387e-05	1.19501e-05	9.60196e-06	9.82496e-06	1.24249e-05	9.87857e-06	1.02557e-05		0.961428	1.1148	1.1591		0.996842	0.914727	0.941078		0.886937	0.803985	0.83923		0.948402	0.944504	0.979803		0.268285	0.580925	0.810502
Q54KU2	Uncharacterized protein OS=Dictyostelium discoideum OX=44689 GN=DDB0187284 PE=4 SV=1	102807	101489	182078	175001	302707	300232	310229	264411	311716	285212	233304	300773		1.22376e-05	2.01731e-05	1.76912e-05	1.25294e-05	1.99936e-05	1.78855e-05	1.57829e-05	1.95505e-05	1.72785e-05	1.4932e-05	1.84579e-05	1.75156e-05		1.02385	1.28971	1.22018		0.991105	0.969138	0.914978		1.01098	0.976673	0.990072		1.00864	1.07851	1.04174		0.550475	0.600019	0.854944
Q55FL4	FYVE-type domain-containing protein OS=Dictyostelium discoideum OX=44689 GN=DDB0202213 PE=4 SV=1	92194.6	84778.5	124752	122638	134540	131213	136797	129910	150899	145363	130216	160227		1.09744e-05	8.96604e-06	8.56418e-06	1.04663e-05	8.73802e-06	9.11565e-06	1.08137e-05	8.62091e-06	9.64378e-06	1.04642e-05	9.06872e-06	9.33082e-06		0.953707	0.985364	0.953511		0.974568	0.961507	1.01145		1.06439	1.12606	1.08952		0.997556	1.02431	1.01816		0.864019	0.710583	0.776228
Q54VC6	Nuclear receptor 2C2-associated protein OS=Dictyostelium discoideum OX=44689 GN=DDB0205208 PE=4 SV=1	419841	414277	549062	599046	751704	675493	798846	721906	816969	698719	614332	805073		4.99756e-05	5.00953e-05	4.63666e-05	5.11446e-05	4.49837e-05	4.38162e-05	4.75938e-05	5.0343e-05	4.54975e-05	5.1114e-05	5.03945e-05	4.68836e-05		1.02339	0.95234	1.02278		0.897963	1.00494	1.00597		0.944997	0.981257	1.01115		0.95545	0.979514	1.0133		0.357088	0.319373	0.122194
Q86HX6	Uncharacterized protein OS=Dictyostelium discoideum OX=44689 GN=DDB0169043 PE=4 SV=1	310998	318027	435229	464926	326970	312182	430583	413467	362068	318660	340716	458878		3.70196e-05	2.179e-05	2.0549e-05	3.9262e-05	2.07894e-05	1.99829e-05	3.77265e-05	2.71352e-05	2.52335e-05	3.96701e-05	2.88632e-05	2.67229e-05		1.06057	1.0191	1.0716		0.954078	1.2453	1.3246		0.972456	1.22797	1.30045		0.995702	1.16412	1.23222		0.845176	0.132122	0.0591582
Q557I9	Uncharacterized protein OS=Dictyostelium discoideum OX=44689 GN=DDB0168199 PE=4 SV=1	728637	687221	980557	955177	1.31636e+06	1.27663e+06	1.39961e+06	1.22889e+06	1.49971e+06	1.36337e+06	1.14013e+06	1.40288e+06		8.67331e-05	8.7725e-05	8.51153e-05	8.48408e-05	8.50159e-05	8.5496e-05	8.49967e-05	8.82026e-05	8.44378e-05	8.15011e-05	8.57862e-05	8.16968e-05		0.978182	0.97998	0.939677		0.969117	1.00544	0.977898		1.00447	0.992041	0.959836		0.983924	0.992488	0.959137		0.267434	0.418986	0.0656899
Q55GG9	CHCH domain-containing protein OS=Dictyostelium discoideum OX=44689 GN=DDB_G0267680 PE=4 SV=1	8227.12	9148.18	14778	13413.5	47711.3	42144.4	51131.5	38887.8	48941.4	49233.2	39787	55468.9		9.79312e-07	3.17959e-06	2.77764e-06	1.12939e-06	2.80656e-06	3.08739e-06	1.28099e-06	3.22229e-06	2.94663e-06	1.14452e-06	2.71467e-06	3.23024e-06		1.15325	1.30805	1.1687		0.882679	1.01343	0.853779		1.11152	1.06084	1.16295		1.04915	1.12744	1.06181		0.901275	0.149309	0.868168
Q54MS4	Uncharacterized protein OS=Dictyostelium discoideum OX=44689 GN=DDB0186662 PE=4 SV=1	604368	595600	887388	826057	1.12895e+06	1.19925e+06	1.21215e+06	1.12541e+06	1.31816e+06	1.22384e+06	1.09583e+06	1.36132e+06		7.19407e-05	7.5236e-05	7.48111e-05	7.35298e-05	7.98625e-05	7.67461e-05	7.69206e-05	7.63894e-05	8.1157e-05	7.04838e-05	7.85625e-05	7.92766e-05		1.02209	1.06922	0.979749		1.06149	1.01533	1.04421		1.02587	1.08483	1.05969		1.03648	1.05646	1.02788		0.105474	0.115822	0.364539
Q54R12	Protein SMG9 OS=Dictyostelium discoideum OX=44689 GN=DDB0185525 PE=3 SV=1	159236	140970	213362	218901	309220	309769	325275	307089	338443	336567	294630	390057		1.89545e-05	2.06071e-05	1.92081e-05	1.74035e-05	2.06287e-05	2.11059e-05	1.84947e-05	2.04987e-05	2.18203e-05	1.86779e-05	2.14372e-05	2.2715e-05		0.918168	0.97574	0.985405		1.00105	0.99474	1.04028		1.0988	1.136	1.18258		1.00601	1.03549	1.06942		0.913243	0.555452	0.35142
F0ZWP6	2-hydroxyacyl-CoA lyase 1 OS=Dictyostelium purpureum OX=5786 GN=DICPUDRAFT_156484 PE=3 SV=1	961171	938029	1.33186e+06	1.40287e+06	1.09433e+06	1.10773e+06	1.21281e+06	1.13378e+06	1.19668e+06	1.09984e+06	992621	1.36541e+06		0.000114413	7.29284e-05	6.79171e-05	0.000115804	7.37682e-05	6.89701e-05	0.000115448	7.6431e-05	7.35137e-05	0.000119701	7.91466e-05	7.95149e-05		1.01216	1.00905	1.04622		1.01152	1.04803	1.08526		1.0155	1.0824	1.17077		1.01306	1.04649	1.10075		0.020873	0.124459	0.0594471
F0ZYT0	Histone deacetylase OS=Dictyostelium purpureum OX=5786 GN=DICPUDRAFT_40779 PE=3 SV=1	775624	827318	1.0923e+06	1.06636e+06	1.51636e+06	1.55941e+06	1.55833e+06	1.45299e+06	1.6872e+06	1.52014e+06	1.38792e+06	1.63968e+06		9.23261e-05	0.000101054	9.57561e-05	0.000102137	0.000103847	9.53269e-05	9.46826e-05	9.82056e-05	0.000102789	9.09878e-05	0.000101429	9.54872e-05		1.10626	1.02552	0.985505		1.02764	0.971816	1.00372		0.995518	1.07345	0.997192		1.04314	1.0236	0.995472		0.311505	0.52466	0.497823
Q86AD8	Development protein DG1106 OS=Dictyostelium discoideum OX=44689 GN=DG1106 PE=4 SV=1	782913	730484	1.06751e+06	1.0804e+06	2.65681e+06	2.53728e+06	2.63506e+06	2.40917e+06	2.92279e+06	2.71694e+06	2.36405e+06	2.66991e+06		9.31938e-05	0.000177056	0.000165881	9.01818e-05	0.000168968	0.000170377	9.25342e-05	0.000166061	0.000175082	9.21856e-05	0.000168178	0.000155483		0.96768	0.992923	0.989182		0.954316	0.937899	0.949858		1.02711	1.05547	0.937314		0.983034	0.995429	0.958785		0.608201	0.90128	0.14578
B0G0Z0	Fe2OG dioxygenase domain-containing protein OS=Dictyostelium discoideum OX=44689 GN=DDB_G0270778 PE=4 SV=1	342440	327290	520899	563281	1.12446e+06	1.15011e+06	1.06423e+06	1.12598e+06	1.09907e+06	1.05859e+06	1.01324e+06	1.05597e+06		4.07622e-05	7.49369e-05	6.23771e-05	4.04055e-05	7.65905e-05	6.63834e-05	4.51526e-05	6.70671e-05	7.50404e-05	4.80623e-05	7.86019e-05	6.14946e-05		0.991251	1.10771	1.17909		1.02207	0.894981	1.04891		1.06423	1.20301	0.985853		1.02585	1.06857	1.07128		0.295927	0.658848	0.291476
Q54YN1	Succinate dehydrogenase [ubiquinone] cytochrome b small subunit OS=Dictyostelium discoideum OX=44689 GN=sdhD PE=3 SV=1	2.81593e+06	2.65576e+06	4.05188e+06	3.95605e+06	6.20074e+06	6.58501e+06	6.23231e+06	5.46226e+06	7.15423e+06	7.10166e+06	6.09383e+06	6918316		0.000335193	0.000413231	0.000406034	0.000327867	0.000438522	0.000445341	0.000351226	0.000392758	0.00045131	0.000337553	0.000381307	0.000402889		0.978144	1.04783	1.00704		1.0612	0.950454	0.922745		1.09681	1.11151	0.992256		1.04538	1.0366	0.974013		0.301098	0.54846	0.412892
Q54E89	Uncharacterized protein OS=Dictyostelium discoideum OX=44689 GN=DDB0184045 PE=4 SV=1	81402.9	82055.3	112823	130200	172644	177508	163450	176872	194464	186746	167187	184732		9.68976e-06	1.15054e-05	1.10367e-05	1.01301e-05	1.1821e-05	1.17107e-05	9.7797e-06	1.03006e-05	1.23819e-05	1.11094e-05	1.2347e-05	1.07579e-05		1.04545	1.00928	1.14651		1.02743	0.895283	1.07315		1.06108	1.12189	0.974742		1.04465	1.00882	1.0648		0.0453106	0.926451	0.316146
Q55EN0	Uncharacterized protein OS=Dictyostelium discoideum OX=44689 GN=DDB0202348 PE=4 SV=1	71673.9	61492.2	76526.3	90057.6	102370	100135	115098	111135	118383	108731	97468.5	126475		8.53167e-06	6.82218e-06	6.71875e-06	7.59151e-06	6.6684e-06	6.81847e-06	6.63346e-06	7.25344e-06	7.21853e-06	7.68422e-06	7.75808e-06	7.3653e-06		0.889804	0.77751	0.90067		0.977459	1.06321	1.13718		1.01484	1.07439	1.09623		0.960701	0.971703	1.04469		0.400733	0.722151	0.700844
Q54FB4	Alpha/beta hydrolase fold-3 domain-containing protein OS=Dictyostelium discoideum OX=44689 GN=DDB0189182 PE=4 SV=1	5.4914e+06	5.25287e+06	8.58153e+06	8.6613e+06	5.29962e+07	5.32761e+07	5.65801e+07	4.93454e+07	6.17655e+07	5.555e+07	4.78248e+07	6.00326e+07		0.000653667	0.00353179	0.00350546	0.000648493	0.00354787	0.00348351	0.000743865	0.00356566	0.00354191	0.00073903	0.00344468	0.00349601		0.992084	1.13799	1.13059		1.00455	1.00959	0.975336		0.993737	1.0104	0.997304		0.996791	1.05266	1.03441		0.769579	0.10035	0.947172
Q54F90	Phospholipase A-2-activating protein OS=Dictyostelium discoideum OX=44689 GN=DDB0189206 PE=4 SV=1	2.67011e+06	2.59606e+06	3.81722e+06	3.98104e+06	6.0574e+06	6.18315e+06	6.56531e+06	5.84034e+06	7.09379e+06	6.54001e+06	5.64716e+06	6.63961e+06		0.000317836	0.000403679	0.000402604	0.000320496	0.000411761	0.00041012	0.000330885	0.000413744	0.000418229	0.000339685	0.0004077	0.000386659		1.00837	1.04105	1.06874		1.02002	1.02493	1.00996		1.01867	1.03881	0.960396		1.01569	1.03493	1.01303		0.0714762	0.0151349	0.790446
F0Z9Q8	DEP domain-containing protein OS=Dictyostelium purpureum OX=5786 GN=DICPUDRAFT_52722 PE=4 SV=1	88501.6	76939.1	105583	110663	163088	158303	160618	150504	167942	156538	136507	166042		1.05348e-05	1.08686e-05	9.53143e-06	9.49851e-06	1.0542e-05	9.81643e-06	9.15214e-06	1.01221e-05	1.01097e-05	9.44243e-06	1.05063e-05	9.66951e-06		0.901635	0.868756	0.896312		0.969954	0.931321	0.966671		1.0299	1.06067	1.01449		0.967164	0.953583	0.959156		0.446007	0.465244	0.344242
Q54VQ9	Amidohydrolase-related domain-containing protein OS=Dictyostelium discoideum OX=44689 GN=DDB0206432 PE=4 SV=1	60369.2	52126.1	81301.6	80469	205561	201757	214035	194071	214463	203687	177146	237127		7.18602e-06	1.36991e-05	1.21717e-05	6.43523e-06	1.34358e-05	1.27731e-05	7.04739e-06	1.34884e-05	1.31195e-05	6.86607e-06	1.35476e-05	1.38091e-05		0.89552	0.980709	0.955475		0.980782	0.984625	0.988948		1.04941	1.07787	1.13453		0.975238	1.0144	1.02632		0.761129	0.647659	0.598132
Q54J94	SF4 helicase domain-containing protein OS=Dictyostelium discoideum OX=44689 GN=DDB0187832 PE=4 SV=1	452032	431839	643853	655429	962454	905848	1.01884e+06	881796	1.0724e+06	929348	847405	1.03712e+06		5.38074e-05	6.41402e-05	6.08633e-05	5.33127e-05	6.0324e-05	5.82788e-05	5.58105e-05	6.42066e-05	6.2759e-05	5.59249e-05	6.15561e-05	6.03966e-05		0.990805	1.03723	1.03935		0.940503	1.00104	0.959711		0.957537	1.03115	0.992333		0.962948	1.02314	0.997132		0.141175	0.170144	0.840258
F0ZE19	Proteasome subunit alpha type OS=Dictyostelium purpureum OX=5786 GN=DICPUDRAFT_46256 PE=3 SV=1	1.12699e+06	1.11798e+06	1.54605e+06	1.41259e+06	2.77504e+06	2.85693e+06	2.91395e+06	2.70514e+06	3.04576e+06	2.85264e+06	2.6191e+06	3.17085e+06		0.000134151	0.000184935	0.00017286	0.00013802	0.000190254	0.000178887	0.000134015	0.000183636	0.000193971	0.00012053	0.000188839	0.000184655		1.02884	0.998988	0.898469		1.02876	0.992973	1.02111		1.03487	1.12213	1.06823		1.03082	1.03803	0.995937		0.015316	0.462932	0.934913
Q55FB1	Ribonuclease II/R domain-containing protein OS=Dictyostelium discoideum OX=44689 GN=DDB0189843 PE=3 SV=1	11065.7	11315.7	17135.4	15331.8	27198.3	22189.5	25276.4	24353.1	27916.3	25483.5	21023.2	26490.3		1.3172e-06	1.81256e-06	1.58437e-06	1.39697e-06	1.47768e-06	1.59805e-06	1.48534e-06	1.59291e-06	1.55698e-06	1.3082e-06	1.70003e-06	1.54267e-06		1.06056	1.12765	0.993165		0.815248	0.87882	0.937918		1.00864	0.982712	0.973678		0.961483	0.996392	0.968253		0.595428	0.836115	0.216882
Q54GD2	choline-phosphate cytidylyltransferase OS=Dictyostelium discoideum OX=44689 GN=DDB0188793 PE=3 SV=1	195634	219678	318092	299341	556446	600318	603551	558761	681251	584725	481583	611340		2.32873e-05	3.70829e-05	3.8664e-05	2.71203e-05	3.99776e-05	3.66678e-05	2.75728e-05	3.80356e-05	3.56661e-05	2.55414e-05	3.90058e-05	3.56015e-05		1.1646	1.18403	1.0968		1.07806	1.02569	1.05185		0.94837	0.922463	0.920793		1.06368	1.04406	1.02315		0.474822	0.756685	0.848981
Q54QA5	Ubiquitin-like domain-containing protein OS=Dictyostelium discoideum OX=44689 GN=DDB0185786 PE=4 SV=1	1.60934e+06	1.42183e+06	2.25899e+06	2.31055e+06	2.95291e+06	3.0344e+06	3.16936e+06	3.04727e+06	3.34721e+06	3.30732e+06	2.67462e+06	3.43062e+06		0.000191568	0.000196789	0.000189969	0.000175532	0.000202073	0.0002074	0.000195814	0.000199732	0.000198083	0.000197149	0.000212723	0.000199783		0.916291	1.02216	1.02914		1.02685	1.01495	1.08097		1.09176	1.04271	1.05166		1.01163	1.02661	1.05392		0.841095	0.0814965	0.0737542
C7G061	Peptidase M3A and M3B domain-containing protein OS=Dictyostelium discoideum OX=44689 GN=DDB_G0295743 PE=3 SV=1	113419	138716	249928	241433	408712	448540	434314	375797	473585	426844	405011	437103		1.35008e-05	2.72375e-05	2.6878e-05	1.71252e-05	2.98701e-05	2.67671e-05	2.16643e-05	2.73703e-05	2.99952e-05	2.06004e-05	2.62335e-05	2.54548e-05		1.26846	1.60467	1.52587		1.09665	1.00487	0.963139		0.995874	1.11597	0.947048		1.12033	1.24184	1.14535		0.208108	0.245997	0.630976
Q54FY1	Aldehyde dehydrogenase OS=Dictyostelium discoideum OX=44689 GN=DDB0231475 PE=3 SV=1	1.09693e+07	1.05272e+07	1.39945e+07	1.43963e+07	2.84632e+07	2.83962e+07	3.08789e+07	2.77849e+07	3.39499e+07	3.09824e+07	2.64882e+07	3.54506e+07		0.00130572	0.00189685	0.00192681	0.00129963	0.00189102	0.00194289	0.00121307	0.00194598	0.00196172	0.00122838	0.0019396	0.00206447		0.995336	0.92904	0.940763		0.996923	1.0259	1.02253		1.00835	1.01812	1.07145		1.0002	0.991018	1.01158		0.867897	0.954964	0.636272
Q54HZ4	Uncharacterized protein OS=Dictyostelium discoideum OX=44689 GN=DDB0188268 PE=4 SV=1	244711	227983	334810	350473	509784	500272	537028	503750	586704	547494	469562	589476		2.9129e-05	3.39732e-05	3.3298e-05	2.81457e-05	3.33151e-05	3.4333e-05	2.9022e-05	3.38433e-05	3.47758e-05	2.99043e-05	3.51656e-05	3.43282e-05		0.966241	0.996325	1.02661		0.980629	0.996176	1.0351		1.03108	1.04438	1.03094		0.992651	1.01229	1.03088		0.777261	0.518334	0.0144398
Q54IS1	Peptidase C1A papain C-terminal domain-containing protein OS=Dictyostelium discoideum OX=44689 GN=DDB0187993 PE=3 SV=1	166408	161143	290295	167873	479400	381168	437281	363712	447723	433167	278216	433862		1.98083e-05	3.19483e-05	2.54102e-05	1.98939e-05	2.53835e-05	2.71636e-05	2.51633e-05	2.75573e-05	2.06047e-05	1.43239e-05	2.53899e-05	2.5266e-05		1.00432	1.27034	0.723124		0.794517	0.862558	0.794716		1.069	0.810883	0.994325		0.955946	0.98126	0.837388		0.598483	0.736874	0.17711
Q54TR9	RING finger and CHY zinc finger domain-containing protein 1 OS=Dictyostelium discoideum OX=44689 GN=DDB0204548 PE=4 SV=1	67882.2	73913.3	107485	116492	152053	156509	157674	143720	144214	152998	136534	170751		8.08033e-06	1.01332e-05	8.18476e-06	9.12496e-06	1.04226e-05	9.59443e-06	9.31701e-06	9.93658e-06	1.01117e-05	9.93972e-06	1.00327e-05	9.94374e-06		1.12928	1.15305	1.23011		1.02856	0.9806	0.990089		1.17223	1.23544	1.21491		1.11003	1.12303	1.14504		0.109188	0.254584	0.207081
Q55GF6	EGF-like domain-containing protein OS=Dictyostelium discoideum OX=44689 GN=DDB_G0267692 PE=4 SV=2	164055	157095	230305	228761	242674	229020	265624	222879	252952	247758	221908	262254		1.95283e-05	1.61723e-05	1.43561e-05	1.93942e-05	1.52514e-05	1.55368e-05	1.99633e-05	1.67395e-05	1.64346e-05	1.95191e-05	1.55586e-05	1.52724e-05		0.993133	1.02228	0.999531		0.943052	1.03507	0.962052		1.08224	1.14478	1.06382		1.00614	1.06738	1.00847		0.951774	0.190774	0.846395
Q550Z4	Uncharacterized protein OS=Dictyostelium discoideum OX=44689 GN=DDB0202965 PE=4 SV=1	36893.3	36293.1	42464.5	48308.7	109643	99750.6	185439	275041	112438	102215	139079	342329		4.39158e-06	7.30685e-06	6.38135e-06	4.48056e-06	6.64279e-06	6.40985e-06	3.68091e-06	1.16863e-05	1.03002e-05	4.12197e-06	1.91999e-05	1.99356e-05		1.02026	0.838175	0.938608		0.909119	1.59936	2.62766		1.00447	1.61411	3.12404		0.977949	1.35055	2.2301		0.529425	0.259967	0.19396
Q54XR5	START domain-containing protein OS=Dictyostelium discoideum OX=44689 GN=DDB0206194 PE=4 SV=1	83165.1	91220.9	127418	122055	181257	173588	184392	170863	206095	187377	156155	209592		9.89952e-06	1.20794e-05	1.16968e-05	1.12617e-05	1.15599e-05	1.17503e-05	1.10449e-05	1.16203e-05	1.15648e-05	1.04144e-05	1.19276e-05	1.22056e-05		1.1376	1.1157	1.05201		0.956996	0.961997	0.987433		1.00457	0.988719	1.0435		1.03306	1.02214	1.02765		0.645319	0.742083	0.319391
F0ZH28	Eukaryotic translation initiation factor 5A OS=Dictyostelium purpureum OX=5786 GN=DICPUDRAFT_91781 PE=3 SV=1	3.53888e+06	3.72724e+06	5.28228e+06	5.65584e+06	7.89236e+06	8.17276e+06	7.91627e+06	7.34272e+06	8.63901e+06	8.14631e+06	7.03748e+06	8.66455e+06		0.000421249	0.000525965	0.000490302	0.000460147	0.000544257	0.00051085	0.000457879	0.00049888	0.000521197	0.000482588	0.000512578	0.000504582		1.09234	1.08696	1.14561		1.03478	0.948505	0.974548		1.04191	1.06301	1.02912		1.05634	1.03282	1.04976		0.0579511	0.575828	0.441968
Q55FI2	Stress response protein NST1 OS=Dictyostelium discoideum OX=44689 GN=DDB0189776 PE=3 SV=1	172312	165345	243069	256928	351438	346161	354585	329730	352502	344575	306962	367856		2.0511e-05	2.34206e-05	2.0006e-05	2.04127e-05	2.30523e-05	2.16081e-05	2.10697e-05	2.23458e-05	2.27336e-05	2.19225e-05	2.30177e-05	2.14222e-05		0.995204	1.02724	1.06882		0.984271	0.954107	0.982796		1.08008	1.13634	1.07079		1.01985	1.03923	1.0408		0.601974	0.572194	0.313653
Q552T7	THO complex subunit 1 OS=Dictyostelium discoideum OX=44689 GN=thoc1 PE=4 SV=2	622470	622266	876982	905363	1.31622e+06	1.34928e+06	1.43188e+06	1.25365e+06	1.46944e+06	1.33387e+06	1.21519e+06	1.46697e+06		7.40954e-05	8.77161e-05	8.33972e-05	7.68218e-05	8.98539e-05	8.36464e-05	7.60186e-05	9.02367e-05	8.99968e-05	7.72506e-05	8.75143e-05	8.54291e-05		1.0368	1.02596	1.04258		1.02437	1.02874	0.997699		1.00299	1.07913	1.02436		1.02138	1.04461	1.02155		0.15008	0.129175	0.234161
C7G044	Glutamine amidotransferase type-2 domain-containing protein OS=Dictyostelium discoideum OX=44689 GN=DDB_G0295781 PE=4 SV=1	322451	268799	437086	467470	483052	497240	561729	477834	626917	523230	464791	595899		3.83828e-05	3.21917e-05	3.55803e-05	3.31846e-05	3.31132e-05	3.28114e-05	3.78875e-05	3.54e-05	3.44225e-05	3.98872e-05	3.33565e-05	3.47023e-05		0.864569	0.987097	1.03919		1.02862	1.09966	1.03618		0.92218	0.96746	0.975324		0.938458	1.01807	1.0169		0.317637	0.739481	0.506478
F0ZGH4	Dihydroorotate oxidase OS=Dictyostelium purpureum OX=5786 GN=DICPUDRAFT_31033 PE=4 SV=1	8.9559e+06	9.00677e+06	1.51119e+07	1.35851e+07	2.7019e+07	2.80414e+07	3.06092e+07	2.54565e+07	3.36529e+07	2.93318e+07	2.58825e+07	3.32869e+07		0.00106606	0.00180061	0.00190995	0.00111193	0.00186739	0.00183938	0.00130993	0.00192898	0.00191686	0.00115916	0.00177706	0.00193847		1.04303	1.22876	1.08733		1.03709	1.07129	0.986922		0.963053	1.00362	1.01493		1.01439	1.10122	1.02973		0.773872	0.205938	0.434774
F0ZA16	Histone H3 OS=Dictyostelium purpureum OX=5786 GN=DICPUDRAFT_45334 PE=3 SV=1	3.04388e+06	2.57005e+06	3.85062e+06	3.83743e+06	4.46729e+06	3.57994e+06	4.98346e+06	4.26951e+06	5.40587e+06	3.68054e+06	4.00753e+06	4.69562e+06		0.000362327	0.000297711	0.000306806	0.000317285	0.000238403	0.000230805	0.00033378	0.000314056	0.000296798	0.000327431	0.000298045	0.00027345		0.875687	0.921211	0.903689		0.800787	1.0549	1.00112		0.752281	0.967378	0.891279		0.809585	0.981164	0.93203		0.0214373	0.627054	0.187724
Q551Y3	Uncharacterized protein OS=Dictyostelium discoideum OX=44689 GN=DDB0203480 PE=4 SV=1	1.04359e+06	863357	1.32112e+06	1.3594e+06	1.9808e+06	1.94642e+06	2.14411e+06	1.87457e+06	2.41403e+06	2.1369e+06	1.79824e+06	2.26565e+06		0.000124223	0.000132005	0.000137007	0.000106586	0.00012962	0.000134003	0.000114518	0.000135121	0.000133178	0.000115992	0.000130859	0.000131941		0.858018	0.921871	0.933738		0.981929	1.0236	0.991319		0.978078	0.972053	0.963022		0.939342	0.972509	0.962693		0.26346	0.44758	0.143239
Q555R9	Uncharacterized protein OS=Dictyostelium discoideum OX=44689 GN=DDB0217500 PE=4 SV=1	188308	179040	265613	263245	377893	374303	389419	373665	414612	403311	319169	424018		2.24152e-05	2.51837e-05	2.35311e-05	2.21033e-05	2.49263e-05	2.52914e-05	2.30239e-05	2.4541e-05	2.36377e-05	2.24615e-05	2.60846e-05	2.46927e-05		0.986087	1.02716	1.00207		0.989781	0.974482	1.03578		1.07481	1.00453	1.04937		1.01689	1.00206	1.02907		0.619259	0.952927	0.172177
Q54UL9	Endoplasmic reticulum-Golgi intermediate compartment protein OS=Dictyostelium discoideum OX=44689 GN=DDB0220498 PE=3 SV=1	396704	377767	552410	502060	607635	630613	611852	554069	713257	654239	533048	652192		4.72215e-05	4.04942e-05	4.04805e-05	4.66372e-05	4.1995e-05	4.10269e-05	4.78841e-05	3.85587e-05	3.94776e-05	4.28386e-05	3.86782e-05	3.79805e-05		0.987628	1.01403	0.907184		1.03706	0.952202	0.955155		1.0135	0.975226	0.938243		1.01273	0.980487	0.933528		0.503342	0.423307	0.0634622
Q558S4	Purple acid phosphatase OS=Dictyostelium discoideum OX=44689 GN=DDB0202692 PE=3 SV=1	47164	46050.5	83599.1	77000.4	130890	130658	142447	142623	139639	126372	118779	141983		5.61415e-06	8.72283e-06	7.9251e-06	5.68516e-06	8.70101e-06	7.9247e-06	7.24655e-06	8.97698e-06	8.79679e-06	6.5701e-06	9.95616e-06	8.26842e-06		1.01265	1.29076	1.17028		0.997499	1.02914	1.14139		0.999949	1.10999	1.04332		1.00337	1.1433	1.11833		0.620832	0.147468	0.0848408
Q75K07	Uncharacterized protein OS=Dictyostelium discoideum OX=44689 GN=DDB0169337 PE=3 SV=1	1.48342e+06	1.33062e+06	1.96943e+06	2.00811e+06	3.8172e+06	3.84463e+06	4.22609e+06	3.79928e+06	4.26391e+06	4.00831e+06	3.45647e+06	4.4765e+06		0.000176578	0.000254387	0.000241996	0.000164271	0.000256029	0.000251359	0.000170715	0.000266327	0.000255986	0.000171343	0.000265219	0.000260689		0.930306	0.966795	0.970354		1.00645	1.04693	1.04258		1.03869	1.05781	1.07725		0.991817	1.02385	1.03006		0.951664	0.399851	0.369142
Q55C85	Uncharacterized protein OS=Dictyostelium discoideum OX=44689 GN=DDB_G0270168 PE=4 SV=2	164107	191488	309126	313324	412571	390924	383590	389816	409697	382954	376490	403699		1.95344e-05	2.74947e-05	2.32521e-05	2.36401e-05	2.60332e-05	2.40148e-05	2.67957e-05	2.41737e-05	2.78829e-05	2.67346e-05	2.72121e-05	2.35095e-05		1.21018	1.37172	1.36859		0.946843	0.879212	0.989722		1.0328	1.19916	1.01107		1.06327	1.15003	1.12313		0.555416	0.463887	0.425479
Q55D84	Uncharacterized protein OS=Dictyostelium discoideum OX=44689 GN=DDB_G0269750 PE=4 SV=1	296379	217048	359262	333049	372504	409229	384968	366235	438350	411634	302952	415948		3.52793e-05	2.48245e-05	2.48783e-05	2.67956e-05	2.72522e-05	2.58133e-05	3.11416e-05	2.42605e-05	2.24366e-05	2.84176e-05	2.5566e-05	2.42228e-05		0.759528	0.882716	0.805504		1.09779	0.977282	1.02987		1.03758	0.901856	0.973651		0.964968	0.920618	0.936341		0.666809	0.147432	0.43572
Q54PD2	Uncharacterized protein OS=Dictyostelium discoideum OX=44689 GN=DDB0186110 PE=4 SV=1	59282	55800	90023.7	82554.5	118312	102242	124516	106116	138543	123440	94473.5	141432		7.05661e-06	7.88458e-06	7.86295e-06	6.88878e-06	6.80871e-06	7.74088e-06	7.80344e-06	7.84698e-06	6.99672e-06	7.04401e-06	7.40768e-06	8.2363e-06		0.976218	1.10583	0.998215		0.863547	0.99523	0.939514		0.984475	0.889834	1.04748		0.941413	0.996966	0.995071		0.28035	0.920786	0.889305
Q55DD8	Uncharacterized protein OS=Dictyostelium discoideum OX=44689 GN=DDB0216683 PE=4 SV=1	146844	131937	178976	183990	294418	324441	324227	286499	337959	308030	277516	345260		1.74795e-05	1.96207e-05	1.91807e-05	1.62883e-05	2.16058e-05	1.93164e-05	1.5514e-05	2.04327e-05	2.05529e-05	1.56991e-05	1.99998e-05	2.01063e-05		0.931847	0.887554	0.898141		1.10117	1.04138	1.01932		1.00707	1.07154	1.04826		1.01336	1.00016	0.988573		0.768598	0.950113	0.865495
F0Z6M0	phosphatidate cytidylyltransferase OS=Dictyostelium purpureum OX=5786 GN=DICPUDRAFT_44595 PE=3 SV=1	164285	186522	249847	288767	301614	296112	330358	292646	311341	332399	297395	328571		1.95557e-05	2.01002e-05	1.767e-05	2.30271e-05	1.97193e-05	2.08445e-05	2.16573e-05	2.08191e-05	2.20251e-05	2.46393e-05	2.04289e-05	1.91344e-05		1.17751	1.10747	1.25995		0.981048	1.03576	1.01635		1.17966	1.24647	1.08288		1.11274	1.1299	1.11973		0.23358	0.152594	0.250965
Q8MMR8	Amidase domain-containing protein OS=Dictyostelium discoideum OX=44689 GN=DDB0203533 PE=3 SV=2	806760	767795	1.01253e+06	1.06551e+06	1.53461e+06	1.39902e+06	1.54487e+06	1.39494e+06	1.77403e+06	1.58751e+06	1.26963e+06	1.73618e+06		9.60324e-05	0.00010227	0.000100684	9.47881e-05	9.31664e-05	9.95517e-05	8.77681e-05	9.73574e-05	9.4029e-05	9.0915e-05	9.73774e-05	0.000101107		0.987043	0.913943	0.946712		0.910986	0.951966	0.952162		0.988752	0.9339	1.0042		0.96226	0.93327	0.96769		0.284037	0.0207704	0.219544
Q54VB5	Uncharacterized protein OS=Dictyostelium discoideum OX=44689 GN=DDB0205220 PE=4 SV=1	2.69425e+06	2.41713e+06	3.74285e+06	3.79401e+06	5.43726e+06	5.30909e+06	5.55881e+06	5.24807e+06	5.99721e+06	5.66096e+06	5.04698e+06	5.99015e+06		0.000320709	0.000362352	0.000340368	0.000298406	0.000353553	0.000354995	0.000324438	0.000350314	0.00037378	0.000323726	0.000366356	0.000348838		0.930457	1.01163	1.00941		0.975718	0.96678	1.01105		1.04298	1.09816	1.02488		0.98305	1.02552	1.01511		0.661344	0.594135	0.0913179
F0Z866	DNA helicase OS=Dictyostelium purpureum OX=5786 GN=DICPUDRAFT_96425 PE=3 SV=1	69109.9	49628.9	90754.1	87243	121101	110216	146108	110553	130672	114345	95676.6	125788		8.22647e-06	8.07047e-06	7.41623e-06	6.12694e-06	7.33971e-06	7.17048e-06	7.86675e-06	9.20767e-06	7.08582e-06	7.44406e-06	7.71745e-06	7.3253e-06		0.744783	0.956273	0.904891		0.909453	1.14091	0.956258		0.966863	0.955448	0.987739		0.873699	1.01754	0.949629		0.205963	0.79145	0.179718
F0ZCP8	ATP-dependent RNA helicase OS=Dictyostelium purpureum OX=5786 GN=DICPUDRAFT_76134 PE=3 SV=1	257415	243192	383607	380392	556994	524806	579655	553125	605539	551963	501165	639743		3.06413e-05	3.71194e-05	3.4367e-05	3.00233e-05	3.49489e-05	3.46133e-05	3.32518e-05	3.65297e-05	3.71164e-05	3.24572e-05	3.86123e-05	3.72556e-05		0.979829	1.0852	1.05926		0.941527	0.984113	1.04022		1.00717	1.08	1.08405		0.976174	1.04977	1.06118		0.353452	0.282212	0.0392552
Q55DV5	Aminoglycoside phosphotransferase domain-containing protein OS=Dictyostelium discoideum OX=44689 GN=DDB0190317 PE=4 SV=1	213344	194518	258851	272144	403746	367334	349601	332487	430264	367875	328347	438365		2.53953e-05	2.69066e-05	2.44194e-05	2.40141e-05	2.44622e-05	2.30692e-05	2.24378e-05	2.20317e-05	2.43174e-05	2.32209e-05	2.32102e-05	2.55283e-05		0.945614	0.88354	0.914377		0.909154	0.818822	0.86262		0.94471	0.995827	1.04541		0.933159	0.899396	0.940803		0.0408221	0.196729	0.379338
Q54JW3	NADH:flavin oxidoreductase/NADH oxidase N-terminal domain-containing protein OS=Dictyostelium discoideum OX=44689 GN=DDB0187621 PE=4 SV=1	54940.9	50996.5	78496.2	79271.2	41432	36968.5	51141.5	53344.8	47528	38435.7	49206.4	47942.9		6.53987e-06	2.76112e-06	2.69742e-06	6.29576e-06	2.46188e-06	2.41028e-06	6.80421e-06	3.22292e-06	3.64423e-06	6.76386e-06	3.72387e-06	2.79196e-06		0.962674	1.04042	1.03425		0.891623	1.16725	1.34868		0.893549	1.351	1.03505		0.915948	1.18622	1.13933		0.0036326	0.110681	0.25502
F0Z916	Uncharacterized protein OS=Dictyostelium purpureum OX=5786 GN=DICPUDRAFT_26655 PE=4 SV=1	154194	149675	228887	269270	400352	431416	488881	404238	331016	388203	467639	481930		1.83544e-05	2.66804e-05	1.87866e-05	1.84781e-05	2.87297e-05	2.4344e-05	1.98404e-05	3.08091e-05	3.46334e-05	2.29756e-05	2.82189e-05	2.80653e-05		1.00674	1.08096	1.25178		1.07681	1.15475	1.05767		1.29582	1.84352	1.4939		1.12646	1.35974	1.26778		0.246656	0.246441	0.149433
F1A0D6	Myosin light chain kinase OS=Dictyostelium purpureum OX=5786 GN=DICPUDRAFT_157928 PE=3 SV=1	2.37e+06	2.50104e+06	3.50667e+06	3.45498e+06	4.25094e+06	4.40297e+06	4.66367e+06	4.16935e+06	4.94656e+06	4.47612e+06	3.85928e+06	5.02599e+06		0.000282112	0.000283293	0.000280739	0.000308766	0.000293211	0.000280695	0.000303965	0.000293903	0.000285819	0.000294798	0.000291052	0.00029269		1.09448	1.07746	1.04497		1.03501	1.03745	1.02739		0.999844	1.01809	1.04257		1.04311	1.04434	1.03831		0.258435	0.126621	0.0195986
Q86H47	Uncharacterized protein OS=Dictyostelium discoideum OX=44689 GN=DDB0167229 PE=4 SV=1	27530.6	21823	31211.3	36963.6	89675	81951.4	87279.9	72557.6	101153	77820.7	74317.9	81238.2		3.27709e-06	5.97615e-06	5.74087e-06	2.69415e-06	5.45747e-06	4.88009e-06	2.70546e-06	5.50035e-06	5.504e-06	3.15394e-06	5.06507e-06	4.73092e-06		0.822117	0.825566	0.962419		0.913208	0.920383	0.847547		0.85006	0.958739	0.824077		0.861795	0.901563	0.878015		0.0248	0.0500366	0.135842
Q54D77	Tr-type G domain-containing protein OS=Dictyostelium discoideum OX=44689 GN=DDB0219754 PE=4 SV=1	216723	249304	326065	320996	519038	515980	560471	519663	619399	577989	465817	568308		2.57976e-05	3.45899e-05	3.51536e-05	3.07778e-05	3.43612e-05	3.62453e-05	2.8264e-05	3.53207e-05	3.44985e-05	2.73892e-05	3.62765e-05	3.30955e-05		1.19305	1.09561	1.0617		0.993388	1.02113	1.04876		1.03106	0.981363	0.941455		1.0725	1.0327	1.0173		0.338978	0.447115	0.772798
Q55E91	Uncharacterized protein OS=Dictyostelium discoideum OX=44689 GN=DDB0190189 PE=4 SV=1	955891	1.16812e+06	1.74769e+06	1.96175e+06	2.29258e+06	2.32652e+06	2.36579e+06	1.51811e+06	2.2053e+06	2.06564e+06	2.04167e+06	2.61334e+06		0.000113784	0.000152783	0.000125161	0.00014421	0.000154932	0.000129535	0.000151494	0.000149091	0.000151206	0.000167387	0.000105975	0.000152188		1.2674	1.33141	1.4711		1.01407	0.97584	0.693635		1.03495	1.2081	1.21594		1.10547	1.17178	1.12689		0.307681	0.245778	0.743467
Q869T6	Uncharacterized protein OS=Dictyostelium discoideum OX=44689 GN=DDB0217563 PE=4 SV=1	193189	167071	241185	259415	373155	368059	393412	376194	416807	385008	334157	401345		2.29961e-05	2.48679e-05	2.36556e-05	2.06257e-05	2.45105e-05	2.41436e-05	2.09064e-05	2.47927e-05	2.47477e-05	2.21347e-05	2.62612e-05	2.33724e-05		0.896921	0.909127	0.962542		0.985628	0.996975	1.05603		1.02063	1.04617	0.988026		0.967726	0.98409	1.0022		0.471391	0.737439	0.913651
Q54CJ9	Stress-response A/B barrel domain-containing protein OS=Dictyostelium discoideum OX=44689 GN=DDB_G0292892 PE=4 SV=1	570080	430822	856479	877060	1.87567e+06	1.80829e+06	2.01637e+06	1.51972e+06	1.94967e+06	1.8382e+06	1.5719e+06	2.13345e+06		6.78592e-05	0.000124999	0.000110653	5.31871e-05	0.000120421	0.000115272	7.42414e-05	0.000127071	0.000116415	7.48357e-05	0.000106088	0.000124242		0.783785	1.09405	1.10281		0.963378	1.01658	0.848711		1.04175	1.05208	1.12281		0.929638	1.05424	1.02478		0.473697	0.071991	0.960706
Q54SZ1	THH1/TOM1/TOM3 domain-containing protein OS=Dictyostelium discoideum OX=44689 GN=DDB0205144 PE=4 SV=1	31936.6	35534	49627.1	55458.9	90051.3	84760.2	89178.2	83722.4	101521	91507.4	71711.3	91735.6		3.80157e-06	6.00123e-06	5.76177e-06	4.38685e-06	5.64452e-06	5.73837e-06	4.30178e-06	5.61998e-06	5.31095e-06	4.73206e-06	5.84446e-06	5.34224e-06		1.15396	1.13158	1.24477		0.940561	0.936472	0.973878		0.995938	0.921755	0.927186		1.03015	0.996603	1.04861		0.827278	0.752399	0.801975
Q555T2	Uncharacterized protein OS=Dictyostelium discoideum OX=44689 GN=DDB0203284 PE=4 SV=1	57881.6	23248.7	60117	60992.4	119054	114960	117695	92850.9	107624	117831	122696	132152		6.88991e-06	7.93403e-06	6.10815e-06	2.87017e-06	7.65565e-06	7.38908e-06	5.21107e-06	7.41708e-06	9.08688e-06	5.20421e-06	6.4817e-06	7.69588e-06		0.416576	0.756333	0.755338		0.964913	0.934844	0.81695		1.20971	1.48767	1.25994		0.863733	1.05961	0.944074		0.587998	0.869284	0.67255
Q54SZ4	SNF2_N domain-containing protein OS=Dictyostelium discoideum OX=44689 GN=DDB0205141 PE=4 SV=1	81321.7	106240	128255	141103	201014	231073	233151	195923	251450	219578	200579	259117		9.6801e-06	1.33961e-05	1.42709e-05	1.31158e-05	1.5388e-05	1.37696e-05	1.11174e-05	1.46931e-05	1.48549e-05	1.20397e-05	1.3677e-05	1.50897e-05		1.35493	1.14848	1.24376		1.1487	1.09682	1.02097		0.964874	1.04093	1.05738		1.15617	1.09541	1.10737		0.289451	0.0525759	0.205357
Q54C50	Developmental protein OS=Dictyostelium discoideum OX=44689 GN=DG1098 PE=4 SV=1	570776	489556	772554	784184	1.06239e+06	1.03775e+06	1.10528e+06	1.06073e+06	1.22223e+06	1.13219e+06	957389	1.18428e+06		6.79422e-05	7.07998e-05	6.93669e-05	6.04381e-05	6.91079e-05	7.09989e-05	6.69666e-05	6.96545e-05	7.09043e-05	6.6911e-05	7.40474e-05	6.89666e-05		0.889552	0.985642	0.984823		0.976103	0.983823	1.04587		1.02353	1.02216	0.994229		0.963061	0.997209	1.00831		0.444656	0.843401	0.694375
Q556S3	Uncharacterized protein OS=Dictyostelium discoideum OX=44689 GN=DDB_G0273119 PE=3 SV=1	489008	912238	802926	877283	1.00758e+06	1.08912e+06	1.576e+06	858749	1.59539e+06	1.29905e+06	1.0997e+06	1.52399e+06		5.82089e-05	6.71472e-05	9.05456e-05	0.00011262	7.25287e-05	8.14628e-05	6.95993e-05	9.93187e-05	8.14442e-05	7.48547e-05	5.99472e-05	8.87496e-05		1.93476	1.19568	1.28597		1.08015	1.47912	0.892774		0.899688	0.899483	0.980166		1.30486	1.19143	1.05297		0.471774	0.436717	0.757654
Q54VG5	Uncharacterized protein OS=Dictyostelium discoideum OX=44689 GN=DDB0206531 PE=4 SV=1	60054.1	65521.4	97702	96509.4	144821	145899	147565	135265	147220	137446	133993	144067		7.14852e-06	9.6512e-06	8.35538e-06	8.08894e-06	9.71602e-06	8.61918e-06	8.46901e-06	9.29948e-06	9.92357e-06	8.23472e-06	9.44251e-06	8.38979e-06		1.13155	1.18472	1.15195		1.00672	0.963557	0.978377		1.03157	1.18769	1.00412		1.05661	1.11199	1.04481		0.251502	0.295829	0.524224
Q54IW7	TATA-binding protein-associated-factor OS=Dictyostelium discoideum OX=44689 GN=TAF6 PE=3 SV=1	88892.4	81970.7	118622	142597	178354	191393	181560	193146	215768	180782	178989	209496		1.05813e-05	1.18859e-05	1.22458e-05	1.01197e-05	1.27456e-05	1.13367e-05	1.02824e-05	1.14418e-05	1.3256e-05	1.21671e-05	1.34831e-05	1.22e-05		0.956377	0.971753	1.14987		1.07232	0.962636	1.13437		0.925765	1.08249	0.996264		0.984822	1.00563	1.0935		0.778771	0.865072	0.195412
Q54VN3	Coiled-coil domain-containing protein 47 OS=Dictyostelium discoideum OX=44689 GN=DDB0206460 PE=4 SV=1	1.34429e+06	1.28063e+06	1.791e+06	1.85708e+06	2.71543e+06	2.55978e+06	2.9259e+06	2.50506e+06	3.05555e+06	2.87954e+06	2.3557e+06	3.1985e+06		0.000160017	0.000180962	0.000173416	0.0001581	0.000170466	0.000180574	0.000155247	0.000184389	0.000174464	0.000158456	0.000174873	0.000186265		0.988022	0.970191	0.990245		0.941996	1.01894	0.966347		1.04128	1.00604	1.0741		0.990431	0.99839	1.01023		0.763855	0.971413	0.790183
Q54QJ2	DUS-like FMN-binding domain-containing protein OS=Dictyostelium discoideum OX=44689 GN=DDB0218533 PE=4 SV=1	20910.5	19438.5	29061.2	27910	36462.9	37849.9	42999.6	36535.1	45874.3	40581.4	36124.7	42983		2.48908e-06	2.42997e-06	2.60357e-06	2.39978e-06	2.52058e-06	2.54484e-06	2.51909e-06	2.70982e-06	2.6754e-06	2.38144e-06	2.55043e-06	2.50312e-06		0.964123	1.01206	0.956757		1.03729	1.11517	1.04957		0.977442	1.02759	0.96142		0.992951	1.0516	0.98925		0.763382	0.241345	0.734065
F0ZMV4	RNA 3'-terminal-phosphate cyclase (ATP) OS=Dictyostelium purpureum OX=5786 GN=DICPUDRAFT_88174 PE=3 SV=1	28052.5	31279.2	37647.6	38914.7	69873.9	79646.9	56418.8	68328.1	72879.2	70863	60940	75039.8		3.33922e-06	4.65656e-06	4.13621e-06	3.86157e-06	5.304e-06	4.44378e-06	3.26338e-06	3.55549e-06	4.51322e-06	3.32042e-06	4.76982e-06	4.36996e-06		1.15643	0.977286	0.994369		1.13904	0.763546	1.02432		1.07436	1.09115	1.05651		1.12328	0.943993	1.02507		0.0382989	0.604024	0.27237
Q75J87	Uncharacterized protein OS=Dictyostelium discoideum OX=44689 GN=DDB0169196 PE=4 SV=1	157535	165463	235840	246575	356074	349519	355774	336129	364048	352135	344363	384231		1.87521e-05	2.37296e-05	2.06613e-05	2.04272e-05	2.32759e-05	2.20822e-05	2.04431e-05	2.24207e-05	2.55036e-05	2.10391e-05	2.34644e-05	2.23758e-05		1.08933	1.09018	1.12196		0.98088	0.944844	0.988824		1.06877	1.23436	1.08298		1.04633	1.08979	1.06459		0.319857	0.430172	0.24853
Q54H84	ENTH domain-containing protein OS=Dictyostelium discoideum OX=44689 GN=DDB0188498 PE=4 SV=1	6799.03	7601.66	10995.9	8685.89	14114.2	13815	14762.7	15238.2	13634.3	14354	10216.4	18355.4		8.0932e-07	9.40604e-07	7.73807e-07	9.38463e-07	9.19997e-07	9.00128e-07	9.53144e-07	9.30337e-07	7.56628e-07	7.41129e-07	1.06374e-06	1.06893e-06		1.15957	1.17771	0.915743		0.978092	0.989085	1.13091		1.16325	0.9778	1.38139		1.1003	1.0482	1.14268		0.254246	0.537281	0.381865
Q54RS1	Phospholipid-transporting ATPase OS=Dictyostelium discoideum OX=44689 GN=DDB0185285 PE=3 SV=1	94940.7	98541.6	149301	149916	216966	215032	223280	199682	223230	217134	188508	217612		1.13012e-05	1.44591e-05	1.26693e-05	1.21654e-05	1.43198e-05	1.36163e-05	1.29417e-05	1.4071e-05	1.3961e-05	1.27916e-05	1.39394e-05	1.26727e-05		1.07647	1.14516	1.13188		0.990365	0.973159	0.964051		1.07475	1.10195	1.00027		1.0472	1.07342	1.03207		0.251501	0.30838	0.643732
Q54TS3	COBW domain-containing protein OS=Dictyostelium discoideum OX=44689 GN=DDB_G0281589 PE=3 SV=2	1.6192e+06	1.58764e+06	2.2803e+06	2.20157e+06	2.9379e+06	2.90861e+06	3.18433e+06	2.83851e+06	3.31018e+06	3.24048e+06	2.73045e+06	3.36165e+06		0.000192741	0.000195789	0.000187867	0.000196002	0.000193696	0.000203208	0.000197661	0.000200675	0.000202217	0.000187851	0.000198149	0.000195766		1.01692	1.02553	0.974626		0.98931	1.02496	1.01206		1.08166	1.07639	1.04205		1.0293	1.04229	1.00958		0.397613	0.124923	0.676612
F1A4X6	Mitochondrial-processing peptidase subunit alpha OS=Dictyostelium purpureum OX=5786 GN=DICPUDRAFT_43851 PE=4 SV=1	118102	123816	178598	188773	267595	275591	306158	263112	352860	295725	259852	331330		1.40582e-05	1.78331e-05	2.00263e-05	1.52857e-05	1.83527e-05	1.85447e-05	1.54812e-05	1.9294e-05	1.92447e-05	1.61072e-05	1.83673e-05	1.92951e-05		1.08732	1.10122	1.14575		1.02913	1.08192	1.02995		0.926017	0.960969	0.963486		1.01416	1.04804	1.0464		0.923097	0.444278	0.522721
Q552W4	Fimbrin OS=Dictyostelium discoideum OX=44689 GN=DDB0202463 PE=4 SV=1	432474	400348	589068	544154	903515	858239	938571	822719	1.02558e+06	898514	742787	966125		5.14793e-05	6.02123e-05	5.82063e-05	4.9425e-05	5.71536e-05	5.63453e-05	5.10616e-05	5.91484e-05	5.50109e-05	4.64302e-05	5.74321e-05	5.62624e-05		0.960094	0.991886	0.90192		0.9492	0.98233	0.953826		0.968027	0.945103	0.966604		0.959107	0.973106	0.940783		0.0245667	0.204315	0.072391
Q54RP2	Iron-sulfur cluster assembly protein OS=Dictyostelium discoideum OX=44689 GN=DDB0185317 PE=3 SV=1	521159	441776	744168	676180	1.16713e+06	1.1019e+06	1.11909e+06	993014	1.1909e+06	1.16415e+06	905139	1.20673e+06		6.2036e-05	7.778e-05	6.75889e-05	5.45394e-05	7.33798e-05	7.30033e-05	6.45061e-05	7.05249e-05	6.70347e-05	5.76955e-05	6.932e-05	7.0274e-05		0.879158	1.03982	0.930033		0.943427	0.906722	0.891231		1.08011	0.9918	1.03973		0.967564	0.979446	0.953663		0.634535	0.598828	0.408911
Q54BB5	Uncharacterized protein OS=Dictyostelium discoideum OX=44689 GN=DDB0192114 PE=3 SV=1	107008	120697	195936	200949	235477	237648	260450	252571	264032	246638	211374	257899		1.27376e-05	1.56928e-05	1.4985e-05	1.49006e-05	1.58259e-05	1.54665e-05	1.69842e-05	1.64134e-05	1.56544e-05	1.71461e-05	1.76314e-05	1.50188e-05		1.16981	1.33339	1.3461		1.00849	1.04592	1.12354		1.03214	1.04467	1.00226		1.07015	1.14133	1.1573		0.27758	0.25342	0.235047
Q54SF6	Phytanoyl-CoA dioxygenase OS=Dictyostelium discoideum OX=44689 GN=DDB_G0282495 PE=4 SV=1	109174	84492.1	149680	122386	203240	227929	238165	250521	258224	257325	233457	263508		1.29955e-05	1.35444e-05	1.46554e-05	1.0431e-05	1.51787e-05	1.61367e-05	1.29746e-05	1.50091e-05	1.72899e-05	1.04426e-05	1.74883e-05	1.53454e-05		0.802659	0.998391	0.803558		1.12066	1.10814	1.29118		1.10108	1.17977	1.04709		1.00813	1.09543	1.04728		0.905932	0.218873	0.74696
Q54IW8	Ribonuclease II/R domain-containing protein OS=Dictyostelium discoideum OX=44689 GN=DDB0219344 PE=4 SV=1	19654.1	12571.5	22355.4	24054.7	28107.2	27564.5	28740.5	33191.7	32629.3	35034.1	27834.8	32985.4		2.33952e-06	1.87313e-06	1.85185e-06	1.55201e-06	1.83563e-06	2.19696e-06	1.93781e-06	1.81122e-06	2.06145e-06	2.05248e-06	2.31704e-06	1.92091e-06		0.66339	0.828296	0.87731		0.979983	0.966948	1.23699		1.18636	1.11318	1.03729		0.943244	0.969475	1.05053		0.678067	0.679296	0.755322
F0ZH27	Flap endonuclease 1 OS=Dictyostelium purpureum OX=5786 GN=repG PE=3 SV=1	138071	120193	177010	163403	264866	229016	269677	231826	272781	257979	244967	263072		1.64352e-05	1.76513e-05	1.54815e-05	1.48384e-05	1.52511e-05	1.61777e-05	1.53436e-05	1.6995e-05	1.81423e-05	1.39425e-05	1.61832e-05	1.532e-05		0.902841	0.933581	0.848328		0.864022	0.962819	0.916832		1.04497	1.17187	0.989569		0.937278	1.02276	0.918243		0.357415	0.821331	0.178582
Q1ZXK7	AAA ATPase domain-containing protein OS=Dictyostelium discoideum OX=44689 GN=DDB_G0276169 PE=3 SV=1	539224	556908	793846	791006	1.28651e+06	1.28824e+06	1.41314e+06	1.28787e+06	1.48521e+06	1.31812e+06	1.18832e+06	1.471e+06		6.41863e-05	8.5736e-05	8.4292e-05	6.87531e-05	8.57892e-05	8.26584e-05	6.88123e-05	8.90558e-05	8.80074e-05	6.74931e-05	8.99033e-05	8.56638e-05		1.07115	1.07207	1.05152		1.00062	1.03872	1.04861		0.980621	1.04408	1.01627		1.01746	1.05162	1.0388		0.644528	0.00975231	0.0703914
Q54YE7	Ribulose-phosphate 3-epimerase OS=Dictyostelium discoideum OX=44689 GN=rpe PE=3 SV=1	580107	581959	737770	740202	1.37256e+06	1.31607e+06	1.42308e+06	1.26288e+06	1.5783e+06	1.40721e+06	1.32601e+06	1.5987e+06		6.90529e-05	9.14704e-05	8.95756e-05	7.18457e-05	8.76422e-05	8.82455e-05	6.39514e-05	8.9682e-05	9.82048e-05	6.31582e-05	8.81585e-05	9.31006e-05		1.04045	0.926123	0.914635		0.958148	0.980448	0.963793		0.985151	1.09633	1.03935		0.994581	1.00097	0.972593		0.722518	0.901381	0.569805
F0ZJM3	5'-deoxynucleotidase OS=Dictyostelium purpureum OX=5786 GN=DICPUDRAFT_32675 PE=3 SV=1	121526	151130	197931	191270	186583	206387	224983	157564	256174	216908	154318	238933		1.44658e-05	1.24343e-05	1.4539e-05	1.86578e-05	1.37441e-05	1.36022e-05	1.71571e-05	1.41783e-05	1.14288e-05	1.63203e-05	1.09992e-05	1.39143e-05		1.28978	1.18604	1.12819		1.10534	1.14026	0.884586		0.935565	0.786078	0.957032		1.11023	1.03746	0.989937		0.413092	0.828754	0.951136
F0ZMT9	Lysine--tRNA ligase OS=Dictyostelium purpureum OX=5786 GN=DICPUDRAFT_94722 PE=3 SV=1	142619	113429	221533	243813	334746	280912	281143	299321	261397	266510	263307	258870		1.69766e-05	2.23082e-05	1.48354e-05	1.40034e-05	1.8707e-05	1.67127e-05	1.9203e-05	1.77175e-05	1.95006e-05	2.08035e-05	2.08949e-05	1.50753e-05		0.824865	1.13114	1.22542		0.838572	0.794214	0.936646		1.12654	1.31446	1.01617		0.929991	1.07994	1.05941		0.461188	0.807857	0.625121
Q8STF9	Dd-gdcA protein OS=Dictyostelium discoideum OX=44689 GN=Dd-gdcA PE=2 SV=1	225660	190164	262353	254252	638082	578236	669208	556778	633799	514538	420754	606643		2.68613e-05	4.25233e-05	3.59709e-05	2.34767e-05	3.8507e-05	3.22664e-05	2.27413e-05	4.21733e-05	3.11611e-05	2.16942e-05	3.88674e-05	3.5328e-05		0.873998	0.846618	0.807638		0.905553	0.991769	0.914026		0.897014	0.866287	0.982127		0.892188	0.901558	0.901264		0.00241761	0.15531	0.141001
Q54GM6	Uncharacterized protein OS=Dictyostelium discoideum OX=44689 GN=DDB0188704 PE=4 SV=1	96392.9	93411.8	146148	129913	204382	200551	205190	204785	231756	210605	179748	231180		1.14741e-05	1.36205e-05	1.31531e-05	1.15321e-05	1.33555e-05	1.32069e-05	1.26684e-05	1.2931e-05	1.33122e-05	1.10849e-05	1.42955e-05	1.34628e-05		1.00506	1.10409	0.96608		0.980546	0.949379	1.04956		1.00409	1.01209	1.02354		0.996564	1.02185	1.01306		0.680221	0.723911	0.589957
F0ZGG2	Cytosolic Fe-S cluster assembly factor NUBP2 homolog OS=Dictyostelium purpureum OX=5786 GN=DICPUDRAFT_150490 PE=3 SV=1	402961	313711	453980	439678	519692	407758	524423	413678	494093	469116	383073	593467		4.79663e-05	3.46335e-05	2.80419e-05	3.87291e-05	2.71542e-05	2.9418e-05	3.9352e-05	3.3049e-05	2.83704e-05	3.75158e-05	2.88779e-05	3.45607e-05		0.807424	0.820408	0.782127		0.784045	0.954249	0.833814		1.04907	1.01171	1.23246		0.88018	0.928791	0.949469		0.259768	0.34984	0.58861
Q54C63	FHA domain-containing protein OS=Dictyostelium discoideum OX=44689 GN=DDB0219831 PE=4 SV=1	99506.6	107052	155491	168591	256377	256841	276453	250976	283456	254188	225284	287979		1.18447e-05	1.70855e-05	1.60874e-05	1.32162e-05	1.7104e-05	1.59399e-05	1.34783e-05	1.7422e-05	1.66846e-05	1.43851e-05	1.752e-05	1.67705e-05		1.11578	1.13791	1.21447		1.00108	1.01969	1.02543		0.990835	1.03712	1.04246		1.0359	1.06491	1.09412		0.47998	0.163345	0.207906
Q54RW5	peptidylprolyl isomerase OS=Dictyostelium discoideum OX=44689 GN=DDB0205004 PE=4 SV=1	187083	166954	266834	256276	412942	392391	454214	445312	479847	438310	370286	461297		2.22693e-05	2.75194e-05	2.72334e-05	2.06113e-05	2.61308e-05	2.74861e-05	2.31297e-05	2.86244e-05	2.74234e-05	2.18669e-05	3.10862e-05	2.68637e-05		0.925547	1.03864	0.981932		0.949542	1.04015	1.12961		1.00928	1.00698	0.986424		0.961456	1.02859	1.03266		0.259182	0.119498	0.552841
Q54S89	Nudix hydrolase domain-containing protein OS=Dictyostelium discoideum OX=44689 GN=DDB0204862 PE=4 SV=1	421276	473324	635162	596423	858547	936162	992376	913565	1.08599e+06	1.0123e+06	895703	1.01377e+06		5.01464e-05	5.72156e-05	6.16347e-05	5.84342e-05	6.23427e-05	6.3481e-05	5.50571e-05	6.25392e-05	6.63359e-05	5.08901e-05	6.37738e-05	5.90371e-05		1.16527	1.09793	1.01483		1.08961	1.09305	1.11462		1.02996	1.07628	0.957854		1.09495	1.08908	1.0291		0.111686	0.00134616	0.617083
Q55GM6	serine--tRNA ligase OS=Dictyostelium discoideum OX=44689 GN=mserS PE=4 SV=1	448054	406853	668245	696454	1.05025e+06	1.04055e+06	1.11641e+06	1.01312e+06	1.1514e+06	1.04214e+06	996908	1.12347e+06		5.3334e-05	6.99908e-05	6.53472e-05	5.0228e-05	6.9294e-05	6.53518e-05	5.79248e-05	7.03559e-05	7.38312e-05	5.94253e-05	7.07237e-05	6.54255e-05		0.941764	1.08608	1.11421		0.990045	1.00522	1.01047		1.00007	1.12983	1.0012		0.977293	1.07371	1.04196		0.311111	0.196179	0.350506
Q54L20	G-patch domain-containing protein OS=Dictyostelium discoideum OX=44689 GN=DDB0187208 PE=4 SV=1	31915	35713.5	52043.6	53297.1	60996	66637.8	68463.6	54416.9	67906.6	65349.1	52384.6	69744.8		3.79899e-06	4.06492e-06	3.854e-06	4.40901e-06	4.43768e-06	4.098e-06	4.51125e-06	4.31455e-06	3.87961e-06	4.54761e-06	3.79872e-06	4.0616e-06		1.16057	1.18749	1.19706		1.0917	1.06141	0.934512		1.06331	1.00665	1.05387		1.1052	1.08518	1.06181		0.0623572	0.245024	0.514884
F0ZY91	Dynamin-type G domain-containing protein OS=Dictyostelium purpureum OX=5786 GN=DICPUDRAFT_57918 PE=3 SV=1	198106	190921	260764	287870	355787	360845	406902	376009	437502	388546	334913	447002		2.35814e-05	2.37105e-05	2.48301e-05	2.35702e-05	2.40301e-05	2.43655e-05	2.26036e-05	2.56428e-05	2.48037e-05	2.45627e-05	2.62483e-05	2.60312e-05		0.999522	0.958532	1.04161		1.01348	1.0815	1.10703		0.981288	0.998936	1.04837		0.998097	1.01299	1.06567		0.840036	0.752605	0.0837263
Q54FL1	DUF218 domain-containing protein OS=Dictyostelium discoideum OX=44689 GN=DDB0189080 PE=4 SV=1	572929	562424	818270	806257	1.36312e+06	1.31092e+06	1.29856e+06	1.2875e+06	1.58043e+06	1.41782e+06	1.15471e+06	1.4252e+06		6.81983e-05	9.08413e-05	8.96963e-05	6.94341e-05	8.72992e-05	8.89103e-05	7.09293e-05	8.18347e-05	8.55178e-05	6.87944e-05	8.98776e-05	8.29967e-05		1.01812	1.04004	1.00874		0.961009	0.900854	0.989392		0.991237	0.953415	0.925308		0.990122	0.964771	0.97448		0.534205	0.413863	0.399501
Q55G43	Cyclophilin-type peptidylprolyl cis-trans isomerase OS=Dictyostelium discoideum OX=44689 GN=DDB_G0268358 PE=4 SV=2	103752	95794	141195	144781	222209	221264	230316	207461	238408	237120	201343	225882		1.23501e-05	1.48085e-05	1.35307e-05	1.18262e-05	1.47349e-05	1.48697e-05	1.22391e-05	1.45145e-05	1.49115e-05	1.23535e-05	1.44824e-05	1.31543e-05		0.95758	0.99101	1.00027		0.995026	0.980142	0.977977		1.09896	1.10205	0.972183		1.01719	1.0244	0.983478		0.702675	0.602215	0.189519
Q86KK0	Profilin OS=Dictyostelium discoideum OX=44689 GN=DDB0167811 PE=3 SV=1	36875.6	35935.9	47774.7	49027.2	69217	75716	76816.3	69931.3	77993.9	75037.8	59461.5	74886.9		4.38947e-06	4.61278e-06	4.42649e-06	4.43647e-06	5.04223e-06	4.70558e-06	4.14121e-06	4.84094e-06	4.40372e-06	4.18328e-06	4.88174e-06	4.36105e-06		1.01071	0.94344	0.953025		1.0931	1.04946	1.05831		1.06305	0.994856	0.985216		1.05562	0.995919	0.998849		0.151881	0.926741	0.995516
Q557J9	Uncharacterized protein OS=Dictyostelium discoideum OX=44689 GN=DDB0168207 PE=4 SV=1	199148	228534	336464	312964	308532	317189	329237	326459	326169	342845	288769	344425		2.37055e-05	2.05613e-05	1.85115e-05	2.82136e-05	2.11229e-05	2.14996e-05	2.91654e-05	2.07484e-05	2.13863e-05	2.67038e-05	2.27893e-05	2.00577e-05		1.19017	1.23032	1.12648		1.02731	1.0091	1.10836		1.16142	1.1553	1.08352		1.1263	1.13157	1.10612		0.144445	0.203015	0.0328357
Q54XW9	Huntingtin associated protein-1-domain containing protein OS=Dictyostelium discoideum OX=44689 GN=DDB0205525 PE=2 SV=1	385858	383555	581458	569583	736284	817721	842691	801438	904414	814959	726559	902822		4.59304e-05	4.90677e-05	5.13294e-05	4.73518e-05	5.44553e-05	5.11056e-05	5.04019e-05	5.31061e-05	5.3809e-05	4.86e-05	5.59465e-05	5.2576e-05		1.03095	1.09735	1.05812		1.1098	1.0823	1.14019		0.995639	1.04831	1.02429		1.04546	1.07599	1.0742		0.31822	0.0261968	0.167139
Q54EC1	Exonuclease domain-containing protein OS=Dictyostelium discoideum OX=44689 GN=DDB0183999 PE=4 SV=1	52078	52036.5	81943.1	78798.3	131398	129284	133108	138616	150731	135196	133566	151125		6.19909e-06	8.75664e-06	8.55463e-06	6.42416e-06	8.60957e-06	8.47805e-06	7.103e-06	8.3884e-06	9.89192e-06	6.72351e-06	9.67643e-06	8.80078e-06		1.03631	1.14581	1.0846		0.983204	0.957947	1.10504		0.991048	1.15632	1.02877		1.00352	1.08669	1.0728		0.99708	0.346851	0.102201
C7G057	Transmembrane protein OS=Dictyostelium discoideum OX=44689 GN=DDB_G0295735 PE=4 SV=1	94903.2	92559.9	131125	131244	201037	191813	214383	184547	230390	198446	171203	208814		1.12968e-05	1.33976e-05	1.30757e-05	1.1427e-05	1.27736e-05	1.24444e-05	1.13662e-05	1.35104e-05	1.26793e-05	1.11985e-05	1.28828e-05	1.21603e-05		1.01153	1.00615	0.991302		0.953424	1.00842	0.961573		0.951723	0.96969	0.929996		0.972224	0.994751	0.960957		0.275959	0.704156	0.163388
F0ZWH4	Uncharacterized protein OS=Dictyostelium purpureum OX=5786 GN=DICPUDRAFT_50034 PE=4 SV=1	1.08147e+06	895548	1.4145e+06	1.32524e+06	2.16342e+06	2.02184e+06	2.18971e+06	2.11364e+06	2.4061e+06	2.22449e+06	1.99442e+06	2.41807e+06		0.000128732	0.000144175	0.000136557	0.00011056	0.000134642	0.000139496	0.000122612	0.000137995	0.000147707	0.000113077	0.000147548	0.000140817		0.858836	0.952454	0.878389		0.933879	0.95713	1.02339		1.02153	1.08165	1.0312		0.938081	0.997079	0.97766		0.310274	0.952998	0.720496
Q54VV0	C2H2-type zinc finger-containing protein OS=Dictyostelium discoideum OX=44689 GN=DDB_G0280121 PE=4 SV=1	49993.1	47123.5	72590.5	74063.8	99589.5	102282	102102	96747.4	108348	96244.9	91669.5	108220		5.95091e-06	6.63687e-06	6.14924e-06	5.81763e-06	6.81137e-06	6.03546e-06	6.2923e-06	6.43444e-06	6.78906e-06	6.31954e-06	6.75371e-06	6.30219e-06		0.977602	1.05737	1.06194		1.02629	0.969498	1.0176		0.981497	1.10405	1.02487		0.99513	1.04364	1.03481		0.830583	0.402834	0.113648
Q75JG4	RabGAP/TBC domain-containing protein OS=Dictyostelium discoideum OX=44689 GN=cnrF PE=4 SV=1	78858.1	49588.1	85003.3	88415.3	120445	119209	111543	105240	130302	119782	119382	126904		9.38685e-06	8.02671e-06	7.39522e-06	6.12189e-06	7.9386e-06	7.51143e-06	7.36826e-06	7.02939e-06	8.84145e-06	7.54409e-06	7.34656e-06	7.39029e-06		0.652177	0.784956	0.803688		0.989022	0.87575	0.915264		1.01571	1.19556	0.999333		0.885638	0.952089	0.906095		0.428189	0.661338	0.257005
Q54RE6	Uncharacterized protein OS=Dictyostelium discoideum OX=44689 GN=DDB0185396 PE=4 SV=1	480672	452684	743916	720462	1.15376e+06	1.16434e+06	1.29978e+06	1.18485e+06	1.37024e+06	1.23676e+06	1.1158e+06	1.39244e+06		5.72166e-05	7.68893e-05	7.77671e-05	5.58861e-05	7.75383e-05	7.75565e-05	6.44842e-05	8.19115e-05	8.26367e-05	6.14739e-05	8.27114e-05	8.10889e-05		0.976747	1.12702	1.07441		1.00844	1.06532	1.07572		0.997293	1.06262	1.04272		0.99416	1.08499	1.06428		0.655576	0.0178749	0.0256373
Q54LY3	Ricin B-type lectin domain-containing protein OS=Dictyostelium discoideum OX=44689 GN=DDB0186920 PE=4 SV=1	115962	103726	131798	142858	592692	596916	672775	571523	726608	663434	597074	765285		1.38035e-05	3.94984e-05	4.12382e-05	1.28054e-05	3.9751e-05	4.16036e-05	1.14245e-05	4.2398e-05	4.42194e-05	1.21894e-05	3.98967e-05	4.45665e-05		0.927693	0.82765	0.883067		1.0064	1.07341	1.01008		1.00886	1.07229	1.08071		0.980983	0.991118	0.991287		0.79914	0.578021	0.672168
F0ZJY0	non-specific serine/threonine protein kinase OS=Dictyostelium purpureum OX=5786 GN=DICPUDRAFT_151859 PE=3 SV=1	37906.4	38200.9	50387.2	47615.3	48507.1	54552.6	44512.9	48959.8	57701.5	55908.3	42933.4	64078.5		4.51217e-06	3.23262e-06	3.27481e-06	4.71609e-06	3.63287e-06	3.50598e-06	4.36766e-06	2.80519e-06	3.17965e-06	4.0628e-06	3.41777e-06	3.73162e-06		1.04519	0.967973	0.900409		1.12382	0.867774	1.05727		1.07059	0.970942	1.13949		1.07987	0.935563	1.03239		0.0453576	0.164759	0.833299
F0ZHQ7	aspartate--tRNA ligase OS=Dictyostelium purpureum OX=5786 GN=DICPUDRAFT_31743 PE=3 SV=1	72823.2	69349.2	116729	106322	149659	160943	149707	130087	171695	130248	117600	153452		8.66849e-06	9.97364e-06	9.74446e-06	8.56151e-06	1.07178e-05	8.1678e-06	1.01183e-05	9.43449e-06	8.70944e-06	9.07199e-06	9.08109e-06	8.93633e-06		0.987658	1.16725	1.04655		1.07461	0.945943	0.910509		0.838199	0.893784	0.917068		0.966824	1.00233	0.958042		0.689476	0.961434	0.410227
Q55FU1	Thioredoxin domain-containing protein OS=Dictyostelium discoideum OX=44689 GN=DDB0189671 PE=4 SV=1	355092	364828	508909	516100	806124	823737	777181	726850	885183	789078	591764	845868		4.22683e-05	5.3722e-05	5.0238e-05	4.50398e-05	5.48559e-05	4.94826e-05	4.41133e-05	4.89777e-05	4.38261e-05	4.40365e-05	5.07396e-05	4.92593e-05		1.06557	1.04365	1.04183		1.02111	0.911688	0.944486		0.984963	0.87237	0.980518		1.02388	0.94257	0.988946		0.411113	0.343366	0.64859
F0ZXH9	Soluble NSF attachment protein alpha isoform OS=Dictyostelium purpureum OX=5786 GN=DICPUDRAFT_57761 PE=3 SV=1	877715	752729	1.16978e+06	1.20275e+06	1.48864e+06	1.49691e+06	1.60879e+06	1.33695e+06	1.90157e+06	1.60539e+06	1.25352e+06	1.75063e+06		0.000104478	9.92066e-05	0.000107923	9.29281e-05	9.96851e-05	0.000100673	0.000101399	0.000101385	9.28361e-05	0.000102625	9.33295e-05	0.000101948		0.889447	0.970523	0.982262		1.00482	1.02196	0.940759		0.932828	0.86021	0.944645		0.942366	0.950898	0.955889		0.224806	0.406444	0.078128
Q54QY2	WW domain-containing protein OS=Dictyostelium discoideum OX=44689 GN=DDB0185552 PE=4 SV=1	179182	176260	267131	261267	417343	401566	408922	377747	452429	403690	336248	421953		2.13289e-05	2.78127e-05	2.56773e-05	2.17602e-05	2.67419e-05	2.53152e-05	2.31554e-05	2.57701e-05	2.49026e-05	2.22928e-05	2.63696e-05	2.45725e-05		1.02022	1.08564	1.04519		0.961499	0.926558	0.948114		0.985896	0.969829	0.956974		0.989205	0.994008	0.983427		0.522005	0.799112	0.555459
Q54G47	Uncharacterized protein OS=Dictyostelium discoideum OX=44689 GN=DDB0188874 PE=3 SV=1	202899	181288	285781	258445	600237	566931	623350	583458	726498	659207	547459	744940		2.4152e-05	4.00012e-05	4.12319e-05	2.23809e-05	3.77542e-05	4.13385e-05	2.47721e-05	3.92833e-05	4.05449e-05	2.2052e-05	4.07299e-05	4.33817e-05		0.926671	1.02568	0.913052		0.943826	0.982053	1.01822		1.00258	0.983338	1.05214		0.957694	0.997022	0.994469		0.211219	0.613159	0.854643
F1A079	EF-hand domain-containing protein OS=Dictyostelium purpureum OX=5786 GN=DICPUDRAFT_92983 PE=4 SV=1	291106	275876	425288	444919	612879	598655	731130	432611	645386	618790	566884	742920		3.46516e-05	4.08437e-05	3.66285e-05	3.40582e-05	3.98668e-05	3.88039e-05	3.68648e-05	4.60755e-05	4.19835e-05	3.7963e-05	3.01996e-05	4.32641e-05		0.982875	1.06387	1.09556		0.976082	1.12809	0.739394		1.05939	1.1462	1.18116		1.00612	1.11272	1.00537		0.857821	0.0533788	0.968973
Q54Z70	Uncharacterized protein OS=Dictyostelium discoideum OX=44689 GN=DDB0218031 PE=3 SV=1	246191	242940	360479	365719	587300	566804	616655	520656	617263	612032	519163	634767		2.93053e-05	3.9139e-05	3.50324e-05	2.99921e-05	3.77458e-05	3.83802e-05	3.12471e-05	3.88614e-05	3.84493e-05	3.12052e-05	3.63458e-05	3.69657e-05		1.02344	1.06626	1.06483		0.964402	0.992906	0.928633		1.09556	1.09753	1.05519		1.0278	1.05223	1.01622		0.586786	0.255427	0.845726
Q55F72	CUE domain-containing protein OS=Dictyostelium discoideum OX=44689 GN=DDB0189881 PE=4 SV=1	22027	25170.6	41050.6	40076.4	35902.7	42423.6	39814.5	37678.1	40873.2	37055.6	34880.6	37910.2		2.62198e-06	2.39264e-06	2.31973e-06	3.10743e-06	2.82515e-06	2.32373e-06	3.55835e-06	2.50909e-06	2.58326e-06	3.41955e-06	2.63022e-06	2.20771e-06		1.18515	1.35712	1.30419		1.18077	1.04867	1.0993		1.00173	1.1136	0.951708		1.12255	1.17313	1.1184		0.18132	0.22425	0.365296
Q55BH7	Uncharacterized protein OS=Dictyostelium discoideum OX=44689 GN=DDB_G0271358 PE=4 SV=2	413808	448457	599893	647730	931446	1.01321e+06	977510	955691	1.0878e+06	985174	912871	1.06932e+06		4.92575e-05	6.20737e-05	6.17372e-05	5.53642e-05	6.74738e-05	6.17797e-05	5.2e-05	6.16023e-05	6.76074e-05	5.52679e-05	6.67146e-05	6.2272e-05		1.12397	1.05568	1.12202		1.08699	0.992406	1.07476		1.00069	1.09508	1.00866		1.07055	1.04772	1.06848		0.182042	0.276461	0.151612
Q54QH1	Uncharacterized protein OS=Dictyostelium discoideum OX=44689 GN=DDB0185716 PE=4 SV=1	24754.8	24112.2	36048.5	34557	12495.4	10833	13248.4	9449.52	13549	10777.9	9014.74	12978.7		2.94667e-06	8.32722e-07	7.68964e-07	2.97678e-06	7.2141e-07	6.75876e-07	3.12476e-06	8.34911e-07	6.67633e-07	2.94859e-06	6.59649e-07	7.55818e-07		1.01022	1.06044	1.00065		0.866328	1.00263	0.792159		0.878943	0.868224	0.982905		0.918495	0.977096	0.925239		0.320952	0.777568	0.387007
Q54KZ9	Uncharacterized protein OS=Dictyostelium discoideum OX=44689 GN=DDB0187229 PE=3 SV=1	96831.9	92316.1	155326	183899	278312	245918	262099	242630	268135	296820	227468	244417		1.15264e-05	1.85473e-05	1.52179e-05	1.13969e-05	1.63766e-05	1.86134e-05	1.3464e-05	1.65174e-05	1.68463e-05	1.56913e-05	1.69374e-05	1.42337e-05		0.988767	1.1681	1.36134		0.882964	0.890553	0.913199		1.22313	1.10701	0.935326		1.03162	1.05522	1.06996		0.843161	0.72666	0.801658
Q54TL7	RING-type domain-containing protein OS=Dictyostelium discoideum OX=44689 GN=DDB0204602 PE=4 SV=1	9063.68	7254.93	11041.7	11627.2	30630.6	30123.2	29851.6	26672.2	31643.4	30719.4	28434.2	32898		1.07889e-06	2.0413e-06	1.7959e-06	8.95657e-07	2.00602e-06	1.9264e-06	9.5712e-07	1.88124e-06	2.10584e-06	9.92101e-07	1.86192e-06	1.91582e-06		0.830164	0.887132	0.919555		0.98272	0.92159	0.912129		1.07266	1.17258	1.06678		0.961849	0.993768	0.966153		0.776844	0.956073	0.63696
Q54UB2	Anaphase-promoting complex subunit 4 WD40 domain-containing protein OS=Dictyostelium discoideum OX=44689 GN=DDB0218289 PE=4 SV=1	122125	107492	155003	149484	214381	229852	232527	212634	239977	225758	201494	230717		1.45371e-05	1.42869e-05	1.36197e-05	1.32704e-05	1.53068e-05	1.41572e-05	1.3436e-05	1.46538e-05	1.49227e-05	1.27549e-05	1.48435e-05	1.34359e-05		0.912861	0.92425	0.877397		1.07139	1.02568	1.03896		1.03946	1.09567	0.9865		1.0079	1.0152	0.967619		0.902047	0.811847	0.566255
Q75JI5	Uncharacterized protein OS=Dictyostelium discoideum OX=44689 GN=DDB0169499 PE=4 SV=1	2.51139e+06	2.44799e+06	3.54175e+06	3.79209e+06	4.61639e+06	4.54444e+06	4.89828e+06	4.52507e+06	5.16408e+06	4.8934e+06	4.24778e+06	5.19764e+06		0.000298943	0.000307647	0.000293084	0.000302216	0.000302632	0.000306862	0.000307007	0.000308688	0.000314591	0.000323563	0.000315885	0.000302685		1.01095	1.02697	1.08236		0.983698	1.00338	1.02678		1.04701	1.07338	1.03276		1.01389	1.03458	1.0473		0.53745	0.231345	0.114391
Q54XF5	Uncharacterized protein OS=Dictyostelium discoideum OX=44689 GN=DDB0215287 PE=4 SV=1	73204.5	68105.4	100346	105502	82092	91337	94152.9	83780.4	94146.9	92226.8	78875.2	103115		8.71387e-06	5.4708e-06	5.34325e-06	8.40795e-06	6.0825e-06	5.78348e-06	8.69817e-06	5.93348e-06	5.84151e-06	9.00199e-06	5.84851e-06	6.00492e-06		0.964893	0.998198	1.03306		1.11181	1.08457	1.06904		1.08239	1.09325	1.12383		1.05303	1.05867	1.07531		0.470462	0.197612	0.0590663
Q54EA1	CCR4-NOT transcription complex subunit 11 OS=Dictyostelium discoideum OX=44689 GN=DDB0184022 PE=4 SV=1	279700	296486	452885	450832	592347	516452	652135	542156	683689	631949	479480	741220		3.32939e-05	3.94754e-05	3.88023e-05	3.66026e-05	3.43926e-05	3.96291e-05	3.9257e-05	4.10973e-05	3.55103e-05	3.84675e-05	3.78466e-05	4.31651e-05		1.09938	1.1791	1.15539		0.871241	1.04109	0.958739		1.02131	0.915159	1.11243		0.997309	1.04512	1.07552		0.910641	0.646019	0.344124
Q54UG7	Association with the SNF1 complex (ASC) domain-containing protein OS=Dictyostelium discoideum OX=44689 GN=DDB0204006 PE=3 SV=1	415170	445826	570627	569610	774090	729869	817790	747808	800385	739427	646381	858169		4.94196e-05	5.15871e-05	4.54253e-05	5.50394e-05	4.86049e-05	4.6369e-05	4.94631e-05	5.15368e-05	4.78711e-05	4.86023e-05	5.22027e-05	4.99756e-05		1.11372	1.00088	0.983463		0.94219	0.999024	1.01193		1.02077	1.05384	1.10017		1.02556	1.01792	1.03186		0.678527	0.424477	0.461682
Q54ZF0	ANK_REP_REGION domain-containing protein OS=Dictyostelium discoideum OX=44689 GN=DDB0203406 PE=4 SV=1	310911	310577	492925	455127	566479	521785	594806	567562	618157	564808	488024	593601		3.70092e-05	3.77515e-05	3.50831e-05	3.83422e-05	3.47477e-05	3.54188e-05	4.27278e-05	3.74844e-05	3.61431e-05	3.8834e-05	3.96202e-05	3.45685e-05		1.03602	1.15452	1.04931		0.920434	0.992927	1.0495		1.00957	1.03021	0.98533		0.988673	1.05922	1.02805		0.766661	0.354284	0.310584
F0ZZJ4	EF-hand domain-containing protein OS=Dictyostelium purpureum OX=5786 GN=DICPUDRAFT_58183 PE=4 SV=1	1.20425e+06	1.11028e+06	1.74892e+06	1.79327e+06	2.21339e+06	2.28711e+06	2.60842e+06	2.23961e+06	2.85374e+06	2.54824e+06	2.07075e+06	2.72299e+06		0.000143347	0.000147506	0.000161962	0.000137069	0.000152308	0.000159799	0.0001516	0.000164382	0.00015336	0.000153012	0.000156342	0.000158574		0.956203	1.05757	1.06742		1.03255	1.11441	1.05991		0.986643	0.946888	0.979081		0.9918	1.03962	1.03547		0.743577	0.538192	0.354936
Q86HT7	SH3 domain-containing protein OS=Dictyostelium discoideum OX=44689 GN=DDB0167628 PE=4 SV=1	636267	688854	893718	1.0091e+06	1.02667e+06	998046	1.02472e+06	1.01343e+06	1.19362e+06	1.00963e+06	879201	1.08662e+06		7.57378e-05	6.84197e-05	6.77432e-05	8.50425e-05	6.64639e-05	6.33132e-05	7.74694e-05	6.45772e-05	6.51137e-05	8.61021e-05	7.07448e-05	6.32795e-05		1.12285	1.02286	1.13684		0.971415	0.94384	1.03398		0.934606	0.961186	0.934109		1.00962	0.975963	1.03498		0.839339	0.449059	0.587804
Q1ZXL1	RNA-binding region RNP-1 domain-containing protein OS=Dictyostelium discoideum OX=44689 GN=DDB_G0275409 PE=4 SV=1	67785.2	51141.1	92402	87555.9	153045	134972	177904	157518	200733	161097	150956	174222		8.06878e-06	1.01993e-05	1.13925e-05	6.31362e-06	8.9883e-06	1.01023e-05	8.0096e-06	1.12114e-05	1.11798e-05	7.47076e-06	1.09959e-05	1.01458e-05		0.782475	0.992665	0.925885		0.881269	1.09924	1.07811		0.886751	0.981329	0.890572		0.850165	1.02441	0.964855		0.0140135	0.587436	0.620823
Q55DB1	Peptidase C39-like domain-containing protein OS=Dictyostelium discoideum OX=44689 GN=DDB0190498 PE=4 SV=1	125245	128949	180910	170381	262158	262670	258406	241119	272510	269849	214698	300238		1.49085e-05	1.74708e-05	1.54661e-05	1.59194e-05	1.74923e-05	1.69221e-05	1.56817e-05	1.62847e-05	1.59006e-05	1.45379e-05	1.6832e-05	1.74844e-05		1.06781	1.05186	0.975138		1.00123	0.932107	0.963434		1.09414	1.02809	1.1305		1.05439	1.00402	1.02302		0.189546	0.991637	0.729
Q54M02	Uncharacterized protein OS=Dictyostelium discoideum OX=44689 GN=DDB0186902 PE=4 SV=1	72832.1	61129.3	76658.4	86560.3	106452	90486.8	94449.8	102646	101713	91013	94786.2	119997		8.66954e-06	7.0942e-06	5.77268e-06	7.54671e-06	6.02587e-06	5.70737e-06	6.64491e-06	5.95219e-06	7.01988e-06	7.38581e-06	7.16547e-06	6.98805e-06		0.870485	0.766465	0.851926		0.849408	0.839022	1.01005		0.988686	1.21605	1.21054		0.90286	0.940513	1.02417		0.160172	0.579905	0.999053
Q54IE5	Uncharacterized protein OS=Dictyostelium discoideum OX=44689 GN=DDB0188120 PE=4 SV=1	758570	757975	1.18298e+06	1.13803e+06	2.16821e+06	2.0448e+06	2.35031e+06	1.94392e+06	2.54826e+06	2.29574e+06	1.85206e+06	2.32262e+06		9.02961e-05	0.000144494	0.000144625	9.35757e-05	0.000136171	0.000143965	0.000102543	0.000148116	0.000137164	9.71032e-05	0.0001357	0.000135258		1.03632	1.13563	1.07539		0.942399	1.02506	0.93914		0.995435	0.948409	0.935235		0.991385	1.03637	0.983254		0.632893	0.671851	0.549174
Q556S0	Uncharacterized protein OS=Dictyostelium discoideum OX=44689 GN=DDB0168041 PE=3 SV=1	28884	31143.9	45404	44152.2	57445.6	57255.3	54904.8	54470.1	54912.2	54837	49640.8	62611.8		3.4382e-06	3.82831e-06	3.11651e-06	3.84487e-06	3.81286e-06	3.43879e-06	3.93571e-06	3.46008e-06	3.67641e-06	3.76731e-06	3.80243e-06	3.64621e-06		1.11828	1.1447	1.09572		0.995964	0.903813	0.99324		1.10341	1.17966	1.16997		1.07255	1.07606	1.08631		0.206464	0.523264	0.229525
Q55DB5	Ribosomal protein L19/L19e domain-containing protein OS=Dictyostelium discoideum OX=44689 GN=DDB_G0270622 PE=3 SV=1	483287	379086	653752	561578	893093	919228	970435	818577	1.10787e+06	995244	765012	1.07818e+06		5.75278e-05	5.95178e-05	6.28764e-05	4.68e-05	6.1215e-05	6.24111e-05	5.66686e-05	6.11564e-05	5.66569e-05	4.7917e-05	5.71429e-05	6.2788e-05		0.81352	0.985064	0.832935		1.02852	1.02753	0.960098		0.9926	0.901084	0.998593		0.944879	0.971227	0.930542		0.495695	0.515969	0.295879
F0ZRY6	AP complex subunit sigma OS=Dictyostelium purpureum OX=5786 GN=DICPUDRAFT_80926 PE=3 SV=1	49679.9	51150.4	85556.4	93160	96816.1	107912	100322	103176	102876	111078	100438	105586		5.91363e-06	6.45205e-06	5.83864e-06	6.31476e-06	7.18628e-06	6.96565e-06	7.4162e-06	6.32228e-06	7.43845e-06	7.94894e-06	7.20247e-06	6.14883e-06		1.06783	1.25409	1.34417		1.1138	0.979887	1.11631		1.19303	1.274	1.05313		1.12489	1.16933	1.1712		0.0694201	0.219403	0.184309
B0G142	Sel1-like repeat-containing protein OS=Dictyostelium discoideum OX=44689 GN=DDB_G0294621 PE=4 SV=1	117044	118654	166386	173466	131415	122991	132646	137709	165515	140579	116427	156150		1.39323e-05	8.75781e-06	9.39372e-06	1.46484e-05	8.19047e-06	8.81565e-06	1.44227e-05	8.35928e-06	8.62263e-06	1.48011e-05	9.61317e-06	9.09343e-06		1.0514	1.0352	1.06235		0.93522	0.954494	1.09767		0.938463	0.917915	0.968034		0.975027	0.969202	1.04269		0.770735	0.606626	0.3453
Q55AI9	GrpB family protein OS=Dictyostelium discoideum OX=44689 GN=DDB0216925 PE=4 SV=1	169216	164549	258017	247889	532377	544600	577263	500874	588955	594234	495306	600027		2.01425e-05	3.54788e-05	3.34258e-05	2.03144e-05	3.62671e-05	3.7264e-05	2.23655e-05	3.63789e-05	3.66824e-05	2.11513e-05	3.49649e-05	3.49427e-05		1.00853	1.11036	1.05008		1.02222	1.02537	0.985513		1.11483	1.09743	1.04538		1.04853	1.07772	1.02699		0.293666	0.0892895	0.386388
Q54FJ5	Uncharacterized protein OS=Dictyostelium discoideum OX=44689 GN=DDB0189096 PE=4 SV=1	15525.7	12791.8	21768	21307.2	44921.4	39267.3	46287.1	39669.6	49865	39483.1	38441.3	49615.3		1.84809e-06	2.99367e-06	2.83006e-06	1.57921e-06	2.61496e-06	2.47596e-06	1.88689e-06	2.917e-06	2.84697e-06	1.81805e-06	2.76924e-06	2.88936e-06		0.85451	1.021	0.983744		0.873499	0.97439	0.925034		0.874879	1.00598	1.02095		0.867629	1.00045	0.976577		0.00978569	0.861877	0.518586
Q556D1	Uncharacterized protein OS=Dictyostelium discoideum OX=44689 GN=DDB0217464 PE=4 SV=1	412557	392627	644965	672139	926948	950948	947454	740546	986840	938700	821908	950497		4.91085e-05	6.1774e-05	5.60075e-05	4.84717e-05	6.33274e-05	5.88653e-05	5.59069e-05	5.97082e-05	6.08706e-05	5.73507e-05	5.16958e-05	5.53524e-05		0.987032	1.13844	1.16783		1.02515	0.96656	0.836854		1.05103	1.08683	0.988303		1.02107	1.06394	0.997664		0.342533	0.356562	0.889667
F0ZCQ8	N-acyl-aliphatic-L-amino acid amidohydrolase OS=Dictyostelium purpureum OX=5786 GN=DICPUDRAFT_53427 PE=3 SV=1	1.04858e+06	1.05473e+06	1.46544e+06	1.3973e+06	1.64243e+06	1.76988e+06	1.8263e+06	1.57596e+06	2.09778e+06	1.88306e+06	1.63358e+06	2.04261e+06		0.000124817	0.000109455	0.000119058	0.000130212	0.000117863	0.000118086	0.000127027	0.000115093	0.000120983	0.000119225	0.000110014	0.000118952		1.04322	1.01771	0.955197		1.07682	1.05151	1.0051		0.991829	1.01617	0.999106		1.03729	1.02846	0.986469		0.262009	0.112006	0.472073
Q554X7	Uncharacterized protein OS=Dictyostelium discoideum OX=44689 GN=DDB0217562 PE=4 SV=1	58608	60849.6	79645.3	81251.7	141489	124369	143061	105819	145615	133063	105539	151810		6.97638e-06	9.42915e-06	8.26428e-06	7.51218e-06	8.28225e-06	8.34429e-06	6.90382e-06	9.01563e-06	7.81624e-06	6.93285e-06	7.38697e-06	8.84066e-06		1.0768	0.989599	0.993761		0.878366	0.956144	0.783418		1.00968	0.945786	1.06974		0.988283	0.963843	0.948974		0.758256	0.121648	0.589423
Q86L44	Uncharacterized protein OS=Dictyostelium discoideum OX=44689 GN=helF PE=4 SV=1	105999	94519.3	153059	190223	187738	210459	212037	183178	249055	207945	189171	220683		1.26176e-05	1.25113e-05	1.4135e-05	1.16689e-05	1.40153e-05	1.30401e-05	1.32675e-05	1.33625e-05	1.401e-05	1.62309e-05	1.27872e-05	1.28515e-05		0.924809	1.05151	1.28637		1.12021	1.06803	1.02205		0.922542	0.991159	0.909199		0.989187	1.0369	1.07254		0.850813	0.263119	0.608675
Q54U78	SAP DNA-binding domain-containing protein OS=Dictyostelium discoideum OX=44689 GN=DDB0220676 PE=3 SV=1	750824	682550	967092	981978	1.33296e+06	1.10607e+06	1.29009e+06	1.19175e+06	1.46296e+06	1.1833e+06	1.00952e+06	1.39472e+06		8.93741e-05	8.88314e-05	8.30295e-05	8.42642e-05	7.36575e-05	7.42042e-05	8.38296e-05	8.13012e-05	7.47649e-05	8.37878e-05	8.3193e-05	8.1222e-05		0.942825	0.937963	0.937496		0.829183	0.91523	0.936526		0.893708	0.900462	0.978231		0.888572	0.917885	0.950751		0.0807439	0.0127957	0.0756986
F0ZJG4	Protein HGH1 homolog OS=Dictyostelium purpureum OX=5786 GN=DICPUDRAFT_87641 PE=3 SV=1	226389	228684	363833	389590	536159	526752	517698	502464	579038	529161	433329	578871		2.69482e-05	3.57309e-05	3.28629e-05	2.82321e-05	3.50785e-05	3.31834e-05	3.15378e-05	3.26251e-05	3.20924e-05	3.3242e-05	3.50758e-05	3.37106e-05		1.04765	1.17031	1.23355		0.981743	0.91308	0.981667		1.00975	0.976554	1.0258		1.01305	1.01998	1.08034		0.627435	0.926381	0.413416
Q7KWY0	Uncharacterized protein OS=Dictyostelium discoideum OX=44689 GN=DDB0168295 PE=4 SV=1	98354.4	90915.8	140232	135741	267432	303017	279334	268808	338348	317738	287156	299525		1.17076e-05	1.78223e-05	1.92027e-05	1.1224e-05	2.01791e-05	1.99252e-05	1.21556e-05	1.76035e-05	2.12668e-05	1.15822e-05	1.87649e-05	1.74429e-05		0.958695	1.03827	0.989288		1.13224	0.987725	1.05289		1.03762	1.10749	0.908355		1.04285	1.04449	0.98351		0.403423	0.376463	0.727907
Q55GS7	Uncharacterized protein OS=Dictyostelium discoideum OX=44689 GN=DDB0189352 PE=4 SV=1	1.19023e+06	1.24952e+06	1.52689e+06	1.686e+06	2.75625e+06	2.72919e+06	3.02254e+06	2.84715e+06	3.24543e+06	3.06456e+06	2.49932e+06	3.4154e+06		0.000141678	0.000183683	0.000184192	0.000154259	0.000181748	0.000192177	0.000132354	0.00019048	0.0001851	0.000143859	0.000198753	0.000198897		1.0888	0.934187	1.0154		0.989465	1.037	1.08204		1.04335	1.00493	1.07983		1.04054	0.99204	1.05909		0.284154	0.919229	0.128417
Q7KWY5	Uncharacterized protein OS=Dictyostelium discoideum OX=44689 GN=DDB_G0276769 PE=4 SV=1	1.59482e+06	1.52781e+06	2.71576e+06	2.59701e+06	3.52373e+06	3.38366e+06	3.53803e+06	3.5701e+06	3.75461e+06	3.85463e+06	3.26563e+06	3.94516e+06		0.000189839	0.00023483	0.000213091	0.000188615	0.000225331	0.000241721	0.000235408	0.000222965	0.000241853	0.000221591	0.00024922	0.000229747		0.993553	1.24004	1.16726		0.959553	0.949478	1.06128		1.13436	1.13498	1.07816		1.02916	1.10816	1.10223		0.657517	0.346374	0.0615675
Q7KWQ5	Elongation of fatty acids protein OS=Dictyostelium discoideum OX=44689 GN=DDB_G0277569 PE=3 SV=2	179965	218059	291455	237736	177321	216453	191040	150888	174305	160433	144956	152428		2.14221e-05	1.18171e-05	9.89255e-06	2.69204e-05	1.44145e-05	1.00607e-05	2.52639e-05	1.20393e-05	1.07355e-05	2.0285e-05	1.05331e-05	8.8767e-06		1.25666	1.17934	0.946918		1.2198	1.0188	0.89135		1.01699	1.08521	0.897312		1.16449	1.09445	0.91186		0.215698	0.280859	0.00454568
Q54EI4	Uncharacterized protein OS=Dictyostelium discoideum OX=44689 GN=DDB0219676 PE=3 SV=1	220479	184163	330954	280883	1.21834e+06	1.22521e+06	1.31534e+06	1.21677e+06	1.64962e+06	1.49719e+06	1.25481e+06	1.5837e+06		2.62447e-05	8.11931e-05	9.3623e-05	2.27359e-05	8.15919e-05	9.38879e-05	2.86877e-05	8.28921e-05	9.29316e-05	2.39665e-05	8.49395e-05	9.22268e-05		0.866305	1.09309	0.913195		1.00491	1.02093	1.04614		1.00283	0.992616	0.985087		0.958016	1.03554	0.981475		0.536167	0.347858	0.990949
Q557B3	TPR_REGION domain-containing protein OS=Dictyostelium discoideum OX=44689 GN=DDB0168127 PE=4 SV=1	24058.6	26229.3	31114.8	31337	36008.7	32458.5	33865.3	31765.1	39839.8	31125.6	26127.8	37163.4		2.86381e-06	2.3997e-06	2.26108e-06	3.23813e-06	2.16154e-06	1.95187e-06	2.6971e-06	2.13418e-06	1.93503e-06	2.67385e-06	2.21745e-06	2.16422e-06		1.13071	0.941786	0.933669		0.900755	0.889353	0.924051		0.863246	0.855797	0.95716		0.964903	0.895645	0.938293		0.815248	0.0321345	0.0345237
Q54QI3	FYVE-type domain-containing protein OS=Dictyostelium discoideum OX=44689 GN=DDB0185703 PE=4 SV=1	864725	877004	1.31786e+06	1.33324e+06	1.80579e+06	1.81296e+06	1.87361e+06	1.72062e+06	1.97777e+06	1.99281e+06	1.65309e+06	1.89935e+06		0.000102932	0.000120342	0.000112247	0.00010827	0.000120732	0.000124968	0.000114235	0.000118074	0.000122428	0.000113759	0.000120113	0.000110609		1.05186	1.1098	1.10519		1.00324	0.981155	0.998092		1.11333	1.0907	0.985406		1.05614	1.06055	1.02956		0.228214	0.27866	0.52773
F0Z7M0	Vacuolar ATP synthase subunit D OS=Dictyostelium purpureum OX=5786 GN=DICPUDRAFT_52292 PE=3 SV=1	1.72273e+06	1.6807e+06	2.24978e+06	2.23589e+06	3.88178e+06	3.86672e+06	4.03842e+06	3.73282e+06	4.54083e+06	4.21956e+06	3.42454e+06	4.38339e+06		0.000205064	0.000258691	0.000257712	0.000207491	0.0002575	0.000264606	0.000195015	0.0002545	0.000253622	0.000190779	0.000260579	0.000255268		1.01183	0.950997	0.930337		0.995397	0.983799	1.0073		1.02675	0.984128	0.990515		1.01133	0.972975	0.97605		0.366126	0.0900903	0.413713
Q55A74	Nudix hydrolase domain-containing protein OS=Dictyostelium discoideum OX=44689 GN=DDB0203675 PE=4 SV=1	1.19593e+06	1.14345e+06	1.56621e+06	1.62211e+06	3.16939e+06	3.11445e+06	3.57429e+06	3.05488e+06	3.8074e+06	3.56566e+06	3.00825e+06	3.68298e+06		0.000142357	0.000211215	0.000216087	0.000141164	0.000207403	0.000223601	0.000135762	0.00022525	0.000222792	0.000138408	0.000213254	0.000214479		0.991623	0.953675	0.972261		0.981951	1.06645	1.00965		1.03477	1.03103	0.992559		1.00278	1.01705	0.99149		0.829768	0.516613	0.570171
F0ZN16	Thioredoxin reductase OS=Dictyostelium purpureum OX=5786 GN=DICPUDRAFT_94744 PE=3 SV=1	1.11838e+06	1.23429e+06	1.50461e+06	1.48898e+06	2.31328e+06	2.52345e+06	2.72483e+06	2.29151e+06	2.74551e+06	2.58941e+06	2.21206e+06	2.91348e+06		0.000133126	0.000154162	0.000155819	0.000152379	0.000168046	0.000162381	0.000130423	0.000171718	0.000163825	0.000127049	0.000159965	0.000169667		1.14462	0.979693	0.954349		1.09006	1.11388	1.03764		1.04211	1.05138	1.08887		1.09226	1.04832	1.02695		0.0693263	0.322649	0.516207
F0ZVQ0	RacB, RHO family GTPase OS=Dictyostelium purpureum OX=5786 GN=racB PE=4 SV=1	842199	937038	1.18899e+06	1.2519e+06	1.44389e+06	1.44388e+06	1.5013e+06	1.33024e+06	1.66087e+06	1.52664e+06	1.28866e+06	1.63815e+06		0.000100251	9.62243e-05	9.42614e-05	0.000115682	9.61535e-05	9.57347e-05	0.000103065	9.46117e-05	9.54381e-05	0.000106819	9.28612e-05	9.53982e-05		1.15393	1.02807	1.06552		0.999265	0.983241	0.96505		1.01563	1.01248	1.01206		1.05627	1.00793	1.01421		0.373033	0.602083	0.664229
Q54TG0	Vacuolar fusion protein MON1 homolog OS=Dictyostelium discoideum OX=44689 GN=DDB0204662 PE=4 SV=1	224089	221100	288856	302007	414292	431122	510309	412147	487142	492155	418601	475256		2.66743e-05	2.76094e-05	2.76474e-05	2.72959e-05	2.87101e-05	3.08627e-05	2.50386e-05	3.21595e-05	3.10016e-05	2.5769e-05	2.8771e-05	2.76766e-05		1.0233	0.938678	0.966059		1.03987	1.1648	1.04207		1.1163	1.12132	1.00106		1.05982	1.07493	1.00306		0.174857	0.384985	0.888119
Q54PR4	Essential protein Yae1 N-terminal domain-containing protein OS=Dictyostelium discoideum OX=44689 GN=DDB0185974 PE=4 SV=1	79144	72336.8	126018	103383	137939	135165	143375	144420	151641	138907	130013	164321		9.42087e-06	9.19258e-06	8.60628e-06	8.93034e-06	9.0012e-06	8.71075e-06	1.09235e-05	9.03541e-06	9.62878e-06	8.82124e-06	1.00816e-05	9.56925e-06		0.947931	1.1595	0.936351		0.979181	0.982902	1.09672		1.01214	1.11881	1.11189		0.97975	1.08707	1.04832		0.378948	0.250598	0.498311
F0ZUN7	40S ribosomal protein S11 OS=Dictyostelium purpureum OX=5786 GN=DICPUDRAFT_95295 PE=3 SV=1	9.99772e+06	9.28201e+06	1.31727e+07	1.33117e+07	1.47834e+07	1.41225e+07	1.4746e+07	1.42041e+07	1.77943e+07	1.59238e+07	1.25898e+07	1.76844e+07		0.00119008	0.000985203	0.00100991	0.00114591	0.000940476	0.000998569	0.00114184	0.000929285	0.000932401	0.00113583	0.000991556	0.00102985		0.962889	0.959469	0.954418		0.954602	0.943242	1.00645		0.988773	0.923255	1.01975		0.968755	0.941988	0.993539		0.0939993	0.0203005	0.722505
Q54C26	tRNA-uridine aminocarboxypropyltransferase OS=Dictyostelium discoideum OX=44689 GN=DDB_G0293222 PE=4 SV=1	139799	119686	205075	198977	291570	284173	315786	294584	317129	295446	252229	331433		1.6641e-05	1.94309e-05	1.79984e-05	1.47759e-05	1.89242e-05	1.85272e-05	1.77763e-05	1.99007e-05	1.86801e-05	1.69779e-05	2.05642e-05	1.93011e-05		0.887921	1.06823	1.02025		0.973923	1.02418	1.05833		1.02938	1.03788	1.07237		0.963741	1.04343	1.05032		0.468963	0.060368	0.0899749
Q54HT9	Uncharacterized protein OS=Dictyostelium discoideum OX=44689 GN=DDB0216068 PE=4 SV=1	13397	11697.8	16231.7	18914.2	18882.9	20865.1	18733.7	20100.9	20837.7	18974.1	16963.5	20598.5		1.59471e-06	1.2584e-06	1.18263e-06	1.44415e-06	1.38949e-06	1.18985e-06	1.407e-06	1.18059e-06	1.25632e-06	1.61386e-06	1.4032e-06	1.19956e-06		0.905588	0.882292	1.01201		1.10417	0.938165	1.11506		1.00611	1.06231	1.01432		1.00529	0.960923	1.04713		0.964593	0.487609	0.289751
Q86A70	CUE domain-containing protein OS=Dictyostelium discoideum OX=44689 GN=DDB0167929 PE=4 SV=1	57358.9	55982.4	86565.9	86120.2	123521	128305	133201	112826	137106	127256	99510.5	125582		6.82769e-06	8.2317e-06	7.78135e-06	6.91131e-06	8.54435e-06	7.98012e-06	7.50372e-06	8.3943e-06	7.36976e-06	7.34826e-06	7.8761e-06	7.31326e-06		1.01225	1.09901	1.07624		1.03798	1.01975	0.956801		1.02554	0.947105	0.939845		1.02526	1.02196	0.990963		0.0954745	0.694866	0.777118
Q54R94	FAD-binding PCMH-type domain-containing protein OS=Dictyostelium discoideum OX=44689 GN=DDB0185446 PE=3 SV=1	142763	121858	194986	190385	482227	488289	505534	470874	595172	529274	462970	571734		1.69938e-05	3.21367e-05	3.37786e-05	1.50439e-05	3.25171e-05	3.31904e-05	1.69018e-05	3.18586e-05	3.42876e-05	1.62447e-05	3.28706e-05	3.32951e-05		0.88526	0.994585	0.955919		1.01183	0.991345	1.02283		0.982588	1.01507	0.985685		0.959894	1.00033	0.988146		0.398729	0.863488	0.75061
Q54DG5	SCP domain-containing protein OS=Dictyostelium discoideum OX=44689 GN=DDB0184303 PE=4 SV=1	444770	502833	713379	631893	541286	518035	588012	489297	563255	505771	475829	560057		5.29431e-05	3.60726e-05	3.19672e-05	6.20772e-05	3.4498e-05	3.17166e-05	6.18372e-05	3.70563e-05	3.524e-05	5.39167e-05	3.41567e-05	3.2615e-05		1.17253	1.16799	1.01839		0.95635	1.02727	0.946888		0.992161	1.10238	1.02027		1.04035	1.09921	0.995181		0.544896	0.203143	0.924252
Q86JB5	Uncharacterized protein OS=Dictyostelium discoideum OX=44689 GN=DDB0168319 PE=3 SV=1	3.34792e+06	3.12607e+06	4.51761e+06	4.61823e+06	9.73263e+06	9.58661e+06	1.01983e+07	9.55625e+06	1.13058e+07	1.04796e+07	9.28315e+06	1.14558e+07		0.000398518	0.000648605	0.000641652	0.000385928	0.000638411	0.00065717	0.000391596	0.000642693	0.000687511	0.000394053	0.000667099	0.000667128		0.968409	0.982631	0.988797		0.984282	0.990884	1.02851		1.02418	1.07147	1.0397		0.992292	1.015	1.019		0.812991	0.592189	0.282661
Q54BH0	Uncharacterized protein OS=Dictyostelium discoideum OX=44689 GN=DDB0192055 PE=4 SV=1	12525.3	15414.7	19654.5	21318.9	22241.7	20347.3	21337.6	21425.4	25231.7	22932.9	18477	24807.2		1.49094e-06	1.48224e-06	1.43201e-06	1.90303e-06	1.35501e-06	1.43811e-06	1.7037e-06	1.34469e-06	1.36841e-06	1.81905e-06	1.49565e-06	1.44465e-06		1.27639	1.1427	1.22006		0.914165	0.907202	1.00905		1.00426	0.955585	1.00883		1.06494	1.00183	1.07932		0.61054	0.974353	0.377769
Q55C94	Dephospho-CoA kinase OS=Dictyostelium discoideum OX=44689 GN=DDB_G0270158 PE=4 SV=1	282384	226529	369638	357942	526768	499467	569252	508550	622751	580568	477568	611282		3.36135e-05	3.5105e-05	3.53438e-05	2.79662e-05	3.32615e-05	3.64071e-05	3.2041e-05	3.58741e-05	3.53688e-05	3.05416e-05	3.55007e-05	3.55981e-05		0.831991	0.953217	0.908611		0.947486	1.02191	1.01127		1.03008	1.00071	1.00719		0.93652	0.991943	0.975692		0.385092	0.743239	0.550044
F0ZBL6	Mitogen-activated protein kinase OS=Dictyostelium purpureum OX=5786 GN=DICPUDRAFT_93783 PE=3 SV=1	1.05411e+06	996366	1.52614e+06	1.5083e+06	2.57253e+06	2.53315e+06	2.66356e+06	2.46094e+06	2.94769e+06	2.61781e+06	2.28347e+06	2.67485e+06		0.000125475	0.000171439	0.000167295	0.000123006	0.000168693	0.000164161	0.000132289	0.000167857	0.000169114	0.000128696	0.000171792	0.00015577		0.980324	1.05431	1.02567		0.98398	0.979103	1.00206		0.981271	1.01088	0.931115		0.981858	1.01476	0.986282		0.00475815	0.631356	0.61659
Q54BC4	BTB domain-containing protein OS=Dictyostelium discoideum OX=44689 GN=DDB0192103 PE=4 SV=1	529852	478818	706020	705174	1.1751e+06	1.15001e+06	1.26234e+06	1.13162e+06	1.27646e+06	1.32915e+06	1.03571e+06	1.3023e+06		6.30708e-05	7.83116e-05	7.24447e-05	5.91124e-05	7.6584e-05	8.33505e-05	6.11993e-05	7.95525e-05	7.67045e-05	6.01694e-05	7.89958e-05	7.58394e-05		0.937239	0.970328	0.953999		0.977939	1.01585	1.00874		1.15054	1.0588	1.04686		1.02191	1.01499	1.0032		0.74308	0.564867	0.849512
Q55GH3	Uncharacterized protein OS=Dictyostelium discoideum OX=44689 GN=DDB0189451 PE=4 SV=1	52689.3	43273.4	67412.2	77299.1	78276.8	78672	77974.8	65598.5	81440.6	78954.1	66672	78490.6		6.27185e-06	5.21655e-06	4.62211e-06	5.34232e-06	5.23908e-06	4.95116e-06	5.84343e-06	4.91394e-06	4.93773e-06	6.59559e-06	4.57927e-06	4.57091e-06		0.851793	0.931691	1.05162		1.00432	0.941991	0.877836		1.07119	1.06829	0.988924		0.975768	0.980656	0.972792		0.661695	0.608215	0.706152
Q55BH8	Acyl-coenzyme A oxidase OS=Dictyostelium discoideum OX=44689 GN=DDB0231393 PE=3 SV=1	169182	173132	231807	264265	319460	348865	479593	561929	367787	347025	390211	700085		2.01385e-05	2.12895e-05	2.08735e-05	2.1374e-05	2.32323e-05	2.17617e-05	2.00935e-05	3.02238e-05	2.88991e-05	2.25485e-05	3.92269e-05	4.07695e-05		1.06135	0.997765	1.11967		1.09125	1.41965	1.84254		1.04255	1.38449	1.95317		1.06505	1.2673	1.63846		0.0486089	0.186843	0.136142
F0ZF53	WD_REPEATS_REGION domain-containing protein OS=Dictyostelium purpureum OX=5786 GN=DICPUDRAFT_54001 PE=4 SV=1	78040.5	73847.3	121494	113258	160431	159504	150796	138051	174681	149696	147456	143731		9.28952e-06	1.06915e-05	9.91392e-06	9.11682e-06	1.0622e-05	9.38731e-06	1.05314e-05	9.50311e-06	1.09206e-05	9.66382e-06	9.63701e-06	8.37021e-06		0.981409	1.13368	1.04029		0.993502	0.888847	0.901371		0.946882	1.10154	0.844289		0.973931	1.04136	0.928651		0.205325	0.692733	0.326562
F0Z769	RNA polymerase II core subunit OS=Dictyostelium purpureum OX=5786 GN=DICPUDRAFT_85770 PE=3 SV=1	279083	263060	390244	406795	495371	502955	608153	468826	559156	542574	497464	543072		3.32206e-05	3.30127e-05	3.17345e-05	3.24761e-05	3.34938e-05	3.40245e-05	3.38271e-05	3.83256e-05	3.68423e-05	3.47101e-05	3.27276e-05	3.16259e-05		0.97759	1.01826	1.04484		1.01457	1.16093	0.991365		1.07216	1.16095	0.996576		1.02144	1.11338	1.01093		0.523509	0.139056	0.583901
Q54NF2	Transcription initiation factor Spt4 OS=Dictyostelium discoideum OX=44689 GN=spt4 PE=3 SV=1	154435	154525	223883	242563	299689	290793	308669	282438	304999	291870	252626	312747		1.83831e-05	1.9972e-05	1.731e-05	1.90769e-05	1.93651e-05	1.8303e-05	1.94066e-05	1.94522e-05	1.87095e-05	2.06969e-05	1.97163e-05	1.82129e-05		1.03774	1.05568	1.12586		0.969613	0.973974	0.987199		1.05736	1.08085	1.05216		1.02157	1.03683	1.05507		0.539846	0.39294	0.315319
Q54H96	USP domain-containing protein OS=Dictyostelium discoideum OX=44689 GN=DDB0188490 PE=4 SV=1	2.09366e+06	1.97736e+06	2.85395e+06	2.83154e+06	5.42044e+06	5.43382e+06	5.88955e+06	5.11488e+06	6.15561e+06	5.52287e+06	4.91247e+06	5.99911e+06		0.000249219	0.000361231	0.000349357	0.000244115	0.000361859	0.000346336	0.000247387	0.000371158	0.000363818	0.000241603	0.000357058	0.000349359		0.979521	0.99265	0.969442		1.00174	1.02748	0.988448		0.991351	1.04139	1.00001		0.990871	1.02051	0.985965		0.274338	0.26157	0.216366
Q54XX0	Calponin-homology (CH) domain-containing protein OS=Dictyostelium discoideum OX=44689 GN=DDB0205524 PE=4 SV=1	1.26133e+06	1.25295e+06	1.67565e+06	1.74311e+06	2.01445e+06	1.92365e+06	2.1412e+06	1.91074e+06	2.17111e+06	1.97852e+06	1.70319e+06	2.16071e+06		0.000150143	0.000134248	0.00012322	0.000154683	0.000128103	0.000124072	0.000145249	0.000134938	0.000126138	0.000148732	0.000133384	0.000125829		1.03024	0.967407	0.990606		0.954232	1.00514	0.993568		1.00691	1.02369	1.02118		0.99713	0.998745	1.00178		0.943566	0.870756	0.937267
F0ZQ25	Alpha-centractin OS=Dictyostelium purpureum OX=5786 GN=DICPUDRAFT_88548 PE=3 SV=1	524311	505100	672189	642026	999412	943533	1.11908e+06	942589	1.12125e+06	1.1144e+06	935787	1.11865e+06		6.24112e-05	6.66031e-05	6.36356e-05	6.23571e-05	6.28336e-05	6.98831e-05	5.82667e-05	7.05242e-05	6.93045e-05	5.47813e-05	6.57999e-05	6.5145e-05		0.999133	0.933593	0.877747		0.943403	1.05887	0.987941		1.09818	1.08908	1.02372		1.01357	1.02718	0.963136		0.808211	0.609105	0.488768
Q554G9	Ankyrin repeat-containing protein OS=Dictyostelium discoideum OX=44689 GN=DDB_G0275215 PE=4 SV=2	15652.1	19669.1	26106.1	32061.5	45228	44653.5	47570.1	38400.7	52497.8	40976.8	39649.3	52821.4		1.86314e-06	3.0141e-06	2.97948e-06	2.42825e-06	2.97365e-06	2.56963e-06	2.26293e-06	2.99785e-06	2.93643e-06	2.73567e-06	2.68066e-06	3.07606e-06		1.30331	1.21458	1.46831		0.98658	0.994608	0.889374		0.862444	0.985554	1.03242		1.05078	1.06491	1.13003		0.905199	0.511501	0.609169
Q54CK8	SIR2-like domain-containing protein OS=Dictyostelium discoideum OX=44689 GN=DDB0219802 PE=4 SV=1	123463	130349	220898	185776	247584	232224	218548	226348	276121	274659	201341	258874		1.46964e-05	1.64996e-05	1.56711e-05	1.60922e-05	1.54647e-05	1.72237e-05	1.91479e-05	1.37728e-05	1.49113e-05	1.58514e-05	1.58008e-05	1.50756e-05		1.09498	1.3029	1.07859		0.937278	0.834736	0.957651		1.09908	0.95152	0.962002		1.04378	1.02972	0.999416		0.525889	0.894384	0.945545
F0ZN52	Beta glucosidase OS=Dictyostelium purpureum OX=5786 GN=DICPUDRAFT_48170 PE=4 SV=1	504625	504846	710163	662589	963157	964830	983419	946919	1.13716e+06	1.02495e+06	931082	1.16413e+06		6.00678e-05	6.4187e-05	6.45388e-05	6.23257e-05	6.42519e-05	6.42737e-05	6.15584e-05	6.19747e-05	6.89561e-05	5.65358e-05	6.61022e-05	6.77933e-05		1.03759	1.02481	0.9412		1.00101	0.965534	1.02984		0.995892	1.06844	1.05043		1.0115	1.0196	1.00715		0.477654	0.586527	0.817141
Q54Y34	Uncharacterized protein OS=Dictyostelium discoideum OX=44689 GN=DDB0205457 PE=4 SV=1	180999	165158	257719	276832	296725	291760	332119	302244	362681	340147	296934	341580		2.15451e-05	1.97744e-05	2.05837e-05	2.03895e-05	1.94295e-05	2.13304e-05	2.23396e-05	2.093e-05	2.1991e-05	2.36209e-05	2.10989e-05	1.9892e-05		0.946364	1.03687	1.09634		0.982555	1.05844	1.06698		1.03627	1.06836	0.966392		0.988398	1.05456	1.04324		0.693132	0.0243338	0.388604
F0ZFR8	ATP citrate synthase OS=Dictyostelium purpureum OX=5786 GN=DICPUDRAFT_91676 PE=4 SV=1	2.48275e+07	2.23719e+07	3.23925e+07	3.34214e+07	6.95063e+07	6.89485e+07	7.4483e+07	6.66835e+07	8.37743e+07	7.57443e+07	6.17405e+07	7.69366e+07		0.00295533	0.00463206	0.00475456	0.00276193	0.00459155	0.00474988	0.00280785	0.00469389	0.00457251	0.0028517	0.00465502	0.00448042		0.934557	0.950096	0.964933		0.991254	1.01335	1.00496		0.999016	0.96171	0.942342		0.974942	0.975051	0.970743		0.303071	0.362146	0.303148
Q54IE1	Rab-GAP TBC domain-containing protein OS=Dictyostelium discoideum OX=44689 GN=DDB0188123 PE=4 SV=1	1.08287e+06	1.04272e+06	1.39417e+06	1.47895e+06	1.72883e+06	1.69642e+06	1.76885e+06	1.58758e+06	2.12527e+06	1.79831e+06	1.41385e+06	1.9888e+06		0.000128899	0.000115213	0.000120618	0.00012873	0.000112971	0.000112771	0.00012085	0.000111472	0.00010471	0.000126192	0.000110825	0.000115818		0.998682	0.937553	0.978999		0.980541	0.967529	0.961917		0.934941	0.868106	0.960205		0.971388	0.924396	0.96704		0.274404	0.122155	0.0250868
F0ZDH3	Guanine nucleotide-binding protein alpha-8 subunit OS=Dictyostelium purpureum OX=5786 GN=gpaH PE=4 SV=1	544356	497024	686701	661740	491174	484914	455029	443551	648643	514283	389782	559005		6.47972e-05	3.2733e-05	3.68133e-05	6.136e-05	3.22923e-05	3.22504e-05	5.95247e-05	2.86758e-05	2.88673e-05	5.64634e-05	3.09632e-05	3.25538e-05		0.946954	0.91863	0.871385		0.986538	0.876051	0.945934		0.876053	0.784155	0.884293		0.936515	0.859612	0.900537		0.14946	0.0375566	0.129405
Q54BS1	WD40 repeat-containing protein OS=Dictyostelium discoideum OX=44689 GN=cirh1a PE=4 SV=2	344171	311150	442621	464912	568184	585431	581577	566863	684544	703917	507921	680493		4.09683e-05	3.78651e-05	3.88508e-05	3.8413e-05	3.89862e-05	4.41422e-05	3.83673e-05	3.66508e-05	3.76167e-05	3.96689e-05	3.95714e-05	3.96286e-05		0.937628	0.936512	0.968282		1.02961	0.96793	1.04506		1.1362	0.968234	1.02002		1.03448	0.957559	1.01112		0.627733	0.0669693	0.700219
F0ZY17	Uncharacterized protein OS=Dictyostelium purpureum OX=5786 GN=DICPUDRAFT_50342 PE=3 SV=1	845324	822600	1.19479e+06	1.13948e+06	1.61071e+06	1.67553e+06	1.6993e+06	1.68493e+06	1.87552e+06	1.83314e+06	1.49666e+06	1.93074e+06		0.000100623	0.000107342	0.000106444	0.000101554	0.00011158	0.000114955	0.000103567	0.000107089	0.000110843	9.72272e-05	0.000117621	0.000112437		1.00925	1.02926	0.966254		1.03949	0.99765	1.09576		1.07996	1.04133	1.05631		1.0429	1.02274	1.03944		0.173234	0.227479	0.399173
Q54VR9	PWWP domain-containing protein OS=Dictyostelium discoideum OX=44689 GN=DDB0206422 PE=4 SV=1	69046	64000.8	93106.2	90898.8	135905	146631	147193	122547	153963	146991	114902	160179		8.21887e-06	9.05704e-06	8.73809e-06	7.90121e-06	9.76475e-06	9.21773e-06	8.07064e-06	9.27603e-06	8.50965e-06	7.756e-06	8.55474e-06	9.32808e-06		0.96135	0.981965	0.943682		1.07814	1.02418	0.94454		1.05489	0.973857	1.06752		1.03146	0.993334	0.985247		0.449457	0.739482	0.760005
Q54JW8	DUF202 domain-containing protein OS=Dictyostelium discoideum OX=44689 GN=DDB0187617 PE=4 SV=1	143759	129831	209536	212327	316020	309385	364005	325806	363141	332973	286450	377623		1.71123e-05	2.10603e-05	2.06098e-05	1.60283e-05	2.06032e-05	2.08805e-05	1.8163e-05	2.29395e-05	2.12146e-05	1.8117e-05	2.27437e-05	2.19909e-05		0.936651	1.0614	1.05871		0.978294	1.08923	1.07993		1.01313	1.02934	1.06701		0.976026	1.05999	1.06855		0.392399	0.0874596	0.0203194
Q55EC4	CS domain-containing protein OS=Dictyostelium discoideum OX=44689 GN=DDB0190160 PE=3 SV=1	165571	158019	241445	244482	435476	467436	461589	459530	525142	457816	423458	528801		1.97086e-05	2.90211e-05	2.98041e-05	1.95082e-05	3.11284e-05	2.87094e-05	2.0929e-05	2.90892e-05	3.13614e-05	2.08606e-05	3.20787e-05	3.07948e-05		0.989829	1.06192	1.05845		1.07261	1.00234	1.10536		0.963268	1.05225	1.03324		1.00857	1.03884	1.06568		0.803263	0.170079	0.120651
Q55EP7	Uncharacterized protein OS=Dictyostelium discoideum OX=44689 GN=DDB0190045 PE=4 SV=1	147666	141790	194995	189877	283476	248789	325613	305272	331189	324684	236637	315580		1.75773e-05	1.88915e-05	1.87964e-05	1.75046e-05	1.65678e-05	2.03607e-05	1.69026e-05	2.052e-05	1.75254e-05	1.62013e-05	2.13103e-05	1.83778e-05		0.995863	0.961612	0.921717		0.876999	1.0862	1.12803		1.08322	0.932378	0.97773		0.985362	0.993397	1.00916		0.828555	0.915699	0.871943
Q55BU3	Uncharacterized protein OS=Dictyostelium discoideum OX=44689 GN=DDB0190998 PE=3 SV=1	458791	453554	667604	733935	1.04778e+06	1.0027e+06	1.0694e+06	1.01483e+06	1.15347e+06	1.03409e+06	912075	1.14161e+06		5.46121e-05	6.98264e-05	6.54646e-05	5.59935e-05	6.6774e-05	6.48469e-05	5.78693e-05	6.73929e-05	6.75484e-05	6.26234e-05	7.08432e-05	6.6482e-05		1.0253	1.05964	1.1467		0.956286	0.965149	1.01456		0.990564	1.03183	1.01554		0.990715	1.01887	1.05893		0.612155	0.632582	0.28745
Q54SL8	RING-type domain-containing protein OS=Dictyostelium discoideum OX=44689 GN=DDB0204206 PE=4 SV=1	50714.6	45024.6	72236.6	72409.2	99079.3	105067	108172	98810.6	114091	111179	97013.8	121964		6.03679e-06	6.60287e-06	6.47518e-06	5.55851e-06	6.99684e-06	6.97194e-06	6.26162e-06	6.81695e-06	7.18486e-06	6.17836e-06	6.89774e-06	7.10261e-06		0.920773	1.03724	1.02345		1.05967	1.03242	1.04466		1.07672	1.1096	1.0969		1.01905	1.05975	1.055		0.700162	0.143911	0.131927
Q54H08	Uncharacterized protein OS=Dictyostelium discoideum OX=44689 GN=DDB0188573 PE=4 SV=1	112953	123593	169287	182672	258746	299220	308837	277317	335492	306292	277929	283228		1.34453e-05	1.72434e-05	1.90406e-05	1.52582e-05	1.99263e-05	1.92074e-05	1.46741e-05	1.94628e-05	2.05835e-05	1.55866e-05	1.93589e-05	1.64939e-05		1.13483	1.0914	1.15926		1.15559	1.12871	1.12268		1.00876	1.08103	0.866246		1.09973	1.10038	1.04939		0.16974	0.0294986	0.749613
Q54J63	C2H2 type Zn-finger-containing protein OS=Dictyostelium discoideum OX=44689 GN=DDB0220662 PE=4 SV=1	2336.95	2149.81	2806.85	3022.2	5622.83	4731.16	5287.47	4819.65	6383.23	5071.31	4440.7	5498.35		2.78178e-07	3.74718e-07	3.62276e-07	2.65404e-07	3.15067e-07	3.18018e-07	2.43303e-07	3.33214e-07	3.28879e-07	2.57871e-07	3.36449e-07	3.20197e-07		0.954079	0.874631	0.926998		0.84081	0.889239	0.89787		0.877834	0.907812	0.883848		0.890908	0.89056	0.902905		0.106148	0.00460848	0.0377765
Q55BL6	RRM domain-containing protein OS=Dictyostelium discoideum OX=44689 GN=DDB0191073 PE=4 SV=1	26828	28386	40163.3	37546.3	71719.9	72477	77280.9	67815.4	82469.1	71830.8	63883.3	78127.7		3.19346e-06	4.77958e-06	4.68048e-06	3.50439e-06	4.82653e-06	4.50446e-06	3.48144e-06	4.87021e-06	4.7312e-06	3.20366e-06	4.73403e-06	4.54978e-06		1.09736	1.09018	1.00319		1.00982	1.01896	0.99047		0.962393	1.01084	0.972075		1.02319	1.03999	0.98858		0.708639	0.190309	0.309235
F0ZWU7	UBC core domain-containing protein OS=Dictyostelium purpureum OX=5786 GN=DICPUDRAFT_82544 PE=3 SV=1	310598	304163	470980	436521	626553	624906	638002	586575	666328	654512	574981	663061		3.69719e-05	4.1755e-05	3.7817e-05	3.75504e-05	4.1615e-05	4.1044e-05	4.08255e-05	4.02067e-05	4.25831e-05	3.72465e-05	4.09474e-05	3.86135e-05		1.01565	1.10423	1.00743		0.996647	0.962919	0.98066		1.08533	1.12603	1.02106		1.03254	1.06439	1.00305		0.35508	0.354174	0.869666
Q54XQ6	DUS-like FMN-binding domain-containing protein OS=Dictyostelium discoideum OX=44689 GN=DDB0206202 PE=4 SV=1	695512	592968	932111	924001	1.29028e+06	1.27895e+06	1.36481e+06	1.27452e+06	1.51855e+06	1.40662e+06	1.22673e+06	1.48042e+06		8.279e-05	8.59871e-05	8.61843e-05	7.32049e-05	8.51704e-05	8.82083e-05	8.07973e-05	8.60096e-05	9.08521e-05	7.88409e-05	8.89712e-05	8.62124e-05		0.884224	0.975931	0.952301		0.990502	1.00026	1.0347		1.02348	1.05416	1.00033		0.96607	1.01012	0.995777		0.507961	0.693137	0.890719
Q55E63	BPL/LPL catalytic domain-containing protein OS=Dictyostelium discoideum OX=44689 GN=DDB0190217 PE=4 SV=1	161076	163056	227598	225491	410334	453204	480749	393813	502454	456469	386887	492448		1.91736e-05	2.73456e-05	2.85164e-05	2.013e-05	3.01807e-05	2.86249e-05	1.97287e-05	3.02966e-05	2.86529e-05	1.92401e-05	2.74911e-05	2.86778e-05		1.04988	1.02895	1.00347		1.10368	1.10792	1.00532		1.0038	1.00478	1.00566		1.05245	1.04722	1.00482		0.247957	0.300367	0.0513623
F0ZS92	Transketolase OS=Dictyostelium purpureum OX=5786 GN=DICPUDRAFT_56594 PE=3 SV=1	1.38384e+07	1.36407e+07	1.84599e+07	1.9473e+07	2.76181e+07	2.74798e+07	3.14444e+07	2.65689e+07	3.29681e+07	2.91399e+07	2.51899e+07	3.20801e+07		0.00164725	0.00184053	0.00187108	0.00168401	0.00182999	0.00182734	0.00160015	0.00198162	0.00186557	0.00166154	0.00185471	0.00186819		1.02232	0.971402	1.00867		0.99427	1.07665	1.0077		0.976624	0.997051	0.998455		0.997736	1.01504	1.00494		0.825831	0.656882	0.273883
Q54WP7	Rab-GAP TBC domain-containing protein OS=Dictyostelium discoideum OX=44689 GN=DDB0205813 PE=4 SV=1	216698	208392	265032	283938	419215	388385	444418	367077	486900	413288	374385	455469		2.57946e-05	2.79375e-05	2.76337e-05	2.5727e-05	2.58641e-05	2.5917e-05	2.29735e-05	2.80071e-05	2.7727e-05	2.42272e-05	2.56248e-05	2.65243e-05		0.997378	0.890634	0.939236		0.925785	1.00249	0.917218		0.937877	1.00338	0.959853		0.95368	0.9655	0.938769		0.172852	0.456445	0.0416898
Q55BM8	C3H1-type domain-containing protein OS=Dictyostelium discoideum OX=44689 GN=DDB0202048 PE=4 SV=1	232633	236344	339045	328382	414615	436371	441994	376318	426017	411671	358325	425880		2.76914e-05	2.76309e-05	2.41783e-05	2.91778e-05	2.90597e-05	2.58156e-05	2.93891e-05	2.78543e-05	2.65376e-05	2.80194e-05	2.62699e-05	2.48012e-05		1.05368	1.06131	1.01184		1.05171	1.00809	0.950743		1.06772	1.09758	1.02576		1.0577	1.05566	0.996116		0.0016744	0.15227	0.845451
Q54BZ9	Uncharacterized protein OS=Dictyostelium discoideum OX=44689 GN=DDB0191869 PE=4 SV=1	113698	121067	212828	204612	341089	340978	392286	266202	367738	339071	271306	377051		1.3534e-05	2.2731e-05	2.08707e-05	1.49463e-05	2.27071e-05	2.12629e-05	1.84483e-05	2.47217e-05	2.0093e-05	1.74587e-05	1.85829e-05	2.19576e-05		1.10436	1.36311	1.28999		0.998948	1.08758	0.817517		1.01879	0.962734	1.05208		1.0407	1.13781	1.05319		0.298728	0.339872	0.914231
Q8I7W9	DNA-directed DNA polymerase OS=Dictyostelium discoideum OX=44689 GN=polA PE=4 SV=1	42552.9	39487.2	55788.6	54856.6	85036.5	79709.8	87749.6	80050.8	96831.1	94437.2	79427.6	92572.3		5.06527e-06	5.66703e-06	5.49559e-06	4.87489e-06	5.30819e-06	5.9221e-06	4.83587e-06	5.52995e-06	5.88242e-06	4.68068e-06	5.58816e-06	5.39096e-06		0.962414	0.954712	0.924072		0.93668	0.97581	0.986082		1.07761	1.07039	0.980962		0.992235	1.0003	0.963705		0.879719	0.975012	0.192743
Q559R8	EGF-like domain-containing protein OS=Dictyostelium discoideum OX=44689 GN=DDB0217012 PE=4 SV=1	1215.09	1289.52	1963.38	2496.4	2129.3	2205.32	1996.58	1352.01	2140.87	2615.83	2176.39	2666.87		1.44637e-07	1.41901e-07	1.21504e-07	1.59198e-07	1.46861e-07	1.64037e-07	1.7019e-07	1.25824e-07	1.61184e-07	2.13007e-07	9.43808e-08	1.55305e-07		1.10067	1.17666	1.4727		1.03495	0.8867	0.665116		1.35006	1.32657	1.2782		1.16189	1.12998	1.13867		0.207887	0.430801	0.648876
F0Z814	WH2 domain-containing protein OS=Dictyostelium purpureum OX=5786 GN=DICPUDRAFT_74538 PE=3 SV=1	378186	365090	519767	521066	813552	848363	855838	796595	937659	828878	736762	856204		4.50172e-05	5.4217e-05	5.32162e-05	4.50721e-05	5.64959e-05	5.19784e-05	4.50545e-05	5.39346e-05	5.45647e-05	4.44603e-05	5.56084e-05	4.98612e-05		1.00122	1.00083	0.987629		1.04203	0.994791	1.02566		0.97674	1.02534	0.936954		1.00666	1.00699	0.983416		0.756068	0.537815	0.603976
Q559W7	Uncharacterized protein OS=Dictyostelium discoideum OX=44689 GN=DDB0216994 PE=4 SV=1	474755	483208	653505	644076	835820	887931	889454	799770	1.06757e+06	919601	799632	1.02296e+06		5.65123e-05	5.5701e-05	6.0589e-05	5.96544e-05	5.91309e-05	5.76676e-05	5.66472e-05	5.60531e-05	5.92208e-05	5.49562e-05	5.583e-05	5.9572e-05		1.0556	1.00239	0.972464		1.06158	1.00632	1.00232		0.951782	0.977418	0.983215		1.02299	0.995375	0.985999		0.616294	0.641506	0.242762
Q55GI4	Nudix hydrolase domain-containing protein OS=Dictyostelium discoideum OX=44689 GN=DDB0216539 PE=4 SV=1	203895	193254	285928	297917	410397	380985	429710	397975	414761	385261	382289	417462		2.42706e-05	2.73498e-05	2.35395e-05	2.38581e-05	2.53713e-05	2.41595e-05	2.47848e-05	2.70801e-05	2.83124e-05	2.542e-05	2.77817e-05	2.4311e-05		0.983006	1.02119	1.04736		0.92766	0.99014	1.01579		1.02634	1.20276	1.03277		0.979001	1.07136	1.03197		0.516319	0.39751	0.0632661
Q54JQ9	Smr domain-containing protein OS=Dictyostelium discoideum OX=44689 GN=DDB0219280 PE=4 SV=1	11318.9	14727	19992.4	20503.7	33325.7	33213.3	41954.7	28540.3	35160.7	31060.9	26420	37362.5		1.34734e-06	2.2209e-06	1.99552e-06	1.81812e-06	2.2118e-06	1.94781e-06	1.73298e-06	2.64397e-06	1.95667e-06	1.74949e-06	1.99233e-06	2.17581e-06		1.34942	1.28623	1.29848		0.995905	1.1905	0.897084		0.976091	0.980529	1.09035		1.10714	1.15242	1.0953		0.494995	0.225346	0.588464
Q54XN1	Uncharacterized protein OS=Dictyostelium discoideum OX=44689 GN=DDB0206229 PE=4 SV=1	204372	186354	292786	298404	451869	477707	488779	430254	553849	486701	419520	531162		2.43273e-05	3.01136e-05	3.14333e-05	2.30064e-05	3.18124e-05	3.05207e-05	2.53793e-05	3.08027e-05	3.10697e-05	2.54615e-05	3.0035e-05	3.09323e-05		0.945701	1.04324	1.04662		1.05641	1.02288	0.99739		0.970967	0.988432	0.984062		0.991027	1.01819	1.00936		0.867905	0.392512	0.742276
Q54JJ8	PNPLA domain-containing protein OS=Dictyostelium discoideum OX=44689 GN=DDB0187731 PE=4 SV=1	79524.4	68780	115970	103303	147764	143720	157010	149553	160182	148538	128917	152916		9.46616e-06	9.84736e-06	9.09102e-06	8.49123e-06	9.57091e-06	9.31472e-06	1.00525e-05	9.89474e-06	9.54761e-06	8.81443e-06	1.044e-05	8.9051e-06		0.897009	1.06194	0.931151		0.971927	1.00481	1.06018		1.02461	1.05023	0.979549		0.964514	1.03899	0.990293		0.428262	0.154658	0.842845
F0ZRK8	CCDC93 coiled-coil domain-containing protein OS=Dictyostelium purpureum OX=5786 GN=DICPUDRAFT_154532 PE=3 SV=1	718741	716476	999608	1.0011e+06	1.43236e+06	1.4386e+06	1.50016e+06	1.3764e+06	1.65961e+06	1.47182e+06	1.32e+06	1.56148e+06		8.5555e-05	9.54559e-05	9.419e-05	8.84525e-05	9.58021e-05	9.22968e-05	8.66481e-05	9.45393e-05	9.77592e-05	8.54198e-05	9.60833e-05	9.09332e-05		1.03387	1.01278	0.998419		1.00363	0.990398	1.00657		0.9799	1.03789	0.965423		1.0058	1.01369	0.990138		0.775849	0.43738	0.519144
Q54JI8	Uncharacterized protein OS=Dictyostelium discoideum OX=44689 GN=DDB0187741 PE=4 SV=1	417435	370207	530616	576277	1.45238e+06	1.47594e+06	1.59019e+06	1.40351e+06	1.67466e+06	1.657e+06	1.28282e+06	1.70398e+06		4.96892e-05	9.67903e-05	9.50445e-05	4.57038e-05	9.8289e-05	0.00010391	4.59949e-05	0.000100213	9.50059e-05	4.91712e-05	9.79755e-05	9.92316e-05		0.919793	0.925651	0.989574		1.01548	1.03537	1.01225		1.09327	0.999594	1.04405		1.00952	0.98687	1.01529		0.62555	0.964475	0.360475
Q54UD6	Legume lectin domain-containing protein OS=Dictyostelium discoideum OX=44689 GN=DDB0204038 PE=4 SV=1	227209	227113	299474	316221	411807	408258	430119	394306	495761	431405	369002	454566		2.70457e-05	2.74438e-05	2.81366e-05	2.80382e-05	2.71875e-05	2.70531e-05	2.5959e-05	2.71059e-05	2.73283e-05	2.69817e-05	2.75256e-05	2.64717e-05		1.0367	0.959821	0.997635		0.990664	0.98769	1.00298		0.961492	0.971273	0.940828		0.996284	0.972928	0.980481		0.86559	0.0764581	0.42995
Q55GP2	p53 and DNA damage-regulated protein 1 OS=Dictyostelium discoideum OX=44689 GN=DDB0189384 PE=4 SV=1	159508	117295	201535	184532	307832	285389	276699	287318	303412	308654	240793	320982		1.89869e-05	2.05146e-05	1.722e-05	1.44807e-05	1.90052e-05	1.93555e-05	1.74695e-05	1.74375e-05	1.78332e-05	1.57453e-05	2.0057e-05	1.86924e-05		0.762664	0.920078	0.829269		0.92642	0.850002	0.977693		1.12401	1.03561	1.08551		0.9377	0.93523	0.964157		0.570023	0.340472	0.641848
F0ZIM8	Proliferating cell nuclear antigen OS=Dictyostelium purpureum OX=5786 GN=DICPUDRAFT_32201 PE=3 SV=1	884870	741476	1.14728e+06	1.27811e+06	1.65176e+06	1.73098e+06	1.75382e+06	1.75114e+06	1.79959e+06	1.76451e+06	1.52237e+06	1.91307e+06		0.00010533	0.000110077	0.000102135	9.15389e-05	0.000115273	0.000110651	9.9449e-05	0.000110525	0.000112747	0.000109055	0.000122243	0.000111408		0.869066	0.944164	1.03537		1.0472	1.00407	1.11052		1.08338	1.10391	1.09079		0.999884	1.01738	1.07889		0.997317	0.753704	0.0772077
F0ZPY7	Structural maintenance of chromosomes protein OS=Dictyostelium purpureum OX=5786 GN=DICPUDRAFT_80252 PE=3 SV=1	287135	246365	353276	328703	641868	662753	653168	558965	644174	633200	603065	714717		3.4179e-05	4.27756e-05	3.65597e-05	3.0415e-05	4.41353e-05	3.97076e-05	3.06227e-05	4.11624e-05	4.46631e-05	2.80468e-05	3.90201e-05	4.16217e-05		0.889873	0.89595	0.820585		1.03179	0.962288	0.912204		1.0861	1.22165	1.13846		1.00259	1.02663	0.957083		0.915679	0.811688	0.683171
Q559F4	Uncharacterized protein OS=Dictyostelium discoideum OX=44689 GN=DDB0217054 PE=4 SV=1	1.36793e+06	1.32969e+06	1.89612e+06	1.94641e+06	3.052e+06	2.95829e+06	3.20677e+06	3.06131e+06	3.42366e+06	3.32194e+06	2.95265e+06	3.4035e+06		0.000162831	0.000203392	0.000194308	0.000164157	0.000197005	0.000208317	0.00016436	0.000202089	0.000218674	0.000166079	0.000213703	0.000198203		1.00814	1.00939	1.01995		0.968594	0.993594	1.05069		1.0721	1.1254	1.02005		1.01628	1.04279	1.03023		0.665738	0.419269	0.123017
Q54UN7	PX domain-containing protein OS=Dictyostelium discoideum OX=44689 GN=DDB0215257 PE=4 SV=1	131497	138543	188919	195741	431329	398874	414816	390728	472602	445998	357084	444118		1.56527e-05	2.87448e-05	2.68222e-05	1.71038e-05	2.65626e-05	2.79683e-05	1.63758e-05	2.61416e-05	2.64457e-05	1.67017e-05	2.72758e-05	2.58633e-05		1.0927	1.0462	1.06702		0.924086	0.909438	0.948896		1.04273	0.985962	0.964249		1.01984	0.980532	0.993387		0.916237	0.522394	0.610512
Q54BK8	Fe2OG dioxygenase domain-containing protein OS=Dictyostelium discoideum OX=44689 GN=DDB0192020 PE=4 SV=1	48516.9	52113.1	75862.1	77235	240475	229567	250155	218932	288153	266298	230516	264442		5.77519e-06	1.60258e-05	1.63539e-05	6.43362e-06	1.52878e-05	1.66994e-05	6.57588e-06	1.57647e-05	1.7072e-05	6.59012e-06	1.52831e-05	1.53998e-05		1.11401	1.13864	1.14111		0.953947	0.983705	0.953659		1.02112	1.04391	0.941659		1.02969	1.05542	1.01214		0.853509	0.343953	0.650822
Q54UQ5	GPI mannosyltransferase 2 OS=Dictyostelium discoideum OX=44689 GN=DDB0215235 PE=3 SV=1	35438.2	36720.7	54111.1	60248	76004.2	76152.3	70933	72620.9	72519.2	75061	65855.2	67191.9		4.21837e-06	5.06509e-06	4.11578e-06	4.53336e-06	5.07129e-06	4.70703e-06	4.69046e-06	4.47017e-06	4.87724e-06	5.14069e-06	5.0695e-06	3.91293e-06		1.07467	1.11191	1.21865		1.00122	0.882544	1.00087		1.14365	1.18501	0.950714		1.07318	1.05982	1.05674		0.213684	0.65716	0.557455
Q55DB8	MSP domain-containing protein OS=Dictyostelium discoideum OX=44689 GN=DDB0216687 PE=4 SV=1	1.09228e+06	1.04915e+06	1.81188e+06	1.79379e+06	1.19813e+06	1.14971e+06	1.29546e+06	1.14268e+06	1.36788e+06	1.24672e+06	1.09068e+06	1.37116e+06		0.000130019	7.98462e-05	7.76332e-05	0.000129522	7.65639e-05	7.81811e-05	0.000157057	8.16395e-05	8.07759e-05	0.000153056	7.97681e-05	7.98495e-05		0.996179	1.20796	1.17718		0.958892	1.02246	0.999021		1.00706	1.04048	1.02855		0.987376	1.0903	1.06825		0.445545	0.323283	0.371966
F0ZT49	CCT-theta OS=Dictyostelium purpureum OX=5786 GN=DICPUDRAFT_155125 PE=3 SV=1	1.62308e+06	1.54921e+06	2.174e+06	2.2887e+06	2.95551e+06	2.93437e+06	3.24143e+06	2.96275e+06	3.75565e+06	3.25569e+06	2.73871e+06	3.51038e+06		0.000193203	0.000196962	0.000213149	0.000191258	0.000195411	0.000204163	0.000188447	0.000204274	0.000202829	0.000195285	0.000206823	0.000204427		0.989933	0.975381	1.01078		0.992128	1.03712	1.05006		0.957838	0.951584	0.959081		0.979966	0.988029	1.00664		0.227143	0.668241	0.860487
Q75JN6	Cytochrome b5 A OS=Dictyostelium discoideum OX=44689 GN=cyb5A PE=3 SV=1	3.13779e+06	3.17526e+06	4.49754e+06	4.52834e+06	7.40065e+06	7.35733e+06	7.71426e+06	7.16003e+06	8.5432e+06	7.63951e+06	6.80796e+06	8.11693e+06		0.000373505	0.000493196	0.000484864	0.000392001	0.000489954	0.000479069	0.000389856	0.00048615	0.000504198	0.000386383	0.000499825	0.000472691		1.04952	1.04378	1.03448		0.993425	0.985712	1.01344		0.988049	1.03988	0.974894		1.01033	1.02312	1.0076		0.722114	0.370918	0.776221
Q55GN4	Amine oxidase domain-containing protein OS=Dictyostelium discoideum OX=44689 GN=DDB0189392 PE=4 SV=1	250875	254634	343742	362653	398351	391885	404147	396664	452677	418482	349183	419512		2.98628e-05	2.6547e-05	2.56914e-05	3.14358e-05	2.60972e-05	2.62428e-05	2.97963e-05	2.54692e-05	2.58605e-05	3.09436e-05	2.76902e-05	2.44304e-05		1.05267	0.997772	1.03619		0.983056	0.9594	1.04306		1.02146	1.00658	0.950916		1.01906	0.987918	1.01006		0.440017	0.48486	0.724273
Q54ZU0	Uncharacterized protein OS=Dictyostelium discoideum OX=44689 GN=DDB_G0277361 PE=4 SV=2	191674	186889	271342	284387	308150	302397	323164	316049	358846	368686	294067	351915		2.28158e-05	2.05359e-05	2.03661e-05	2.30723e-05	2.01378e-05	2.31201e-05	2.35205e-05	2.03657e-05	2.17786e-05	2.42655e-05	2.20626e-05	2.04939e-05		1.01124	1.03089	1.06354		0.980617	0.991714	1.07435		1.13522	1.06936	1.00627		1.04236	1.03065	1.04805		0.460246	0.291974	0.150305
Q54TV3	Protein phosphatase 4 regulatory subunit 1 OS=Dictyostelium discoideum OX=44689 GN=ppr1 PE=4 SV=2	1.50234e+06	1.39326e+06	2.02257e+06	2.04809e+06	2.69819e+06	2.78058e+06	2.86719e+06	2.58251e+06	3.17703e+06	2.89548e+06	2.35323e+06	3.0798e+06		0.00017883	0.000179813	0.00018031	0.000172005	0.00018517	0.000181574	0.000175321	0.000180689	0.00017428	0.000174755	0.000180279	0.000179353		0.961833	0.980376	0.977209		1.02979	1.00487	1.00259		1.00701	0.966559	0.99469		0.999543	0.983935	0.991496		0.986478	0.288642	0.373954
Q550I1	Pesticidal crystal protein N-terminal domain-containing protein OS=Dictyostelium discoideum OX=44689 GN=DDB0217906 PE=4 SV=1	366957	383315	494545	539758	2.9044e+06	3.09621e+06	3.3205e+06	2.87231e+06	3.37766e+06	3.01091e+06	2.41787e+06	3.1648e+06		4.36806e-05	0.000193556	0.000191697	4.73221e-05	0.000206189	0.000188812	4.28682e-05	0.000209257	0.000179068	4.60552e-05	0.000200509	0.000184303		1.08337	0.981401	1.05436		1.06527	1.08112	1.03592		0.984954	0.93412	0.961429		1.04453	0.998879	1.01724		0.425646	0.935314	0.892905
Q54KB3	Uncharacterized protein OS=Dictyostelium discoideum OX=44689 GN=DDB0219233 PE=4 SV=1	12813.6	27150.2	37019.8	37978.6	97823.3	90576.7	111385	91398.3	85232.3	105573	82437.9	125186		1.52527e-06	6.51917e-06	4.83731e-06	3.35183e-06	6.03186e-06	6.62044e-06	3.20895e-06	7.01947e-06	6.10536e-06	3.24055e-06	6.3803e-06	7.29023e-06		2.19754	2.10386	2.12458		0.92525	1.07674	0.978698		1.36862	1.26214	1.50708		1.49714	1.48091	1.53679		0.306309	0.0800016	0.223619
Q556V7	SGL domain-containing protein OS=Dictyostelium discoideum OX=44689 GN=DDB0168076 PE=4 SV=1	1.07913e+06	1.96773e+06	2.72943e+06	2.89356e+06	4.42068e+06	4.6571e+06	4.89126e+06	4.06341e+06	5.4532e+06	4.78174e+06	4.02707e+06	5.04003e+06		0.000128454	0.000294604	0.000309493	0.000242926	0.000310135	0.00029986	0.000236593	0.000308246	0.000298245	0.000246894	0.000283657	0.000293507		1.89115	1.84185	1.92205		1.05272	1.0463	0.96284		0.968876	0.963657	0.948349		1.30425	1.28394	1.27775		0.400495	0.417605	0.559788
Q86K43	Endonuclease III homolog OS=Dictyostelium discoideum OX=44689 GN=NTH1 PE=3 SV=1	138713	136157	202524	197858	307423	296204	343923	305786	336866	305809	294225	351896		1.65117e-05	2.04874e-05	1.91186e-05	1.68092e-05	1.97254e-05	1.91771e-05	1.75552e-05	2.16739e-05	2.17904e-05	1.68823e-05	2.13462e-05	2.04927e-05		1.01802	1.0632	1.02245		0.962809	1.05792	1.04192		1.00306	1.13974	1.07187		0.994628	1.08695	1.04541		0.71417	0.0882658	0.0956984
Q54RS9	Rap-GAP domain-containing protein OS=Dictyostelium discoideum OX=44689 GN=DDB0218425 PE=4 SV=1	20047.3	20949.3	33261.8	32616.7	38183.1	35082.1	36216.6	34213.7	38518.3	35187	33038.5	36401.4		2.38633e-06	2.54461e-06	2.18608e-06	2.58629e-06	2.33625e-06	2.20655e-06	2.88321e-06	2.28236e-06	2.44683e-06	2.78304e-06	2.38838e-06	2.11984e-06		1.0838	1.20822	1.16624		0.918118	0.896938	0.9386		1.00936	1.11928	0.969697		1.00376	1.07481	1.02485		0.975917	0.538256	0.76687
Q54HT3	Vacuolar protein 14 C-terminal Fig4-binding domain-containing protein OS=Dictyostelium discoideum OX=44689 GN=DDB0188326 PE=3 SV=1	1.33176e+06	1.22917e+06	1.84013e+06	1.87511e+06	2.37374e+06	2.43481e+06	2.62572e+06	2.24656e+06	2.80237e+06	2.65897e+06	2.08433e+06	2.69623e+06		0.000158525	0.000158191	0.000159047	0.000151747	0.000162144	0.000166742	0.000159506	0.000165472	0.000154366	0.000159995	0.000156827	0.000157016		0.957244	1.00619	1.00927		1.02498	1.04602	0.991378		1.04838	0.970568	0.987228		1.0102	1.00759	0.99596		0.744178	0.762697	0.610649
Q553K0	Uncharacterized protein OS=Dictyostelium discoideum OX=44689 GN=DDB0217671 PE=4 SV=1	67301	69750.4	110917	99316.6	192159	172503	212194	151628	215610	191838	166641	180516		8.01114e-06	1.28059e-05	1.22368e-05	8.61104e-06	1.14876e-05	1.203e-05	9.61455e-06	1.33724e-05	1.23414e-05	8.47425e-06	1.05848e-05	1.05124e-05		1.07488	1.20015	1.05781		0.897058	1.04424	0.826557		0.983104	1.00855	0.859079		0.985015	1.08431	0.914481		0.634917	0.229223	0.294487
Q54TL3	SWAP/Surp domain-containing protein OS=Dictyostelium discoideum OX=44689 GN=DDB_G0281687 PE=4 SV=2	10300	11115.2	16308.1	13497.6	26419.6	30277.3	28070.7	21089.7	32195.7	25221.7	20297.4	26597.5		1.22605e-06	1.76066e-06	1.82725e-06	1.37223e-06	2.01628e-06	1.58164e-06	1.41362e-06	1.769e-06	1.50323e-06	1.15169e-06	1.47222e-06	1.54891e-06		1.11922	1.15299	0.939349		1.14518	1.00474	0.836175		0.865585	0.822676	0.847676		1.04333	0.993467	0.8744		0.764833	0.8025	0.0920172
Q54IW6	E3 ubiquitin-protein ligase OS=Dictyostelium discoideum OX=44689 GN=DDB0219346 PE=3 SV=1	395853	444199	685536	646817	956059	961008	993065	870405	1.09392e+06	950766	862540	1.03572e+06		4.71202e-05	6.3714e-05	6.20845e-05	5.48386e-05	6.39974e-05	5.9622e-05	5.94236e-05	6.25826e-05	6.38798e-05	5.51901e-05	6.07609e-05	6.03155e-05		1.1638	1.26111	1.17126		1.00445	0.982242	0.95365		0.960336	1.02892	0.971506		1.04286	1.09076	1.03214		0.605503	0.400352	0.779696
Q54NQ7	Uncharacterized protein OS=Dictyostelium discoideum OX=44689 GN=DDB0186336 PE=3 SV=1	913715	774617	1.28989e+06	1.29806e+06	1.58068e+06	1.75031e+06	1.7963e+06	1.59992e+06	1.98189e+06	1.7448e+06	1.50542e+06	1.91491e+06		0.000108764	0.00010534	0.000112481	9.56303e-05	0.00011656	0.000109415	0.00011181	0.000113202	0.000111492	0.000110758	0.000111687	0.000111515		0.879249	1.02801	1.01833		1.10651	1.07463	1.06024		0.972747	0.991208	0.991414		0.986169	1.03128	1.02333		0.836145	0.325379	0.366587
Q55F14	Rab-GAP TBC domain-containing protein OS=Dictyostelium discoideum OX=44689 GN=DDB0216614 PE=4 SV=1	174854	186614	247916	266813	358824	350437	349706	327386	375662	353545	313067	375988		2.08137e-05	2.39129e-05	2.13204e-05	2.30384e-05	2.3337e-05	2.21706e-05	2.14899e-05	2.20383e-05	2.31858e-05	2.2766e-05	2.2854e-05	2.18957e-05		1.10689	1.03249	1.0938		0.975918	0.921611	0.955722		1.03988	1.08749	1.02698		1.04089	1.01386	1.0255		0.411164	0.858904	0.630379
Q550Z8	Uncharacterized protein OS=Dictyostelium discoideum OX=44689 GN=DDB0202961 PE=4 SV=1	406196	403112	585494	582153	1.03735e+06	1.14173e+06	2.25869e+06	3.73665e+06	1.06246e+06	1.07853e+06	1.86292e+06	4.33626e+06		4.83514e-05	6.91316e-05	6.02995e-05	4.97661e-05	7.60325e-05	6.7634e-05	5.07518e-05	0.000142342	0.000137968	4.96726e-05	0.000260847	0.000252523		1.02926	1.04965	1.02732		1.09982	2.059	3.7732		1.12164	2.28805	4.18782		1.08357	1.7989	2.99611		0.1115	0.171085	0.180704
Q54W50	Uncharacterized protein (Fragment) OS=Dictyostelium discoideum OX=44689 GN=DDB0218203 PE=4 SV=1	146180	138086	177638	197149	344246	300272	316216	294450	315019	272709	244189	310173		1.74005e-05	2.29414e-05	1.78787e-05	1.70474e-05	1.99963e-05	1.71014e-05	1.5398e-05	1.99278e-05	1.80847e-05	1.68219e-05	2.05548e-05	1.8063e-05		0.979709	0.884921	0.96675		0.871625	0.868642	0.895972		0.956526	1.01152	1.01031		0.935953	0.921694	0.957676		0.23265	0.233708	0.348034
Q54TM9	RING-type E3 ubiquitin transferase OS=Dictyostelium discoideum OX=44689 GN=DDB0204588 PE=4 SV=1	199172	175657	258678	259573	363166	366385	375832	337700	414667	380587	340800	388891		2.37084e-05	2.42022e-05	2.35342e-05	2.16857e-05	2.4399e-05	2.38664e-05	2.24228e-05	2.36848e-05	2.52397e-05	2.21482e-05	2.3574e-05	2.26471e-05		0.914685	0.945774	0.934195		1.00813	0.97862	0.974044		1.01412	1.07247	0.962309		0.978977	0.998954	0.956849		0.581203	0.974371	0.0662033
Q55EH4	Uncharacterized protein OS=Dictyostelium discoideum OX=44689 GN=DDB0190112 PE=4 SV=1	151612	93548.2	207784	223725	178497	222161	245168	186632	252419	275908	228479	260810		1.8047e-05	1.18955e-05	1.43259e-05	1.1549e-05	1.47946e-05	1.7302e-05	1.80111e-05	1.54504e-05	1.69212e-05	1.90895e-05	1.30284e-05	1.51883e-05		0.639938	0.99801	1.05776		1.24372	1.29885	1.09524		1.20775	1.18116	1.0602		1.03047	1.15934	1.07107		0.953382	0.198002	0.00610467
F0Z8F9	HMA domain-containing protein OS=Dictyostelium purpureum OX=5786 GN=DICPUDRAFT_85949 PE=4 SV=1	575237	506280	877566	886135	2.07786e+06	2.08685e+06	2.00498e+06	1.4305e+06	1.92576e+06	1.78509e+06	1.5799e+06	1.90052e+06		6.84731e-05	0.000138473	0.000109295	6.25028e-05	0.000138971	0.000111942	7.60692e-05	0.000126353	0.000117008	7.561e-05	9.98599e-05	0.000110677		0.912808	1.11094	1.10423		1.0036	0.912473	0.721148		1.02421	1.07057	1.01264		0.980206	1.03133	0.946007		0.750902	0.886715	0.55779
Q54W68	B box-type domain-containing protein OS=Dictyostelium discoideum OX=44689 GN=DDB0206348 PE=4 SV=1	118403	128663	188784	163120	508625	565878	515656	436450	551250	506960	497927	502810		1.4094e-05	3.3896e-05	3.12858e-05	1.58841e-05	3.76841e-05	3.17912e-05	1.63642e-05	3.24965e-05	3.68765e-05	1.39183e-05	3.04675e-05	2.92812e-05		1.12701	1.16108	0.987534		1.11176	0.958712	0.898854		1.01615	1.1787	0.935926		1.08497	1.09949	0.940771		0.167722	0.397747	0.18543
F1A590	Mannose-1-phosphate guanylyltransferase OS=Dictyostelium purpureum OX=5786 GN=DICPUDRAFT_159905 PE=3 SV=1	598959	500991	610160	602798	756602	839419	827428	812649	946752	846045	748690	936261		7.12969e-05	5.04217e-05	5.37323e-05	6.18498e-05	5.59002e-05	5.3055e-05	5.289e-05	5.21442e-05	5.54481e-05	5.14341e-05	5.67291e-05	5.45233e-05		0.867496	0.741827	0.721407		1.10865	1.03416	1.12509		0.987394	1.03193	1.01472		0.987848	0.935974	0.95374		0.75485	0.534537	0.646633
Q55D96	SPX domain-containing protein OS=Dictyostelium discoideum OX=44689 GN=DDB0190512 PE=4 SV=1	414725	378184	565165	594247	749405	719951	756378	664687	876372	759594	702383	818255		4.93667e-05	4.99421e-05	4.9738e-05	4.66886e-05	4.79444e-05	4.76337e-05	4.89896e-05	4.76666e-05	5.20186e-05	5.07045e-05	4.64003e-05	4.76512e-05		0.945752	0.992362	1.0271		0.959999	0.954438	0.929081		0.957693	1.04585	0.958046		0.954481	0.997551	0.971408		0.00862508	0.9338	0.426959
Q55F81	Uncharacterized protein OS=Dictyostelium discoideum OX=44689 GN=DDB0189872 PE=4 SV=1	121328	119474	182689	167977	222921	201995	230181	219440	251729	224860	182320	251224		1.44422e-05	1.4856e-05	1.42867e-05	1.47497e-05	1.34516e-05	1.41009e-05	1.58359e-05	1.45059e-05	1.35026e-05	1.43328e-05	1.53186e-05	1.463e-05		1.02129	1.0965	0.992421		0.90547	0.976439	1.03114		0.98699	0.945117	1.02403		0.97125	1.00602	1.01587		0.489092	0.908453	0.314256
Q55FN8	AB hydrolase-1 domain-containing protein OS=Dictyostelium discoideum OX=44689 GN=DDB0189721 PE=4 SV=1	736919	687446	993552	1.04019e+06	1.70216e+06	1.68273e+06	1.81027e+06	1.66047e+06	2.0032e+06	1.89996e+06	1.57314e+06	1.9533e+06		8.77189e-05	0.000113436	0.00011369	8.48686e-05	0.00011206	0.000119145	8.61232e-05	0.000114082	0.000116507	8.87548e-05	0.000115914	0.000113751		0.967506	0.981808	1.01181		0.987872	1.0057	1.02184		1.04798	1.02477	1.00053		1.00112	1.00409	1.01139		0.887489	0.673396	0.231853
Q54BH7	Nicotinamidase OS=Dictyostelium discoideum OX=44689 GN=pncA PE=3 SV=1	320364	294828	464713	388002	426253	444359	461829	425359	525548	497519	416591	476543		3.81344e-05	2.84065e-05	2.98272e-05	3.6398e-05	2.95916e-05	3.11991e-05	4.02823e-05	2.91043e-05	3.08528e-05	3.31065e-05	2.96933e-05	2.77516e-05		0.954465	1.05632	0.868152		1.04172	1.02457	1.0453		1.046	1.03439	0.930412		1.01406	1.03843	0.947955		0.811259	0.098885	0.399194
Q54G81	separase OS=Dictyostelium discoideum OX=44689 GN=DDB0188839 PE=4 SV=1	1811.16	0	1573.98	1036.84	3023.63	1267.07	2103.16	2146.68	2216.46	2524.99	1741.29	1712.11		2.15591e-07	2.01502e-07	1.25794e-07	0	8.43793e-08	1.5834e-07	1.36436e-07	1.32541e-07	1.2896e-07	8.84693e-08	1.49855e-07	9.97049e-08		0	0.632847	0.410358		0.418752	0.657763	0.743689		1.25873	1.02517	0.792607		0.559161	0.771928	0.648885		0.299794	0.203208	0.153191
F0Z9H4	Plasma membrane ATPase OS=Dictyostelium purpureum OX=5786 GN=DICPUDRAFT_147817 PE=3 SV=1	2.07336e+06	1.92549e+06	2.79462e+06	2.61192e+06	2.58725e+06	2.44494e+06	3.21277e+06	3.22411e+06	2.91591e+06	2.58401e+06	2.72264e+06	3.90686e+06		0.000246802	0.00017242	0.000165491	0.000237712	0.000162818	0.000162042	0.000242244	0.000202468	0.000201639	0.000222864	0.000225067	0.000227516		0.963169	0.981532	0.903009		0.944311	1.17427	1.30534		0.979158	1.21843	1.3748		0.962213	1.12474	1.19438		0.0645062	0.246467	0.382278
Q54MJ8	Uncharacterized protein OS=Dictyostelium discoideum OX=44689 GN=DDB0186737 PE=4 SV=1	94270.2	88957.9	131451	121005	179694	162918	196794	169843	195073	188708	142174	204878		1.12214e-05	1.19752e-05	1.10713e-05	1.09823e-05	1.08494e-05	1.18338e-05	1.13944e-05	1.24019e-05	1.05294e-05	1.03248e-05	1.18563e-05	1.19311e-05		0.97869	1.01542	0.920101		0.905987	1.03563	0.990073		1.06887	0.951059	1.07766		0.984516	1.0007	0.995946		0.748058	0.95302	0.928
Q7KWL8	DPH-type MB domain-containing protein OS=Dictyostelium discoideum OX=44689 GN=DDB0217888 PE=4 SV=1	5583.45	4987.33	9294.56	7986.42	12887.1	12377.5	12429.2	11204.4	11791	12936.7	10365.8	13206		6.64623e-07	8.58826e-07	6.6919e-07	6.15711e-07	8.2427e-07	8.11251e-07	8.05671e-07	7.83286e-07	7.67689e-07	6.81446e-07	7.82152e-07	7.69053e-07		0.926405	1.21222	1.02531		0.959763	0.912043	0.910722		1.21229	1.14719	1.14923		1.03282	1.09049	1.02842		0.780577	0.496039	0.818137
F0ZT68	Ribonucleoside-diphosphate reductase OS=Dictyostelium purpureum OX=5786 GN=DICPUDRAFT_49298 PE=3 SV=1	963200	898810	1.30264e+06	1.28203e+06	1.89323e+06	1.65542e+06	1.80714e+06	1.64294e+06	1.83754e+06	1.79002e+06	1.43335e+06	1.89715e+06		0.000114654	0.000126169	0.000104288	0.000110962	0.000110241	0.000112251	0.000112916	0.000113885	0.000106154	0.00010939	0.00011469	0.000110481		0.967802	0.984837	0.954087		0.873753	0.90264	0.909017		1.07635	1.01789	1.05938		0.972636	0.968456	0.97416		0.629928	0.440564	0.566892
F1A2Y8	non-specific serine/threonine protein kinase OS=Dictyostelium purpureum OX=5786 GN=DICPUDRAFT_58802 PE=3 SV=1	291274	280991	387914	383392	465254	489736	541659	466313	503960	515913	415553	530780		3.46717e-05	3.10056e-05	2.8602e-05	3.46897e-05	3.26135e-05	3.23526e-05	3.36252e-05	3.41352e-05	3.07759e-05	3.27132e-05	3.25522e-05	3.09101e-05		1.00052	0.969818	0.943513		1.05186	1.10094	1.04988		1.13113	1.07601	1.0807		1.06117	1.04892	1.0247		0.239329	0.378021	0.677935
Q54YZ1	Neuroblastoma-amplified sequence N-terminal domain-containing protein OS=Dictyostelium discoideum OX=44689 GN=DDB0204358 PE=4 SV=1	676240	617477	905670	932967	1.35929e+06	1.36514e+06	1.4095e+06	1.27129e+06	1.4761e+06	1.41809e+06	1.17801e+06	1.48046e+06		8.0496e-05	9.0586e-05	8.37751e-05	7.62306e-05	9.091e-05	8.89277e-05	7.85053e-05	8.88265e-05	8.72438e-05	7.9606e-05	8.87458e-05	8.62149e-05		0.947012	0.97527	0.988944		1.00358	0.980576	0.979686		1.06151	1.04141	1.02912		1.00403	0.999084	0.999251		0.895572	0.962808	0.947354
Q54EK8	ANK_REP_REGION domain-containing protein OS=Dictyostelium discoideum OX=44689 GN=DDB0183912 PE=4 SV=1	490533	425523	635578	672777	1.01649e+06	977573	1.01741e+06	981113	1.15207e+06	1.03178e+06	905662	1.14187e+06		5.83904e-05	6.77415e-05	6.5385e-05	5.25329e-05	6.51004e-05	6.47025e-05	5.50932e-05	6.41166e-05	6.70734e-05	5.74051e-05	6.84892e-05	6.64968e-05		0.899685	0.943533	0.983126		0.961013	0.946489	1.01104		0.989561	1.02582	1.017		0.950086	0.971948	1.00372		0.17965	0.416987	0.696508
F0ZDX5	Uncharacterized protein OS=Dictyostelium purpureum OX=5786 GN=DICPUDRAFT_76541 PE=4 SV=1	4.20824e+06	3.7041e+06	4.89507e+06	5.07357e+06	4.83564e+06	4.49603e+06	4.36483e+06	4.19192e+06	6.85349e+06	5.29729e+06	4.33799e+06	5.53116e+06		0.000500926	0.000322258	0.000388965	0.00045729	0.000299408	0.00033219	0.000424315	0.00027507	0.000321272	0.000432905	0.000292628	0.000322108		0.912888	0.84706	0.864209		0.929094	0.85357	0.908054		0.854034	0.825966	0.828114		0.898672	0.842199	0.866792		0.0532079	0.0181176	0.0490056
Q54H18	LisH domain-containing protein OS=Dictyostelium discoideum OX=44689 GN=DDB0188563 PE=4 SV=1	739118	702988	1.01953e+06	1.06652e+06	1.21579e+06	1.23156e+06	1.27403e+06	1.21463e+06	1.40732e+06	1.33495e+06	1.12315e+06	1.3203e+06		8.79807e-05	8.10234e-05	7.98717e-05	8.67874e-05	8.20143e-05	8.37141e-05	8.8375e-05	8.02886e-05	8.31808e-05	9.10017e-05	8.47906e-05	7.68879e-05		0.986437	1.00448	1.03434		1.01223	0.990932	1.0465		1.04811	1.04143	0.962643		1.01559	1.01228	1.01449		0.492829	0.49775	0.613042
Q54NA7	CP-type G domain-containing protein OS=Dictyostelium discoideum OX=44689 GN=DDB0186477 PE=4 SV=1	889068	865786	1.31473e+06	1.30791e+06	1.62969e+06	1.74472e+06	1.88923e+06	1.66694e+06	1.91656e+06	1.80402e+06	1.60983e+06	1.91804e+06		0.00010583	0.000108606	0.000108773	0.000106886	0.000116188	0.000113129	0.000113963	0.000119058	0.000119224	0.000111598	0.000116365	0.000111698		1.00997	1.07685	1.05451		1.06981	1.09624	1.07144		1.04005	1.09608	1.02689		1.03994	1.08973	1.05095		0.148249	0.00631422	0.0596393
Q54WQ4	Gamma-glutamylcyclotransferase AIG2-like domain-containing protein OS=Dictyostelium discoideum OX=44689 GN=DDB_G0279499 PE=4 SV=1	292936	297970	470201	447777	604831	656720	634974	587168	696914	603414	551859	657799		3.48696e-05	4.03073e-05	3.95529e-05	3.67858e-05	4.37336e-05	3.78397e-05	4.0758e-05	4.00159e-05	4.08708e-05	3.82068e-05	4.09888e-05	3.83071e-05		1.05495	1.16887	1.09571		1.085	0.992769	1.01691		0.956685	1.03332	0.968501		1.03221	1.06499	1.02704		0.510806	0.339153	0.558591
Q54VT1	Uncharacterized protein OS=Dictyostelium discoideum OX=44689 GN=DDB0206409 PE=4 SV=1	71957.5	65442.9	106871	118260	163674	162999	190527	169739	152627	158397	149242	148211		8.56543e-06	1.09076e-05	8.66226e-06	8.07925e-06	1.08548e-05	9.93298e-06	9.26381e-06	1.20069e-05	1.10529e-05	1.00906e-05	1.18491e-05	8.63109e-06		0.94324	1.08153	1.17806		0.995153	1.10078	1.08631		1.1467	1.27598	0.996401		1.02836	1.15276	1.08692		0.689747	0.111757	0.215605
Q54FY2	Aldehyde dehydrogenase OS=Dictyostelium discoideum OX=44689 GN=DDB0231474 PE=3 SV=1	842954	834101	1.27615e+06	1.30592e+06	1.02267e+07	1.03932e+07	1.05643e+07	9.63757e+06	1.2687e+07	1.13034e+07	9.37572e+06	1.19366e+07		0.000100341	0.00068153	0.000720042	0.000102974	0.000692128	0.00070883	0.000110619	0.000665757	0.000694367	0.000111428	0.000672776	0.00069513		1.02624	1.10243	1.1105		1.01555	0.976857	0.987156		0.98443	0.964343	0.965403		1.00874	1.01454	1.02102		0.925477	0.434767	0.544835
Q54W21	Uncharacterized protein OS=Dictyostelium discoideum OX=44689 GN=DDB_G0279963 PE=3 SV=1	385905	361880	471669	522140	832115	869779	940717	841411	1.01886e+06	901660	780088	990583		4.5936e-05	5.54541e-05	5.78246e-05	4.46759e-05	5.79221e-05	5.65426e-05	4.08852e-05	5.92836e-05	5.77735e-05	4.45519e-05	5.87369e-05	5.76868e-05		0.972568	0.890047	0.969868		1.0445	1.06906	1.0592		0.977829	0.999116	0.997617		0.998301	0.986074	1.00889		0.985976	0.884106	0.71485
F0ZWZ2	1,4-alpha-glucan branching enzyme OS=Dictyostelium purpureum OX=5786 GN=DICPUDRAFT_50145 PE=3 SV=1	948013	1.01078e+06	1.44894e+06	1.35953e+06	3.49506e+06	3.37782e+06	3.62688e+06	3.27502e+06	4.20125e+06	3.76436e+06	3.16646e+06	4.02465e+06		0.000112846	0.000232919	0.00023844	0.000124786	0.000224942	0.000236061	0.000125597	0.000228565	0.000234509	0.000116002	0.000228622	0.000234376		1.1058	1.11299	1.02797		0.965754	0.981305	0.98155		0.990023	0.983514	0.98296		1.02053	1.02594	0.997493		0.937174	0.81631	0.551763
F0ZKI7	tryptophan--tRNA ligase OS=Dictyostelium purpureum OX=5786 GN=DICPUDRAFT_33261 PE=3 SV=1	349617	357914	569386	544467	926377	965999	982872	844610	1.03911e+06	964998	837357	1.04217e+06		4.16165e-05	6.17359e-05	5.89739e-05	4.41863e-05	6.43297e-05	6.05144e-05	4.93556e-05	6.19402e-05	6.20148e-05	4.6457e-05	5.89603e-05	6.0691e-05		1.06175	1.18596	1.11631		1.04201	1.00331	0.95504		1.02612	1.05156	1.02912		1.04329	1.08028	1.03349		0.0232931	0.237545	0.625995
F0ZFU8	Aminopeptidase P N-terminal domain-containing protein OS=Dictyostelium purpureum OX=5786 GN=DICPUDRAFT_54167 PE=4 SV=1	2.41393e+06	2.24134e+06	3.55931e+06	3.40742e+06	5.73699e+06	5.38549e+06	6.43388e+06	5.34313e+06	6.61373e+06	5.61829e+06	5.21983e+06	6.76554e+06		0.000287342	0.000382326	0.000375358	0.000276705	0.000358641	0.000352319	0.000308528	0.000405461	0.000386581	0.00029074	0.000372991	0.000393992		0.962981	1.07373	1.01183		0.93805	1.06051	0.975583		0.938622	1.0299	1.04964		0.946551	1.05471	1.01235		0.0459373	0.0374804	0.652845
Q75JE7	Uncharacterized protein OS=Dictyostelium discoideum OX=44689 GN=DDB0168497 PE=4 SV=1	842721	830792	1.209e+06	1.22443e+06	3.91881e+06	3.8803e+06	3.93706e+06	3.56213e+06	4.47686e+06	4.21e+06	3.46499e+06	4.16943e+06		0.000100313	0.000261159	0.000254081	0.000102565	0.000258404	0.000264006	0.000104799	0.000248112	0.000256618	0.000104475	0.000248664	0.000242808		1.02245	1.04472	1.04149		0.989453	0.950044	0.952157		1.03906	1.00998	0.955629		1.01699	1.00158	0.983092		0.484013	0.752031	0.347029
Q55EG0	Uncharacterized protein OS=Dictyostelium discoideum OX=44689 GN=DDB0190124 PE=4 SV=1	155212	145556	240036	246833	468980	436323	450751	393149	521863	484125	420376	502545		1.84756e-05	3.12539e-05	2.9618e-05	1.79696e-05	2.90565e-05	3.03592e-05	2.08068e-05	2.84061e-05	3.11331e-05	2.10612e-05	2.74448e-05	2.92658e-05		0.972612	1.12618	1.13994		0.92969	0.908883	0.878123		1.02503	1.05115	0.988108		0.975776	1.02874	1.00206		0.522718	0.85515	0.802957
Q54EK0	RING-type domain-containing protein OS=Dictyostelium discoideum OX=44689 GN=vacA2 PE=3 SV=1	819037	788486	1.07139e+06	1.11416e+06	1.53779e+06	1.51451e+06	1.53918e+06	1.42917e+06	1.75118e+06	1.58654e+06	1.41939e+06	1.71692e+06		9.74938e-05	0.000102482	9.93874e-05	9.73425e-05	0.000100857	9.94906e-05	9.28706e-05	9.69984e-05	0.00010512	9.50667e-05	9.97671e-05	9.99853e-05		0.998448	0.952579	0.975105		0.984147	0.946492	0.97351		1.00104	1.05768	1.00602		0.994545	0.985584	0.984877		0.40932	0.724955	0.289088
Q54U83	Nudix hydrolase domain-containing protein OS=Dictyostelium discoideum OX=44689 GN=DDB0204089 PE=3 SV=1	3.70098e+06	3.41132e+06	5.32269e+06	5.48599e+06	6.69429e+06	6.93859e+06	7.39382e+06	7.07357e+06	7.34119e+06	7.1786e+06	6.48028e+06	8.42852e+06		0.000440545	0.000446123	0.000416645	0.000421144	0.000462069	0.000450166	0.000461381	0.000465956	0.00047993	0.000468095	0.000493789	0.000490837		0.955962	1.0473	1.06254		1.03574	1.04446	1.10685		1.08045	1.15189	1.17807		1.02405	1.08122	1.11582		0.585559	0.136633	0.066318
Q55FP7	FAD dependent oxidoreductase domain-containing protein OS=Dictyostelium discoideum OX=44689 GN=DDB0189713 PE=4 SV=1	1.49476e+06	1.38561e+06	1.98434e+06	2.01003e+06	2.66571e+06	2.64286e+06	2.99363e+06	2.70133e+06	3.04786e+06	2.95991e+06	2.47072e+06	3.11428e+06		0.000177928	0.000177649	0.000172979	0.00017106	0.000175999	0.000185614	0.000172007	0.000188657	0.000182981	0.000171507	0.000188573	0.000181361		0.961399	0.966717	0.963909		0.99071	1.06197	1.06149		1.07304	1.05782	1.04845		1.00838	1.02884	1.02462		0.835829	0.455852	0.510391
Q86I35	Uncharacterized protein OS=Dictyostelium discoideum OX=44689 GN=DDB0217618 PE=4 SV=1	105569	110753	164700	150107	184356	193147	208823	194300	219536	194937	186199	220240		1.25664e-05	1.22859e-05	1.24596e-05	1.3673e-05	1.28624e-05	1.22244e-05	1.42765e-05	1.316e-05	1.37899e-05	1.2808e-05	1.35636e-05	1.28257e-05		1.08806	1.13609	1.01922		1.04692	1.07114	1.104		0.98112	1.10677	1.02938		1.0387	1.10466	1.05087		0.341655	0.0326411	0.194219
Q54QK2	AB hydrolase-1 domain-containing protein OS=Dictyostelium discoideum OX=44689 GN=DDB0185681 PE=4 SV=1	405383	436893	578171	562228	1.02535e+06	1.10545e+06	1.20184e+06	1.07523e+06	1.19222e+06	1.11702e+06	1.07073e+06	1.19887e+06		4.82546e-05	6.83314e-05	6.76637e-05	5.39366e-05	7.36163e-05	7.00473e-05	5.0117e-05	7.57393e-05	7.92988e-05	4.79724e-05	7.50591e-05	6.98163e-05		1.11775	1.0386	0.994151		1.07734	1.10841	1.09846		1.03523	1.17195	1.03181		1.07677	1.10632	1.04147		0.0504775	0.13282	0.297796
Q54RK7	Sister chromatid cohesion protein OS=Dictyostelium discoideum OX=44689 GN=DDB0185354 PE=3 SV=1	26349.4	36066.6	52502.6	50945.6	83548.2	83037	85893.9	77262	86667.6	80803.2	69326.3	87641.8		3.1365e-06	5.56785e-06	4.91876e-06	4.4526e-06	5.52976e-06	5.06712e-06	4.55103e-06	5.413e-06	5.13432e-06	4.34697e-06	5.39347e-06	5.10384e-06		1.41961	1.45099	1.38593		0.99316	0.972189	0.968682		1.03016	1.04382	1.03763		1.14764	1.15567	1.13075		0.378471	0.408199	0.429988
Q86KA1	Ribosomal protein L7/L12 C-terminal domain-containing protein OS=Dictyostelium discoideum OX=44689 GN=DDB0167610 PE=4 SV=1	2.70128e+06	3.02173e+06	4.05689e+06	4.09793e+06	7.94938e+06	7.57472e+06	8.73009e+06	5.61522e+06	8.92975e+06	7.90256e+06	6.59802e+06	9.25385e+06		0.000321546	0.000529765	0.000506802	0.000373047	0.00050443	0.000495565	0.00035166	0.000550167	0.00048865	0.000349658	0.000391985	0.000538899		1.16017	1.09365	1.08743		0.952177	1.03851	0.739922		0.977826	0.964183	1.06333		1.03006	1.03212	0.963561		0.85263	0.540365	0.689498
Q54CW1	Calponin-homology (CH) domain-containing protein OS=Dictyostelium discoideum OX=44689 GN=DDB0184511 PE=4 SV=1	6.58819e+06	6.22348e+06	9.45624e+06	9.00452e+06	8.0447e+06	7.24992e+06	7.63073e+06	6.27723e+06	7.92694e+06	7.05008e+06	6.2958e+06	7.63617e+06		0.000784223	0.000536118	0.000449889	0.00076832	0.000482801	0.000442106	0.000819687	0.000480886	0.000466267	0.000768316	0.000438199	0.000444694		0.979721	1.04522	0.979716		0.90055	0.896978	0.817355		0.982701	1.03641	0.988453		0.954324	0.992869	0.928508		0.208654	0.971072	0.308256
Q555M9	Uncharacterized protein OS=Dictyostelium discoideum OX=44689 GN=DDB0217510 PE=4 SV=1	75997.6	75550	112105	101966	166647	168754	198017	157554	192990	172855	155465	188670		9.04634e-06	1.11057e-05	1.0953e-05	9.32702e-06	1.1238e-05	1.08396e-05	9.71748e-06	1.2479e-05	1.15138e-05	8.7003e-06	1.09984e-05	1.09872e-05		1.03103	1.07419	0.961748		1.01191	1.12365	0.990341		0.989648	1.0512	1.00312		1.01086	1.08301	0.98507		0.476458	0.0761677	0.335021
Q54IB4	MRP-S28 domain-containing protein OS=Dictyostelium discoideum OX=44689 GN=DDB0219389 PE=4 SV=1	107270	106046	168366	187147	285941	288543	301284	291393	340078	322338	276292	339355		1.27689e-05	1.90558e-05	1.93009e-05	1.30919e-05	1.92152e-05	2.02136e-05	1.45943e-05	1.89868e-05	2.04622e-05	1.59684e-05	2.03414e-05	1.97624e-05		1.0253	1.14296	1.25058		1.00836	0.996379	1.06747		1.04729	1.06017	1.02391		1.02698	1.0665	1.11398		0.179085	0.221778	0.179074
Q550D3	Uncharacterized protein OS=Dictyostelium discoideum OX=44689 GN=DDB0217925 PE=4 SV=1	18385.7	15211.2	22821.1	21715.3	29523.6	30301.2	30195	28849	32158	33790	28110.9	34584.6		2.18853e-06	1.96752e-06	1.82511e-06	1.87789e-06	2.01787e-06	2.11895e-06	1.97818e-06	1.90288e-06	2.0819e-06	1.85287e-06	2.01388e-06	2.01404e-06		0.858059	0.903884	0.846625		1.02559	0.967146	1.02356		1.161	1.1407	1.10352		1.01488	1.00391	0.991236		0.955001	0.968919	0.850632
F0ZPQ0	PH domain-containing protein OS=Dictyostelium purpureum OX=5786 GN=DICPUDRAFT_94884 PE=4 SV=1	288792	294724	336701	387467	516976	562994	529007	476894	633516	620088	461175	627979		3.43763e-05	3.44525e-05	3.59548e-05	3.63851e-05	3.7492e-05	3.88853e-05	2.91859e-05	3.33378e-05	3.41547e-05	3.30609e-05	3.32909e-05	3.65705e-05		1.05844	0.849014	0.961735		1.08822	0.967646	0.966284		1.08151	0.949934	1.01712		1.07606	0.922198	0.981714		0.0147753	0.165206	0.422144
Q54EP5	Uncharacterized protein OS=Dictyostelium discoideum OX=44689 GN=DDB0183878 PE=4 SV=1	18975.8	17206.7	23239.5	23250.5	48217.6	49904.7	53186.9	42880.5	51265.2	48175	45322.8	51526.5		2.25878e-06	3.21333e-06	2.90952e-06	2.12425e-06	3.32336e-06	3.02102e-06	2.01445e-06	3.35182e-06	3.35661e-06	1.98386e-06	2.99339e-06	3.00066e-06		0.940443	0.891833	0.878291		1.03424	1.0431	0.931552		1.03832	1.15366	1.03132		1.00434	1.02953	0.947056		0.756743	0.62684	0.359073
F0ZSP7	RBR-type E3 ubiquitin transferase OS=Dictyostelium purpureum OX=5786 GN=DICPUDRAFT_92487 PE=4 SV=1	203243	187360	276612	248103	336519	323109	371104	333219	369005	359492	281053	380070		2.41929e-05	2.24264e-05	2.09427e-05	2.31305e-05	2.15171e-05	2.25435e-05	2.39773e-05	2.33868e-05	2.08148e-05	2.11695e-05	2.32612e-05	2.21334e-05		0.956085	0.991087	0.875031		0.959453	1.04283	1.03723		1.07644	0.993895	1.05686		0.997327	1.00927	0.989705		0.89927	0.641155	0.828293
Q55BV8	Cleavage/polyadenylation specificity factor A subunit N-terminal domain-containing protein OS=Dictyostelium discoideum OX=44689 GN=DDB0190983 PE=4 SV=1	274360	271316	393984	397274	612843	618424	645374	639322	658738	622192	571727	728425		3.26583e-05	4.08413e-05	3.73863e-05	3.34953e-05	4.11833e-05	3.90173e-05	3.41513e-05	4.06712e-05	4.23422e-05	3.38977e-05	4.46296e-05	4.242e-05		1.02563	1.04572	1.03795		1.00837	0.995837	1.09276		1.04363	1.13256	1.13464		1.02588	1.05804	1.08845		0.130048	0.3	0.0952827
Q54CR2	phosphatidylserine decarboxylase OS=Dictyostelium discoideum OX=44689 GN=DDB0184541 PE=4 SV=1	97221.5	90677	140282	128250	171788	166101	180801	154033	209205	170305	143476	184405		1.15727e-05	1.14484e-05	1.18733e-05	1.11945e-05	1.10613e-05	1.06797e-05	1.216e-05	1.1394e-05	1.06259e-05	1.0943e-05	1.07526e-05	1.07388e-05		0.967319	1.05074	0.945589		0.966192	0.995256	0.939231		0.899474	0.894938	0.904452		0.944328	0.980312	0.929757		0.137038	0.701032	0.0353565
Q54L59	Nudix hydrolase domain-containing protein OS=Dictyostelium discoideum OX=44689 GN=DDB0187173 PE=4 SV=1	58755	55597.8	80329.6	81508.4	154860	169041	165110	155529	170785	174694	134418	180050		6.99388e-06	1.03202e-05	9.69278e-06	6.86382e-06	1.12571e-05	1.09549e-05	6.96314e-06	1.04052e-05	9.95503e-06	6.95475e-06	1.08571e-05	1.04852e-05		0.981404	0.995605	0.994406		1.09078	1.00823	1.05202		1.13022	1.02706	1.08176		1.06747	1.0103	1.04273		0.242651	0.341279	0.222435
Q54MJ2	TYR_PHOSPHATASE_2 domain-containing protein OS=Dictyostelium discoideum OX=44689 GN=DDB0186743 PE=3 SV=1	308060	312565	442707	486742	660152	643027	653021	607665	696008	700787	557528	686699		3.66698e-05	4.39941e-05	3.95015e-05	3.85877e-05	4.28217e-05	4.39459e-05	3.83748e-05	4.11531e-05	4.12906e-05	4.15315e-05	4.24197e-05	3.999e-05		1.0523	1.0465	1.13258		0.973352	0.935425	0.964214		1.11251	1.04529	1.01237		1.04606	1.00907	1.03639		0.398372	0.899845	0.575343
Q54XB2	DRIM domain-containing protein OS=Dictyostelium discoideum OX=44689 GN=DDB0205024 PE=4 SV=1	1.07967e+06	1.29727e+06	1.75004e+06	1.87689e+06	2.56303e+06	2.64319e+06	2.78382e+06	2.6721e+06	2.98822e+06	2.8628e+06	2.46462e+06	3.00745e+06		0.000128518	0.000170807	0.000169594	0.000160155	0.00017602	0.000179525	0.000151697	0.000175436	0.00018253	0.000160147	0.000186533	0.000175139		1.24617	1.18036	1.24611		1.03052	1.0271	1.09207		1.05855	1.07627	1.03269		1.11175	1.09458	1.12362		0.195349	0.126984	0.14581
Q54P74	Uncharacterized protein OS=Dictyostelium discoideum OX=44689 GN=DDB0186170 PE=4 SV=1	52373.9	39051.1	54907.9	55874.1	69922.1	72052.3	72529.9	70630.3	79621.7	76108.4	66720.1	89196		6.23431e-06	4.65977e-06	4.51888e-06	4.82105e-06	4.79825e-06	4.77271e-06	4.75953e-06	4.57081e-06	4.9413e-06	4.76749e-06	4.93053e-06	5.19434e-06		0.773309	0.763441	0.764718		1.02972	0.980909	1.05811		1.05617	1.09348	1.14948		0.953066	0.945943	0.990767		0.59138	0.571185	0.816439
Q54H23	Lysosomal Pro-Xaa carboxypeptidase OS=Dictyostelium discoideum OX=44689 GN=DDB0188558 PE=3 SV=1	598119	555006	918099	797408	1.01492e+06	865795	939231	889636	1.19355e+06	1.02339e+06	875600	1.15258e+06		7.11969e-05	6.76369e-05	6.77389e-05	6.85182e-05	5.76567e-05	6.41759e-05	7.95827e-05	5.919e-05	6.48471e-05	6.80393e-05	6.21034e-05	6.71205e-05		0.962376	1.11778	0.95565		0.852445	0.875114	0.918188		0.947402	0.95731	0.990871		0.920741	0.983402	0.954903		0.143153	0.860814	0.160307
Q54RN9	CUE domain-containing protein OS=Dictyostelium discoideum OX=44689 GN=DDB0185319 PE=4 SV=1	243865	233173	403060	372142	743210	576614	414221	543666	770669	492465	358425	691224		2.90283e-05	4.95292e-05	4.37388e-05	2.87864e-05	3.8399e-05	3.08822e-05	3.49381e-05	2.61041e-05	2.6545e-05	3.17533e-05	3.79521e-05	4.02536e-05		0.991664	1.20358	1.09387		0.77528	0.527044	0.766256		0.706059	0.606898	0.920317		0.824334	0.779175	0.926815		0.177477	0.324199	0.425266
F0ZPW8	BZIP domain-containing protein OS=Dictyostelium purpureum OX=5786 GN=bzpQ PE=4 SV=1	416706	394335	560755	565691	940448	946188	1.01804e+06	973772	1.05195e+06	1.00303e+06	906535	1.02262e+06		4.96024e-05	6.26737e-05	5.97025e-05	4.86826e-05	6.30104e-05	6.28993e-05	4.86074e-05	6.41562e-05	6.71381e-05	4.82679e-05	6.79767e-05	5.95525e-05		0.981456	0.979941	0.973097		1.00537	1.02366	1.08461		1.05355	1.12454	0.997488		1.01346	1.04271	1.0184		0.548656	0.401794	0.596984
F0ZV77	RNA helicase OS=Dictyostelium purpureum OX=5786 GN=DICPUDRAFT_155915 PE=3 SV=1	206263	198620	293045	308266	334622	336745	386533	371934	351061	366310	333668	424013		2.45525e-05	2.23e-05	1.99242e-05	2.45207e-05	2.24252e-05	2.29711e-05	2.54018e-05	2.43592e-05	2.47115e-05	2.6303e-05	2.59638e-05	2.46924e-05		0.998705	1.03459	1.0713		1.00561	1.09234	1.1643		1.15292	1.24027	1.23932		1.05241	1.1224	1.1583		0.405488	0.158516	0.061313
F0ZRD8	ATP-dependent RNA helicase OS=Dictyostelium purpureum OX=5786 GN=DICPUDRAFT_154460 PE=3 SV=1	55423.4	56269.2	85654.9	86046.9	107153	96758.7	112508	105010	127535	101682	90257.4	128460		6.59731e-06	7.14093e-06	7.23819e-06	6.94672e-06	6.44354e-06	6.37642e-06	7.42474e-06	7.09022e-06	6.68448e-06	7.34201e-06	7.33052e-06	7.48091e-06		1.05296	1.12542	1.11288		0.90234	0.9929	1.02655		0.880941	0.923501	1.03353		0.945414	1.01394	1.05765		0.399111	0.870841	0.156757
Q54Q33	Ras-associating domain-containing protein OS=Dictyostelium discoideum OX=44689 GN=DDB0218581 PE=4 SV=1	72479.3	65428.3	64100.6	81091.9	65162.3	61019.8	69762.6	71309.6	68430.3	59477.9	52071.4	79649.5		8.62755e-06	4.34257e-06	3.88372e-06	8.07744e-06	4.06355e-06	3.72983e-06	5.55637e-06	4.39641e-06	3.85642e-06	6.91921e-06	4.97796e-06	4.6384e-06		0.936239	0.644027	0.801991		0.935748	1.0124	1.14632		0.960374	0.99297	1.19432		0.94412	0.883132	1.04754		0.107251	0.42775	0.906857
Q54Q32	Uncharacterized protein OS=Dictyostelium discoideum OX=44689 GN=DDB0185860 PE=4 SV=1	390318	417905	607201	616413	969900	952968	962533	927924	1.00894e+06	1.01612e+06	954493	1.00173e+06		4.64613e-05	6.46364e-05	5.72616e-05	5.15924e-05	6.34619e-05	6.37205e-05	5.26335e-05	6.06585e-05	7.06899e-05	5.25958e-05	6.47762e-05	5.83361e-05		1.11044	1.13284	1.13203		0.981829	0.938456	1.00216		1.1128	1.23451	1.01877		1.06835	1.10194	1.05099		0.278292	0.410668	0.31891
Q54JK6	DUF155 domain-containing protein OS=Dictyostelium discoideum OX=44689 GN=DDB0187723 PE=3 SV=1	1.34942e+06	1.28637e+06	1.97226e+06	2.01791e+06	2.68197e+06	2.69445e+06	2.69669e+06	2.6756e+06	2.96604e+06	2.86869e+06	2.51938e+06	2.89684e+06		0.000160628	0.000178733	0.000168336	0.000158809	0.000179434	0.000179894	0.00017096	0.000169944	0.000186586	0.00017218	0.000186777	0.000168698		0.988675	1.06432	1.07191		1.00393	0.95083	1.04501		1.06866	1.10841	1.00215		1.02042	1.04119	1.03969		0.485745	0.497436	0.181687
F0ZU55	leucine--tRNA ligase OS=Dictyostelium purpureum OX=5786 GN=DICPUDRAFT_81646 PE=3 SV=1	1.59392e+06	1.54084e+06	2.22204e+06	2.14923e+06	3.04665e+06	3.12499e+06	3.26141e+06	2.91677e+06	3.47677e+06	3.41295e+06	2.87792e+06	3.31604e+06		0.000189732	0.000203036	0.000197322	0.000190224	0.000208105	0.000214024	0.000192611	0.000205533	0.000213139	0.000183384	0.000203613	0.00019311		1.00259	1.01517	0.966541		1.02497	1.0123	1.00284		1.08464	1.08016	0.978653		1.0374	1.03588	0.982678		0.263878	0.247947	0.245564
F0ZF27	EF-hand domain-containing protein OS=Dictyostelium purpureum OX=5786 GN=DICPUDRAFT_149947 PE=3 SV=1	2.71818e+06	2.69723e+06	3.64833e+06	3.57358e+06	4.82481e+06	4.64271e+06	4.9509e+06	4.3464e+06	5.66831e+06	5.07902e+06	4.17115e+06	5.53338e+06		0.000323557	0.000321537	0.000321702	0.000332987	0.000309176	0.000318502	0.000316245	0.000312004	0.000308916	0.000304918	0.000303412	0.000322237		1.02914	0.9774	0.942394		0.961558	0.970352	0.943632		0.990055	0.960255	1.00166		0.993586	0.969336	0.962563		0.777024	0.0249316	0.195648
Q55D58	FHF complex subunit HOOK interacting protein C-terminal domain-containing protein OS=Dictyostelium discoideum OX=44689 GN=DDB0190549 PE=3 SV=1	382241	385763	529883	539032	820158	779968	906865	739541	882887	814135	691237	876217		4.54999e-05	5.46572e-05	5.01077e-05	4.76244e-05	5.19412e-05	5.10539e-05	4.59313e-05	5.71503e-05	5.11931e-05	4.59932e-05	5.16256e-05	5.10267e-05		1.04669	1.00948	1.01084		0.950308	1.04561	0.944534		1.01888	1.02166	1.01834		1.00529	1.02559	0.991239		0.942732	0.159084	0.708395
Q552I9	Uncharacterized protein OS=Dictyostelium discoideum OX=44689 GN=DDB0217762 PE=3 SV=1	160544	157912	216218	227243	297254	297523	342900	288313	358208	321419	264947	333559		1.91103e-05	1.98097e-05	2.03299e-05	1.9495e-05	1.98132e-05	2.0156e-05	1.87422e-05	2.16094e-05	1.9622e-05	1.93897e-05	2.01264e-05	1.94249e-05		1.02013	0.980738	1.01462		1.00018	1.09085	1.01599		0.991447	0.96518	0.955484		1.00392	1.01226	0.995363		0.70691	0.787746	0.821394
Q54FX0	SAM-dependent MTase RsmB/NOP-type domain-containing protein OS=Dictyostelium discoideum OX=44689 GN=DDB0188951 PE=3 SV=1	145408	157448	232329	227762	354249	347068	353912	358967	384809	372187	302321	397831		1.73085e-05	2.3608e-05	2.18396e-05	1.94377e-05	2.31127e-05	2.33396e-05	2.01388e-05	2.23034e-05	2.23899e-05	1.94339e-05	2.50587e-05	2.31678e-05		1.12301	1.16352	1.1228		0.979018	0.94474	1.06145		1.06868	1.0252	1.06081		1.0569	1.04449	1.08169		0.317543	0.621258	0.0222259
Q8T680	ABC transporter AbcG13 OS=Dictyostelium discoideum OX=44689 GN=abcG13 PE=4 SV=1	509280	479551	748010	776010	549138	509825	605332	654532	616542	589605	560616	860561		6.06219e-05	3.65959e-05	3.49914e-05	5.92029e-05	3.39513e-05	3.69738e-05	6.4839e-05	3.81478e-05	4.15193e-05	6.62136e-05	4.56913e-05	5.01149e-05		0.976593	1.06956	1.09224		0.927736	1.04241	1.24854		1.05665	1.18656	1.4322		0.986993	1.09951	1.25766		0.665925	0.104147	0.070297
F0ZPT7	Serine/threonine-protein phosphatase OS=Dictyostelium purpureum OX=5786 GN=DICPUDRAFT_92296 PE=3 SV=1	3.19134e+06	3.00054e+06	4.27257e+06	4.37412e+06	5.11925e+06	4.88141e+06	5.35697e+06	4.70204e+06	5.52357e+06	5.16178e+06	4.39652e+06	5.78208e+06		0.00037988	0.000341158	0.000313487	0.000370431	0.000325073	0.000323692	0.000370356	0.000337594	0.000325607	0.000373224	0.000328238	0.000336721		0.975128	0.974929	0.98248		0.95285	0.989552	0.962128		1.03255	1.03866	1.07412		0.986844	1.00105	1.00624		0.58381	0.96467	0.922931
Q86KA4	Uncharacterized protein OS=Dictyostelium discoideum OX=44689 GN=DDB0167606 PE=4 SV=1	327605	340990	476716	474453	597965	583049	601047	538075	670962	585188	522615	669108		3.89964e-05	3.98498e-05	3.808e-05	4.20969e-05	3.88276e-05	3.66968e-05	4.13228e-05	3.78778e-05	3.8705e-05	4.0483e-05	3.75617e-05	3.89656e-05		1.07951	1.05966	1.03812		0.974349	0.950514	0.942584		0.963675	1.01641	1.02326		1.00584	1.00886	1.00132		0.886823	0.818376	0.983052
F0Z8T4	Malate dehydrogenase OS=Dictyostelium purpureum OX=5786 GN=DICPUDRAFT_91190 PE=3 SV=1	1.40356e+07	1.284e+07	1.86342e+07	1.87198e+07	2.88244e+07	2.90049e+07	3.18509e+07	2.75919e+07	3.31853e+07	3.10755e+07	2.70248e+07	3.50403e+07		0.00167072	0.00192092	0.00188341	0.00158516	0.00193155	0.00194873	0.00161525	0.00200723	0.00200146	0.00159728	0.00192613	0.00204058		0.948787	0.9668	0.956041		1.00553	1.04493	1.00271		1.03468	1.06268	1.08345		0.996334	1.0248	1.01407		0.948674	0.450365	0.704165
C7G054	Small nuclear ribonucleoprotein E OS=Dictyostelium discoideum OX=44689 GN=snrpE PE=3 SV=1	368217	289988	510032	471968	806835	772958	821837	748421	947426	851848	694355	911437		4.38306e-05	5.37693e-05	5.37706e-05	3.58005e-05	5.14743e-05	5.34189e-05	4.42106e-05	5.17919e-05	5.1424e-05	4.0271e-05	5.22455e-05	5.30777e-05		0.816792	1.00867	0.918787		0.957317	0.963224	0.97166		0.993459	0.956359	0.987114		0.922523	0.976085	0.959187		0.262562	0.263594	0.152182
Q556X0	Uncharacterized protein OS=Dictyostelium discoideum OX=44689 GN=DDB0168087 PE=4 SV=1	624939	591941	796189	850789	814446	814730	864671	803400	955600	890993	776151	861014		7.43894e-05	5.42766e-05	5.42345e-05	7.3078e-05	5.42561e-05	5.58736e-05	6.90153e-05	5.44912e-05	5.74818e-05	7.25941e-05	5.60834e-05	5.01413e-05		0.982372	0.927757	0.975866		0.999623	1.00396	1.03329		1.03022	1.05988	0.924528		1.00407	0.997196	0.977894		0.915486	0.82429	0.511188
Q54IU1	CHK domain-containing protein OS=Dictyostelium discoideum OX=44689 GN=DDB0231477 PE=4 SV=1	4.28032e+06	3.79879e+06	5.77693e+06	6.02623e+06	2.24773e+07	2.22255e+07	2.32453e+07	2.15271e+07	2.7266e+07	2.43649e+07	2.03003e+07	2.55213e+07		0.000509507	0.00149794	0.00154746	0.000468979	0.00148008	0.00152791	0.000500756	0.00146491	0.00150344	0.000514192	0.00150276	0.00148624		0.920457	0.982826	1.0092		0.988081	0.977949	1.00322		0.987363	0.971551	0.960433		0.965301	0.977442	0.990949		0.0705335	0.111062	0.515203
F0ZAL9	DEAD/DEAH box helicase OS=Dictyostelium purpureum OX=5786 GN=DICPUDRAFT_45488 PE=4 SV=1	681469	640795	902582	904272	1.27834e+06	1.21855e+06	1.3593e+06	1.16743e+06	1.3947e+06	1.31567e+06	1.1834e+06	1.43666e+06		8.11184e-05	8.51917e-05	7.91556e-05	7.91093e-05	8.11478e-05	8.25046e-05	7.82376e-05	8.56628e-05	8.76428e-05	7.71576e-05	8.14952e-05	8.36641e-05		0.975233	0.964487	0.951173		0.952532	1.00553	0.95661		1.04231	1.10722	1.05696		0.990025	1.02575	0.988247		0.722326	0.609044	0.742078
F0ZHV1	Glutaryl-CoA dehydrogenase OS=Dictyostelium purpureum OX=5786 GN=DICPUDRAFT_97570 PE=3 SV=1	335994	276874	424675	423347	721867	714056	775124	649917	735306	733994	565396	755976		3.9995e-05	4.81069e-05	4.17319e-05	3.41814e-05	4.75518e-05	4.60283e-05	3.68117e-05	4.8848e-05	4.18733e-05	3.61223e-05	4.53692e-05	4.40244e-05		0.854643	0.920408	0.903172		0.988461	1.01541	0.943091		1.10295	1.00339	1.05493		0.98202	0.979734	0.967066		0.834989	0.593966	0.526753
Q54JL8	Uncharacterized protein OS=Dictyostelium discoideum OX=44689 GN=DDB_G0287967 PE=4 SV=2	579055	552714	760210	817482	1.08421e+06	1.05771e+06	1.1629e+06	992290	1.35332e+06	1.17524e+06	931911	1.23128e+06		6.89276e-05	7.22544e-05	7.68069e-05	6.82353e-05	7.0437e-05	7.36987e-05	6.58965e-05	7.32858e-05	6.90175e-05	6.97521e-05	6.92694e-05	7.1704e-05		0.989957	0.956026	1.01196		0.974847	1.01428	0.958688		0.959532	0.898584	0.933562		0.974778	0.956295	0.968071		0.115371	0.32892	0.297464
Q54PG9	MI domain-containing protein OS=Dictyostelium discoideum OX=44689 GN=DDB0186073 PE=4 SV=1	70574.7	68547.3	83326.7	88159.3	118341	127058	139123	113676	152705	128760	109180	148798		8.40083e-06	7.8865e-06	8.66666e-06	8.4625e-06	8.4613e-06	8.07446e-06	7.22293e-06	8.76747e-06	8.08592e-06	7.52225e-06	7.93543e-06	8.66528e-06		1.00734	0.859788	0.895418		1.07288	1.11171	1.0062		0.931669	0.932992	0.999841		1.00397	0.968162	0.967155		0.96911	0.679577	0.454748
F0ZMX7	Vacuolar protein sorting-associated protein 35 OS=Dictyostelium purpureum OX=5786 GN=DICPUDRAFT_48120 PE=3 SV=1	5.45068e+06	5.40279e+06	7.42874e+06	7.51668e+06	9.48665e+06	9.07173e+06	1.0192e+07	9.34492e+06	1.04561e+07	1.07109e+07	9.3148e+06	1.10567e+07		0.00064882	0.000632213	0.000593432	0.000667001	0.000604123	0.000671675	0.000643938	0.000642293	0.000689855	0.000641365	0.000652347	0.000643886		1.02802	0.992476	0.98851		0.955569	1.01594	1.03185		1.13185	1.16249	1.08502		1.03848	1.05697	1.03513		0.536381	0.395585	0.335245
Q555C0	SRR1-like domain-containing protein OS=Dictyostelium discoideum OX=44689 GN=DDB0217548 PE=3 SV=1	235969	208175	300934	319411	340033	352202	390351	357890	405010	368647	330082	437533		2.80885e-05	2.26606e-05	2.29861e-05	2.57002e-05	2.34545e-05	2.31177e-05	2.60856e-05	2.45998e-05	2.44459e-05	2.72539e-05	2.49835e-05	2.54798e-05		0.914974	0.928695	0.970289		1.03504	1.08558	1.10251		1.00572	1.06351	1.10849		0.985245	1.02593	1.06043		0.66491	0.743842	0.344755
Q54NB3	RRM domain-containing protein OS=Dictyostelium discoideum OX=44689 GN=DDB0186472 PE=4 SV=1	1.26415e+06	1.31758e+06	1.7887e+06	1.90571e+06	2.92489e+06	2.89428e+06	2.92915e+06	2.83848e+06	3.2536e+06	2.91183e+06	2.43848e+06	3.11523e+06		0.000150477	0.000194921	0.000184656	0.000162662	0.000192742	0.000182599	0.000155048	0.000184594	0.000180594	0.000162606	0.000198148	0.000181416		1.08097	1.03038	1.0806		0.988818	0.947018	1.01655		0.98886	0.978003	0.982451		1.01955	0.985132	1.02653		0.634301	0.527689	0.460393
Q54TJ7	Chromatin target of PRMT1 protein C-terminal domain-containing protein OS=Dictyostelium discoideum OX=44689 GN=DDB0218327 PE=4 SV=1	691860	617951	1.01383e+06	947244	1.43605e+06	1.41701e+06	1.46203e+06	1.2745e+06	1.55491e+06	1.30582e+06	1.14008e+06	1.46105e+06		8.23553e-05	9.57016e-05	8.8248e-05	7.62891e-05	9.43643e-05	8.18871e-05	8.78807e-05	9.21364e-05	8.44345e-05	8.08242e-05	8.89696e-05	8.50846e-05		0.926341	1.06709	0.981409		0.986026	0.962747	0.929656		0.927919	0.956786	0.964153		0.946762	0.995542	0.958406		0.106179	0.859243	0.131295
Q54Z52	PH domain-containing protein OS=Dictyostelium discoideum OX=44689 GN=DDB0203449 PE=4 SV=1	195331	157745	293296	313701	235115	211071	249302	254714	246307	225544	203405	265246		2.32512e-05	1.56686e-05	1.3979e-05	1.94744e-05	1.4056e-05	1.41437e-05	2.54235e-05	1.57109e-05	1.50642e-05	2.67668e-05	1.7781e-05	1.54467e-05		0.837566	1.09343	1.1512		0.897081	1.0027	1.13482		1.01179	1.07763	1.10499		0.915478	1.05792	1.13034		0.266064	0.215553	0.0595542
F0ZFU9	Cytochrome P450 family protein OS=Dictyostelium purpureum OX=5786 GN=DICPUDRAFT_54169 PE=3 SV=1	2.16978e+06	1.87697e+06	2.85995e+06	2.83833e+06	4.26449e+06	4.25453e+06	4.25488e+06	4.05791e+06	5.18577e+06	4.52366e+06	3.95823e+06	4.88204e+06		0.000258279	0.000284195	0.000294315	0.000231721	0.000283326	0.000283676	0.000247906	0.000268141	0.000293147	0.000242182	0.000283273	0.000284306		0.897172	0.95984	0.937677		0.996941	0.94351	0.996756		0.963851	0.99603	0.965993		0.952655	0.96646	0.966809		0.232164	0.168006	0.17773
Q54JQ8	Major facilitator superfamily (MFS) profile domain-containing protein OS=Dictyostelium discoideum OX=44689 GN=DDB0187674 PE=4 SV=1	138848	113189	182204	156382	315555	276779	267940	267908	330036	304351	268560	310140		1.65277e-05	2.10293e-05	1.8731e-05	1.39737e-05	1.84318e-05	1.90856e-05	1.57938e-05	1.68855e-05	1.98896e-05	1.33434e-05	1.8702e-05	1.80611e-05		0.845475	0.955597	0.807335		0.876481	0.802947	0.88933		1.01893	1.06185	0.964235		0.91363	0.940133	0.886967		0.243319	0.508067	0.107911
F0ZGJ9	4-alpha-glucanotransferase OS=Dictyostelium purpureum OX=5786 GN=DICPUDRAFT_46840 PE=3 SV=1	29287.4	29452.8	40826.5	43845.5	65174.3	54943.9	64118.3	51696.7	66961.6	65355.3	58079.7	71866.3		3.48621e-06	4.34337e-06	3.80036e-06	3.6361e-06	3.65893e-06	4.09839e-06	3.53892e-06	4.04071e-06	4.30139e-06	3.74115e-06	3.60883e-06	4.18515e-06		1.04299	1.01512	1.07313		0.842418	0.930318	0.830882		1.07842	1.13184	1.10125		0.987944	1.02576	1.00175		0.820653	0.753337	0.936899
Q54N51	Prolyl 4-hydroxylase alpha subunit domain-containing protein OS=Dictyostelium discoideum OX=44689 GN=DDB0186534 PE=4 SV=1	99097.6	93887.5	127917	113952	315992	313566	319620	311677	376116	323668	307905	394385		1.1796e-05	2.10585e-05	2.13462e-05	1.15909e-05	2.08816e-05	2.0297e-05	1.10881e-05	2.01424e-05	2.28035e-05	9.72305e-06	2.17575e-05	2.29671e-05		0.982607	0.939983	0.824264		0.991602	0.956497	1.03319		0.950849	1.06827	1.07593		0.975019	0.98825	0.977797		0.237437	0.948267	0.947644
Q54B72	Zf-CCHH domain-containing protein OS=Dictyostelium discoideum OX=44689 GN=DDB0192167 PE=1 SV=1	186688	166879	270069	255374	314620	330252	400059	338704	394610	338553	288691	366558		2.22223e-05	2.0967e-05	2.23959e-05	2.0602e-05	2.19928e-05	2.12304e-05	2.34101e-05	2.52116e-05	2.13805e-05	2.17899e-05	2.36441e-05	2.13466e-05		0.927086	1.05345	0.980542		1.04892	1.20244	1.12768		0.947962	0.954664	0.953149		0.974657	1.07019	1.02046		0.5472	0.436183	0.762638
Q54TR7	Dihydrolipoamide acetyltransferase component of pyruvate dehydrogenase complex OS=Dictyostelium discoideum OX=44689 GN=bkdC PE=3 SV=1	4.23039e+06	4.0679e+06	5.8141e+06	6.23086e+06	8.07869e+06	7.79708e+06	8.38826e+06	7.51541e+06	9.30519e+06	8.3683e+06	6.68165e+06	8.64629e+06		0.000503563	0.000538382	0.00052811	0.000502202	0.000519239	0.000524771	0.000503979	0.000528625	0.000494844	0.000531652	0.000524633	0.000503518		0.997297	1.00082	1.05578		0.964442	0.981876	0.974462		0.993676	0.937008	0.953434		0.985139	0.973236	0.994559		0.293316	0.290458	0.851215
Q558Y5	Xrn1 N-terminal domain-containing protein OS=Dictyostelium discoideum OX=44689 GN=DDB0217078 PE=4 SV=1	658548	651752	957401	940568	1.08446e+06	1.0676e+06	1.1315e+06	1.0283e+06	1.19203e+06	1.13943e+06	988565	1.21062e+06		7.83901e-05	7.22711e-05	6.76531e-05	8.0462e-05	7.10959e-05	7.14533e-05	8.29895e-05	7.13066e-05	7.32133e-05	8.02545e-05	7.1783e-05	7.05007e-05		1.02643	1.05867	1.02378		0.983739	0.986654	0.993246		1.05617	1.08219	1.04209		1.02211	1.0425	1.01971		0.395372	0.270788	0.290769
Q55AJ7	CCHC-type domain-containing protein OS=Dictyostelium discoideum OX=44689 GN=DDB0216923 PE=4 SV=1	3758.1	5607.63	6128.04	6275.25	10792.9	11867.6	13492.6	11901.1	12818.8	11433	10578.5	14417.1		4.47345e-07	7.19264e-07	7.27523e-07	6.9229e-07	7.90307e-07	7.16956e-07	5.31191e-07	8.50301e-07	7.83443e-07	5.3544e-07	8.30788e-07	8.39583e-07		1.54755	1.18743	1.19693		1.09877	1.18218	1.15505		0.985475	1.07686	1.15403		1.2106	1.14883	1.16867		0.30919	0.0542208	0.00573304
Q54CJ1	GRAM domain-containing protein OS=Dictyostelium discoideum OX=44689 GN=DDB0219806 PE=4 SV=1	147930	143277	166515	161464	124499	108167	134584	122106	120850	110745	114178	149725		1.76088e-05	8.29692e-06	6.85874e-06	1.76882e-05	7.20327e-06	6.94477e-06	1.44338e-05	8.48141e-06	8.45602e-06	1.3777e-05	8.52391e-06	8.71929e-06		1.00451	0.819695	0.782395		0.868185	1.02224	1.02736		1.01254	1.23288	1.27127		0.961747	1.02494	1.02701		0.512791	0.773986	0.76392
Q54FW2	Uncharacterized protein OS=Dictyostelium discoideum OX=44689 GN=DDB0219578 PE=3 SV=1	2.47406e+06	2.17576e+06	3.51247e+06	3.3497e+06	8.11232e+06	7.97139e+06	8.55549e+06	7.87589e+06	9.21845e+06	8.5401e+06	7.37645e+06	9.18358e+06		0.000294499	0.000540624	0.000523187	0.000268608	0.000530847	0.000535544	0.000304468	0.000539164	0.000546301	0.000285816	0.000549797	0.000534807		0.912083	1.03385	0.970515		0.981915	0.9973	1.01697		1.02362	1.04418	1.02221		0.972539	1.02511	1.00323		0.55595	0.275908	0.592636
Q54V68	Ubiquitin-like domain-containing protein OS=Dictyostelium discoideum OX=44689 GN=ubqK PE=4 SV=1	3.09235e+06	2.88015e+06	4.11562e+06	3.78983e+06	7.03913e+06	6.91816e+06	7.26287e+06	7.2129e+06	7.88306e+06	7.12291e+06	7.03323e+06	9.02442e+06		0.000368096	0.000469104	0.000447398	0.000355568	0.000460708	0.000446673	0.00035675	0.000457703	0.000520882	0.000323369	0.000503516	0.000525539		0.965965	0.969176	0.878491		0.982101	0.975696	1.07336		0.998379	1.16425	1.17466		0.982148	1.03637	1.04217		0.172169	0.610588	0.593736
Q54IN5	Uncharacterized protein OS=Dictyostelium discoideum OX=44689 GN=DDB0219365 PE=4 SV=1	414213	437449	667729	712426	1.02277e+06	1.02115e+06	1.02763e+06	1.00673e+06	1.08874e+06	1.13446e+06	929752	1.23963e+06		4.93057e-05	6.816e-05	6.1791e-05	5.40052e-05	6.80022e-05	7.11412e-05	5.78801e-05	6.47607e-05	6.88575e-05	6.07882e-05	7.02772e-05	7.21899e-05		1.09532	1.1739	1.23288		0.997684	0.950126	1.03106		1.15132	1.11436	1.16829		1.08144	1.07946	1.14408		0.23366	0.391739	0.113836
F0ZD07	Rho-GAP domain-containing protein OS=Dictyostelium purpureum OX=5786 GN=DICPUDRAFT_29142 PE=4 SV=1	659090	616581	903084	915742	904982	938699	875719	837507	1.00427e+06	987703	781595	963727		7.84546e-05	6.03101e-05	5.69969e-05	7.612e-05	6.25117e-05	6.19382e-05	7.82812e-05	5.51875e-05	5.7885e-05	7.81363e-05	5.84644e-05	5.61228e-05		0.970243	0.99779	0.995943		1.0365	0.915062	0.969396		1.08669	1.01558	0.984663		1.03115	0.976144	0.983334		0.528825	0.510773	0.151352
Q86KK3	VWFA domain-containing protein OS=Dictyostelium discoideum OX=44689 GN=DDB0167806 PE=4 SV=1	153393	146090	235669	224045	468032	449955	494342	445601	543329	492838	403339	532716		1.82591e-05	3.11908e-05	3.08363e-05	1.80356e-05	2.99643e-05	3.09056e-05	2.04282e-05	3.11533e-05	2.98713e-05	1.91168e-05	3.11064e-05	3.10228e-05		0.98776	1.1188	1.04697		0.960679	0.998798	0.997294		1.00225	0.968706	1.00605		0.983562	1.02877	1.01677		0.361573	0.716308	0.37155
Q55BU2	Carbonic anhydrase OS=Dictyostelium discoideum OX=44689 GN=cahA PE=3 SV=1	855636	797713	1.40769e+06	1.38246e+06	2.91278e+06	2.9925e+06	2.85952e+06	2.58112e+06	3.2777e+06	3.08261e+06	2.58182e+06	2.96269e+06		0.00010185	0.000194114	0.000186024	9.84815e-05	0.000199282	0.000193308	0.000122022	0.000180206	0.00019121	0.000117959	0.000180182	0.000172533		0.966924	1.19805	1.15816		1.02662	0.928348	0.928227		1.03916	1.02788	0.927478		1.0109	1.05143	1.00462		0.450597	0.736071	0.740894
F0ZE99	Thymidylate synthase OS=Dictyostelium purpureum OX=5786 GN=DICPUDRAFT_149635 PE=3 SV=1	3.33427e+06	2.95e+06	4.11426e+06	4.34332e+06	8.96959e+06	8.98171e+06	9.53068e+06	8.64065e+06	1.09309e+07	9.85415e+06	8.27199e+06	1.02108e+07		0.000396893	0.000597755	0.000620379	0.000364191	0.000598128	0.000617948	0.000356632	0.00060062	0.000612625	0.000370596	0.000603183	0.00059463		0.917606	0.89856	0.933743		1.00062	1.00479	1.00908		0.996082	0.987502	0.958495		0.971437	0.963618	0.967107		0.388048	0.365776	0.276537
F0ZUJ1	2-oxoisovalerate dehydrogenase subunit alpha OS=Dictyostelium purpureum OX=5786 GN=DICPUDRAFT_49625 PE=3 SV=1	270158	267781	365272	386992	470517	591115	543293	487200	618211	555601	509143	639710		3.21582e-05	3.13564e-05	3.50862e-05	3.30589e-05	3.93647e-05	3.48414e-05	3.16625e-05	3.42381e-05	3.77072e-05	3.30204e-05	3.40103e-05	3.72536e-05		1.02801	0.984587	1.02681		1.2554	1.0919	1.08464		0.993024	1.0747	1.06178		1.09214	1.0504	1.05774		0.379558	0.263815	0.0713044
Q54T56	Non-structural maintenance of chromosomes element 4 OS=Dictyostelium discoideum OX=44689 GN=DDB0205075 PE=3 SV=1	123584	112331	139917	164537	248866	249002	251191	234932	291108	291769	249273	300919		1.47108e-05	1.6585e-05	1.65216e-05	1.38678e-05	1.6582e-05	1.82966e-05	1.21283e-05	1.58299e-05	1.84612e-05	1.40393e-05	1.64001e-05	1.75241e-05		0.942698	0.824451	0.954352		0.999819	0.954473	0.988849		1.10744	1.1174	1.06067		1.01665	0.96544	1.00129		0.72703	0.756665	0.930948
Q54BP0	Uncharacterized protein OS=Dictyostelium discoideum OX=44689 GN=DDB0219868 PE=4 SV=1	113043	118166	202604	194530	336122	349635	336138	332229	354755	356449	312851	373986		1.3456e-05	2.24e-05	2.01339e-05	1.45882e-05	2.32836e-05	2.23527e-05	1.75621e-05	2.11833e-05	2.31698e-05	1.65983e-05	2.31921e-05	2.17791e-05		1.08414	1.30516	1.23353		1.03945	0.945685	1.03537		1.1102	1.15078	1.08172		1.07793	1.13387	1.11687		0.0749837	0.348316	0.113611
F0ZA00	Glycogen [starch] synthase OS=Dictyostelium purpureum OX=5786 GN=DICPUDRAFT_148003 PE=3 SV=1	1.52435e+06	1.4002e+06	2.22951e+06	2.33052e+06	1.75458e+06	1.67171e+06	1.72972e+06	1.73336e+06	1.94769e+06	1.85357e+06	1.62302e+06	1.98541e+06		0.000181451	0.000116929	0.00011054	0.000172862	0.000111326	0.000116236	0.000193258	0.000109007	0.000120201	0.000198853	0.000121002	0.00011562		0.952666	1.06507	1.0959		0.95208	0.932245	1.03483		1.05153	1.08739	1.04596		0.985425	1.02824	1.0589		0.581844	0.545064	0.174843
Q54VX2	Uncharacterized protein OS=Dictyostelium discoideum OX=44689 GN=DDB0206366 PE=4 SV=1	71363.6	65428.6	98775.5	95275.1	106263	109103	114402	104933	127584	119071	96143.7	124377		8.49474e-06	7.08159e-06	7.24093e-06	8.07748e-06	7.2656e-06	7.46686e-06	8.56206e-06	7.20958e-06	7.12042e-06	8.12941e-06	7.32515e-06	7.24311e-06		0.950881	1.00793	0.956993		1.02598	1.01807	1.03439		1.0312	0.983357	1.0003		1.00269	1.00312	0.99723		0.991711	0.770581	0.842762
F0ZTA0	DUF3818 domain-containing protein OS=Dictyostelium purpureum OX=5786 GN=DICPUDRAFT_37728 PE=4 SV=1	0	0	0	0	1365.81	1585.21	3854.63	2099.27	1164.56	1234.24	1549.09	2913.15		0	9.10208e-08	6.60939e-08	0	1.05565e-07	7.73983e-08	0	2.42917e-07	1.14726e-07	0	1.46545e-07	1.69648e-07		#DIV/0!	#DIV/0!	#DIV/0!		1.15979	2.66881	1.61002		1.17104	1.73581	2.56677		#DIV/0!	#DIV/0!	#DIV/0!		0.189843	0.274099	0.218353
Q54MD0	DNA helicase OS=Dictyostelium discoideum OX=44689 GN=DDB0186781 PE=3 SV=1	21278	18559.5	32339.5	29679.8	47291.9	46070.6	49221.6	46321.1	47873.6	45816.9	39242.6	49574.1		2.53282e-06	3.15164e-06	2.71704e-06	2.29126e-06	3.06803e-06	2.87315e-06	2.80325e-06	3.10193e-06	2.90631e-06	2.53245e-06	3.23356e-06	2.88696e-06		0.904626	1.10677	0.999854		0.973468	0.984226	1.02599		1.05746	1.06966	1.06254		0.978517	1.05355	1.02946		0.674111	0.290889	0.230341
Q8T864	Apoptosis regulatory protein Siva OS=Dictyostelium discoideum OX=44689 GN=DDB0167084 PE=4 SV=1	21142.6	29718.2	36859.3	35632.3	52487.8	55765.9	64996.4	61831.8	64685	64087.5	49540.4	65332.1		2.5167e-06	3.49791e-06	3.67116e-06	3.66886e-06	3.71368e-06	4.01889e-06	3.19504e-06	4.09605e-06	3.66897e-06	3.04035e-06	4.31633e-06	3.80463e-06		1.45781	1.26953	1.20807		1.06169	1.171	1.23398		1.09472	0.999404	1.03636		1.20474	1.14665	1.15947		0.189864	0.18651	0.131361
F0ZQN9	ATP-dependent RNA helicase OS=Dictyostelium purpureum OX=5786 GN=DICPUDRAFT_154178 PE=3 SV=1	842856	858596	1.25432e+06	1.26486e+06	2.2393e+06	2.16331e+06	2.2855e+06	2.103e+06	2.50632e+06	2.33477e+06	1.99398e+06	2.52018e+06		0.000100329	0.000149232	0.000142245	0.000105998	0.000144063	0.000146412	0.000108727	0.000144032	0.000147675	0.000107925	0.000146806	0.000146763		1.0565	1.08371	1.07571		0.965363	0.965152	0.98374		1.0293	1.03817	1.03177		1.01705	1.02901	1.03041		0.691361	0.55809	0.38972
F0ZWJ5	Phosphoglucomutase A OS=Dictyostelium purpureum OX=5786 GN=DICPUDRAFT_95458 PE=3 SV=1	1.39063e+06	1.22916e+06	2.0425e+06	2.08938e+06	3.26623e+06	3.21669e+06	3.5046e+06	3.26239e+06	3.6016e+06	3.31767e+06	2.94647e+06	3.68352e+06		0.000165533	0.000217669	0.000204406	0.000151746	0.000214212	0.000208049	0.000177048	0.000220859	0.000218216	0.000178278	0.00022774	0.00021451		0.916711	1.06957	1.077		0.984117	1.01465	1.04627		1.01782	1.06756	1.04943		0.972883	1.05059	1.05756		0.464823	0.0984913	0.00645707
Q555H5	N-acetyltransferase domain-containing protein OS=Dictyostelium discoideum OX=44689 GN=DDB0217527 PE=4 SV=1	1.71965e+06	1.57825e+06	2.33339e+06	2.28015e+06	3.01572e+06	2.99267e+06	3.14745e+06	2.93279e+06	3.31679e+06	3.1042e+06	2.78166e+06	3.47727e+06		0.000204698	0.000200975	0.000188243	0.000194843	0.000199294	0.000194662	0.000202263	0.000198351	0.00020601	0.000194555	0.000204731	0.0002025		0.951859	0.988108	0.950451		0.991636	0.986947	1.01869		1.0341	1.09439	1.07574		0.992533	1.02315	1.01496		0.751405	0.595125	0.746062
Q54P12	F-actin binding domain-containing protein OS=Dictyostelium discoideum OX=44689 GN=DDB_G0284881 PE=4 SV=1	748113	652270	986575	1.01065e+06	1.15129e+06	1.10237e+06	1.28901e+06	1.08587e+06	1.2174e+06	1.09584e+06	1.02692e+06	1.28461e+06		8.90513e-05	7.67248e-05	6.90928e-05	8.05259e-05	7.34114e-05	6.87191e-05	8.55184e-05	8.12329e-05	7.60536e-05	8.62344e-05	7.58019e-05	7.48094e-05		0.904264	0.960327	0.968367		0.956815	1.05876	0.987972		0.994593	1.10075	1.08274		0.95189	1.03994	1.01303		0.229778	0.491715	0.822757
Q54TA6	Tubulin alpha chain OS=Dictyostelium discoideum OX=44689 GN=DDB0204271 PE=3 SV=1	1.31997e+06	1.2853e+06	1.96465e+06	1.97165e+06	2.63028e+06	2.61163e+06	2.68406e+06	2.42961e+06	2.80061e+06	2.60074e+06	2.36486e+06	2.75418e+06		0.000157122	0.000175288	0.000158947	0.000158676	0.000173919	0.000163091	0.000170299	0.000169148	0.000175142	0.000168232	0.000169605	0.00016039		1.00989	1.08387	1.07071		0.992189	0.964975	0.96758		1.02607	1.10189	1.00908		1.00939	1.05024	1.01579		0.460462	0.383647	0.684227
Q54GL4	Thioesterase domain-containing protein OS=Dictyostelium discoideum OX=44689 GN=DDB0188716 PE=4 SV=1	841562	790100	1.17703e+06	1.17414e+06	2.00489e+06	1.85102e+06	2.02562e+06	1.83037e+06	2.22472e+06	2.2032e+06	1.74209e+06	2.24059e+06		0.000100175	0.000133611	0.000126262	9.75418e-05	0.000123267	0.000138161	0.000102028	0.000127654	0.000129019	0.000100184	0.000127774	0.000130481		0.973714	1.0185	1.00009		0.922579	0.955415	0.956312		1.09424	1.02183	1.03341		0.996844	0.998582	0.996604		0.961043	0.885951	0.870968
F0ZKZ8	Diaminopimelate decarboxylase OS=Dictyostelium purpureum OX=5786 GN=DICPUDRAFT_152297 PE=3 SV=1	20239.9	0	36915.9	27098.2	32561.5	23866	17943.9	53095.9	34199.4	52161.1	42189.6	74382.4		2.40925e-06	2.16997e-06	1.94097e-06	0	1.58933e-06	3.27099e-06	3.19995e-06	1.13082e-06	3.12457e-06	2.31217e-06	3.7065e-06	4.33167e-06		0	1.32819	0.959706		0.73242	0.521121	1.70809		1.68524	1.6098	2.23171		0.805885	1.15304	1.63317		0.659271	0.693648	0.222333
Q54WL7	Uncharacterized protein OS=Dictyostelium discoideum OX=44689 GN=DDB0205849 PE=3 SV=1	2.12783e+07	2.11127e+07	2.8623e+07	3.01737e+07	2.92335e+07	2.92547e+07	2.94987e+07	2.76798e+07	3.41709e+07	3.0498e+07	2.57904e+07	3.26001e+07		0.00253286	0.00194819	0.00193935	0.00260646	0.00194819	0.00191251	0.0024811	0.001859	0.00191004	0.00257459	0.00193226	0.00189847		1.02906	0.979565	1.01648		0.999998	0.954219	0.991824		0.98616	0.984889	0.978923		1.00507	0.972891	0.995741		0.655392	0.0830882	0.856286
Q86K90	Uncharacterized protein OS=Dictyostelium discoideum OX=44689 GN=DDB0169070 PE=4 SV=1	1.07403e+06	1.06975e+06	1.55605e+06	1.58964e+06	2.35568e+06	2.34942e+06	2.4921e+06	2.20029e+06	2.69751e+06	2.50456e+06	2.14047e+06	2.74658e+06		0.000127847	0.000156988	0.000153096	0.000132066	0.000156457	0.000157059	0.000134882	0.000157051	0.000158524	0.000135637	0.000153597	0.000159948		1.033	1.05503	1.06093		0.996618	1.0004	0.978399		1.02589	1.03546	1.04476		1.0185	1.0303	1.02803		0.240035	0.186118	0.404868
Q55BQ9	LSM12 anticodon-binding domain-containing protein OS=Dictyostelium discoideum OX=44689 GN=DDB0191031 PE=3 SV=1	1.55325e+06	1.27157e+06	2.21326e+06	2.15258e+06	2.85799e+06	2.80193e+06	3.05914e+06	2.6594e+06	3.37831e+06	3.03278e+06	2.5889e+06	3.11931e+06		0.00018489	0.000190463	0.000191734	0.000156981	0.000186592	0.000190184	0.00019185	0.000192786	0.000191735	0.00018367	0.000185647	0.000181653		0.849051	1.03764	0.993401		0.979676	1.0122	0.974714		0.991915	1	0.947426		0.940214	1.01661	0.971847		0.318073	0.269507	0.17203
Q54KJ7	N-acetyltransferase domain-containing protein OS=Dictyostelium discoideum OX=44689 GN=DDB0187409 PE=4 SV=1	439071	450447	757012	777778	1.37774e+06	1.32987e+06	1.31577e+06	1.2782e+06	1.3188e+06	1.32945e+06	1.21695e+06	1.29409e+06		5.22646e-05	9.1816e-05	7.48476e-05	5.56098e-05	8.8561e-05	8.33692e-05	6.56193e-05	8.29193e-05	9.01272e-05	6.63644e-05	8.92284e-05	7.53615e-05		1.06401	1.25552	1.26978		0.964549	0.903103	0.971818		1.11385	1.20414	1.00687		1.04747	1.12092	1.08282		0.488269	0.485711	0.515962
Q1ZXE9	I/LWEQ domain-containing protein OS=Dictyostelium discoideum OX=44689 GN=hipA PE=3 SV=1	1.99543e+06	1.87539e+06	2.59833e+06	2.56366e+06	3.8053e+06	3.79685e+06	4.11846e+06	3.81855e+06	4.59715e+06	3.9717e+06	3.36842e+06	4.64118e+06		0.000237525	0.000253594	0.000260908	0.000231526	0.000252847	0.000249063	0.000225229	0.000259544	0.000249465	0.000218746	0.000266564	0.00027028		0.974743	0.94823	0.920936		0.997057	1.02346	1.05114		0.954599	0.956143	1.03592		0.975466	0.975945	1.00267		0.192907	0.423649	0.916642
Q54IX0	Putative pantetheine-phosphate adenylyltransferase OS=Dictyostelium discoideum OX=44689 GN=DDB0231518 PE=4 SV=1	1.19525e+06	1.08867e+06	1.62439e+06	1.60733e+06	2.23648e+06	2.35276e+06	2.53619e+06	2.24082e+06	2.59222e+06	2.47468e+06	2.00473e+06	2.57212e+06		0.000142276	0.000149044	0.00014712	0.000134401	0.00015668	0.000155186	0.000140805	0.00015983	0.00014847	0.000137147	0.000156427	0.000149788		0.944651	0.989661	0.963949		1.05123	1.07236	1.04953		1.05483	1.00918	1.01813		1.0169	1.02374	1.01054		0.668105	0.438627	0.696997
Q54ER1	RRM domain-containing protein OS=Dictyostelium discoideum OX=44689 GN=DDB0183859 PE=4 SV=1	62499.8	70725.6	97263.2	88400.1	119160	114482	120558	108743	125655	116281	99210.1	121036		7.43964e-06	7.94112e-06	7.1315e-06	8.73142e-06	7.62384e-06	7.29189e-06	8.43097e-06	7.59754e-06	7.34751e-06	7.5428e-06	7.59108e-06	7.04857e-06		1.17364	1.13325	1.01387		0.960045	0.956733	0.95592		1.02249	1.03029	0.988372		1.05206	1.04009	0.986053		0.510956	0.53445	0.491183
Q54YZ3	Importin subunit alpha OS=Dictyostelium discoideum OX=44689 GN=DDB0204354 PE=3 SV=1	871811	839256	1.14869e+06	1.17643e+06	1.56727e+06	1.52314e+06	1.49125e+06	1.43555e+06	1.71823e+06	1.52184e+06	1.37368e+06	1.61289e+06		0.000103776	0.000104447	9.75168e-05	0.00010361	0.000101432	9.54335e-05	9.95711e-05	9.39779e-05	0.000101735	0.000100379	0.000100212	9.39271e-05		0.998406	0.959483	0.967273		0.971137	0.899768	0.959459		0.978636	1.04325	0.963189		0.982726	0.967501	0.963307		0.171571	0.498801	0.00455781
Q551G5	O-acyltransferase OS=Dictyostelium discoideum OX=44689 GN=DDB0203882 PE=3 SV=1	88395.3	80215.5	130519	126913	363134	393629	442015	406035	434195	423491	385346	522418		1.05221e-05	2.42001e-05	2.46425e-05	9.903e-06	2.62133e-05	2.65569e-05	1.13136e-05	2.78556e-05	2.85388e-05	1.0829e-05	2.83444e-05	3.04231e-05		0.941161	1.07522	1.02916		1.08319	1.15105	1.17125		1.07769	1.15811	1.23458		1.03401	1.12813	1.145		0.328887	0.108119	0.170244
Q55CM6	RING-type domain-containing protein OS=Dictyostelium discoideum OX=44689 GN=DDB0190725 PE=4 SV=1	96771.8	87117.8	123286	117489	209569	225252	221070	212883	257000	210917	192891	233728		1.15192e-05	1.39661e-05	1.45859e-05	1.07551e-05	1.50004e-05	1.32265e-05	1.06867e-05	1.39318e-05	1.42855e-05	1.00248e-05	1.48609e-05	1.36112e-05		0.933669	0.927729	0.870268		1.07406	0.997538	1.06406		0.9068	0.979405	0.933174		0.971508	0.968224	0.955835		0.663932	0.239104	0.544583
Q54G55	Uncharacterized protein OS=Dictyostelium discoideum OX=44689 GN=DDB_G0290393 PE=3 SV=1	25973.8	28005.5	29541.6	33509.9	32175.8	33023.1	27118.1	29152.4	35979.8	34464	25277.5	33965		3.09178e-06	2.14427e-06	2.04201e-06	3.45741e-06	2.19914e-06	2.16122e-06	2.56072e-06	1.70897e-06	1.87206e-06	2.85925e-06	2.03506e-06	1.97796e-06		1.11826	0.828237	0.924792		1.02559	0.796996	0.949069		1.05838	0.916772	0.968632		1.06741	0.847335	0.947498		0.197875	0.0725698	0.115115
Q54HU7	RNase III domain-containing protein OS=Dictyostelium discoideum OX=44689 GN=DDB0188313 PE=4 SV=1	73254.1	79171.5	120686	125559	158009	149720	179357	159249	207973	172656	143412	194864		8.71978e-06	1.05301e-05	1.18033e-05	9.77411e-06	9.97044e-06	1.08272e-05	1.04613e-05	1.1303e-05	1.06211e-05	1.07134e-05	1.11168e-05	1.1348e-05		1.12091	1.19973	1.22863		0.946852	1.0734	1.05572		0.917297	0.899839	0.961419		0.995021	1.05766	1.08192		0.819722	0.656976	0.423333
Q54GU2	Uncharacterized protein OS=Dictyostelium discoideum OX=44689 GN=DDB0188640 PE=4 SV=1	599788	578538	819754	862177	1.28313e+06	1.26552e+06	1.38127e+06	1.20292e+06	1.36467e+06	1.27384e+06	1.0994e+06	1.32241e+06		7.13956e-05	8.55105e-05	7.74507e-05	7.14233e-05	8.42757e-05	7.98819e-05	7.1058e-05	8.7047e-05	8.14214e-05	7.35658e-05	8.39729e-05	7.70111e-05		1.00039	0.995272	1.0304		0.985561	1.01797	0.982019		1.03139	1.05127	0.994323		1.00578	1.0215	1.00225		0.740795	0.301169	0.958663
Q55BA7	Protein MON2 homolog OS=Dictyostelium discoideum OX=44689 GN=DDB0216808 PE=4 SV=1	1.77561e+06	1.5798e+06	2.38403e+06	2.45334e+06	2.95686e+06	3.06735e+06	3.15195e+06	3.03144e+06	3.33644e+06	3.15719e+06	2.67876e+06	3.45833e+06		0.000211359	0.000197052	0.000189358	0.000195034	0.000204267	0.000197986	0.000206653	0.000198635	0.00019839	0.000209333	0.000211618	0.000201396		0.922764	0.977736	0.990414		1.03661	1.00803	1.07392		1.04556	1.0477	1.06358		1.00165	1.01116	1.04264		0.985976	0.668998	0.253343
F1A2K6	Uncharacterized protein OS=Dictyostelium purpureum OX=5786 GN=DICPUDRAFT_90436 PE=4 SV=1	109572	101202	146347	148015	180648	188250	194566	189319	193877	186672	161975	203846		1.30429e-05	1.20388e-05	1.10033e-05	1.24939e-05	1.25363e-05	1.17061e-05	1.26857e-05	1.22615e-05	1.19959e-05	1.26295e-05	1.32159e-05	1.1871e-05		0.957913	0.972616	0.968307		1.04133	1.0185	1.09778		1.06387	1.09021	1.07886		1.02104	1.02711	1.04832		0.63173	0.540469	0.380181
Q55G68	Uncharacterized protein OS=Dictyostelium discoideum OX=44689 GN=DDB0202150 PE=4 SV=1	151983	163254	221502	220103	300396	308745	316670	300300	315681	321819	267676	309845		1.80912e-05	2.00191e-05	1.79163e-05	2.01545e-05	2.05606e-05	2.01811e-05	1.92002e-05	1.99564e-05	1.98241e-05	1.87805e-05	2.09632e-05	1.80439e-05		1.11405	1.0613	1.0381		1.02705	0.996871	1.04716		1.12641	1.10649	1.00712		1.08917	1.05489	1.0308		0.0963505	0.2274	0.135372
Q54JN1	UDENN domain-containing protein OS=Dictyostelium discoideum OX=44689 GN=DDB0187698 PE=4 SV=1	59856.4	61739.7	111450	96005.4	123006	126967	128499	137691	119351	140019	128523	121119		7.12498e-06	8.19738e-06	6.77372e-06	7.62206e-06	8.45523e-06	8.78051e-06	9.66068e-06	8.09796e-06	9.51842e-06	8.19172e-06	9.61185e-06	7.0534e-06		1.06977	1.35589	1.14972		1.03146	0.987872	1.17255		1.29626	1.4052	1.04129		1.13249	1.24965	1.12119		0.234693	0.199786	0.111268
Q54GF5	UDENN domain-containing protein OS=Dictyostelium discoideum OX=44689 GN=DDB0188772 PE=4 SV=1	188785	186862	273960	250021	367674	346948	366488	327213	371000	342291	306028	364341		2.24719e-05	2.45026e-05	2.10559e-05	2.30691e-05	2.31047e-05	2.14649e-05	2.37474e-05	2.3096e-05	2.26645e-05	2.13332e-05	2.2842e-05	2.12174e-05		1.02657	1.05676	0.949327		0.942946	0.94259	0.932226		1.01942	1.0764	1.00767		0.996314	1.02525	0.963075		0.856282	0.657251	0.246084
F0ZWF1	Mitochondrial phosphate carrier protein OS=Dictyostelium purpureum OX=5786 GN=DICPUDRAFT_39483 PE=3 SV=1	5.06914e+06	4.82087e+06	6.63436e+06	7.19623e+06	9.8671e+06	9.46056e+06	1.08813e+07	9.7437e+06	1.13393e+07	9.63003e+06	8.839e+06	1.15132e+07		0.000603404	0.000657566	0.000643552	0.000595161	0.000630016	0.000603893	0.00057508	0.000685737	0.000654618	0.000614023	0.000680184	0.000670473		0.986339	0.953061	1.0176		0.958103	1.04284	1.0344		0.938375	1.01719	1.04183		0.960939	1.00437	1.03128		0.110749	0.848002	0.0543857
Q54J74	Leucine carboxyl methyltransferase 1 OS=Dictyostelium discoideum OX=44689 GN=DDB0219323 PE=3 SV=1	142241	122274	200454	190132	234500	226464	259315	222341	265545	226234	210835	245688		1.69316e-05	1.56277e-05	1.50708e-05	1.50953e-05	1.50812e-05	1.4187e-05	1.73758e-05	1.63419e-05	1.56144e-05	1.62231e-05	1.55211e-05	1.43077e-05		0.891548	1.02624	0.958157		0.96503	1.04571	0.99318		0.941354	1.03607	0.949364		0.932644	1.036	0.9669		0.106132	0.0187793	0.129522
F0ZM13	Protein kinase domain-containing protein OS=Dictyostelium purpureum OX=5786 GN=DICPUDRAFT_152685 PE=4 SV=1	514923	463436	730885	698860	758239	715116	789901	683011	917155	786459	637855	818364		6.12936e-05	5.05308e-05	5.20526e-05	5.72134e-05	4.76224e-05	4.93184e-05	6.33547e-05	4.97793e-05	4.72396e-05	5.96307e-05	4.76794e-05	4.76576e-05		0.933432	1.03363	0.972869		0.942443	0.985127	0.94357		0.947473	0.907537	0.915566		0.941116	0.97543	0.944002		0.0165844	0.617582	0.0641685
Q54JT8	E3 ubiquitin-protein ligase OS=Dictyostelium discoideum OX=44689 GN=DDB0187644 PE=3 SV=1	718835	680700	984090	1.10809e+06	1.49171e+06	1.55749e+06	1.57811e+06	1.46052e+06	1.70006e+06	1.60691e+06	1.34052e+06	1.67931e+06		8.55663e-05	9.94113e-05	9.64858e-05	8.40358e-05	0.000103719	0.000100769	8.5303e-05	9.94522e-05	9.9279e-05	9.45486e-05	0.000101956	9.7795e-05		0.982113	0.996923	1.10497		1.04333	1.00041	1.02559		1.04439	1.02895	1.01357		1.02328	1.00876	1.04805		0.349309	0.471028	0.21388
Q54QQ9	Leucine-rich repeat-containing protein OS=Dictyostelium discoideum OX=44689 GN=DDB_G0283683 PE=4 SV=1	390087	377544	572041	539022	760430	751166	772889	702078	767693	750877	622247	810078		4.64339e-05	5.06768e-05	4.35699e-05	4.66096e-05	5.00231e-05	4.7087e-05	4.95857e-05	4.87072e-05	4.60837e-05	4.59924e-05	4.90104e-05	4.7175e-05		1.00378	1.06788	0.990491		0.987101	0.961134	0.967118		1.08072	1.05769	1.08274		1.02387	1.0289	1.01345		0.510098	0.524419	0.78368
Q54YA3	SAC3/GANP/THP3 conserved domain-containing protein OS=Dictyostelium discoideum OX=44689 GN=DDB0205385 PE=4 SV=1	185930	182487	251336	260079	361445	399525	401447	388577	399484	401553	354917	451657		2.21321e-05	2.40875e-05	2.26724e-05	2.25289e-05	2.66059e-05	2.51811e-05	2.17864e-05	2.52991e-05	2.62852e-05	2.21914e-05	2.71256e-05	2.63023e-05		1.01793	0.984377	1.00268		1.10455	1.0503	1.12613		1.11065	1.15935	1.1601		1.07771	1.06467	1.0963		0.124502	0.324209	0.179542
Q54I21	Uncharacterized protein OS=Dictyostelium discoideum OX=44689 GN=DDB0188239 PE=4 SV=1	123884	113932	189238	177596	367401	388053	390823	370696	400601	376370	319650	388625		1.47465e-05	2.44845e-05	2.27358e-05	1.40655e-05	2.5842e-05	2.36019e-05	1.64035e-05	2.46295e-05	2.36733e-05	1.51535e-05	2.58774e-05	2.26317e-05		0.953815	1.11236	1.02759		1.05544	1.00592	1.05689		1.03809	1.04123	0.995417		1.01578	1.05317	1.02663		0.490626	0.171615	0.327102
Q55F29	Hemerythrin-like domain-containing protein OS=Dictyostelium discoideum OX=44689 GN=DDB0216612 PE=4 SV=1	5.78984e+06	5.53948e+06	8.17236e+06	8.13638e+06	1.44889e+07	1.42198e+07	1.50259e+07	1.39642e+07	1.70045e+07	1.55722e+07	1.34806e+07	1.67498e+07		0.000689192	0.000965575	0.000965081	0.000683876	0.000946954	0.000976524	0.000708397	0.000946926	0.000998375	0.000694242	0.000974806	0.000975425		0.992287	1.02787	1.00733		0.980716	0.980686	1.00956		1.01186	1.0345	1.01072		0.994953	1.01435	1.0092		0.679313	0.54254	0.0364579
Q54PQ2	Actin domain-containing protein OS=Dictyostelium discoideum OX=44689 GN=DDB0220465 PE=3 SV=1	957707	914519	1.36452e+06	1.39038e+06	1.87188e+06	1.88778e+06	2.13956e+06	1.93467e+06	2.24844e+06	2.00386e+06	1.78373e+06	2.31212e+06		0.000114	0.000124747	0.000127609	0.000112902	0.000125715	0.000125661	0.000118279	0.000134834	0.000132103	0.000118635	0.000135055	0.000134647		0.990364	1.03753	1.04065		1.00776	1.08086	1.08263		0.984734	1.03522	1.05515		0.994287	1.05121	1.05948		0.50764	0.0805603	0.0468513
Q54VS5	VPS9 domain-containing protein OS=Dictyostelium discoideum OX=44689 GN=DDB0206416 PE=4 SV=1	148167	151236	212740	215291	289748	277994	293891	276029	335092	302159	255595	321939		1.7637e-05	1.93095e-05	1.90179e-05	1.86708e-05	1.85127e-05	1.89482e-05	1.84407e-05	1.85209e-05	1.89294e-05	1.83698e-05	1.92689e-05	1.87482e-05		1.05861	1.04557	1.04155		0.958736	0.959159	0.997899		0.996333	0.995344	0.985816		1.00456	1.00002	1.00842		0.926127	0.96243	0.688065
Q55DZ3	Uncharacterized protein OS=Dictyostelium discoideum OX=44689 GN=DDB0190281 PE=4 SV=1	659364	620827	852675	916142	1.15204e+06	1.17491e+06	1.26037e+06	1.09038e+06	1.27925e+06	1.23021e+06	1.02626e+06	1.36047e+06		7.84872e-05	7.67747e-05	7.26031e-05	7.66442e-05	7.82417e-05	7.71459e-05	7.39116e-05	7.94283e-05	7.60053e-05	7.81704e-05	7.61165e-05	7.92273e-05		0.976518	0.941703	0.995963		1.01911	1.03456	0.991427		1.06257	1.04686	1.09124		1.0194	1.00771	1.02621		0.529885	0.864118	0.510597
F0ZY14	Uncharacterized protein OS=Dictyostelium purpureum OX=5786 GN=DICPUDRAFT_95570 PE=3 SV=1	2.36221e+06	2.17759e+06	3.6222e+06	3.82634e+06	4.06317e+06	3.97975e+06	4.15725e+06	3.79179e+06	4.15836e+06	4.07568e+06	3.5765e+06	4.03302e+06		0.000281185	0.000270779	0.000236005	0.000268834	0.000265027	0.000255583	0.00031398	0.000261988	0.000264876	0.000326485	0.000264696	0.000234864		0.956075	1.11663	1.1611		0.978759	0.967535	0.977535		1.08296	1.12233	0.995164		1.00593	1.06883	1.0446		0.964282	0.315037	0.519192
Q54P06	Programmed cell death protein 2 C-terminal domain-containing protein OS=Dictyostelium discoideum OX=44689 GN=DDB0186239 PE=4 SV=1	57779.7	52588.6	76022	85548.3	127724	134643	135440	122633	145998	148455	112590	142583		6.87779e-06	8.51181e-06	8.28605e-06	6.49232e-06	8.96642e-06	9.30954e-06	6.58974e-06	8.53536e-06	8.33847e-06	7.29946e-06	8.56073e-06	8.30334e-06		0.943954	0.958119	1.06131		1.05341	1.00277	1.00575		1.12352	1.00633	1.00209		1.04029	0.989071	1.02305		0.467384	0.583138	0.336991
Q54Y47	Uncharacterized protein OS=Dictyostelium discoideum OX=44689 GN=DDB0205443 PE=4 SV=1	221200	218266	328166	292695	263493	269649	300747	249297	293729	276182	231648	303011		2.63305e-05	1.75598e-05	1.66704e-05	2.6946e-05	1.7957e-05	1.73192e-05	2.84461e-05	1.8953e-05	1.71559e-05	2.49744e-05	1.74029e-05	1.76459e-05		1.02338	1.08035	0.948497		1.02262	1.07934	0.991062		1.03892	1.02912	1.05852		1.0283	1.06294	0.999358		0.0196999	0.105904	0.815028
F0ZDS6	Foie-gras_1 domain-containing protein OS=Dictyostelium purpureum OX=5786 GN=DICPUDRAFT_86772 PE=4 SV=1	161652	151913	196647	218800	258120	233270	242230	259286	321009	276464	225631	313769		1.92422e-05	1.72017e-05	1.82186e-05	1.87544e-05	1.55344e-05	1.73369e-05	1.70458e-05	1.52652e-05	1.67103e-05	1.86693e-05	1.81001e-05	1.82724e-05		0.974648	0.885855	0.970226		0.903071	0.887423	1.05223		0.951603	0.917209	1.00295		0.943107	0.896829	1.00847		0.100011	0.0111892	0.794791
F0ZGK3	Eukaryotic translation initiation factor 2A OS=Dictyostelium purpureum OX=5786 GN=DICPUDRAFT_31095 PE=3 SV=1	965014	978497	1.28093e+06	1.34475e+06	2.06572e+06	2.08519e+06	2.22113e+06	1.97589e+06	2.40795e+06	2.24366e+06	1.8482e+06	2.42896e+06		0.00011487	0.000137664	0.000136662	0.0001208	0.000138861	0.000140698	0.000111033	0.000139975	0.000136878	0.000114742	0.000137932	0.000141451		1.05163	0.9666	0.998885		1.00869	1.01678	1.00194		1.02954	1.00158	1.03504		1.02995	0.994988	1.01196		0.113771	0.831301	0.406977
Q54PL3	phosphatidylinositol-3-phosphatase OS=Dictyostelium discoideum OX=44689 GN=DDB0186027 PE=3 SV=1	453932	487033	638663	684960	960911	905698	948680	931333	1.06037e+06	1.02201e+06	833582	1.03453e+06		5.40336e-05	6.40374e-05	6.01808e-05	6.01266e-05	6.0314e-05	6.40897e-05	5.53606e-05	5.97855e-05	6.17352e-05	5.84447e-05	6.50141e-05	6.02459e-05		1.11276	1.02456	1.08164		0.941857	0.933604	1.01525		1.06495	1.02583	1.00108		1.03986	0.994664	1.03266		0.554705	0.832276	0.303233
Q54N35	Palmitoyl-protein hydrolase OS=Dictyostelium discoideum OX=44689 GN=DDB0186550 PE=3 SV=1	1.10385e+06	1.02918e+06	1.60197e+06	1.58317e+06	2.76673e+06	2.71424e+06	2.84925e+06	2.19878e+06	3.14683e+06	2.87193e+06	2.31841e+06	3.30511e+06		0.000131397	0.000184381	0.000178596	0.000127058	0.000180752	0.000180097	0.000138862	0.000179558	0.000171702	0.000135085	0.000153491	0.000192473		0.966979	1.05682	1.02807		0.980317	0.973844	0.832468		1.0084	0.961396	1.0777		0.985233	0.997353	0.979413		0.361985	0.781789	0.774169
F0ZIL7	26S proteasome subunit ATPase 5 OS=Dictyostelium purpureum OX=5786 GN=DICPUDRAFT_91882 PE=3 SV=1	8.21185e+06	7.38281e+06	1.10242e+07	1.10049e+07	1.74272e+07	1.77201e+07	1.8832e+07	1.66533e+07	2.00981e+07	1.80386e+07	1.56341e+07	1.96106e+07		0.000977494	0.00116139	0.00114066	0.000911444	0.00118005	0.00113119	0.000955598	0.00118679	0.00115786	0.000939001	0.00116253	0.00114202		0.932429	0.977599	0.96062		1.01607	1.02187	1.00098		0.991701	1.01508	1.0012		0.980066	1.00485	0.987601		0.526219	0.682811	0.460882
Q7KWN0	Putative histone-like transcription factor OS=Dictyostelium discoideum OX=44689 GN=DDB0216394 PE=4 SV=1	1.14298e+06	1.13165e+06	1.65463e+06	1.6375e+06	2.65e+06	2.63931e+06	2.7587e+06	2.47832e+06	3.01639e+06	2.77293e+06	2.42501e+06	2.8775e+06		0.000136054	0.000176602	0.000171193	0.000139707	0.000175762	0.000173889	0.000143427	0.000173852	0.000179596	0.00013972	0.000173005	0.000167572		1.02685	1.05419	1.02695		0.995245	0.984431	0.979635		1.01575	1.04909	0.978847		1.01261	1.02924	0.995143		0.311102	0.346712	0.673708
Q54RZ4	Monalysin beta barrel Pore-forming domain-containing protein OS=Dictyostelium discoideum OX=44689 GN=orfSGP PE=4 SV=1	258373	206502	402940	452530	5.51812e+06	5.68547e+06	6.00163e+06	5.68257e+06	8.56721e+06	7.89291e+06	6.52423e+06	8.78931e+06		3.07554e-05	0.00036774	0.000486227	2.54937e-05	0.000378618	0.000494959	3.49277e-05	0.00037822	0.000483185	3.86124e-05	0.000396687	0.000511847		0.828917	1.13566	1.25547		1.02958	1.0285	1.07871		1.01796	0.993745	1.05269		0.95882	1.05264	1.12896		0.444331	0.42619	0.086349
Q54F94	CX9C domain-containing protein OS=Dictyostelium discoideum OX=44689 GN=DDB0219635 PE=4 SV=1	313316	234464	486726	420429	1.26025e+06	1.08038e+06	1.19943e+06	910490	1.09477e+06	1.17381e+06	949937	1.36168e+06		3.72955e-05	8.39857e-05	6.21329e-05	2.89457e-05	7.19467e-05	7.36091e-05	4.21904e-05	7.55876e-05	7.03525e-05	3.58734e-05	6.35591e-05	7.92974e-05		0.776118	1.13125	0.961868		0.856654	0.900005	0.756785		1.18471	1.13229	1.27626		0.939159	1.05451	0.998303		0.723513	0.786094	0.898782
Q86AQ3	3-beta hydroxysteroid dehydrogenase/isomerase domain-containing protein OS=Dictyostelium discoideum OX=44689 GN=DDB0169112 PE=3 SV=1	2.3794e+06	2.26487e+06	3.255e+06	3.2837e+06	5.99482e+06	6.08405e+06	6.79874e+06	6.62224e+06	6.82282e+06	6.55406e+06	5.55864e+06	7.9014e+06		0.00028323	0.000399509	0.000387225	0.000279609	0.000405161	0.000411001	0.00028215	0.000428454	0.000411674	0.000280184	0.000462283	0.000460139		0.987215	0.996187	0.989244		1.01415	1.07245	1.15713		1.0614	1.06314	1.1883		1.02092	1.04393	1.11156		0.396901	0.203164	0.204453
Q54PH6	Uncharacterized protein OS=Dictyostelium discoideum OX=44689 GN=DDB0218617 PE=4 SV=1	59208.3	62614.5	73182.9	76143.6	85545	85604.8	80538.8	86426	97656.8	99820.7	71603.5	91462.2		7.04783e-06	5.70092e-06	5.54245e-06	7.73007e-06	5.70076e-06	6.25969e-06	6.34365e-06	5.07553e-06	5.30296e-06	6.497e-06	6.03319e-06	5.32632e-06		1.0968	0.900085	0.921843		0.999973	0.8903	1.05828		1.12941	0.95679	0.961004		1.07539	0.915725	0.980377		0.183849	0.0677881	0.63018
F0ZP53	UTP--glucose-1-phosphate uridylyltransferase OS=Dictyostelium purpureum OX=5786 GN=DICPUDRAFT_55932 PE=3 SV=1	1.6758e+06	1.43853e+06	2.24176e+06	2.21828e+06	5.18556e+06	5.4198e+06	5.25801e+06	5.04407e+06	5.99467e+06	5.3533e+06	4.34597e+06	6.21361e+06		0.000199479	0.000345578	0.000340224	0.000177593	0.000360926	0.000335702	0.000194321	0.000331358	0.000321863	0.000189276	0.000352115	0.000361851		0.890286	0.974142	0.948855		1.04441	0.958851	1.01892		0.986711	0.946033	1.06357		0.973803	0.959676	1.01045		0.76449	0.0841034	0.581679
F0ZE95	NAD+ dependent glutamate dehydrogenase OS=Dictyostelium purpureum OX=5786 GN=DICPUDRAFT_94010 PE=3 SV=1	1.48349e+07	1.33513e+07	1.90755e+07	1.87606e+07	2.56758e+07	2.63133e+07	2.73827e+07	2.50211e+07	3.09642e+07	2.77077e+07	2.48261e+07	3.09698e+07		0.00176586	0.0017111	0.00175735	0.00164828	0.0017523	0.00173753	0.00165351	0.00172565	0.00183862	0.00160076	0.00174667	0.00180353		0.933412	0.936373	0.906502		1.02408	1.00851	1.02079		0.98872	1.04625	1.02628		0.982072	0.997042	0.984523		0.559774	0.931548	0.725148
F1A0C8	Aspartate aminotransferase OS=Dictyostelium purpureum OX=5786 GN=DICPUDRAFT_92991 PE=3 SV=1	6.22592e+06	6.20766e+06	9.04632e+06	9.15001e+06	9.59936e+06	1.03298e+07	1.047e+07	8.91349e+06	1.07588e+07	1.13245e+07	9.07068e+06	1.06196e+07		0.0007411	0.000639724	0.000610607	0.000766366	0.000687903	0.000710155	0.000784154	0.000659816	0.000671776	0.00078073	0.00062223	0.000618434		1.03409	1.05809	1.05348		1.07531	1.03141	0.972654		1.16303	1.10018	1.01282		1.09081	1.06323	1.01298		0.119581	0.0733335	0.607021
Q54GK8	Malonyl-CoA decarboxylase C-terminal domain-containing protein OS=Dictyostelium discoideum OX=44689 GN=DDB0188724 PE=4 SV=1	380419	358984	495350	505140	902011	912076	983605	871956	1.06022e+06	985136	793724	1.03049e+06		4.5283e-05	6.01121e-05	6.01723e-05	4.43183e-05	6.07387e-05	6.17773e-05	4.2938e-05	6.19864e-05	5.87833e-05	4.31014e-05	6.08692e-05	6.00108e-05		0.978695	0.948214	0.951823		1.01042	1.03118	1.01259		1.02667	0.976917	0.997316		1.00526	0.985437	0.987245		0.629589	0.675411	0.604439
F0ZD73	[RNA-polymerase]-subunit kinase OS=Dictyostelium purpureum OX=5786 GN=DICPUDRAFT_29225 PE=3 SV=1	20685.3	27321.5	40993.4	34413.7	54571.3	57009.6	65161.2	53775.5	74669.8	68620.5	50726.9	82447.5		2.46226e-06	3.63676e-06	4.23784e-06	3.37298e-06	3.7965e-06	4.30315e-06	3.55339e-06	4.10644e-06	3.75684e-06	2.93637e-06	3.75394e-06	4.80135e-06		1.36987	1.44314	1.19255		1.04392	1.12915	1.03222		1.01541	0.886499	1.13297		1.14307	1.15293	1.11925		0.292568	0.51356	0.105897
Q54G10	DH domain-containing protein OS=Dictyostelium discoideum OX=44689 GN=DDB0188911 PE=4 SV=1	45862.6	44561.8	50662.9	56640.3	43262.5	42300.5	54587.6	47854.3	53694.7	52434.1	41917.9	53541.8		5.45924e-06	2.88311e-06	3.04741e-06	5.50137e-06	2.81695e-06	3.28811e-06	4.39156e-06	3.44009e-06	3.10445e-06	4.83287e-06	3.3406e-06	3.11802e-06		1.00772	0.804428	0.885264		0.977054	1.19319	1.15868		1.07899	1.01872	1.02317		1.02125	1.00544	1.02237		0.505851	0.78274	0.927149
Q54W97	Uncharacterized protein OS=Dictyostelium discoideum OX=44689 GN=DDB0206303 PE=4 SV=1	738146	730354	1.0267e+06	1.01566e+06	1.53681e+06	1.56869e+06	1.73297e+06	1.58764e+06	1.79827e+06	1.69076e+06	1.46516e+06	1.79015e+06		8.7865e-05	0.000102416	0.00010206	9.01658e-05	0.000104465	0.000106027	8.89969e-05	0.000109211	0.00010851	8.66618e-05	0.00011083	0.00010425		1.02619	1.01288	0.986307		1.02001	1.06635	1.08215		1.03887	1.0632	1.02146		1.02835	1.04748	1.02997		0.0440245	0.120424	0.381613
Q86JI9	Putative RNA polymerase III subunit OS=Dictyostelium discoideum OX=44689 GN=rpc5 PE=4 SV=1	574991	577898	845370	868507	1.32636e+06	1.35797e+06	1.43881e+06	1.30038e+06	1.5093e+06	1.43497e+06	1.22586e+06	1.53981e+06		6.84438e-05	8.8392e-05	8.56591e-05	7.13443e-05	9.04329e-05	8.99863e-05	7.32784e-05	9.06735e-05	9.07877e-05	7.41059e-05	9.07766e-05	8.96709e-05		1.04238	1.07064	1.08273		1.02309	1.02581	1.02698		1.05052	1.05987	1.04683		1.03866	1.05211	1.05218		0.043553	0.0457199	0.0511916
Q54X50	Uncharacterized protein OS=Dictyostelium discoideum OX=44689 GN=DDB_G0279209 PE=4 SV=1	829576	801777	1.21463e+06	1.20712e+06	999708	1.04289e+06	1.11589e+06	1.02203e+06	1.23014e+06	1.05923e+06	945235	1.15099e+06		9.87483e-05	6.66228e-05	6.98159e-05	9.89833e-05	6.94502e-05	6.64237e-05	0.000105287	7.03231e-05	7.00042e-05	0.000102999	7.13456e-05	6.70281e-05		1.00238	1.06621	1.04304		1.04244	1.05554	1.07089		0.951412	1.0027	0.96007		0.998744	1.04148	1.02467		0.956942	0.198949	0.485314
Q54ZE0	Uncharacterized protein OS=Dictyostelium discoideum OX=44689 GN=DDB0218003 PE=4 SV=1	94719.6	96948.1	136555	135934	183179	189403	181653	165607	200058	189566	166250	199514		1.12749e-05	1.22075e-05	1.13542e-05	1.19687e-05	1.26131e-05	1.18876e-05	1.18368e-05	1.14477e-05	1.23125e-05	1.15987e-05	1.15606e-05	1.16188e-05		1.06154	1.04984	1.02872		1.03323	0.937764	0.947013		1.04698	1.08441	1.0233		1.04725	1.024	0.999677		0.0226686	0.673751	0.956162
Q55CP0	Uncharacterized protein OS=Dictyostelium discoideum OX=44689 GN=DDB_G0269974 PE=4 SV=2	92834.4	91150.1	127498	124904	192794	164931	178253	171234	201882	182793	160843	198069		1.10505e-05	1.28482e-05	1.14577e-05	1.12529e-05	1.09834e-05	1.14628e-05	1.10518e-05	1.12335e-05	1.19121e-05	1.06575e-05	1.19534e-05	1.15346e-05		1.01832	1.00012	0.964436		0.854855	0.87432	0.930355		1.00045	1.03966	1.00671		0.957874	0.971365	0.967168		0.489909	0.601067	0.286858
Q55F73	Major facilitator superfamily associated domain-containing protein OS=Dictyostelium discoideum OX=44689 GN=DDB0189880 PE=3 SV=1	20055.9	19614.7	35742.8	31422.5	38717.7	34680.7	35333.5	36882.8	39855.7	45569.4	35433.5	41992.5		2.38735e-06	2.58024e-06	2.26198e-06	2.42153e-06	2.30953e-06	2.85763e-06	3.09826e-06	2.2267e-06	2.62421e-06	2.68114e-06	2.5747e-06	2.44544e-06		1.01432	1.29778	1.12306		0.895082	0.862983	0.997853		1.26333	1.16014	1.0811		1.05758	1.10697	1.06734		0.683538	0.523932	0.213819
Q54R13	tRNA-guanine(15) transglycosylase-like domain-containing protein OS=Dictyostelium discoideum OX=44689 GN=DDB0185524 PE=4 SV=1	317437	279134	416259	429456	633231	651570	672677	639987	775374	649703	586448	749650		3.7786e-05	4.22e-05	4.40059e-05	3.44604e-05	4.33907e-05	4.07425e-05	3.60822e-05	4.23919e-05	4.34325e-05	3.66436e-05	4.4676e-05	4.3656e-05		0.91199	0.954911	0.969767		1.02822	1.00455	1.05867		0.925841	0.986969	0.99205		0.955349	0.982142	1.00683		0.351908	0.334055	0.793402
Q54KL2	NAD-dependent epimerase/dehydratase domain-containing protein OS=Dictyostelium discoideum OX=44689 GN=DDB0187393 PE=4 SV=1	3.81837e+06	3.37337e+06	4.28447e+06	4.43216e+06	3.76679e+06	3.76333e+06	4.3476e+06	3.94755e+06	4.56933e+06	4.02009e+06	3.44302e+06	4.63517e+06		0.000454518	0.000251027	0.000259329	0.000416459	0.000250615	0.000252097	0.000371387	0.000273984	0.00025499	0.000378177	0.000275569	0.00026993		0.916264	0.817101	0.83204		0.998358	1.09145	1.09777		0.972113	0.983268	1.04088		0.962245	0.96394	0.990228		0.318918	0.568659	0.705936
Q54IX5	Uncharacterized protein OS=Dictyostelium discoideum OX=44689 GN=DDB0187949 PE=4 SV=1	92404.4	79506.4	136512	147941	257853	229269	259128	230457	250418	234444	211001	238519		1.09993e-05	1.71839e-05	1.42123e-05	9.81545e-06	1.5268e-05	1.47018e-05	1.18332e-05	1.63302e-05	1.56268e-05	1.26232e-05	1.60876e-05	1.38902e-05		0.892369	1.07581	1.14763		0.888502	0.950315	0.936202		1.03444	1.09952	0.977335		0.938438	1.04188	1.02039		0.346115	0.564953	0.940269
F0ZCZ0	TOG domain-containing protein OS=Dictyostelium purpureum OX=5786 GN=DICPUDRAFT_149145 PE=4 SV=1	3.99932e+06	3.90719e+06	5.06451e+06	5.47644e+06	6.42188e+06	6.39928e+06	6.60179e+06	6.19564e+06	7.4914e+06	6.93022e+06	5.9643e+06	7.53437e+06		0.000476058	0.000427969	0.00042517	0.000482362	0.000426153	0.00043459	0.000439002	0.000416043	0.000441717	0.00046728	0.000432503	0.000438765		1.01324	0.92216	0.981562		0.995757	0.972132	1.01059		1.02216	1.03892	1.03198		1.01038	0.977737	1.00804		0.300501	0.557278	0.678749
Q869Q6	Uncharacterized protein OS=Dictyostelium discoideum OX=44689 GN=sfbA PE=4 SV=1	323682	384631	554987	491004	1.1187e+06	1.14159e+06	1.1999e+06	1.0237e+06	1.30681e+06	1.17487e+06	1.09298e+06	1.25233e+06		3.85294e-05	7.45525e-05	7.41669e-05	4.74846e-05	7.60233e-05	7.36755e-05	4.81075e-05	7.56175e-05	8.09463e-05	4.18952e-05	7.14623e-05	7.29298e-05		1.23243	1.24859	1.08736		1.01973	1.01429	0.95855		0.993374	1.09141	0.983319		1.08184	1.11809	1.00974		0.368901	0.146308	0.882733
Q54Y42	Protein-lysine N-methyltransferase DDB0205448 OS=Dictyostelium discoideum OX=44689 GN=DDB0205448 PE=3 SV=1	477876	510092	753839	773437	1.04173e+06	1.02742e+06	994061	1.02962e+06	1.12176e+06	1.04803e+06	930058	1.18999e+06		5.68838e-05	6.94235e-05	6.36649e-05	6.29734e-05	6.84201e-05	6.57216e-05	6.53443e-05	6.26453e-05	6.88802e-05	6.5994e-05	7.18754e-05	6.92994e-05		1.10705	1.14873	1.16016		0.985547	0.902366	1.03532		1.0323	1.08192	1.0885		1.04164	1.04434	1.09466		0.366069	0.668964	0.0964985
Q552B8	ER membrane protein complex subunit 1 OS=Dictyostelium discoideum OX=44689 GN=DDB0217764 PE=3 SV=1	1.90089e+06	1.8414e+06	2.45225e+06	2.47674e+06	3.7334e+06	3.62782e+06	3.68452e+06	3.37237e+06	4.41979e+06	3.97269e+06	3.31834e+06	4.28978e+06		0.000226272	0.000248803	0.000250842	0.00022733	0.000241591	0.000249125	0.000212566	0.000232197	0.000245757	0.00021133	0.000235417	0.000249816		1.00468	0.939429	0.933963		0.971013	0.933258	0.946201		0.993153	0.979725	0.995909		0.989615	0.950804	0.958691		0.393192	0.0762597	0.156304
F0ZJ09	Uncharacterized protein OS=Dictyostelium purpureum OX=5786 GN=DICPUDRAFT_151501 PE=4 SV=1	65844	57100.3	98973.3	90000.8	119858	117786	116221	112793	137499	123805	113843	125503		7.83772e-06	7.98762e-06	7.80369e-06	7.04931e-06	7.84383e-06	7.76371e-06	8.57921e-06	7.32417e-06	8.43121e-06	7.67938e-06	7.87378e-06	7.30866e-06		0.899408	1.09461	0.979797		0.981998	0.916941	0.985749		0.994876	1.08041	0.936565		0.958761	1.03065	0.96737		0.300494	0.653702	0.167482
Q54X84	methylenetetrahydrofolate reductase (NADH) OS=Dictyostelium discoideum OX=44689 GN=DDB0230137 PE=3 SV=1	2.71329e+06	2.59538e+06	3.98882e+06	3.85775e+06	5.31738e+06	5.3814e+06	5.71024e+06	5.18513e+06	6.30786e+06	5.66347e+06	4.752e+06	5.99989e+06		0.000322975	0.000354362	0.000357999	0.000320413	0.000358369	0.000355153	0.000345759	0.000359857	0.000351934	0.000329165	0.000361962	0.000349405		0.992066	1.07054	1.01916		1.01131	1.01551	1.02145		0.992051	0.983059	0.975994		0.998474	1.02304	1.00553		0.853992	0.470241	0.769911
Q54J16	Uncharacterized protein (Fragment) OS=Dictyostelium discoideum OX=44689 GN=DDB_G0288367 PE=4 SV=2	9787.25	11544.5	15979.4	14327.3	24055.6	25497.2	25117.7	21641.6	26521.8	24895.4	22456.2	24882.1		1.16502e-06	1.60312e-06	1.50523e-06	1.42523e-06	1.69796e-06	1.56117e-06	1.38512e-06	1.58291e-06	1.66311e-06	1.22249e-06	1.51075e-06	1.44901e-06		1.22335	1.18893	1.04933		1.05916	0.987389	0.94238		1.03717	1.10489	0.962652		1.10656	1.09373	0.984787		0.160186	0.239554	0.570384
Q555R1	Uncharacterized protein OS=Dictyostelium discoideum OX=44689 GN=DDB0203270 PE=4 SV=1	514296	479667	637013	651978	1.28896e+06	1.26691e+06	1.27745e+06	1.15697e+06	1.43467e+06	1.36765e+06	1.17121e+06	1.37503e+06		6.1219e-05	8.58993e-05	8.14237e-05	5.92173e-05	8.43686e-05	8.57645e-05	5.52176e-05	8.05042e-05	8.67402e-05	5.56304e-05	8.07652e-05	8.00753e-05		0.967303	0.901968	0.908712		0.98218	0.937193	0.940232		1.05331	1.0653	0.98344		1.00093	0.968152	0.944128		0.907012	0.636766	0.0958146
Q9TVK6	NPC1 protein OS=Dictyostelium discoideum OX=44689 GN=npcA PE=2 SV=1	1.62546e+06	1.62666e+06	2.16279e+06	2.17676e+06	2.23228e+06	2.24701e+06	2.30715e+06	2.10716e+06	2.69091e+06	2.33984e+06	1.97955e+06	2.6108e+06		0.000193486	0.000148764	0.000152721	0.00020082	0.000149637	0.00014673	0.000187475	0.000145396	0.000146606	0.000185734	0.000147096	0.00015204		1.0379	0.968933	0.959934		1.00587	0.977357	0.988783		0.960772	0.959956	0.995541		1.00151	0.968748	0.981419		0.865506	0.0289702	0.267207
Q54YH2	Palmitoyltransferase OS=Dictyostelium discoideum OX=44689 GN=DDB0204531 PE=3 SV=1	0	437.569	0	388.809	962.21	816.295	999.167	892.898	1121.19	799.223	968.081	1161.13		0	6.41239e-08	6.36324e-08	5.402e-08	5.43603e-08	5.01188e-08	0	6.29671e-08	7.16962e-08	3.31754e-08	6.23311e-08	6.76183e-08		#DIV/0!	#DIV/0!	#DIV/0!		0.847738	0.98196	0.972042		0.78763	1.12672	1.06264		#DIV/0!	#DIV/0!	#DIV/0!		0.686042	0.510483	0.389755
Q54CF8	CHD gene family protein containing chromodomain, helicase domain, and DNA-binding domain OS=Dictyostelium discoideum OX=44689 GN=DDB0220643 PE=4 SV=1	1.82573e+06	1.87287e+06	2.63989e+06	2.71173e+06	4.17388e+06	4.18282e+06	4.54478e+06	4.00369e+06	4.59903e+06	4.31256e+06	3.76718e+06	4.58719e+06		0.000217325	0.000278157	0.000261015	0.000231215	0.00027855	0.000270438	0.000228831	0.00028641	0.000278998	0.00023138	0.000279488	0.000267136		1.06391	1.05294	1.06467		1.00142	1.02967	1.00479		1.0361	1.0689	1.02345		1.03381	1.0505	1.03097		0.18477	0.0479744	0.193051
Q54WE8	Complex 1 LYR protein domain-containing protein OS=Dictyostelium discoideum OX=44689 GN=DDB_G0279697 PE=4 SV=1	50986.7	72809.5	99650.1	128289	176117	153431	203913	118577	205316	185138	159363	214756		6.06919e-06	1.17368e-05	1.16526e-05	8.98869e-06	1.02176e-05	1.16099e-05	8.63788e-06	1.28505e-05	1.18024e-05	1.09463e-05	8.2776e-06	1.25064e-05		1.48104	1.42324	1.80359		0.870557	1.09489	0.705266		0.996337	1.01286	1.07327		1.11598	1.177	1.19404		0.761868	0.210855	0.782853
Q54FR8	ribonuclease Z OS=Dictyostelium discoideum OX=44689 GN=DDB0189002 PE=3 SV=1	401631	332445	563964	601930	1.38541e+06	1.36326e+06	1.45789e+06	1.24974e+06	1.32659e+06	1.3189e+06	1.24513e+06	1.48483e+06		4.7808e-05	9.23271e-05	7.52898e-05	4.1042e-05	9.07846e-05	8.27073e-05	4.88856e-05	9.18759e-05	9.22146e-05	5.136e-05	8.72415e-05	8.64693e-05		0.858475	1.02254	1.0743		0.983293	0.995113	0.944917		1.09852	1.22479	1.14849		0.980096	1.08082	1.0559		0.949354	0.402703	0.564414
Q55CA1	Uncharacterized protein OS=Dictyostelium discoideum OX=44689 GN=DDB0190842 PE=3 SV=1	136335	116210	181717	159539	257341	260945	283761	254404	288309	297334	220345	300840		1.62286e-05	1.71498e-05	1.63628e-05	1.43467e-05	1.73773e-05	1.86456e-05	1.57516e-05	1.78825e-05	1.63188e-05	1.36127e-05	1.77594e-05	1.75194e-05		0.884035	0.970605	0.838809		1.01327	1.04272	1.03554		1.13951	0.997311	1.07069		1.01227	1.00355	0.98168		0.877735	0.860429	0.832249
Q54NK4	Uncharacterized protein OS=Dictyostelium discoideum OX=44689 GN=DDB0186385 PE=4 SV=1	177178	173782	260781	234669	410105	387228	418783	391597	478831	394592	332101	447564		2.10903e-05	2.73303e-05	2.71758e-05	2.14543e-05	2.5787e-05	2.47446e-05	2.2605e-05	2.63915e-05	2.45954e-05	2.00233e-05	2.73365e-05	2.6064e-05		1.01726	1.07182	0.949408		0.943531	0.96565	1.00022		0.91054	0.905051	0.959089		0.95711	0.980841	0.969574		0.281835	0.63098	0.185977
Q54Q08	Uncharacterized protein OS=Dictyostelium discoideum OX=44689 GN=DDB0185887 PE=4 SV=1	586369	539437	813010	807535	1.07738e+06	1.14992e+06	1.24626e+06	1.12622e+06	1.36008e+06	1.23662e+06	1.01689e+06	1.29315e+06		6.97982e-05	7.17991e-05	7.71902e-05	6.65961e-05	7.65776e-05	7.7548e-05	7.04734e-05	7.8539e-05	7.53113e-05	6.89034e-05	7.86187e-05	7.53067e-05		0.954124	1.00967	0.98718		1.06655	1.09387	1.09498		1.00463	0.975658	0.975599		1.00844	1.0264	1.01925		0.806241	0.545296	0.672818
O76546	Developmental protein (Fragment) OS=Dictyostelium discoideum OX=44689 GN=DG1105 PE=4 SV=1	690121	657228	971838	888359	1.02602e+06	1.04316e+06	1.04919e+06	1.01707e+06	1.11848e+06	1.04878e+06	933084	1.12367e+06		8.21483e-05	6.83761e-05	6.34788e-05	8.11381e-05	6.94681e-05	6.57681e-05	8.42409e-05	6.61193e-05	6.91043e-05	7.57997e-05	7.09989e-05	6.54373e-05		0.987703	1.02547	0.922719		1.01597	0.966995	1.03836		1.03606	1.08862	1.03085		1.01325	1.02703	0.99731		0.498582	0.508268	0.857155
F0ZE13	dihydrolipoyllysine-residue succinyltransferase OS=Dictyostelium purpureum OX=5786 GN=DICPUDRAFT_46241 PE=3 SV=1	1.56474e+06	1.54595e+06	2.29239e+06	2.07931e+06	3.47931e+06	3.22684e+06	3.42262e+06	3.10389e+06	3.81539e+06	3.28391e+06	3.12159e+06	3.69943e+06		0.000186258	0.000231869	0.00021654	0.000190856	0.000214888	0.000205932	0.000198709	0.000215692	0.000231185	0.000177418	0.000216675	0.000215437		1.02468	1.06685	0.952539		0.926765	0.930233	0.934471		0.95101	1.06763	0.994907		0.967486	1.02157	0.960639		0.353829	0.749079	0.176021
Q55AD4	YEATS family protein OS=Dictyostelium discoideum OX=44689 GN=DDB0219996 PE=4 SV=1	13323	10827	19839.6	19134.9	32945.5	30638.7	33394.9	33434.9	32734.2	33425.5	29199.1	33485.6		1.5859e-06	2.19557e-06	1.85781e-06	1.33664e-06	2.04035e-06	2.09609e-06	1.71974e-06	2.10453e-06	2.16249e-06	1.6327e-06	2.33401e-06	1.95004e-06		0.842828	1.08439	1.02951		0.929307	0.958538	1.06306		1.12826	1.164	1.04964		0.966798	1.06898	1.0474		0.74627	0.418502	0.0729839
Q54R67	Uncharacterized protein OS=Dictyostelium discoideum OX=44689 GN=DDB0185471 PE=4 SV=1	965272	952832	1.38754e+06	1.42221e+06	1.78026e+06	1.74918e+06	1.90296e+06	1.6249e+06	1.97785e+06	1.81517e+06	1.56163e+06	1.94851e+06		0.000114901	0.000118641	0.000112252	0.000117632	0.000116485	0.000113828	0.000120275	0.000119924	0.000115654	0.000121351	0.00011343	0.000113472		1.02377	1.04677	1.05613		0.981827	1.01082	0.956084		1.01404	1.03031	1.01087		1.00655	1.0293	1.00769		0.674834	0.10492	0.830577
F0ZB11	Glutamate--cysteine ligase OS=Dictyostelium purpureum OX=5786 GN=DICPUDRAFT_96768 PE=3 SV=1	158340	136425	204696	213823	174302	189064	188753	187274	236445	176483	174101	228644		1.88479e-05	1.16159e-05	1.34193e-05	1.68423e-05	1.25905e-05	1.10672e-05	1.77434e-05	1.18952e-05	1.2894e-05	1.82445e-05	1.30731e-05	1.33151e-05		0.893589	0.941399	0.967986		1.08391	1.02404	1.12545		0.824721	0.960855	0.992238		0.934073	0.975432	1.02856		0.397364	0.378468	0.726167
Q54DK8	BSD domain-containing protein OS=Dictyostelium discoideum OX=44689 GN=DDB0219723 PE=4 SV=1	161428	150284	241632	245285	310463	300934	286635	295121	331414	296494	255192	309304		1.92156e-05	2.069e-05	1.88092e-05	1.85533e-05	2.00404e-05	1.85929e-05	2.09452e-05	1.80636e-05	1.88996e-05	2.09291e-05	2.06017e-05	1.80124e-05		0.965535	1.09001	1.08917		0.968604	0.873063	0.995734		0.988502	1.0048	0.957637		0.974214	0.989292	1.01418		0.0737801	0.852009	0.747177
Q54X80	Uncharacterized protein OS=Dictyostelium discoideum OX=44689 GN=DDB0204691 PE=4 SV=1	624661	536695	845235	967074	1.36663e+06	1.31208e+06	1.38346e+06	1.39973e+06	1.39537e+06	1.41589e+06	1.2637e+06	1.47741e+06		7.43563e-05	9.10753e-05	7.91935e-05	6.62576e-05	8.73765e-05	8.87899e-05	7.32667e-05	8.7185e-05	9.35899e-05	8.25162e-05	9.77115e-05	8.60372e-05		0.891083	0.985347	1.10974		0.959387	0.957284	1.07287		1.12118	1.18179	1.08642		0.990549	1.04147	1.08967		0.90292	0.636408	0.00434649
Q557Q0	AAA+ ATPase, core domain-containing protein OS=Dictyostelium discoideum OX=44689 GN=DDB_G0273451 PE=4 SV=2	4.07858e+06	3.90935e+06	5.5845e+06	5.71237e+06	9.03853e+06	8.90688e+06	9.27982e+06	8.72137e+06	1.06063e+07	9.76066e+06	8.39371e+06	1.01417e+07		0.000485492	0.000602349	0.000601956	0.000482628	0.000593144	0.000612085	0.000484076	0.000584811	0.000621639	0.000487412	0.000608818	0.000590605		0.994102	0.997084	1.00395		0.98472	0.970885	1.01074		1.01683	1.0327	0.981143		0.998549	1.00022	0.998613		0.919949	0.984049	0.870541
Q54DW0	N-acetyltransferase domain-containing protein OS=Dictyostelium discoideum OX=44689 GN=DDB0184156 PE=4 SV=1	412285	417680	594186	610663	575687	605320	620003	561365	723766	604997	537940	697321		4.90762e-05	3.83651e-05	4.10769e-05	5.15647e-05	4.03107e-05	3.7939e-05	5.15053e-05	3.90723e-05	3.98399e-05	5.21052e-05	3.91876e-05	4.06086e-05		1.05071	1.04949	1.06172		1.05071	1.01843	1.02144		0.92361	0.969887	0.9886		1.00834	1.01261	1.02392		0.831928	0.61061	0.384485
F0ZPY2	FAD-binding domain-containing protein OS=Dictyostelium purpureum OX=5786 GN=DICPUDRAFT_48629 PE=4 SV=1	219413	227729	333873	339146	438920	486540	492496	441441	492892	495637	415356	509621		2.61177e-05	2.92507e-05	2.79737e-05	2.81142e-05	3.24006e-05	3.10811e-05	2.89408e-05	3.10369e-05	3.07613e-05	2.89378e-05	3.0816e-05	2.96779e-05		1.07644	1.10809	1.10798		1.10769	1.06107	1.05351		1.11108	1.09965	1.06092		1.0984	1.0896	1.07414		0.0183181	0.0184731	0.0362177
Q54F51	Protein misato homolog 1 OS=Dictyostelium discoideum OX=44689 GN=DDB0189241 PE=3 SV=1	179711	213151	274777	319935	412573	393046	427044	368464	462095	406008	325600	449770		2.13918e-05	2.74948e-05	2.62259e-05	2.63145e-05	2.61745e-05	2.54605e-05	2.38183e-05	2.69121e-05	2.41139e-05	2.72987e-05	2.57216e-05	2.61924e-05		1.23012	1.11343	1.27613		0.951981	0.978808	0.935508		0.970815	0.91947	0.998723		1.05097	1.0039	1.07012		0.682188	0.952637	0.616165
Q54ED0	Niemann-Pick C1 N-terminal domain-containing protein OS=Dictyostelium discoideum OX=44689 GN=DDB0183990 PE=4 SV=1	225706	204052	365425	297630	415297	441585	429833	345185	467203	394239	300233	454847		2.68669e-05	2.76763e-05	2.65158e-05	2.51912e-05	2.94069e-05	2.47225e-05	3.16758e-05	2.70879e-05	2.22353e-05	2.53955e-05	2.40966e-05	2.64881e-05		0.937632	1.17899	0.945233		1.06253	0.978739	0.870657		0.932368	0.838569	0.998955		0.97751	0.998766	0.938282		0.665798	0.994641	0.242393
Q54D52	Uncharacterized protein OS=Dictyostelium discoideum OX=44689 GN=DDB0219756 PE=4 SV=1	266058	239614	346748	346807	542956	499606	524299	488933	556019	504056	485140	569157		3.16701e-05	3.61839e-05	3.15565e-05	2.95815e-05	3.32707e-05	3.16091e-05	3.00568e-05	3.30411e-05	3.59296e-05	2.95915e-05	3.41313e-05	3.31449e-05		0.93405	0.949058	0.934366		0.919491	0.913145	0.943273		1.00167	1.13858	1.05034		0.951736	1.00026	0.975992		0.202929	0.960665	0.558502
F0ZAC7	Rab GTPase OS=Dictyostelium purpureum OX=5786 GN=DICPUDRAFT_52877 PE=4 SV=1	2.78549e+06	2.69191e+06	3.91486e+06	3.83535e+06	5.28686e+06	5.06882e+06	5.72745e+06	5.08844e+06	5.92185e+06	5.72301e+06	4.90918e+06	6.03114e+06		0.000331569	0.000352328	0.000336091	0.00033233	0.000337553	0.000358887	0.000339348	0.000360942	0.000363574	0.000327254	0.000355212	0.000351225		1.00229	1.02346	0.986985		0.958063	1.02445	1.00818		1.06783	1.08177	1.04503		1.00939	1.04323	1.0134		0.813454	0.150898	0.505553
Q55CL7	KxDL domain-containing protein OS=Dictyostelium discoideum OX=44689 GN=DDB0216732 PE=3 SV=1	111158	106431	162413	173899	192137	218803	257993	146926	245606	198993	175745	296087		1.32317e-05	1.28045e-05	1.39392e-05	1.31394e-05	1.4571e-05	1.24788e-05	1.40783e-05	1.62587e-05	1.30157e-05	1.4838e-05	1.02565e-05	1.72427e-05		0.993024	1.06398	1.1214		1.13796	1.26977	0.801013		0.895225	0.933746	1.23699		1.00874	1.08916	1.05313		0.94621	0.469336	0.694969
Q869L6	Uncharacterized protein OS=Dictyostelium discoideum OX=44689 GN=DDB0167345 PE=3 SV=1	6.4059e+06	5.99598e+06	9.09178e+06	9.04026e+06	1.12458e+07	1.18302e+07	1.20498e+07	1.0893e+07	1.24219e+07	1.12711e+07	1.02233e+07	1.21944e+07		0.000762524	0.000749447	0.000704997	0.000740233	0.000787818	0.000706803	0.000788095	0.000759376	0.000757139	0.000771365	0.000760416	0.000710143		0.970767	1.03353	1.01159		1.0512	1.01325	1.01464		1.00256	1.07396	1.0073		1.00818	1.04025	1.01118		0.767488	0.141169	0.0393684
Q54DM8	RING Zn finger-containing protein OS=Dictyostelium discoideum OX=44689 GN=cnrK PE=4 SV=1	824179	795573	1.17171e+06	1.21041e+06	2.78017e+06	2.81102e+06	2.88624e+06	2.72138e+06	3.3626e+06	3.02991e+06	2.55211e+06	3.11483e+06		9.81058e-05	0.000185277	0.000190842	9.82175e-05	0.000187197	0.000190004	0.000101566	0.00018189	0.000189009	0.000103279	0.000189973	0.000181393		1.00114	1.03527	1.05273		1.01036	0.981718	1.02535		0.995606	0.990395	0.950484		1.00237	1.00246	1.00952		0.671714	0.803765	0.979392
Q54DA2	TLDc domain-containing protein OS=Dictyostelium discoideum OX=44689 GN=DDB0184368 PE=4 SV=1	271542	267363	373450	400416	646917	618346	703063	668840	751636	650089	553923	747232		3.23229e-05	4.3112e-05	4.26586e-05	3.30072e-05	4.11781e-05	4.07667e-05	3.23714e-05	4.43067e-05	4.10236e-05	3.41657e-05	4.66901e-05	4.35152e-05		1.02117	1.0015	1.05701		0.955141	1.02771	1.08299		0.955649	0.961673	1.02008		0.977321	0.996961	1.05336		0.350062	0.888322	0.119222
F0Z7K1	60S ribosomal protein L8 OS=Dictyostelium purpureum OX=5786 GN=DICPUDRAFT_91096 PE=3 SV=1	6.51489e+07	6.26e+07	8.73606e+07	8.79294e+07	1.18574e+08	1.11281e+08	1.3469e+08	1.10791e+08	1.39571e+08	1.23906e+08	1.06578e+08	1.36996e+08		0.00775497	0.00790202	0.00792128	0.00772828	0.00741065	0.00777006	0.00757259	0.00848813	0.00789315	0.00750263	0.00773409	0.00797797		0.996559	0.976482	0.967461		0.937816	1.07417	0.978748		0.98091	0.996449	1.00716		0.971762	1.0157	0.984455		0.249413	0.647092	0.319273
F0ZNL3	AB hydrolase-1 domain-containing protein OS=Dictyostelium purpureum OX=5786 GN=DICPUDRAFT_55809 PE=3 SV=1	81268.2	64260.1	111375	96908.9	147488	132151	151795	156042	193975	170084	136542	178873		9.67373e-06	9.82895e-06	1.10089e-05	7.93323e-06	8.80045e-06	1.06658e-05	9.65418e-06	9.56609e-06	1.01123e-05	8.26881e-06	1.08929e-05	1.04167e-05		0.820079	0.997978	0.854769		0.89536	0.973256	1.10825		0.968834	0.918552	0.946205		0.894758	0.963262	0.96974		0.123773	0.27162	0.710202
O76542	Ubiquitin-conjugating enzyme E2 OS=Dictyostelium discoideum OX=44689 GN=ubcC PE=2 SV=1	735514	706915	959112	1.00557e+06	1.27232e+06	1.27279e+06	1.35118e+06	1.18362e+06	1.45215e+06	1.30118e+06	1.10132e+06	1.42417e+06		8.75516e-05	8.47901e-05	8.24157e-05	8.72721e-05	8.47602e-05	8.15961e-05	8.31378e-05	8.51506e-05	8.15641e-05	8.58012e-05	8.26259e-05	8.2937e-05		0.996807	0.949587	0.980007		0.999647	1.00425	0.974476		0.990056	0.989667	1.00633		0.995504	0.981169	0.986936		0.2477	0.372054	0.308183
Q54EM3	Uncharacterized protein OS=Dictyostelium discoideum OX=44689 GN=DDB0183900 PE=4 SV=1	1.35259e+06	1.27846e+06	1.78382e+06	1.97746e+06	2.68565e+06	2.61115e+06	2.81565e+06	2.78377e+06	2.9165e+06	2.7462e+06	2.35859e+06	3.10923e+06		0.000161005	0.000178978	0.000165524	0.000157832	0.000173887	0.000172213	0.000154625	0.000177441	0.000174678	0.000168728	0.000194329	0.000181066		0.98029	0.960374	1.04796		0.971553	0.991413	1.08577		1.04041	1.0553	1.0939		0.997418	1.00236	1.07588		0.898735	0.936594	0.0377756
Q556K0	RWD domain-containing protein OS=Dictyostelium discoideum OX=44689 GN=DDB0167985 PE=4 SV=1	1.55027e+06	1.47688e+06	2.49357e+06	2.37325e+06	3.86604e+06	3.56603e+06	4.03261e+06	3.38967e+06	4.07604e+06	3.67525e+06	3.25183e+06	4.11944e+06		0.000184536	0.000257642	0.000231333	0.000182328	0.000237476	0.000230473	0.000216148	0.000254133	0.000240831	0.000202499	0.000236625	0.000239897		0.988032	1.1713	1.09734		0.92173	0.986382	0.918425		0.996281	1.04106	1.03702		0.968681	1.06625	1.01759		0.339337	0.345988	0.890103
Q86IF1	DNA replication licensing factor MCM4 OS=Dictyostelium discoideum OX=44689 GN=DDB0167140 PE=3 SV=1	515334	511535	686858	728052	1.08863e+06	1.0471e+06	1.17223e+06	1.10115e+06	1.18426e+06	1.10784e+06	1.00797e+06	1.22546e+06		6.13426e-05	7.2549e-05	6.72118e-05	6.31516e-05	6.97306e-05	6.94719e-05	5.95383e-05	7.38737e-05	7.46506e-05	6.21215e-05	7.6869e-05	7.1365e-05		1.02949	0.970586	1.0127		0.961151	1.01826	1.05954		1.03363	1.11068	1.06179		1.00809	1.03317	1.04468		0.821298	0.482791	0.116058
Q54Q60	Ras-associating domain-containing protein OS=Dictyostelium discoideum OX=44689 GN=DDB0185830 PE=4 SV=1	144245	152604	199918	199151	125385	127228	147261	118470	149471	125508	117574	146279		1.71701e-05	8.35594e-06	8.48314e-06	1.88398e-05	8.4726e-06	7.87051e-06	1.73293e-05	9.28032e-06	8.70758e-06	1.69927e-05	8.27014e-06	8.5186e-06		1.09724	1.00927	0.989666		1.01396	1.11063	0.989733		0.927783	1.02646	1.00418		1.013	1.04878	0.994526		0.619802	0.216996	0.343331
Q55B15	Uncharacterized protein OS=Dictyostelium discoideum OX=44689 GN=DDB0216849 PE=4 SV=1	130080	147915	185046	177836	484526	502439	518075	397335	508930	494722	403229	454178		1.5484e-05	3.22899e-05	2.8884e-05	1.82608e-05	3.34594e-05	3.10237e-05	1.60402e-05	3.26489e-05	2.98632e-05	1.51739e-05	2.7737e-05	2.64492e-05		1.17934	1.03592	0.979975		1.03622	1.01112	0.858999		1.07408	1.0339	0.915703		1.09655	1.02698	0.918226		0.0491811	0.0746647	0.185406
Q7KWY3	Uncharacterized protein OS=Dictyostelium discoideum OX=44689 GN=DDB0168294 PE=4 SV=1	69470.8	68849.1	102682	99717.8	150977	150690	167376	148643	178229	147160	124069	167901		8.26944e-06	1.00615e-05	1.01153e-05	8.49975e-06	1.0035e-05	9.22831e-06	8.90067e-06	1.0548e-05	9.1886e-06	8.50849e-06	1.03764e-05	9.77776e-06		1.02785	1.07633	1.02891		0.997374	1.04835	1.0313		0.912315	0.908389	0.966633		0.97918	1.01102	1.00895		0.569825	0.909752	0.759577
F0ZT42	Uncharacterized protein OS=Dictyostelium purpureum OX=5786 GN=DICPUDRAFT_98737 PE=3 SV=1	1.89409e+06	1.82701e+06	2.61247e+06	2.83338e+06	4.23532e+06	4.15426e+06	4.50097e+06	3.90658e+06	4.78961e+06	4.42627e+06	4.09136e+06	5.06154e+06		0.000225463	0.000282252	0.000271832	0.000225554	0.000276648	0.000277568	0.000226455	0.000283649	0.000303007	0.00024176	0.000272709	0.00029476		1.0004	1.0044	1.07228		0.980148	1.00495	0.966192		1.0211	1.11469	1.08435		1.00055	1.04135	1.04094		0.983815	0.379334	0.423068
Q8I7C6	Poly [ADP-ribose] polymerase OS=Dictyostelium discoideum OX=44689 GN=adprt2 PE=2 SV=1	2.21089e+06	2.21641e+06	2.87352e+06	2.96313e+06	4.81244e+06	4.81004e+06	5.28601e+06	4.79409e+06	5.4727e+06	4.95427e+06	4.57433e+06	5.64933e+06		0.000263173	0.000320712	0.0003106	0.000273627	0.00032032	0.000310679	0.000249083	0.000333123	0.000338776	0.000252831	0.000334664	0.00032899		1.03972	0.94646	0.960703		0.998775	1.0387	1.0435		1.00026	1.09071	1.05921		1.01292	1.02529	1.02114		0.440357	0.548202	0.497847
Q54XW6	Uncharacterized protein OS=Dictyostelium discoideum OX=44689 GN=DDB0218113 PE=4 SV=1	680074	658353	1.03115e+06	996454	942580	964809	990630	881201	1.03191e+06	1.00874e+06	927873	1.07174e+06		8.09524e-05	6.28157e-05	5.85652e-05	8.1277e-05	6.42505e-05	6.32574e-05	8.93822e-05	6.24292e-05	6.87184e-05	8.5023e-05	6.15145e-05	6.24131e-05		1.00401	1.10413	1.05028		1.02284	0.993846	0.979285		1.08012	1.17336	1.0657		1.03566	1.09045	1.03176		0.242527	0.204246	0.335634
Q54CT2	Uncharacterized protein OS=Dictyostelium discoideum OX=44689 GN=DDB0184565 PE=4 SV=1	172612	174659	247280	265650	373073	359257	390605	351632	389622	365896	327660	399200		2.05468e-05	2.48624e-05	2.21128e-05	2.15625e-05	2.39243e-05	2.29451e-05	2.14347e-05	2.46158e-05	2.42666e-05	2.26667e-05	2.45466e-05	2.32475e-05		1.04944	1.04322	1.10318		0.962268	0.99008	0.987296		1.03764	1.0974	1.05132		1.01645	1.04357	1.04726		0.674449	0.311146	0.30037
Q552Z0	Thioredoxin domain-containing protein OS=Dictyostelium discoideum OX=44689 GN=DDB0202483 PE=4 SV=1	859872	846050	1.32152e+06	1.30744e+06	2.17561e+06	2.11839e+06	2.20355e+06	2.01691e+06	2.53465e+06	2.25785e+06	2.09337e+06	2.28767e+06		0.000102355	0.000144988	0.000143852	0.000104449	0.000141072	0.000141588	0.000114552	0.000138867	0.000155035	0.000111558	0.000140796	0.000133223		1.02046	1.11917	1.08992		0.972992	0.957784	0.971087		0.984262	1.07774	0.92611		0.992572	1.05157	0.995706		0.526808	0.435212	0.778955
Q550K0	UVR domain-containing protein OS=Dictyostelium discoideum OX=44689 GN=DDB0217896 PE=4 SV=1	319928	326923	430996	492141	636039	605089	645751	580514	645995	635605	542393	686457		3.80825e-05	4.23871e-05	3.6663e-05	4.03603e-05	4.02953e-05	3.98584e-05	3.73596e-05	4.0695e-05	4.01697e-05	4.19923e-05	4.05243e-05	3.99759e-05		1.05981	0.981018	1.10267		0.95065	0.960081	0.956053		1.08716	1.09565	1.09036		1.03254	1.01225	1.04969		0.560984	0.840833	0.432476
Q86AS1	Uncharacterized protein OS=Dictyostelium discoideum OX=44689 GN=DDB0167557 PE=4 SV=1	278233	274822	363034	342872	533415	529273	542286	504297	605007	547881	465423	584882		3.31194e-05	3.5548e-05	3.43368e-05	3.39281e-05	3.52464e-05	3.43573e-05	3.14685e-05	3.41747e-05	3.44693e-05	2.92557e-05	3.52038e-05	3.40607e-05		1.02442	0.950155	0.883341		0.991515	0.961366	0.990317		1.0006	1.00386	0.991959		1.00551	0.971793	0.955206		0.647196	0.224015	0.334284
F0ZKK2	6-phosphofructokinase OS=Dictyostelium purpureum OX=5786 GN=DICPUDRAFT_55132 PE=3 SV=1	762534	784005	1.00499e+06	978451	1.76856e+06	1.56625e+06	1704643	1.53886e+06	1.69251e+06	1.71389e+06	1.56778e+06	1.98254e+06		9.0768e-05	0.000117861	9.60574e-05	9.67893e-05	0.000104303	0.000107477	8.71142e-05	0.000107426	0.00011611	8.34869e-05	0.000107424	0.000115454		1.06634	0.959746	0.919784		0.884966	0.911464	0.911449		1.11888	1.20875	1.20192		1.0234	1.02665	1.01105		0.880249	0.849633	0.958228
F1A1Z9	Uncharacterized protein OS=Dictyostelium purpureum OX=5786 GN=DICPUDRAFT_158593 PE=4 SV=1	450359	577155	802417	790060	947221	1.02427e+06	1.113e+06	911927	1.15683e+06	1.07591e+06	993479	1.1566e+06		5.36084e-05	6.3125e-05	6.5655e-05	7.12526e-05	6.82102e-05	6.74696e-05	6.95552e-05	7.01408e-05	7.35772e-05	6.74124e-05	6.36595e-05	6.73548e-05		1.32913	1.29747	1.2575		1.08056	1.11114	1.00847		1.02764	1.12066	1.02589		1.14578	1.17642	1.09728		0.232027	0.0683017	0.334722
Q54CZ8	Autophagy-related protein 27 OS=Dictyostelium discoideum OX=44689 GN=DDB0184474 PE=3 SV=1	3.34656e+06	3.19883e+06	4.52957e+06	4.76069e+06	6.12611e+06	6.27365e+06	6.76641e+06	5.86645e+06	6.99925e+06	6.72879e+06	5.65515e+06	7.05927e+06		0.000398357	0.000408258	0.000397238	0.000394911	0.000417787	0.000421958	0.000392632	0.000426417	0.000418821	0.000406208	0.000409523	0.000411098		0.991349	0.98563	1.01971		1.02334	1.04448	1.0031		1.06223	1.05433	1.03489		1.02564	1.02815	1.01923		0.334346	0.317609	0.169849
Q55EQ6	Uncharacterized protein OS=Dictyostelium discoideum OX=44689 GN=DDB0190037 PE=4 SV=1	1.58186e+06	1.50453e+06	2.18793e+06	2.20199e+06	2.89599e+06	2.93475e+06	3.21371e+06	2.86853e+06	3.5257e+06	3.06187e+06	2.67724e+06	3.34954e+06		0.000188296	0.000192995	0.000200099	0.000185741	0.000195437	0.000192008	0.000189654	0.000202527	0.000198276	0.000187887	0.000200245	0.000195061		0.986433	1.00722	0.997827		1.01265	1.04939	1.03757		0.959566	0.990893	0.974825		0.986217	1.01583	1.00341		0.463529	0.465721	0.882198
Q54TD5	phosphatidylinositol-3-phosphatase OS=Dictyostelium discoideum OX=44689 GN=DDB0204242 PE=3 SV=1	128208	134403	188435	181324	315888	320314	334069	307673	350275	322364	285487	338475		1.52612e-05	2.10515e-05	1.98796e-05	1.65928e-05	2.1331e-05	2.02152e-05	1.63339e-05	2.10529e-05	2.11432e-05	1.54716e-05	2.1478e-05	1.97112e-05		1.08725	1.07029	1.01379		1.01328	1.00007	1.02026		1.01688	1.06356	0.991527		1.03914	1.04464	1.00852		0.197988	0.185719	0.46391
Q55GB9	Methyltransferase type 11 domain-containing protein OS=Dictyostelium discoideum OX=44689 GN=DDB0202134 PE=4 SV=1	209448	194766	314860	314560	392597	400518	384513	377023	442139	397375	356730	424747		2.49316e-05	2.61636e-05	2.50933e-05	2.40449e-05	2.66721e-05	2.49191e-05	2.72927e-05	2.42318e-05	2.64194e-05	2.68401e-05	2.63191e-05	2.47352e-05		0.964435	1.09471	1.07655		1.01943	0.926168	1.00595		0.993058	1.05285	0.98573		0.992309	1.02457	1.02274		0.692421	0.695296	0.49439
Q54R89	Uncharacterized protein OS=Dictyostelium discoideum OX=44689 GN=DDB0185451 PE=4 SV=1	504013	439834	742512	658605	1.17351e+06	1.28388e+06	1.2918e+06	1.13555e+06	1.47495e+06	1.30783e+06	1.01995e+06	1.48574e+06		5.9995e-05	7.82052e-05	8.37096e-05	5.42996e-05	8.54989e-05	8.20135e-05	6.43624e-05	8.14087e-05	7.55376e-05	5.61959e-05	7.92704e-05	8.65225e-05		0.905069	1.0728	0.936675		1.09326	1.04096	1.01362		0.979738	0.902376	1.0336		0.99269	1.00538	0.994633		0.994	0.964598	0.990605
Q55GN5	Synaptosomal-associated protein 47 OS=Dictyostelium discoideum OX=44689 GN=DDB0189391 PE=3 SV=1	647273	587161	913202	847989	1.41326e+06	1.31885e+06	1.38861e+06	1.26686e+06	1.5581e+06	1.49218e+06	1.19029e+06	1.51822e+06		7.70479e-05	9.41831e-05	8.84291e-05	7.24879e-05	8.78277e-05	9.35737e-05	7.91582e-05	8.75094e-05	8.81529e-05	7.23551e-05	8.84365e-05	8.8414e-05		0.940817	1.02739	0.939093		0.932521	0.929141	0.938985		1.05818	0.996876	0.999829		0.977172	0.984469	0.959302		0.644124	0.601111	0.186457
Q5XQE1	Modulatory calcineurin-interacting protein RcnA OS=Dictyostelium discoideum OX=44689 GN=rcnA PE=3 SV=1	0	0	2830.4	1986.26	5108.41	4764.76	6402.77	5149.08	7350.07	7464.74	3775.42	7787.02		0	3.40436e-07	4.17149e-07	0	3.17305e-07	4.68109e-07	2.45345e-07	4.035e-07	2.79608e-07	1.69479e-07	3.59445e-07	4.53478e-07		#DIV/0!	#DIV/0!	#DIV/0!		0.932053	1.18524	1.05584		1.12216	0.670284	1.08709		#DIV/0!	#DIV/0!	#DIV/0!		0.712907	0.657761	0.255607
Q55EP8	Uncharacterized protein OS=Dictyostelium discoideum OX=44689 GN=DDB0190044 PE=4 SV=1	1.21244e+06	1.12829e+06	1.76266e+06	1.77802e+06	2.67168e+06	2.86059e+06	2.75686e+06	2.6405e+06	3.41212e+06	2.87177e+06	2.42146e+06	3.091e+06		0.000144322	0.000178047	0.000193653	0.000139293	0.000190498	0.000180087	0.000152791	0.000173736	0.000179333	0.000151711	0.000184327	0.000180005		0.965153	1.05868	1.0512		1.06993	0.975791	1.03527		0.929949	0.926057	0.929525		0.988345	0.986843	1.00533		0.814189	0.658654	0.999262
Q55CT9	Uncharacterized protein OS=Dictyostelium discoideum OX=44689 GN=DDB0201900 PE=4 SV=1	1.96126e+06	1.6915e+06	2.18005e+06	2.10093e+06	2.77764e+06	2.82808e+06	3.22448e+06	2.84635e+06	3.22954e+06	3.28764e+06	2.63221e+06	3.47706e+06		0.000233458	0.000185108	0.00018329	0.000208824	0.000188333	0.000206166	0.000188971	0.000203206	0.000194942	0.000179263	0.000198697	0.000202487		0.89448	0.809444	0.767862		1.01742	1.09777	1.07341		1.12481	1.06357	1.10473		1.01224	0.99026	0.982002		0.974935	0.827823	0.790777
Q1ZXA6	DNA repair protein Rad4 family protein OS=Dictyostelium discoideum OX=44689 GN=rad4 PE=3 SV=1	483481	466495	642430	711432	1.01206e+06	954177	1.03757e+06	921550	1.11237e+06	1.03785e+06	935426	1.13267e+06		5.7551e-05	6.74459e-05	6.31317e-05	5.75912e-05	6.35424e-05	6.50827e-05	5.56871e-05	6.53873e-05	6.92778e-05	6.07034e-05	6.43312e-05	6.59615e-05		1.0007	0.967613	1.05478		0.942125	0.969479	0.95382		1.0309	1.09735	1.04482		0.991242	1.01148	1.01781		0.747006	0.809641	0.685134
Q54VT5	Mannosyl-oligosaccharide glucosidase OS=Dictyostelium discoideum OX=44689 GN=DDB0206405 PE=3 SV=1	1.70902e+06	1.77057e+06	2.42954e+06	2.55636e+06	3.56987e+06	3.69967e+06	3.89325e+06	3.37598e+06	4.39465e+06	3.92221e+06	3.5428e+06	4.49366e+06		0.000203432	0.000237905	0.000249415	0.000218586	0.000246376	0.000245959	0.000210597	0.000245351	0.00026238	0.000218123	0.000235669	0.000261689		1.07449	1.03522	1.07222		1.03561	1.0313	0.990604		0.986143	1.05198	1.04921		1.03208	1.0395	1.03734		0.342177	0.0396903	0.25921
Q55AI4	PX domain-containing protein OS=Dictyostelium discoideum OX=44689 GN=DDB0216929 PE=4 SV=1	182811	197893	287345	281075	351905	352019	378646	362952	418022	374628	304240	384184		2.17608e-05	2.34518e-05	2.37246e-05	2.44309e-05	2.34424e-05	2.34927e-05	2.49076e-05	2.38621e-05	2.25321e-05	2.39829e-05	2.53368e-05	2.2373e-05		1.1227	1.14461	1.10211		0.999599	1.0175	1.08038		0.990224	0.949735	0.94303		1.03751	1.03728	1.04184		0.476808	0.597299	0.504719
Q55C32	SNF2-related domain-containing protein OS=Dictyostelium discoideum OX=44689 GN=DDB0220695 PE=4 SV=1	558199	524028	798407	813966	1.10472e+06	1.12673e+06	1.18606e+06	1.06013e+06	1.20974e+06	1.13929e+06	1.00763e+06	1.17792e+06		6.6445e-05	7.3621e-05	6.86581e-05	6.46939e-05	7.50336e-05	7.14443e-05	6.92076e-05	7.47448e-05	7.46255e-05	6.94521e-05	7.40049e-05	6.85964e-05		0.973645	1.04158	1.04526		1.01919	1.01527	1.00522		1.04058	1.08691	0.999102		1.01114	1.04792	1.01652		0.605386	0.147212	0.366055
Q54NH0	Calcium-binding protein OS=Dictyostelium discoideum OX=44689 GN=DDB_G0285265 PE=4 SV=1	38454.2	39799.1	83587	80304.2	117224	95387.8	101992	79966.7	101032	88690.7	91449.9	104145		4.57738e-06	7.81205e-06	5.734e-06	4.91339e-06	6.35225e-06	5.56174e-06	7.2455e-06	6.42747e-06	6.77279e-06	6.85201e-06	5.58229e-06	6.06491e-06		1.07341	1.58289	1.49693		0.813135	0.822764	0.714574		0.969959	1.18116	1.05771		0.952167	1.19561	1.08974		0.503746	0.578419	0.932253
Q54SV2	Beta_helix domain-containing protein OS=Dictyostelium discoideum OX=44689 GN=DDB0205263 PE=4 SV=1	504800	499006	743506	753985	1.25456e+06	1.22981e+06	1.42069e+06	1.18182e+06	1.42087e+06	1.29374e+06	1.11471e+06	1.4616e+06		6.00887e-05	8.3607e-05	8.06407e-05	6.16047e-05	8.18982e-05	8.11295e-05	6.44487e-05	8.95317e-05	8.25558e-05	6.43343e-05	8.25002e-05	8.51166e-05		1.02523	1.07256	1.07066		0.979561	1.07086	0.986761		1.00606	1.02375	1.0555		1.00362	1.05572	1.03764		0.926835	0.0733701	0.298572
Q54DU2	Uncharacterized protein OS=Dictyostelium discoideum OX=44689 GN=DG1003 PE=4 SV=1	274726	267941	403972	327345	614796	544304	629760	542643	579674	550946	504825	590557		3.27019e-05	4.09714e-05	3.2899e-05	3.30786e-05	3.62474e-05	3.45495e-05	3.50171e-05	3.96873e-05	3.73874e-05	2.79309e-05	3.78806e-05	3.43912e-05		1.01152	1.0708	0.854107		0.884699	0.968657	0.924562		1.05017	1.13643	1.04536		0.982129	1.05863	0.941341		0.689728	0.388477	0.374279
Q55BP2	Uncharacterized protein OS=Dictyostelium discoideum OX=44689 GN=DDB0191047 PE=4 SV=1	9.77302e+06	9.59497e+06	1.4018e+07	1.39532e+07	2.49002e+07	2.49109e+07	2.65301e+07	2.42349e+07	2.8804e+07	2.6743e+07	2.22498e+07	2.79341e+07		0.00116333	0.0016594	0.00163475	0.00118455	0.00165891	0.00167704	0.00121511	0.00167192	0.00164782	0.00119056	0.00169178	0.00162675		1.01824	1.04451	1.02341		0.999705	1.00754	1.01951		1.02587	1.008	0.995105		1.0146	1.02002	1.01268		0.23106	0.18567	0.307989
Q54N75	Tyrosine specific protein phosphatases domain-containing protein OS=Dictyostelium discoideum OX=44689 GN=DDB0186510 PE=4 SV=1	233776	318431	509133	507993	820645	801394	804301	748128	869041	810845	702104	817831		2.78275e-05	5.46897e-05	4.93219e-05	3.93119e-05	5.3368e-05	5.08476e-05	4.41327e-05	5.06867e-05	5.19979e-05	4.33448e-05	5.2225e-05	4.76265e-05		1.4127	1.58594	1.55763		0.975834	0.926807	0.954934		1.03093	1.05426	0.965627		1.13982	1.189	1.1594		0.421261	0.491349	0.585069
Q55ED8	Decapping nuclease OS=Dictyostelium discoideum OX=44689 GN=DDB0190146 PE=3 SV=1	69761.7	54313.4	99149.8	77238.1	129620	127076	123824	130575	147414	141050	116032	138166		8.30406e-06	8.63816e-06	8.3664e-06	6.70526e-06	8.46251e-06	8.84519e-06	8.59451e-06	7.80334e-06	8.59338e-06	6.59039e-06	9.11514e-06	8.04612e-06		0.807467	1.03498	0.793634		0.979665	0.903357	1.05522		1.05723	1.02713	0.961718		0.94812	0.988487	0.936857		0.554243	0.799195	0.502651
F1A2N7	Deoxyhypusine hydroxylase OS=Dictyostelium purpureum OX=5786 GN=DICPUDRAFT_158856 PE=3 SV=1	121350	101940	171816	181744	336313	339143	359825	271242	374471	338316	264537	367906		1.44449e-05	2.24127e-05	2.12529e-05	1.2585e-05	2.25849e-05	2.12156e-05	1.48934e-05	2.2676e-05	1.95917e-05	1.55074e-05	1.89347e-05	2.14251e-05		0.871243	1.03105	1.07356		1.00768	1.01175	0.844822		0.998244	0.921836	1.0081		0.959057	0.988211	0.975493		0.466909	0.685114	0.644258
Q555V8	Acetylglutamate kinase OS=Dictyostelium discoideum OX=44689 GN=argB PE=4 SV=2	1.50683e+06	1.60169e+06	2.14002e+06	2.26989e+06	2.6202e+06	2.74588e+06	2.88405e+06	2.55235e+06	3.08864e+06	2.73208e+06	2.25304e+06	2.76409e+06		0.000179365	0.000174616	0.000175294	0.000197737	0.000182859	0.000171327	0.000185501	0.000181752	0.00016686	0.00019368	0.000178173	0.000160967		1.10243	1.03421	1.07981		1.04721	1.04086	1.02037		0.97737	0.95189	0.918272		1.04234	1.00899	1.00615		0.362879	0.778931	0.900434
Q54ZW8	Sec1-like family protein OS=Dictyostelium discoideum OX=44689 GN=scfd2 PE=3 SV=2	348485	366703	515685	477225	755713	800292	758156	742334	799841	732096	642820	890667		4.14818e-05	5.03625e-05	4.53945e-05	4.52713e-05	5.32946e-05	4.59093e-05	4.47007e-05	4.77787e-05	4.76073e-05	4.07196e-05	5.18206e-05	5.18681e-05		1.09135	1.0776	0.981625		1.05822	0.948696	1.02895		1.01134	1.04875	1.14261		1.05364	1.02501	1.05106		0.133024	0.648914	0.380292
F0ZE84	DNA-directed RNA polymerase subunit OS=Dictyostelium purpureum OX=5786 GN=DICPUDRAFT_149604 PE=3 SV=1	1.79186e+06	1.64029e+06	2.38133e+06	2.3733e+06	3.11267e+06	2.84221e+06	3.3024e+06	2.74018e+06	3.75978e+06	3.00577e+06	2.67691e+06	3.37602e+06		0.000213293	0.000207435	0.000213384	0.000202502	0.000189274	0.00018849	0.000206419	0.000208116	0.000198252	0.000202504	0.000191285	0.000196603		0.949409	0.967771	0.949416		0.912448	1.00328	0.922143		0.883338	0.929086	0.921359		0.915065	0.966713	0.930973		0.047822	0.259825	0.0165904
Q54DG7	B box-type domain-containing protein OS=Dictyostelium discoideum OX=44689 GN=DDB0184301 PE=4 SV=1	167949	158950	235969	254137	460001	436718	478419	437326	469273	460177	411898	494863		1.99917e-05	3.06555e-05	2.66333e-05	1.96231e-05	2.90828e-05	2.88574e-05	2.04543e-05	3.01498e-05	3.05052e-05	2.16844e-05	3.05287e-05	2.88184e-05		0.981561	1.02314	1.08467		0.948697	0.983503	0.995864		1.08351	1.14538	1.08204		1.00459	1.05067	1.05419		0.940602	0.437828	0.217319
Q55B20	N-acetyltransferase domain-containing protein OS=Dictyostelium discoideum OX=44689 GN=DDB0216844 PE=4 SV=1	204025	185860	254800	254408	309634	274044	335895	278885	305531	320513	224124	319503		2.42861e-05	2.06347e-05	1.73402e-05	2.29453e-05	1.82497e-05	2.00992e-05	2.20866e-05	2.1168e-05	1.65987e-05	2.17075e-05	1.94683e-05	1.86063e-05		0.944794	0.909434	0.893825		0.884414	1.02584	0.943473		1.15911	0.957233	1.07301		0.996104	0.964169	0.970104		0.856329	0.416286	0.538386
Q55E19	Uncharacterized protein OS=Dictyostelium discoideum OX=44689 GN=DDB0190258 PE=4 SV=1	30254.8	42435.3	60818.6	63824.1	101751	95529.4	113315	102078	120950	105551	105565	126468		3.60136e-06	6.78091e-06	6.86445e-06	5.23884e-06	6.36168e-06	6.61906e-06	5.27188e-06	7.14109e-06	7.81819e-06	5.44583e-06	7.12579e-06	7.36489e-06		1.45468	1.46386	1.51216		0.938176	1.05312	1.05086		0.964252	1.13894	1.0729		1.11904	1.21864	1.21197		0.671149	0.119552	0.200342
Q555E3	Uncharacterized protein OS=Dictyostelium discoideum OX=44689 GN=DDB0217541 PE=4 SV=1	360511	360902	555577	601230	869254	804673	875225	811262	948585	898133	811800	968562		4.29133e-05	5.79291e-05	5.38364e-05	4.45551e-05	5.35864e-05	5.63213e-05	4.81586e-05	5.51564e-05	6.0122e-05	5.13003e-05	5.66323e-05	5.64044e-05		1.03826	1.12223	1.19544		0.925034	0.952136	0.977613		1.04616	1.11675	1.0477		1.00315	1.06371	1.07358		0.976319	0.41499	0.371113
Q55FZ4	SAP domain-containing protein OS=Dictyostelium discoideum OX=44689 GN=DDB0189622 PE=4 SV=1	103625	101593	148783	151180	220768	214356	226196	210058	225280	200411	196717	232643		1.2335e-05	1.47125e-05	1.27856e-05	1.25422e-05	1.42748e-05	1.25677e-05	1.28968e-05	1.42548e-05	1.45689e-05	1.28995e-05	1.46636e-05	1.3548e-05		1.0168	1.04555	1.04577		0.970253	0.96889	0.99668		0.982954	1.13947	1.05963		0.990001	1.0513	1.03402		0.512444	0.433895	0.223189
Q54H00	Myotubularin phosphatase domain-containing protein OS=Dictyostelium discoideum OX=44689 GN=DDB0219484 PE=4 SV=1	404699	381495	586407	608311	875179	815318	875997	787903	1.0391e+06	864623	732108	923431		4.81732e-05	5.83239e-05	5.89737e-05	4.70974e-05	5.42952e-05	5.422e-05	5.0831e-05	5.5205e-05	5.422e-05	5.19045e-05	5.50016e-05	5.37762e-05		0.977668	1.05517	1.07746		0.930925	0.946524	0.943037		0.919392	0.919392	0.911867		0.942662	0.973696	0.977453		0.0999108	0.520274	0.616518
Q551D9	Chalcone isomerase domain-containing protein OS=Dictyostelium discoideum OX=44689 GN=DDB0202975 PE=4 SV=1	367490	377453	521952	503657	666383	611136	688088	630484	719993	703599	561265	718626		4.3744e-05	4.44093e-05	4.08628e-05	4.65984e-05	4.0698e-05	4.41223e-05	4.52439e-05	4.33631e-05	4.15673e-05	4.29748e-05	4.40126e-05	4.18493e-05		1.06525	1.03429	0.982416		0.916429	0.97644	0.991066		1.07977	1.01724	1.02414		1.02048	1.00932	0.999208		0.756855	0.658797	0.921071
Q54WP8	Rav1p_C domain-containing protein OS=Dictyostelium discoideum OX=44689 GN=DDB0205812 PE=4 SV=1	81327.4	85724.7	104356	115025	162921	154098	160812	149384	175637	162710	133385	172599		9.68078e-06	1.08575e-05	9.96814e-06	1.05831e-05	1.0262e-05	1.02034e-05	9.04583e-06	1.01343e-05	9.87849e-06	9.81454e-06	1.04282e-05	1.00513e-05		1.09321	0.934411	1.01382		0.945155	0.933399	0.96046		1.0236	0.991006	1.00834		1.02066	0.952938	0.994207		0.717092	0.135174	0.731872
F0ZS44	PdxS/SNZ N-terminal domain-containing protein OS=Dictyostelium purpureum OX=5786 GN=DICPUDRAFT_95090 PE=3 SV=1	6.0193e+06	5.17975e+06	7.46944e+06	7.39872e+06	1.23698e+07	1.16987e+07	1.27583e+07	1.13961e+07	1.34542e+07	1.20112e+07	1.02822e+07	1.34851e+07		0.000716505	0.000824353	0.000763582	0.000639466	0.000779063	0.000753215	0.000647466	0.000804021	0.000761499	0.0006313	0.000795534	0.000785306		0.892479	0.903645	0.881082		0.94506	0.975336	0.96504		0.986423	0.997272	1.02845		0.941321	0.958751	0.95819		0.148422	0.26666	0.424096
Q86I59	tRNA N(3)-methylcytidine methyltransferase OS=Dictyostelium discoideum OX=44689 GN=DDB0167391 PE=3 SV=1	27646.3	24585.5	36419.9	37938.3	50235.3	45890.1	46522.4	48270.2	54099.1	52351.1	50356.3	55953.3		3.29086e-06	3.34779e-06	3.07036e-06	3.03519e-06	3.056e-06	3.2829e-06	3.15696e-06	2.93183e-06	3.72939e-06	3.2371e-06	3.36963e-06	3.25845e-06		0.92231	0.959309	0.983664		0.912841	0.875748	1.00652		1.06923	1.21464	1.06126		0.968125	1.01657	1.01715		0.562888	0.920301	0.541937
F0ZPA4	FACT complex subunit OS=Dictyostelium purpureum OX=5786 GN=DICPUDRAFT_55977 PE=3 SV=1	477178	465906	687769	691220	1.04921e+06	1.05789e+06	1.15362e+06	951775	1.16039e+06	1.08069e+06	950352	1.09758e+06		5.68007e-05	6.9922e-05	6.58572e-05	5.75183e-05	7.04493e-05	6.77696e-05	5.96173e-05	7.27005e-05	7.03832e-05	5.89788e-05	6.64412e-05	6.39177e-05		1.01263	1.04959	1.03835		1.00754	1.03974	0.950218		1.02904	1.06872	0.97055		1.0164	1.05268	0.986371		0.135892	0.0279577	0.587789
Q86A81	TFIIS N-terminal domain-containing protein OS=Dictyostelium discoideum OX=44689 GN=DDB0167879 PE=4 SV=1	1.43719e+06	1.40176e+06	1.9072e+06	1.94348e+06	2.58562e+06	2.61317e+06	2.68237e+06	2.37035e+06	2.91552e+06	2.59658e+06	2.2806e+06	2.76268e+06		0.000171076	0.000172312	0.000165468	0.000173054	0.000174021	0.00016283	0.00016532	0.000169042	0.000168901	0.000165829	0.000165469	0.000160885		1.01156	0.966357	0.969327		1.00992	0.981025	0.960286		0.984055	1.02075	0.972301		1.00185	0.989376	0.967305		0.836855	0.567022	0.0142475
Q552S8	Galactose oxidase OS=Dictyostelium discoideum OX=44689 GN=DDB0217719 PE=4 SV=1	268287	298122	412437	397283	249429	260094	297828	269921	294014	298128	243059	339199		3.19354e-05	1.66225e-05	1.66866e-05	3.68046e-05	1.73207e-05	1.86954e-05	3.57509e-05	1.8769e-05	1.8001e-05	3.38984e-05	1.88425e-05	1.97533e-05		1.15247	1.11947	1.06147		1.042	1.12913	1.13356		1.12038	1.07877	1.18378		1.10495	1.10913	1.12627		0.176774	0.0809166	0.0185107
Q55F35	C3H1-type domain-containing protein OS=Dictyostelium discoideum OX=44689 GN=DDB0189922 PE=4 SV=1	165592	179279	261923	235968	379501	406447	461435	395363	476276	393323	377451	468998		1.97112e-05	2.52908e-05	2.70308e-05	2.21329e-05	2.70669e-05	2.4665e-05	2.27041e-05	2.90794e-05	2.79541e-05	2.01341e-05	2.75994e-05	2.73122e-05		1.12286	1.15183	1.02145		1.07023	1.1498	1.09128		0.91248	1.03416	1.01041		1.03519	1.11193	1.04105		0.723325	0.0950544	0.264117
Q54UE9	Quercetin 2,3-dioxygenase OS=Dictyostelium discoideum OX=44689 GN=DDB0204024 PE=3 SV=1	137632	125526	176154	195453	217152	229317	234232	225172	245300	227706	194449	288261		1.6383e-05	1.44715e-05	1.39218e-05	1.54968e-05	1.52711e-05	1.42793e-05	1.52694e-05	1.47612e-05	1.44009e-05	1.66772e-05	1.57187e-05	1.67869e-05		0.945911	0.93203	1.01796		1.05526	1.02002	1.08619		1.02568	1.03441	1.2058		1.00895	0.995487	1.10331		0.87446	0.840294	0.189417
Q54RS5	Ufm1-specific protease 2 OS=Dictyostelium discoideum OX=44689 GN=DDB0185281 PE=4 SV=1	594984	580209	849425	886908	1.21754e+06	1.22733e+06	1.33273e+06	1.20766e+06	1.4211e+06	1.29019e+06	1.13622e+06	1.41114e+06		7.08237e-05	8.11398e-05	8.06536e-05	7.16296e-05	8.17331e-05	8.09073e-05	7.36299e-05	8.39881e-05	8.41489e-05	7.56759e-05	8.43037e-05	8.21777e-05		1.01138	1.03962	1.06851		1.00731	1.0351	1.03899		1.00315	1.04334	1.0189		1.00728	1.03935	1.04213		0.0756384	0.00530346	0.0804207
Q54LN0	BRCT domain-containing protein OS=Dictyostelium discoideum OX=44689 GN=DDB0187005 PE=4 SV=1	36814.2	37796.7	54367.9	48041.9	72459	67935.5	75794.1	65382.2	81332.4	62722.3	73109.1	75136.4		4.38216e-06	4.82883e-06	4.61597e-06	4.66619e-06	4.5241e-06	3.93328e-06	4.71273e-06	4.77652e-06	5.41447e-06	4.0992e-06	4.56418e-06	4.37558e-06		1.06481	1.07543	0.935429		0.936892	0.989165	0.945193		0.852102	1.17299	0.947923		0.951269	1.0792	0.942848		0.492206	0.281984	0.00219626
F0Z7S0	60S ribosomal export protein NMD3 OS=Dictyostelium purpureum OX=5786 GN=DICPUDRAFT_147142 PE=3 SV=1	978429	888270	1.35438e+06	1.44275e+06	1.96447e+06	2.02134e+06	1.99584e+06	2.01595e+06	2.24e+06	2.21539e+06	1.7606e+06	2.32251e+06		0.000116467	0.000130917	0.00012713	0.000109661	0.000134609	0.000138926	0.000117401	0.000125777	0.00013039	0.000123104	0.000140729	0.000135252		0.941566	1.00802	1.05698		1.02821	0.960744	1.07495		1.09279	1.02564	1.06389		1.02085	0.998135	1.06527		0.64472	0.911362	0.0123125
Q9Y1J5	RNA binding protein PufA OS=Dictyostelium discoideum OX=44689 GN=pufA PE=4 SV=1	457712	400145	606349	587469	775130	766719	838429	757804	935158	821631	686123	916579		5.44836e-05	5.16564e-05	5.30743e-05	4.93999e-05	5.10588e-05	5.1524e-05	5.25596e-05	5.28375e-05	5.08144e-05	5.01261e-05	5.29005e-05	5.33771e-05		0.906693	0.964686	0.920022		0.988431	1.02286	1.02408		0.97079	0.957419	1.00571		0.955305	0.981656	0.98327		0.21935	0.457251	0.642713
F0ZFD9	Ribosomal protein L23 OS=Dictyostelium purpureum OX=5786 GN=DICPUDRAFT_54064 PE=3 SV=1	2.3996e+07	2.28687e+07	3.44869e+07	3.54592e+07	4.87019e+07	4.79479e+07	5.16866e+07	4.7011e+07	5.58967e+07	5.06069e+07	4.33692e+07	5.61127e+07		0.00285636	0.00324561	0.00317238	0.00282325	0.00319304	0.00317353	0.00298939	0.00325727	0.00321193	0.00302558	0.00328173	0.00326773		0.988408	1.04657	1.05924		0.983804	1.00359	1.01113		1.00036	1.01247	1.03006		0.990858	1.02088	1.03348		0.21455	0.23624	0.12128
Q54CY6	Uncharacterized protein OS=Dictyostelium discoideum OX=44689 GN=DDB0184486 PE=4 SV=1	99348.9	101415	157387	169597	278767	238663	254278	223457	295515	256616	194726	279246		1.1826e-05	1.85777e-05	1.67718e-05	1.25202e-05	1.58935e-05	1.60922e-05	1.36426e-05	1.60245e-05	1.44214e-05	1.4471e-05	1.5599e-05	1.62619e-05		1.05871	1.15361	1.22366		0.855515	0.862566	0.839663		0.959484	0.859864	0.969601		0.957902	0.958682	1.01098		0.460093	0.545006	0.878741
Q54L51	ANK_REP_REGION domain-containing protein OS=Dictyostelium discoideum OX=44689 GN=DDB0187181 PE=4 SV=1	642576	588856	833223	859138	1.65193e+06	1.70437e+06	1.74576e+06	1.60196e+06	1.91456e+06	1.81432e+06	1.4707e+06	1.89194e+06		7.64888e-05	0.000110089	0.00010866	7.26972e-05	0.0001135	0.000113775	7.22255e-05	0.000110017	0.000108921	7.33065e-05	0.000111829	0.000110177		0.950429	0.944263	0.958395		1.03099	0.999351	1.01581		1.04708	1.0024	1.01396		1.0095	0.982005	0.996058		0.62152	0.449403	0.988855
F0ZLI3	Aldehyde dehydrogenase domain-containing protein OS=Dictyostelium purpureum OX=5786 GN=DICPUDRAFT_97970 PE=3 SV=1	84652.6	69178.6	106056	139656	1.15e+06	1.00432e+06	1.02673e+06	989941	1.1446e+06	1.06696e+06	984800	1.06577e+06		1.00766e-05	7.66386e-05	6.4961e-05	8.54044e-06	6.68819e-05	6.69082e-05	9.19312e-06	6.47042e-05	7.29344e-05	1.19162e-05	6.91055e-05	6.20652e-05		0.847552	0.912324	1.18256		0.872693	0.844278	0.901706		1.02997	1.12274	0.955423		0.91674	0.959781	1.01323		0.464019	0.805498	0.400904
Q54RP1	Peptidase S26 domain-containing protein OS=Dictyostelium discoideum OX=44689 GN=DDB0215647 PE=4 SV=1	96906.8	78492.9	134603	127820	217264	199893	219510	200910	250507	206154	191223	219380		1.15353e-05	1.4479e-05	1.42174e-05	9.69033e-06	1.33117e-05	1.29278e-05	1.16677e-05	1.38334e-05	1.4162e-05	1.09063e-05	1.40251e-05	1.27756e-05		0.840062	1.01148	0.945479		0.919379	0.955416	0.96865		0.909294	0.996106	0.89859		0.889578	0.987667	0.937573		0.0204942	0.503702	0.109689
Q55CR6	RNA helicase OS=Dictyostelium discoideum OX=44689 GN=DDB0190682 PE=4 SV=1	6.85829e+06	6.22505e+06	8.86833e+06	8.92159e+06	1.30193e+07	1.35526e+07	1.4568e+07	1.26254e+07	1.53274e+07	1.43536e+07	1.20012e+07	1.51428e+07		0.000816375	0.000867639	0.000869897	0.000768513	0.000902519	0.000900107	0.000768725	0.00091807	0.00088881	0.000761241	0.000881347	0.000881844		0.941373	0.941633	0.932465		1.0402	1.05813	1.0158		1.03473	1.02174	1.01373		1.00543	1.00717	0.987333		0.850383	0.825819	0.706833
Q86I88	Serine aminopeptidase S33 domain-containing protein OS=Dictyostelium discoideum OX=44689 GN=DDB0168562 PE=4 SV=1	323184	268463	421672	416125	569282	578660	552050	550805	639609	620109	494404	669810		3.84701e-05	3.79383e-05	3.63006e-05	3.31431e-05	3.85353e-05	3.88866e-05	3.65514e-05	3.479e-05	3.66156e-05	3.55062e-05	3.84504e-05	3.90065e-05		0.861528	0.950124	0.922954		1.01574	0.917016	1.0135		1.07124	1.00868	1.07454		0.982835	0.958606	1.00367		0.792017	0.258556	0.963742
Q86HX3	Thioesterase domain-containing protein OS=Dictyostelium discoideum OX=44689 GN=DDB0167048 PE=3 SV=1	434122	394975	523089	533611	768521	690480	763715	716428	883926	822223	662647	865125		5.16755e-05	5.1216e-05	5.01667e-05	4.87616e-05	4.59818e-05	5.15611e-05	4.53424e-05	4.8129e-05	4.90757e-05	4.55307e-05	5.00121e-05	5.03807e-05		0.943612	0.877445	0.881088		0.897801	0.939726	0.976493		1.0278	0.978253	1.00427		0.956403	0.931808	0.953949		0.366059	0.148791	0.342537
Q54X06	TUG ubiquitin-like domain-containing protein OS=Dictyostelium discoideum OX=44689 GN=DDB0205698 PE=4 SV=1	1.61732e+06	1.50461e+06	2.10595e+06	2.21589e+06	2.76257e+06	2.82376e+06	2.86382e+06	2.67008e+06	3.12855e+06	2.94455e+06	2.37184e+06	3.08492e+06		0.000192517	0.000184104	0.000177559	0.000185751	0.000188045	0.000184651	0.000182548	0.000180477	0.000175659	0.000189072	0.000186392	0.000179651		0.964857	0.948219	0.982105		1.02141	0.980296	1.01243		1.03994	0.989301	1.01178		1.00874	0.972605	1.0021		0.766753	0.169846	0.883556
Q54XI0	Uncharacterized protein OS=Dictyostelium discoideum OX=44689 GN=DDB0206285 PE=4 SV=1	123608	123761	189986	217004	300661	302505	329912	280478	367686	327590	277331	350587		1.47137e-05	2.00368e-05	2.08678e-05	1.52789e-05	2.0145e-05	2.0543e-05	1.64684e-05	2.07909e-05	2.05392e-05	1.8516e-05	1.95795e-05	2.04165e-05		1.03841	1.11926	1.25842		1.0054	1.03764	0.97718		0.984435	0.984254	0.978374		1.00942	1.04705	1.07132		0.695386	0.35046	0.566746
Q55BE1	Poly A polymerase head domain-containing protein OS=Dictyostelium discoideum OX=44689 GN=DDB0216798 PE=3 SV=1	228672	202135	312768	301038	438426	457517	514557	393856	518443	461813	392727	474316		2.72199e-05	2.92177e-05	2.94239e-05	2.49546e-05	3.04679e-05	2.896e-05	2.71114e-05	3.24272e-05	2.90854e-05	2.56862e-05	2.74942e-05	2.76219e-05		0.916778	0.996013	0.943657		1.04279	1.10985	0.94101		0.984234	0.988496	0.938757		0.981267	1.03145	0.941141		0.675147	0.506083	0.00222425
Q55B94	Uncharacterized protein OS=Dictyostelium discoideum OX=44689 GN=DDB0202791 PE=4 SV=1	74326.5	80366.2	119468	126291	173973	178869	160945	169430	189764	166275	155731	175389		8.84743e-06	1.15939e-05	1.07699e-05	9.9216e-06	1.19116e-05	1.0427e-05	1.03557e-05	1.01427e-05	1.15334e-05	1.07758e-05	1.18275e-05	1.02138e-05		1.12141	1.17048	1.21796		1.0274	0.874827	1.02015		0.968161	1.07089	0.948363		1.03899	1.03873	1.06216		0.483049	0.787362	0.541137
F0ZDS7	Cytosolic glycoprotein FP21 OS=Dictyostelium purpureum OX=5786 GN=DICPUDRAFT_97089 PE=3 SV=1	716138	825565	1.16401e+06	1.00525e+06	1.91202e+06	1.58126e+06	2.82467e+06	1.1037e+06	2.69199e+06	2.00312e+06	1.38609e+06	2.53596e+06		8.52452e-05	0.000127421	0.000152782	0.00010192	0.000105303	0.000125615	0.000100899	0.000178009	0.000102654	8.5774e-05	7.70464e-05	0.000147682		1.19561	1.18363	1.0062		0.826412	1.39701	0.604659		0.822181	0.671896	0.966616		0.948068	1.08418	0.859159		0.514724	0.872418	0.373491
Q54VT9	Rab escort protein 1 OS=Dictyostelium discoideum OX=44689 GN=DDB0206402 PE=3 SV=1	1.01893e+06	922437	1.3574e+06	1.3875e+06	1.6344e+06	1.61781e+06	1.72721e+06	1.58196e+06	1.94874e+06	1.72129e+06	1.46181e+06	1.80187e+06		0.000121288	0.00010892	0.000110599	0.000113879	0.000107736	0.000107941	0.000117662	0.000108848	0.000108262	0.000118389	0.000110433	0.000104932		0.938918	0.970106	0.976099		0.989131	0.999341	1.01389		0.975961	0.978865	0.948759		0.968003	0.982771	0.979583		0.183912	0.192416	0.377628
Q54NT1	Uncharacterized protein OS=Dictyostelium discoideum OX=44689 GN=DDB0186311 PE=4 SV=1	117817	111270	168227	162789	469568	453702	471988	402232	506534	415014	413636	515433		1.40243e-05	3.12931e-05	2.8748e-05	1.37368e-05	3.02138e-05	2.60253e-05	1.45822e-05	2.97445e-05	3.0634e-05	1.389e-05	2.80788e-05	3.00163e-05		0.979501	1.03978	0.990425		0.965511	0.950513	0.897285		0.905289	1.0656	1.04412		0.9501	1.01863	0.977276		0.197711	0.793507	0.65269
Q558Z1	GPI ethanolamine phosphate transferase 1 OS=Dictyostelium discoideum OX=44689 GN=DDB0217077 PE=4 SV=1	1.06873e+06	1.02386e+06	1.42192e+06	1.46448e+06	1.8071e+06	1.75521e+06	1.85862e+06	1.71927e+06	2.15847e+06	1.94967e+06	1.60211e+06	2.05785e+06		0.000127216	0.000120429	0.000122502	0.000126401	0.000116887	0.000122263	0.000123255	0.00011713	0.000118653	0.000124958	0.000120018	0.000119839		0.993594	0.968865	0.982252		0.970583	0.972601	0.996589		0.998043	0.968575	0.978259		0.987406	0.970014	0.9857		0.271411	0.00303307	0.124372
Q553S7	propionyl-CoA carboxylase OS=Dictyostelium discoideum OX=44689 GN=pccA PE=4 SV=1	1.869e+07	1.74589e+07	2.62463e+07	2.67309e+07	3.7969e+07	3.75313e+07	3.96774e+07	3.64756e+07	4.32402e+07	4.0511e+07	3.39375e+07	4.17035e+07		0.00222475	0.00253034	0.00245407	0.00215539	0.00249936	0.00254042	0.00227509	0.00250046	0.00251342	0.00228083	0.00254628	0.00242861		0.968821	1.02262	1.0252		0.987755	0.988188	1.0063		1.03519	1.02418	0.989626		0.997254	1.01167	1.00704		0.929727	0.447354	0.577503
Q8T663	ABC transporter AbcH.3 OS=Dictyostelium discoideum OX=44689 GN=abcH.3 PE=4 SV=1	57566.5	59170.7	90221.3	92544.2	120282	121895	133290	120251	139847	127561	110214	141823		6.8524e-06	8.01586e-06	7.93691e-06	7.30491e-06	8.11746e-06	7.99927e-06	7.82057e-06	8.39989e-06	8.16245e-06	7.89639e-06	8.39445e-06	8.25908e-06		1.06604	1.14129	1.15235		1.01267	1.04791	1.04723		1.00786	1.02842	1.04059		1.02886	1.07254	1.08006		0.239414	0.145243	0.128835
Q54RD7	DUF1446 domain-containing protein OS=Dictyostelium discoideum OX=44689 GN=DDB0218468 PE=4 SV=1	683875	653110	936039	923375	1.02409e+06	1.05723e+06	1.17694e+06	1.07511e+06	1.20362e+06	1.13305e+06	1.01069e+06	1.21574e+06		8.14048e-05	6.82475e-05	6.83106e-05	8.06296e-05	7.04052e-05	7.10529e-05	8.11378e-05	7.41702e-05	7.48521e-05	7.87875e-05	7.50511e-05	7.07986e-05		0.990478	0.996721	0.967849		1.03162	1.08678	1.09969		1.04015	1.09576	1.03642		1.02075	1.05976	1.03465		0.333753	0.202338	0.499714
Q55DI2	Uncharacterized protein OS=Dictyostelium discoideum OX=44689 GN=DDB0190434 PE=4 SV=1	358547	356780	550904	556385	1.19611e+06	1.14949e+06	1.20752e+06	1.07233e+06	1.31703e+06	1.24421e+06	1.05263e+06	1192799		4.26796e-05	7.97115e-05	7.47473e-05	4.40462e-05	7.65489e-05	7.80236e-05	4.77535e-05	7.60972e-05	7.79576e-05	4.74739e-05	7.4857e-05	6.94629e-05		1.03202	1.11888	1.11233		0.960324	0.954657	0.939099		1.04383	1.04295	0.929303		1.01206	1.03883	0.993579		0.820234	0.615279	0.642447
Q54CN5	Uncharacterized protein OS=Dictyostelium discoideum OX=44689 GN=DDB0184589 PE=4 SV=1	22553	13624.3	27945.8	29126.8	36700.6	37903.6	37266.2	30923.1	40511.3	39367.8	26680.6	34077.5		2.68459e-06	2.44581e-06	2.29919e-06	1.68199e-06	2.52415e-06	2.46873e-06	2.4224e-06	2.3485e-06	1.97597e-06	2.48526e-06	2.15867e-06	1.98451e-06		0.626534	0.902337	0.925752		1.03203	0.960214	0.882598		1.07374	0.859419	0.863133		0.910767	0.907324	0.890494		0.572739	0.0777881	0.0165453
Q54Q82	Uncharacterized protein OS=Dictyostelium discoideum OX=44689 GN=DDB0185806 PE=4 SV=1	2.55565e+06	2.55865e+06	3.73747e+06	3.90307e+06	5.33678e+06	5.38901e+06	5.67213e+06	5.29231e+06	6.1098e+06	5.63495e+06	4.80403e+06	6.20115e+06		0.000304211	0.000355655	0.000346758	0.000315878	0.000358876	0.000353364	0.000323972	0.000357455	0.000355787	0.000333032	0.000369443	0.000361125		1.03835	1.06496	1.09474		1.00905	1.00506	1.03877		1.01905	1.02604	1.04143		1.02215	1.03202	1.05831		0.100045	0.18986	0.0609656
Q54MC5	Uncharacterized protein OS=Dictyostelium discoideum OX=44689 GN=DDB0186785 PE=4 SV=1	287805	242990	337547	361962	500114	466582	521822	406677	580022	507623	400864	539260		3.42588e-05	3.33288e-05	3.29188e-05	2.99983e-05	3.10715e-05	3.18327e-05	2.92593e-05	3.2885e-05	2.96881e-05	3.08846e-05	2.83892e-05	3.14039e-05		0.875639	0.854066	0.901509		0.932273	0.986685	0.851791		0.967008	0.901858	0.95398		0.924973	0.914203	0.902427		0.111741	0.161017	0.0804227
Q550V0	WD_REPEATS_REGION domain-containing protein OS=Dictyostelium discoideum OX=44689 GN=DDB0217865 PE=4 SV=1	955890	907948	1.29429e+06	1.32952e+06	1.80576e+06	1.81199e+06	1.83329e+06	1.78359e+06	2.03228e+06	1.97191e+06	1.65314e+06	2.11766e+06		0.000113784	0.00012034	0.000115341	0.000112091	0.000120667	0.000123657	0.000112192	0.000115533	0.000122432	0.000113442	0.000124508	0.000123322		0.985118	0.986006	0.996992		1.00272	0.960059	1.03464		1.0721	1.06148	1.0692		1.01998	1.00252	1.03361		0.527515	0.954111	0.243456
Q54HI6	Mis18 domain-containing protein OS=Dictyostelium discoideum OX=44689 GN=DDB0188417 PE=4 SV=1	163748	160091	229967	238337	333457	340237	378553	326926	360200	329054	296799	332158		1.94917e-05	2.22223e-05	2.04429e-05	1.9764e-05	2.26577e-05	2.06348e-05	1.9934e-05	2.38563e-05	2.1981e-05	2.03363e-05	2.28219e-05	1.93433e-05		1.01397	1.02269	1.04333		1.01959	1.07353	1.02698		1.00938	1.07524	0.94621		1.01431	1.05715	1.00551		0.0526284	0.0876267	0.868327
Q54U23	Uncharacterized protein OS=Dictyostelium discoideum OX=44689 GN=DDB0204153 PE=3 SV=1	1.25928e+06	1.20543e+06	1.63967e+06	1.75446e+06	2.30591e+06	2.39353e+06	2.5181e+06	2.19398e+06	2.69453e+06	2.43532e+06	2.11652e+06	2.68195e+06		0.000149898	0.000153671	0.000152926	0.000148816	0.000159394	0.000152718	0.00014213	0.00015869	0.000156749	0.0001497	0.000153157	0.000156184		0.992788	0.94818	0.998685		1.03724	1.03266	0.996653		0.998636	1.025	1.0213		1.00956	1.00195	1.00555		0.560803	0.93802	0.555051
Q54YE5	SMP-LTD domain-containing protein OS=Dictyostelium discoideum OX=44689 GN=DDB_G0278277 PE=4 SV=1	301086	290999	468224	470473	687534	666888	693462	627302	741728	727984	603533	715894		3.58397e-05	4.58189e-05	4.20963e-05	3.59253e-05	4.44107e-05	4.56514e-05	4.05866e-05	4.37017e-05	4.46977e-05	4.01434e-05	4.37905e-05	4.16902e-05		1.00239	1.13245	1.12008		0.969267	0.953793	0.95573		1.08445	1.0618	0.990353		1.0187	1.04935	1.02205		0.662992	0.480373	0.773998
Q54R56	WD_REPEATS_REGION domain-containing protein OS=Dictyostelium discoideum OX=44689 GN=DDB0218488 PE=4 SV=1	171897	166111	246668	245560	353579	345308	379775	386565	395957	386883	337854	432386		2.04617e-05	2.35634e-05	2.24723e-05	2.05072e-05	2.29954e-05	2.42612e-05	2.13817e-05	2.39333e-05	2.50215e-05	2.09525e-05	2.69852e-05	2.51801e-05		1.00222	1.04496	1.02399		0.975897	1.0157	1.14522		1.07961	1.11344	1.12049		1.01924	1.05803	1.09657		0.610538	0.189653	0.129531
Q75JJ2	Clu domain-containing protein OS=Dictyostelium discoideum OX=44689 GN=DDB0169492 PE=4 SV=1	306672	344626	502934	509595	823480	823943	848948	789818	928931	874709	703548	860988		3.65045e-05	5.48786e-05	5.27209e-05	4.25458e-05	5.48696e-05	5.48525e-05	4.35953e-05	5.35004e-05	5.21048e-05	4.34815e-05	5.51353e-05	5.01398e-05		1.16549	1.19424	1.19113		0.999836	0.974886	1.00468		1.04043	0.988315	0.951042		1.06859	1.05248	1.04895		0.264253	0.594124	0.639128
Q54EQ2	ANK_REP_REGION domain-containing protein OS=Dictyostelium discoideum OX=44689 GN=DDB0183870 PE=4 SV=1	386037	695643	1.47401e+06	1.4707e+06	2.4824e+06	2.25584e+06	2.5641e+06	1.53789e+06	2.27293e+06	2.10776e+06	1.8926e+06	2.48012e+06		4.59518e-05	0.000165433	0.000128999	8.58806e-05	0.000150225	0.000132177	0.00012777	0.000161588	0.000140166	0.000125488	0.000107356	0.00014443		1.86893	2.78052	2.73087		0.908072	0.97676	0.648941		1.02463	1.08657	1.11963		1.26721	1.61462	1.49981		0.624056	0.377431	0.786336
Q54BK7	Squalene monooxygenase OS=Dictyostelium discoideum OX=44689 GN=DDB0192021 PE=3 SV=1	1.91914e+06	1.68715e+06	2.55769e+06	2.63559e+06	2.35189e+06	2.29588e+06	2.542e+06	2.17744e+06	2.56531e+06	2.49394e+06	2.29405e+06	2.70531e+06		0.000228444	0.000156736	0.000145592	0.000208287	0.000152892	0.000156394	0.000221706	0.000160196	0.000169898	0.000224883	0.000152002	0.000157544		0.911764	0.970508	0.984414		0.975474	1.02208	0.969795		1.07419	1.16694	1.08209		0.987142	1.05318	1.0121		0.671363	0.523108	0.84172
Q55BX2	DUF255 domain-containing protein OS=Dictyostelium discoideum OX=44689 GN=DDB0202012 PE=4 SV=1	644778	587258	842790	842181	1.45117e+06	1.40482e+06	1.47795e+06	1.35826e+06	1.64922e+06	1.50495e+06	1.32708e+06	1.69144e+06		7.67509e-05	9.67091e-05	9.36002e-05	7.24998e-05	9.35528e-05	9.43745e-05	7.30547e-05	9.31399e-05	9.82836e-05	7.18596e-05	9.48172e-05	9.85014e-05		0.944612	0.951842	0.93627		0.967363	0.963093	0.980437		1.00827	1.05004	1.05236		0.973415	0.988324	0.98969		0.284318	0.785574	0.848617
Q54R15	Calponin-homology (CH) domain-containing protein OS=Dictyostelium discoideum OX=44689 GN=DDB0185522 PE=4 SV=1	744130	719718	1.07612e+06	1.04743e+06	1.39869e+06	1.35889e+06	1.44048e+06	1.32359e+06	1.58569e+06	1.3904e+06	1.20825e+06	1.46766e+06		8.85773e-05	9.32116e-05	8.99947e-05	8.88527e-05	9.04936e-05	8.71909e-05	9.32801e-05	9.07782e-05	8.94829e-05	8.93726e-05	9.2397e-05	8.54695e-05		1.00311	1.05309	1.00898		0.970841	0.973894	0.991261		0.968845	0.994314	0.949717		0.980932	1.0071	0.983319		0.226248	0.809241	0.437713
Q54HY5	Poly [ADP-ribose] polymerase OS=Dictyostelium discoideum OX=44689 GN=DDB_G0289141 PE=3 SV=2	5.09903e+06	4.93648e+06	6.90448e+06	7.07753e+06	1.11031e+07	1.12131e+07	1.15955e+07	1.03858e+07	1.2956e+07	1.19184e+07	1.02084e+07	1.24402e+07		0.000606961	0.000739938	0.000735311	0.000609433	0.000746727	0.000747393	0.000598495	0.000730746	0.000756038	0.000603895	0.000725005	0.00072446		1.00407	0.986051	0.994947		1.00917	0.987577	0.979819		1.01643	1.02819	0.985243		1.00989	1.00061	0.98667		0.124704	0.926786	0.10983
Q8T2A7	U4/U6 small nuclear ribonucleoprotein Prp3 OS=Dictyostelium discoideum OX=44689 GN=DDB0167575 PE=4 SV=1	114955	96198.9	161187	168259	227392	233005	233058	235543	254444	248068	204776	258468		1.36836e-05	1.5154e-05	1.44408e-05	1.18762e-05	1.55168e-05	1.55562e-05	1.3972e-05	1.46872e-05	1.51658e-05	1.43568e-05	1.64427e-05	1.50519e-05		0.867914	1.02108	1.04919		1.02394	0.969199	1.08504		1.07724	1.0502	1.04232		0.989699	1.01349	1.05885		0.911792	0.652878	0.0581007
Q23864	T-complex protein 1 subunit eta OS=Dictyostelium discoideum OX=44689 PE=2 SV=1	1.08273e+06	1.1115e+06	1.66449e+06	1.61219e+06	2.15441e+06	1.91473e+06	2.10017e+06	1.98207e+06	2.0923e+06	2.18384e+06	1.91802e+06	2.16982e+06		0.000128882	0.000143575	0.000118747	0.00013722	0.000127509	0.000136947	0.000144282	0.000132352	0.000142048	0.000137561	0.000138364	0.00012636		1.0647	1.11949	1.06734		0.888101	0.92183	0.963702		1.15327	1.19623	1.06411		1.03536	1.07918	1.03172		0.764443	0.472961	0.494936
Q54SJ9	AP-5 complex subunit beta-1 OS=Dictyostelium discoideum OX=44689 GN=DDB0204229 PE=4 SV=1	157140	139419	234974	232265	334792	308825	320794	298060	340008	335811	286896	366861		1.87051e-05	2.23113e-05	1.9297e-05	1.7212e-05	2.05659e-05	2.10585e-05	2.0368e-05	2.02163e-05	2.12476e-05	1.98182e-05	2.08068e-05	2.13642e-05		0.920175	1.0889	1.05951		0.921769	0.906103	0.93257		1.09129	1.10109	1.10713		0.977743	1.03203	1.03307		0.705397	0.73515	0.65302
Q54J51	Uncharacterized protein OS=Dictyostelium discoideum OX=44689 GN=DDB0187877 PE=3 SV=1	302832	291022	381129	397839	562417	576015	589802	528543	675654	637268	549213	718570		3.60474e-05	3.74808e-05	3.83463e-05	3.59282e-05	3.83592e-05	3.99627e-05	3.3037e-05	3.71691e-05	4.06748e-05	3.39459e-05	3.68963e-05	4.1846e-05		0.996691	0.916487	0.941701		1.02343	0.991684	0.984405		1.04215	1.06072	1.09127		1.02076	0.989631	1.00579		0.256046	0.849766	0.886082
Q54SB0	Uncharacterized protein OS=Dictyostelium discoideum OX=44689 GN=DDB0204841 PE=4 SV=1	36175.3	27153.4	46095.4	56491.9	89165.3	77630.3	99454.1	93527.7	102021	92517.3	81633.2	111632		4.30611e-06	5.94218e-06	5.79012e-06	3.35222e-06	5.16971e-06	5.8017e-06	3.99564e-06	6.26756e-06	6.04576e-06	4.82021e-06	6.52895e-06	6.50091e-06		0.778481	0.9279	1.11939		0.870002	1.05476	1.09875		1.002	1.04415	1.12276		0.883495	1.00894	1.11363		0.19346	0.698047	0.00892148
F0ZFV9	ABC transporter domain-containing protein OS=Dictyostelium purpureum OX=5786 GN=ABCG1 PE=4 SV=1	911265	729649	1.20123e+06	1.12147e+06	1.671e+06	1.58855e+06	1.82873e+06	1.54482e+06	1.83104e+06	1.50392e+06	1.53219e+06	1.99784e+06		0.000108472	0.000111359	0.000103919	9.00788e-05	0.000105788	9.431e-05	0.000104125	0.000115246	0.000113474	9.56899e-05	0.00010784	0.000116345		0.830433	0.959923	0.882161		0.94997	1.0349	0.968397		0.907531	1.09194	1.11957		0.895978	1.02892	0.990042		0.0978775	0.530949	0.876842
Q86KP6	DDHD domain-containing protein OS=Dictyostelium discoideum OX=44689 GN=DDB0168358 PE=4 SV=1	153725	141538	224413	215286	298668	300087	316654	297565	349015	341416	282510	342463		1.82986e-05	1.99039e-05	1.98081e-05	1.74736e-05	1.9984e-05	2.141e-05	1.94526e-05	1.99554e-05	2.09227e-05	1.83694e-05	2.07723e-05	1.99434e-05		0.954917	1.06307	1.00387		1.00402	1.00259	1.04363		1.08087	1.05627	1.00683		1.01327	1.04064	1.01811		0.725679	0.165519	0.296397
F0ZX52	Citrate synthase OS=Dictyostelium purpureum OX=5786 GN=DICPUDRAFT_50173 PE=3 SV=1	998913	951939	1.34509e+06	1.46904e+06	2.11967e+06	2.25003e+06	2.431e+06	2.295e+06	2.55439e+06	2.30601e+06	2.0177e+06	2.65467e+06		0.000118905	0.000141259	0.000144973	0.000117522	0.000149839	0.000144608	0.000116595	0.000153201	0.000149431	0.000125347	0.000160208	0.000154595		0.988363	0.98057	1.05417		1.06073	1.08454	1.13414		0.997485	1.03075	1.06637		1.01553	1.03195	1.0849		0.546568	0.372057	0.0897133
Q556M2	Uncharacterized protein OS=Dictyostelium discoideum OX=44689 GN=DDB0203006 PE=4 SV=1	1.53335e+06	1.45931e+06	2.06981e+06	2.07191e+06	1.02763e+06	1.00999e+06	1.10784e+06	959113	1.13954e+06	1.05766e+06	935480	1.17658e+06		0.000182521	6.84834e-05	6.4674e-05	0.000180159	6.72595e-05	6.63253e-05	0.000179415	6.9816e-05	6.92818e-05	0.000176787	6.69534e-05	6.85185e-05		0.987059	0.982984	0.968582		0.982129	1.01946	0.97766		1.02553	1.07125	1.05944		0.99824	1.02456	1.0019		0.64326	0.713618	0.720785
Q54E61	Uncharacterized protein OS=Dictyostelium discoideum OX=44689 GN=DDB0184061 PE=4 SV=1	1.2265e+06	1158518	1.6521e+06	1.72711e+06	2.40648e+06	2.48526e+06	2.51918e+06	2.38361e+06	2.76085e+06	2.59825e+06	2.22719e+06	2.76779e+06		0.000145996	0.000160373	0.00015669	0.000143025	0.000165503	0.000162935	0.000143208	0.000158758	0.000164946	0.000147367	0.000166394	0.000161183		0.97965	0.980904	1.00939		1.03199	0.989925	1.03754		1.03985	1.05269	1.02867		1.01716	1.00784	1.0252		0.436527	0.749061	0.101474
Q555X7	Queuosine salvage protein OS=Dictyostelium discoideum OX=44689 GN=DDB0203302 PE=3 SV=1	1.44483e+06	1.55118e+06	2.11167e+06	2.26646e+06	3.47889e+06	3.46075e+06	3.64318e+06	3.33352e+06	4.11509e+06	3.76432e+06	3.08018e+06	3.95131e+06		0.000171984	0.000231841	0.000233549	0.000191501	0.000230465	0.000236058	0.000183044	0.000229592	0.000228119	0.000193387	0.000232705	0.000230105		1.11348	1.0643	1.12444		0.994065	0.990298	1.00373		1.01074	0.976748	0.985253		1.03943	1.01045	1.03781		0.395591	0.844209	0.499102
Q54Q47	Carbohydrate kinase PfkB domain-containing protein OS=Dictyostelium discoideum OX=44689 GN=DDB0185845 PE=4 SV=1	137609	135831	198180	191577	292261	319314	346116	265559	332370	299027	298652	345748		1.63802e-05	1.9477e-05	1.88635e-05	1.6769e-05	2.12644e-05	1.87518e-05	1.71787e-05	2.18121e-05	2.21182e-05	1.63464e-05	1.85381e-05	2.01347e-05		1.02373	1.04875	0.997936		1.09177	1.11989	0.951794		0.99408	1.17254	1.06739		1.03653	1.11373	1.00571		0.349589	0.0970137	0.890966
Q55F07	Uncharacterized protein OS=Dictyostelium discoideum OX=44689 GN=DDB0189949 PE=3 SV=1	1.83818e+06	1.74127e+06	2.64154e+06	2.60492e+06	3.55012e+06	3.44287e+06	3.43224e+06	3.45751e+06	3.96422e+06	3.67465e+06	2.92696e+06	3.75852e+06		0.000218807	0.000236588	0.000224987	0.000214968	0.000229275	0.000230435	0.000228975	0.000216299	0.000216771	0.000222266	0.00024136	0.000218878		0.982454	1.04647	1.01581		0.969088	0.914241	1.02017		1.02422	0.963484	0.972848		0.99192	0.974731	1.00294		0.667195	0.561343	0.855659
Q54JN6	Uncharacterized protein OS=Dictyostelium discoideum OX=44689 GN=DDB0187694 PE=4 SV=1	249435	231708	341985	356314	618103	633939	655159	622606	719257	656969	575639	706117		2.96914e-05	4.11918e-05	4.0821e-05	2.86055e-05	4.22165e-05	4.11981e-05	2.9644e-05	4.12879e-05	4.26319e-05	3.04027e-05	4.34627e-05	4.11209e-05		0.963428	0.998405	1.02396		1.02488	1.00233	1.05513		1.00924	1.04436	1.00735		0.999181	1.01503	1.02881		0.881538	0.408144	0.209951
F0ZI27	Mps1 binder-like protein OS=Dictyostelium purpureum OX=5786 GN=DICPUDRAFT_91839 PE=4 SV=1	2.68947e+06	2.54273e+06	3.61616e+06	3.67574e+06	3.18364e+06	3.09304e+06	3.36271e+06	3.13661e+06	3.58008e+06	3.32407e+06	2.96272e+06	3.6057e+06		0.00032014	0.000212165	0.000203185	0.000313912	0.000205978	0.000208451	0.000313456	0.000211917	0.000219419	0.000313635	0.00021896	0.000209978		0.980546	0.979122	0.979679		0.970839	0.998831	1.03203		1.02591	1.0799	1.03343		0.992433	1.01928	1.01505		0.596775	0.694109	0.647595
F0ZD36	Cytoplasmic dynein heavy chain OS=Dictyostelium purpureum OX=5786 GN=DICPUDRAFT_149208 PE=4 SV=1	8.1789e+06	7.69812e+06	1.12256e+07	1.17514e+07	1.62466e+07	1.59116e+07	1.68005e+07	1.52412e+07	1.81565e+07	1.67321e+07	1.47522e+07	1.82488e+07		0.000973573	0.00108271	0.00103046	0.00095037	0.00105961	0.00104926	0.000973057	0.00105876	0.00109255	0.00100269	0.00106395	0.00106272		0.976168	0.999471	1.02991		0.978668	0.977881	0.982673		1.01825	1.06026	1.03131		0.991028	1.01254	1.01463		0.579514	0.67356	0.48013
Q55GE5	Uncharacterized protein OS=Dictyostelium discoideum OX=44689 GN=DDB0202122 PE=4 SV=1	1.68628e+06	1.60679e+06	2.44328e+06	2.32625e+06	3.24651e+06	3.14241e+06	3.54875e+06	3.20087e+06	3.87637e+06	3.36979e+06	2.98661e+06	3.92059e+06		0.000200726	0.000216355	0.000220001	0.000198367	0.000209265	0.000211317	0.000211789	0.000223641	0.000221189	0.000198489	0.000223445	0.000228316		0.988248	1.05512	0.988856		0.96723	1.03367	1.03277		0.960528	1.0054	1.0378		0.972002	1.0314	1.01981		0.0861652	0.151917	0.318391
Q54XR1	NAD-dependent epimerase/dehydratase domain-containing protein OS=Dictyostelium discoideum OX=44689 GN=DDB0206198 PE=4 SV=1	635412	582359	882233	905498	1.50352e+06	1.49132e+06	1.64249e+06	1.42026e+06	1.67149e+06	1.66627e+06	1.36982e+06	1.7483e+06		7.5636e-05	0.000100198	9.48643e-05	7.1895e-05	9.93127e-05	0.000104491	7.64738e-05	0.000103509	0.000101449	7.72621e-05	9.91448e-05	0.000101813		0.95054	1.01108	1.0215		0.991166	1.03305	0.98949		1.10147	1.06941	1.07325		1.01439	1.03785	1.02808		0.721494	0.164567	0.397998
Q54X39	Uncharacterized protein OS=Dictyostelium discoideum OX=44689 GN=DDB0205662 PE=4 SV=1	1.50135e+06	1.51881e+06	2.20442e+06	2.0607e+06	3.19966e+06	3.32163e+06	3.4503e+06	2.99982e+06	3.79065e+06	3.44311e+06	2.90821e+06	3.80983e+06		0.000178713	0.000213233	0.000215136	0.000187504	0.000221201	0.000215915	0.000191084	0.000217436	0.000215383	0.00017583	0.000209411	0.000221866		1.04919	1.06922	0.98387		1.03737	1.01971	0.982075		1.00362	1.00115	1.03128		1.03006	1.03003	0.999076		0.148406	0.256835	0.998239
Q8SSN6	Acetyl-CoA synthetase OS=Dictyostelium discoideum OX=44689 GN=DDB0166991 PE=4 SV=1	95974.9	101388	140856	146943	242361	259817	257322	239131	268575	251231	217274	289561		1.14243e-05	1.61515e-05	1.52428e-05	1.25168e-05	1.73022e-05	1.57546e-05	1.22097e-05	1.62163e-05	1.60914e-05	1.2538e-05	1.66932e-05	1.68626e-05		1.09563	1.06874	1.09748		1.07124	1.00401	1.03353		1.03357	1.05567	1.10627		1.06681	1.04281	1.07909		0.0459621	0.153078	0.0726254
Q8T866	RNA-binding S4 domain-containing protein OS=Dictyostelium discoideum OX=44689 GN=DDB0167086 PE=3 SV=1	344404	354401	476611	540976	742667	703352	779293	699804	853900	752497	637876	804585		4.09961e-05	4.94931e-05	4.84626e-05	4.37526e-05	4.6839e-05	4.71886e-05	4.13136e-05	4.91108e-05	4.72412e-05	4.61591e-05	4.88517e-05	4.68552e-05		1.06724	1.00775	1.12594		0.946375	0.992276	0.987041		0.973713	0.974798	0.966832		0.995776	0.991607	1.0266		0.832298	0.436904	0.69101
F0Z755	Pyruvate dehydrogenase E1 component subunit alpha OS=Dictyostelium purpureum OX=5786 GN=DICPUDRAFT_146888 PE=4 SV=1	3.99573e+06	3.84393e+06	5.39374e+06	5.66214e+06	8.37725e+06	8.35006e+06	8.91828e+06	8.33428e+06	9.84069e+06	8.86923e+06	7.49801e+06	9.59971e+06		0.000475631	0.000558279	0.000558502	0.000474552	0.000556064	0.000556184	0.000467541	0.000562027	0.000555303	0.000483125	0.000581796	0.000559041		0.997733	0.982992	1.01576		0.996031	1.00671	1.04212		0.99585	0.994273	1.00097		0.996538	0.994659	1.01962		0.0422494	0.540351	0.262164
Q54IS3	WD_REPEATS_REGION domain-containing protein OS=Dictyostelium discoideum OX=44689 GN=DDB0187991 PE=4 SV=1	365654	341932	540328	503102	758555	768390	853309	782500	788663	729687	618041	886830		4.35255e-05	5.05519e-05	4.47601e-05	4.22132e-05	5.11701e-05	4.57582e-05	4.68368e-05	5.37752e-05	4.57722e-05	4.29275e-05	5.46245e-05	5.16447e-05		0.969851	1.07608	0.986261		1.01223	1.06376	1.08056		1.0223	1.02261	1.15381		1.00146	1.05415	1.07355		0.900273	0.0789583	0.254374
Q55C63	WD_REPEATS_REGION domain-containing protein OS=Dictyostelium discoideum OX=44689 GN=DDB0190879 PE=4 SV=1	75211.1	78193.9	119395	110454	99700.9	100075	107277	103309	113717	102971	87492.1	107226		8.95273e-06	6.6443e-06	6.45393e-06	9.65342e-06	6.66439e-06	6.45723e-06	1.03494e-05	6.76056e-06	6.47967e-06	9.42452e-06	7.21172e-06	6.24433e-06		1.07827	1.15601	1.0527		1.00302	1.0175	1.0854		1.00051	1.00399	0.967524		1.02727	1.05917	1.03521		0.403625	0.366247	0.375622
Q555D9	Uncharacterized protein OS=Dictyostelium discoideum OX=44689 GN=DDB0217543 PE=4 SV=1	129884	130047	168119	164011	252316	289655	318314	250749	356222	313177	254311	306284		1.54607e-05	1.68149e-05	2.02172e-05	1.60549e-05	1.92893e-05	1.96391e-05	1.45729e-05	2.006e-05	1.88343e-05	1.39943e-05	1.75042e-05	1.78365e-05		1.03843	0.942574	0.90515		1.14715	1.19299	1.04099		0.97141	0.931599	0.882246		1.05233	1.02239	0.942795		0.44898	0.845346	0.366894
Q54Z42	ATP-dependent DNA helicase PIF1 OS=Dictyostelium discoideum OX=44689 GN=PIF1 PE=3 SV=1	63851.6	51917.7	78081.3	97040.9	129250	136409	136226	131435	150273	136086	111173	152490		7.60056e-06	8.61349e-06	8.52864e-06	6.40949e-06	9.08401e-06	8.53388e-06	6.76825e-06	8.58489e-06	8.23352e-06	8.28007e-06	9.1752e-06	8.88026e-06		0.843292	0.890494	1.0894		1.05463	0.99668	1.06521		1.00061	0.965397	1.04123		0.966177	0.950857	1.06528		0.677518	0.244595	0.0311086
F0ZK25	GMP synthase (glutamine-hydrolyzing) OS=Dictyostelium purpureum OX=5786 GN=DICPUDRAFT_91981 PE=4 SV=1	2.86659e+06	3.17471e+06	4.45978e+06	4.52462e+06	5.25272e+06	5.31515e+06	5.07918e+06	4.68104e+06	6.15644e+06	5.35825e+06	4.77162e+06	5.58269e+06		0.000341223	0.000350053	0.000349405	0.000391934	0.000353957	0.000336012	0.000386583	0.000320088	0.000353387	0.000386066	0.000326773	0.000325109		1.14861	1.13293	1.13142		1.01115	0.914397	0.933494		0.961671	1.0114	0.930465		1.04048	1.01958	0.998459		0.547488	0.79477	0.97185
Q75K22	Endonuclease V OS=Dictyostelium discoideum OX=44689 GN=DDB0167125 PE=4 SV=1	120853	109675	166283	165608	373210	367405	384040	362818	448371	409960	346978	413594		1.43857e-05	2.48716e-05	2.5447e-05	1.35399e-05	2.44669e-05	2.57084e-05	1.44138e-05	2.42021e-05	2.56973e-05	1.41306e-05	2.53275e-05	2.40857e-05		0.941211	1.00195	0.982272		0.98373	0.97308	1.01833		1.01027	1.00984	0.946506		0.978404	0.994956	0.982369		0.413329	0.6843	0.540508
Q55BK1	Glucosidase 2 subunit beta OS=Dictyostelium discoideum OX=44689 GN=DDB_G0271120 PE=4 SV=2	2.5087e+06	2.4705e+06	3.68347e+06	3.76854e+06	5.33065e+06	5.34274e+06	5.35435e+06	4.65009e+06	6.0742e+06	5.48692e+06	4.40469e+06	5.63304e+06		0.000298622	0.000355247	0.000344737	0.000304995	0.000355794	0.000344081	0.000319291	0.000337429	0.000326212	0.000321553	0.000324612	0.000328041		1.02134	1.06921	1.07679		1.00154	0.949844	0.913765		0.998097	0.946262	0.951569		1.00699	0.988439	0.980707		0.437548	0.72561	0.662573
Q54FR0	NUDIX hydrolase family protein OS=Dictyostelium discoideum OX=44689 GN=DDB_G0290689 PE=4 SV=1	308902	261896	392742	400051	371227	427647	464284	437388	455492	396887	386078	563268		3.67701e-05	2.47394e-05	2.58512e-05	3.23324e-05	2.84787e-05	2.48886e-05	3.40437e-05	2.9259e-05	2.8593e-05	3.41346e-05	3.0533e-05	3.2802e-05		0.879313	0.925854	0.928325		1.15115	1.18269	1.23418		0.962764	1.10606	1.26888		0.997741	1.07153	1.1438		0.836973	0.559793	0.380738
Q54YS8	Uncharacterized protein OS=Dictyostelium discoideum OX=44689 GN=DDB0204423 PE=4 SV=1	448416	405730	568816	591871	938633	922765	1.02651e+06	877556	1.09589e+06	983615	863188	1.05621e+06		5.33771e-05	6.25527e-05	6.21967e-05	5.00894e-05	6.14506e-05	6.16819e-05	4.93062e-05	6.469e-05	6.39278e-05	5.05018e-05	6.12601e-05	6.15088e-05		0.938407	0.923733	0.946133		0.982382	1.03417	0.979337		0.991722	1.02783	0.988939		0.970837	0.995245	0.97147		0.192214	0.976202	0.131143
Q54TG6	La protein homolog OS=Dictyostelium discoideum OX=44689 GN=DDB0204655 PE=1 SV=1	4.14427e+06	4.19027e+06	5.82303e+06	6.16447e+06	9.07212e+06	8.93604e+06	9.39875e+06	8.93703e+06	1.0816e+07	9.853e+06	8.07535e+06	1.06037e+07		0.000493312	0.000604587	0.000613856	0.00051731	0.000595087	0.000617875	0.000504752	0.000592306	0.000598061	0.000525988	0.000623873	0.000617507		1.04865	1.02319	1.06624		0.984286	0.979686	1.0319		1.00655	0.974269	1.00595		1.01316	0.992382	1.03469		0.590735	0.583274	0.15768
A9CLV7	ATPase subunit 8 OS=Dictyostelium discoideum OX=44689 GN=atp8 PE=4 SV=1	4.06283e+06	3.67924e+06	5.53798e+06	5.2883e+06	7.32739e+06	7.34503e+06	7.70087e+06	7.2079e+06	8.77684e+06	8.07477e+06	6.88015e+06	8.40317e+06		0.000483617	0.000488314	0.000498124	0.00045422	0.000489135	0.000506364	0.000480043	0.000485306	0.000509544	0.000451227	0.000503166	0.00048936		0.939214	0.99261	0.933025		1.00168	0.99384	1.03042		1.01654	1.02293	0.982407		0.985812	1.00313	0.981949		0.615561	0.773589	0.586178
F0ZNU2	Rho-GAP domain-containing protein OS=Dictyostelium purpureum OX=5786 GN=DICPUDRAFT_15574 PE=4 SV=1	161734	163245	238006	249534	200876	203058	188721	193574	176477	180090	195455	184084		1.9252e-05	1.33868e-05	1.00158e-05	2.01534e-05	1.35224e-05	1.12933e-05	2.06309e-05	1.18931e-05	1.44754e-05	2.12917e-05	1.35129e-05	1.07202e-05		1.04683	1.07162	1.10595		1.01013	0.888419	1.00942		1.12755	1.44525	1.07032		1.0615	1.1351	1.0619		0.148527	0.488182	0.233401
Q54MF6	Endonuclease/exonuclease/phosphatase domain-containing protein OS=Dictyostelium discoideum OX=44689 GN=DDB0218773 PE=4 SV=1	137980	139427	200426	210695	304504	334570	276294	326600	316735	336169	277706	348759		1.64244e-05	2.02929e-05	1.79761e-05	1.72129e-05	2.22804e-05	2.1081e-05	1.73733e-05	1.74119e-05	2.05669e-05	1.79777e-05	2.27992e-05	2.03101e-05		1.04801	1.05778	1.09457		1.09794	0.858033	1.12351		1.17272	1.14413	1.12984		1.10622	1.01998	1.11597		0.0993541	0.904639	0.0184044
F0Z7H1	Phosphoribosylaminoimidazole carboxylase OS=Dictyostelium purpureum OX=5786 GN=DICPUDRAFT_147031 PE=3 SV=1	3.76563e+06	3.89141e+06	5.10755e+06	5.34657e+06	5.81783e+06	5.46955e+06	5.53966e+06	5.31028e+06	6.5552e+06	6.14886e+06	5.11431e+06	6.2685e+06		0.00044824	0.000387714	0.000372036	0.000480414	0.000364239	0.000385591	0.000442733	0.000349108	0.000378767	0.000456199	0.000370698	0.000365047		1.07178	0.987713	1.01776		0.939453	0.900426	0.956113		1.03643	1.01809	0.981214		1.01589	0.968743	0.985028		0.694607	0.454604	0.537786
F1A489	Actin-related protein 2/3 complex subunit 5 OS=Dictyostelium purpureum OX=5786 GN=DICPUDRAFT_59079 PE=3 SV=1	8.68543e+06	9.7566e+06	1.57348e+07	1.45812e+07	1.52081e+07	1.42623e+07	1.56031e+07	1.25006e+07	1.65428e+07	1.49524e+07	1.22602e+07	1.60424e+07		0.00103387	0.00101351	0.000938874	0.0012045	0.000949781	0.000937656	0.00136393	0.000983304	0.000907995	0.00124415	0.000872635	0.000934233		1.16504	1.31925	1.2034		0.937125	0.970201	0.861007		0.998703	0.967111	0.995057		1.03362	1.08552	1.01982		0.664993	0.53347	0.852271
F1A595	Exonuclease domain-containing protein OS=Dictyostelium purpureum OX=5786 GN=DICPUDRAFT_159911 PE=4 SV=1	152699	153162	238518	258353	383015	409030	408883	350293	428111	442114	386403	394927		1.81765e-05	2.5525e-05	2.42972e-05	1.89086e-05	2.7239e-05	2.77247e-05	2.06752e-05	2.57677e-05	2.86171e-05	2.20441e-05	2.44531e-05	2.29986e-05		1.04028	1.13747	1.21278		1.06715	1.00951	0.958007		1.14107	1.17779	0.946555		1.08283	1.10826	1.03912		0.130812	0.184043	0.795078
Q553W1	Uncharacterized protein OS=Dictyostelium discoideum OX=44689 GN=DDB0217636 PE=4 SV=1	1.3918e+06	1.27561e+06	1.86697e+06	1.91805e+06	2.2821e+06	2.3051e+06	2.36378e+06	2.14894e+06	2.56032e+06	2.45607e+06	2.04162e+06	2.49445e+06		0.000165672	0.000152085	0.000145309	0.00015748	0.000153506	0.000154019	0.000161833	0.000148965	0.000151203	0.000163659	0.000150013	0.000145265		0.950551	0.976828	0.987846		1.00934	0.979484	0.986375		1.05994	1.04056	0.999692		1.00661	0.998956	0.991305		0.907066	0.920022	0.174735
Q55CN5	Rab-GAP TBC domain-containing protein OS=Dictyostelium discoideum OX=44689 GN=DDB0190714 PE=4 SV=1	40752	37376	57339	48807.9	56518.3	53087.7	59210.4	44885.4	67397.9	62161.5	50908.3	62120.6		4.8509e-06	3.76651e-06	3.82513e-06	4.61425e-06	3.53532e-06	3.89811e-06	4.97027e-06	3.73142e-06	3.77028e-06	4.16457e-06	3.13335e-06	3.61761e-06		0.951216	1.02461	0.858515		0.938619	0.990683	0.831897		1.01908	0.98566	0.945748		0.969638	1.00032	0.87872		0.327099	0.875055	0.0783424
Q54C96	SPIN90/Ldb17 leucine-rich domain-containing protein OS=Dictyostelium discoideum OX=44689 GN=DDB0191777 PE=4 SV=1	58934.9	56976.3	84431.4	85238.9	137946	141652	137928	128055	143641	150161	114096	153737		7.01529e-06	9.19307e-06	8.15225e-06	7.03401e-06	9.43315e-06	9.41648e-06	7.31868e-06	8.69216e-06	8.44993e-06	7.27306e-06	8.93922e-06	8.95293e-06		1.00267	1.04325	1.03674		1.02612	0.945512	0.972387		1.15508	1.03651	1.09822		1.06129	1.00843	1.03578		0.316746	0.911968	0.471282
Q76NX0	BRCT domain-containing protein OS=Dictyostelium discoideum OX=44689 GN=DDB_G0274693 PE=4 SV=1	499238	502858	687080	715000	1.11755e+06	1.13439e+06	1.31062e+06	1.16514e+06	1.30379e+06	1.10873e+06	1.00254e+06	1.21819e+06		5.94266e-05	7.44759e-05	7.3996e-05	6.20803e-05	7.55435e-05	6.95278e-05	5.95575e-05	8.25945e-05	7.42482e-05	6.10078e-05	8.13357e-05	7.09416e-05		1.04466	1.0022	1.02661		1.01434	1.10901	1.09211		0.939616	1.00341	0.958722		0.999535	1.03821	1.02581		0.918722	0.395772	0.594725
Q54I70	Uncharacterized protein OS=Dictyostelium discoideum OX=44689 GN=DDB0219395 PE=4 SV=1	350255	361509	507608	498650	715646	776486	766254	699895	868267	789108	664119	883031		4.16925e-05	4.76923e-05	4.92779e-05	4.46301e-05	5.17093e-05	4.94845e-05	4.40005e-05	4.8289e-05	4.91848e-05	4.25476e-05	4.8858e-05	5.14235e-05		1.07046	1.05536	1.02051		1.08423	1.01251	1.02444		1.00419	0.998109	1.04354		1.05296	1.02199	1.0295		0.169916	0.319594	0.0702307
F0Z7W5	ABC transporter domain-containing protein OS=Dictyostelium purpureum OX=5786 GN=ABCF4 PE=4 SV=1	219537	232467	298549	322347	514507	512039	543263	476630	571197	562105	468120	565695		2.61325e-05	3.42879e-05	3.24179e-05	2.86992e-05	3.40987e-05	3.52493e-05	2.58789e-05	3.42363e-05	3.4669e-05	2.75044e-05	3.32724e-05	3.29434e-05		1.09822	0.990294	1.0525		0.994481	0.998494	0.970382		1.08734	1.06944	1.01621		1.06001	1.01941	1.01303		0.214033	0.504218	0.71493
Q54QY8	Uncharacterized protein OS=Dictyostelium discoideum OX=44689 GN=DDB0185548 PE=4 SV=1	1.36846e+06	994828	1.69786e+06	1.56912e+06	1.51869e+06	1.36391e+06	1.58638e+06	1.46889e+06	1.93504e+06	1.59793e+06	1.32391e+06	1.83495e+06		0.000162894	0.000101209	0.000109822	0.000122816	9.08285e-05	0.000100205	0.000147174	9.99731e-05	9.80486e-05	0.000133886	0.00010254	0.000106859		0.753964	0.903492	0.821922		0.897436	0.98779	1.01315		0.912433	0.892798	0.97302		0.854611	0.928027	0.936032		0.183948	0.157131	0.393961
Q54JB6	MOSC domain-containing protein OS=Dictyostelium discoideum OX=44689 GN=DDB0187811 PE=4 SV=1	683696	604078	873254	898558	1.27925e+06	1.19433e+06	1.25186e+06	1.19377e+06	1.47862e+06	1.31637e+06	1.04581e+06	1.42012e+06		8.13835e-05	8.52522e-05	8.3918e-05	7.45764e-05	7.95354e-05	8.25488e-05	7.56954e-05	7.88917e-05	7.74532e-05	7.667e-05	8.33341e-05	8.27011e-05		0.916357	0.930108	0.942083		0.932942	0.925393	0.977501		0.983684	0.922963	0.985499		0.944328	0.926154	0.968361		0.108169	0.00155181	0.133975
Q55CH6	ANK_REP_REGION domain-containing protein OS=Dictyostelium discoideum OX=44689 GN=DDB0216735 PE=4 SV=1	485629	499432	686948	741308	1.22515e+06	1.17932e+06	1.20885e+06	1.18857e+06	1.3349e+06	1.29214e+06	1.11203e+06	1.3638e+06		5.78067e-05	8.16468e-05	7.57616e-05	6.16574e-05	7.85356e-05	8.10293e-05	5.95461e-05	7.61814e-05	8.23573e-05	6.32526e-05	8.2971e-05	7.94214e-05		1.06661	1.03009	1.09421		0.961895	0.933061	1.01622		1.06953	1.08706	1.04831		1.03268	1.01674	1.05291		0.520216	0.81044	0.100389
Q54DI3	Uncharacterized protein OS=Dictyostelium discoideum OX=44689 GN=DDB0184284 PE=4 SV=1	180585	179250	245160	234451	291298	289338	301567	279985	348524	293048	268916	329030		2.14958e-05	1.94128e-05	1.97803e-05	2.21293e-05	1.92681e-05	1.83768e-05	2.12509e-05	1.90047e-05	1.9916e-05	2.00047e-05	1.95451e-05	1.91611e-05		1.02947	0.988607	0.930632		0.992549	0.978976	1.00681		0.929049	1.00686	0.9687		0.98369	0.991481	0.968715		0.65858	0.396525	0.295052
Q555G0	UBC core domain-containing protein OS=Dictyostelium discoideum OX=44689 GN=DDB0217536 PE=4 SV=1	1.05428e+06	1.0509e+06	1.49881e+06	1.63323e+06	2.10521e+06	2.18797e+06	2.22618e+06	2152899	2.39509e+06	2.35305e+06	2.01494e+06	2.35731e+06		0.000125496	0.000140296	0.000135932	0.000129739	0.000145706	0.000147558	0.00012992	0.000140293	0.000149227	0.000139356	0.000150289	0.000137279		1.03381	1.03525	1.11045		1.03856	0.99998	1.07123		1.08553	1.09781	1.00991		1.05263	1.04435	1.06386		0.0904307	0.270013	0.151156
Q54W84	Uncharacterized protein OS=Dictyostelium discoideum OX=44689 GN=DDB0206317 PE=4 SV=1	540526	486847	757831	774367	1.12843e+06	1.15156e+06	1.20184e+06	1.11049e+06	1.27155e+06	1.17707e+06	1.04064e+06	1.32068e+06		6.43413e-05	7.52011e-05	7.21662e-05	6.01037e-05	7.6687e-05	7.38131e-05	6.56904e-05	7.57392e-05	7.70699e-05	6.60733e-05	7.75205e-05	7.69098e-05		0.934138	1.02097	1.02692		1.01976	1.00716	1.03084		1.02282	1.06795	1.06573		0.992239	1.03202	1.04116		0.86664	0.233382	0.0862504
F0ZN35	PIPK domain-containing protein OS=Dictyostelium purpureum OX=5786 GN=DICPUDRAFT_55653 PE=4 SV=1	129065	133238	190607	203554	234605	211125	251478	200809	265386	225062	200217	248314		1.53632e-05	1.56346e-05	1.50618e-05	1.64488e-05	1.40596e-05	1.41135e-05	1.65222e-05	1.5848e-05	1.48281e-05	1.73684e-05	1.4018e-05	1.44606e-05		1.07066	1.07544	1.13051		0.899261	1.01365	0.896597		0.937039	0.984484	0.960084		0.968988	1.02452	0.995732		0.611224	0.452794	0.95356
Q54DU0	Uncharacterized protein OS=Dictyostelium discoideum OX=44689 GN=DDB0184177 PE=3 SV=1	1.84702e+06	1.67339e+06	2.44477e+06	2.46304e+06	3.0704e+06	3.05977e+06	3.22041e+06	2.85836e+06	3.43417e+06	3.18648e+06	2.63201e+06	3.37272e+06		0.000219859	0.000204618	0.000194904	0.000206589	0.000203762	0.000199822	0.000211918	0.000202949	0.000194927	0.00021016	0.000199536	0.000196411		0.93964	0.963879	0.955883		0.995817	0.991841	0.97516		1.02523	1.00012	1.00773		0.986897	0.985279	0.97959		0.625032	0.317839	0.306574
Q55GQ9	Uncharacterized protein OS=Dictyostelium discoideum OX=44689 GN=DDB0189368 PE=4 SV=1	78763	72998	119611	114843	188272	199583	203000	193631	231557	203907	165825	215088		9.37553e-06	1.25469e-05	1.31419e-05	9.01196e-06	1.3291e-05	1.27869e-05	1.03681e-05	1.2793e-05	1.2281e-05	9.79904e-06	1.35169e-05	1.25257e-05		0.961221	1.10587	1.04517		1.05931	1.01962	1.07731		0.972989	0.934498	0.953114		0.99784	1.02	1.0252		0.983601	0.836781	0.633536
Q54YA6	Peptidase S49 domain-containing protein OS=Dictyostelium discoideum OX=44689 GN=DDB0205381 PE=4 SV=1	6.23171e+06	6.12121e+06	8.52965e+06	8.81906e+06	1.42372e+07	1.41626e+07	1.51592e+07	1.48705e+07	1.66367e+07	1.61086e+07	1.34545e+07	1.72753e+07		0.000741789	0.000948801	0.000944206	0.000755694	0.000943143	0.00101016	0.000739368	0.000955325	0.000996443	0.000752492	0.00103808	0.00100603		1.01874	0.996736	1.01443		0.994038	1.00688	1.09409		1.06985	1.05532	1.06548		1.02755	1.01965	1.058		0.366652	0.382753	0.1439
Q54PL8	Uncharacterized protein OS=Dictyostelium discoideum OX=44689 GN=DDB0186023 PE=4 SV=1	2.63438e+06	2.63599e+06	3.78142e+06	3.84281e+06	4.69952e+06	4.68766e+06	4.8519e+06	4.41527e+06	5.22903e+06	5.14113e+06	4.19774e+06	5.11562e+06		0.000313582	0.000313187	0.00029677	0.000325427	0.00031217	0.000322397	0.000327782	0.000305765	0.000310885	0.000327891	0.00030822	0.000297909		1.03777	1.04528	1.04563		0.996753	0.976302	0.98414		1.08635	1.04756	1.00384		1.04029	1.02305	1.0112		0.25497	0.435096	0.601634
Q54X99	Uncharacterized protein OS=Dictyostelium discoideum OX=44689 GN=DDB0205038 PE=4 SV=1	227941	258948	377482	377506	611230	656735	700714	612157	827046	760654	643796	820900		2.71329e-05	4.07338e-05	4.69385e-05	3.19684e-05	4.37346e-05	4.77002e-05	3.27209e-05	4.41587e-05	4.76796e-05	3.22109e-05	4.27333e-05	4.78053e-05		1.17822	1.20595	1.18715		1.07367	1.08408	1.04909		1.01623	1.01579	1.01847		1.08937	1.10194	1.0849		0.135439	0.146203	0.169974
F0ZZP0	60S ribosomal protein L18a OS=Dictyostelium purpureum OX=5786 GN=DICPUDRAFT_50675 PE=3 SV=1	652010	633593	980603	1.03256e+06	1.33365e+06	1.428e+06	1.50034e+06	1.34676e+06	1.59917e+06	1.42458e+06	1.24422e+06	1.64305e+06		7.76118e-05	8.88775e-05	9.076e-05	7.82201e-05	9.50965e-05	8.93344e-05	8.50007e-05	9.45511e-05	9.21468e-05	8.81036e-05	9.40141e-05	9.56834e-05		1.00784	1.0952	1.13518		1.06997	1.06384	1.05779		0.984293	1.01528	1.05425		1.0207	1.05811	1.08241		0.513404	0.114266	0.0639955
Q54HL2	Uncharacterized protein OS=Dictyostelium discoideum OX=44689 GN=DDB0219431 PE=4 SV=1	125231	114769	187134	190012	222363	230472	239215	242640	264344	254197	206019	266889		1.49069e-05	1.48188e-05	1.50026e-05	1.41687e-05	1.5348e-05	1.59406e-05	1.62212e-05	1.50753e-05	1.52578e-05	1.62129e-05	1.69381e-05	1.55423e-05		0.950484	1.08817	1.08761		1.03571	1.01731	1.14301		1.06252	1.01701	1.03597		1.01624	1.04083	1.08887		0.677622	0.226678	0.101299
Q54K16	3-beta hydroxysteroid dehydrogenase/isomerase domain-containing protein OS=Dictyostelium discoideum OX=44689 GN=DDB_G0287677 PE=3 SV=2	188050	177076	260768	247474	571556	554374	621791	529485	653516	621894	523734	649758		2.23845e-05	3.80898e-05	3.70899e-05	2.1861e-05	3.6918e-05	3.89986e-05	2.26039e-05	3.9185e-05	3.87878e-05	2.11159e-05	3.69621e-05	3.78388e-05		0.976613	1.0098	0.943326		0.969234	1.02875	0.970393		1.05146	1.04578	1.02019		0.999103	1.02811	0.97797		0.946441	0.144203	0.487327
Q54TJ6	ANK_REP_REGION domain-containing protein OS=Dictyostelium discoideum OX=44689 GN=DDB0218328 PE=4 SV=1	246549	240316	321632	365798	544597	553725	568182	518423	577390	595215	526409	586511		2.93478e-05	3.62932e-05	3.27694e-05	2.96682e-05	3.68748e-05	3.73255e-05	2.78797e-05	3.58066e-05	3.89859e-05	3.1212e-05	3.61899e-05	3.41556e-05		1.01092	0.949976	1.06352		1.01602	0.986593	0.997153		1.13904	1.18971	1.0423		1.05533	1.04209	1.03432		0.315579	0.615895	0.218639
F0ZBC5	ATP-polyphosphate phosphotransferase OS=Dictyostelium purpureum OX=5786 GN=DICPUDRAFT_45674 PE=3 SV=1	4.91847e+06	4.57436e+06	6.14711e+06	6.54995e+06	7.20599e+06	7.20891e+06	7.80078e+06	7.46508e+06	8.47233e+06	7.97251e+06	6.718e+06	8.81041e+06		0.000585469	0.000480224	0.000480842	0.000564727	0.00048007	0.000499951	0.000532844	0.000491602	0.000497536	0.000558879	0.00052112	0.000513076		0.964572	0.910115	0.954583		0.99968	1.02369	1.08516		1.03974	1.03472	1.06704		1.00133	0.989509	1.03559		0.96343	0.748528	0.540437
Q94467	SsRNA-binding protein OS=Dictyostelium discoideum OX=44689 PE=2 SV=1	91949.5	85347.9	125916	136351	159336	168316	176806	183228	202527	187721	166338	210775		1.09452e-05	1.06185e-05	1.14943e-05	1.05366e-05	1.12088e-05	1.17719e-05	1.09146e-05	1.11423e-05	1.2319e-05	1.16342e-05	1.27907e-05	1.22745e-05		0.962673	0.997209	1.06296		1.05559	1.04932	1.20456		1.02415	1.07175	1.06788		1.01414	1.03943	1.1118		0.655456	0.221551	0.127166
F0ZT56	Exocyst component Exo84 C-terminal domain-containing protein OS=Dictyostelium purpureum OX=5786 GN=DICPUDRAFT_37625 PE=3 SV=1	243655	342782	464008	472373	576753	584855	636494	539799	712400	592303	553742	712553		2.90034e-05	3.84362e-05	4.04318e-05	4.23182e-05	3.89478e-05	3.71429e-05	4.02212e-05	4.01116e-05	4.10102e-05	4.03055e-05	3.76821e-05	4.14956e-05		1.45907	1.38677	1.38968		1.01331	1.04359	0.980381		0.918657	1.01431	1.02631		1.13035	1.14822	1.13212		0.556714	0.315145	0.410735
Q54JC1	Peptide deformylase OS=Dictyostelium discoideum OX=44689 GN=DDB0187806 PE=3 SV=1	36610.9	33036.6	62045.3	62757.7	103844	102874	116347	100556	125045	105647	93872.1	111830		4.35796e-06	6.92044e-06	7.09685e-06	4.07853e-06	6.85081e-06	6.62503e-06	5.37821e-06	7.33214e-06	6.95218e-06	5.35484e-06	7.01954e-06	6.51244e-06		0.935879	1.23411	1.22875		0.989939	1.05949	1.01432		0.933517	0.979614	0.917652		0.953112	1.09107	1.05357		0.142602	0.330235	0.745336
Q556I7	DUF1794 family protein OS=Dictyostelium discoideum OX=44689 GN=DDB0217425 PE=4 SV=1	192601	192660	286854	283291	251547	246393	271046	256860	311801	265681	243753	311418		2.29262e-05	1.67637e-05	1.76961e-05	2.37848e-05	1.64083e-05	1.66607e-05	2.48651e-05	1.70812e-05	1.80524e-05	2.4172e-05	1.79308e-05	1.81355e-05		1.03745	1.08457	1.05434		0.978802	1.01894	1.06962		0.94149	1.02013	1.02483		0.985914	1.04122	1.0496		0.779136	0.244541	0.0657766
F1A439	6-phosphogluconate dehydrogenase, decarboxylating OS=Dictyostelium purpureum OX=5786 GN=DICPUDRAFT_51512 PE=3 SV=1	1.21489e+06	1.01057e+06	1.6302e+06	1.5644e+06	2.85969e+06	2.83328e+06	3.04471e+06	2.70755e+06	3.39894e+06	2.80852e+06	2.58116e+06	3.25638e+06		0.000144614	0.000190577	0.000192904	0.00012476	0.000188679	0.000176121	0.000141309	0.000191877	0.000191161	0.000133483	0.000189008	0.000189636		0.862713	0.977147	0.923033		0.990044	1.00682	0.991767		0.912995	0.990964	0.983056		0.921917	0.991644	0.965952		0.146487	0.45303	0.212448
F1A2S8	3-hydroxyisobutyrate dehydrogenase OS=Dictyostelium purpureum OX=5786 GN=DICPUDRAFT_84481 PE=3 SV=1	1.40428e+06	1.42183e+06	2.32084e+06	2.39855e+06	3.18739e+06	3.60497e+06	3.55118e+06	3.00358e+06	4.13132e+06	3.62423e+06	3.13356e+06	3.67008e+06		0.000167158	0.000212415	0.00023447	0.000175531	0.000240069	0.000227273	0.000201175	0.000223794	0.000232072	0.000204657	0.000209673	0.000213728		1.05009	1.2035	1.22433		1.13019	1.05357	0.987091		0.969304	0.989772	0.911534		1.04986	1.08228	1.04099		0.441005	0.309461	0.811577
Q54LI2	DNA replication licensing factor MCM2 OS=Dictyostelium discoideum OX=44689 GN=DDB0187054 PE=3 SV=1	795510	753294	1.00446e+06	1.08751e+06	1.2339e+06	1.28775e+06	1.34648e+06	1.19217e+06	1.48075e+06	1.39969e+06	1.14908e+06	1.49095e+06		9.46933e-05	8.22299e-05	8.40393e-05	9.29978e-05	8.57562e-05	8.77735e-05	8.70684e-05	8.48545e-05	8.51007e-05	9.27925e-05	8.32228e-05	8.68256e-05		0.982095	0.919478	0.979927		1.04288	1.03192	1.01207		1.04443	1.01263	1.03315		1.02314	0.988009	1.00839		0.405955	0.720403	0.691551
F0ZS98	hydroxymethylbilane synthase OS=Dictyostelium purpureum OX=5786 GN=DICPUDRAFT_154791 PE=3 SV=1	95521.9	88734.2	126307	138395	149109	151284	162194	136758	203231	170724	136653	164704		1.13704e-05	9.937e-06	1.15342e-05	1.09547e-05	1.00746e-05	1.0706e-05	1.09485e-05	1.02214e-05	1.01206e-05	1.18086e-05	9.54678e-06	9.59158e-06		0.963437	0.962894	1.03854		1.01385	1.02862	0.960731		0.928192	0.877437	0.831574		0.968492	0.956317	0.943615		0.318195	0.403922	0.460971
Q54HD0	RRM domain-containing protein OS=Dictyostelium discoideum OX=44689 GN=DDB0219448 PE=4 SV=1	518876	525768	757174	706308	978691	934373	959069	860980	1.09118e+06	998562	808105	998580		6.17642e-05	6.52222e-05	6.19292e-05	6.49087e-05	6.22236e-05	6.26192e-05	6.56334e-05	6.04402e-05	5.98483e-05	6.02661e-05	6.0103e-05	5.81525e-05		1.05091	1.06264	0.975745		0.954024	0.926681	0.92151		1.01114	0.966399	0.939016		1.00536	0.985241	0.945424		0.890315	0.73383	0.0818032
F0ZGB8	60S ribosomal protein L13 OS=Dictyostelium purpureum OX=5786 GN=DICPUDRAFT_150434 PE=3 SV=1	3.54561e+06	3.61258e+06	4.89641e+06	4.50359e+06	6.63033e+06	6.97442e+06	7.08679e+06	6.61161e+06	8.57721e+06	7.36409e+06	5.94987e+06	7.93707e+06		0.000422051	0.000441861	0.000486794	0.000445991	0.000464454	0.000461798	0.000424431	0.000446607	0.000440648	0.000384272	0.000461541	0.000462217		1.05672	1.00564	0.910488		1.05113	1.01074	1.04454		0.948651	0.905204	0.949512		1.01884	0.973862	0.96818		0.699157	0.515014	0.498999
Q86L43	PH domain-containing protein OS=Dictyostelium discoideum OX=44689 GN=DDB0168965 PE=4 SV=1	532015	504327	752179	768506	1.01601e+06	1.01618e+06	1.05801e+06	942464	1.27982e+06	1.05998e+06	961311	1.17312e+06		6.33282e-05	6.77093e-05	7.26352e-05	6.22616e-05	6.76715e-05	6.64706e-05	6.52004e-05	6.66753e-05	7.11948e-05	6.55733e-05	6.57912e-05	6.8317e-05		0.983158	1.02956	1.03545		0.999443	0.984729	0.971672		0.915129	0.980169	0.940549		0.96591	0.998154	0.982558		0.329205	0.865164	0.559512
Q54SC5	Uncharacterized protein OS=Dictyostelium discoideum OX=44689 GN=DDB0218388 PE=4 SV=1	11993.6	12506.2	17152	16176.5	25024.2	22957.7	27785.4	21082.1	27333.2	22747.6	19947.2	26262.2		1.42765e-06	1.66767e-06	1.55128e-06	1.54395e-06	1.52884e-06	1.42649e-06	1.48677e-06	1.75102e-06	1.47729e-06	1.38027e-06	1.47169e-06	1.52938e-06		1.08146	1.04141	0.966808		0.916752	1.04998	0.88248		0.919558	0.952307	0.985885		0.97259	1.01457	0.945058		0.613263	0.686591	0.244877
Q54Z65	Uncharacterized protein OS=Dictyostelium discoideum OX=44689 GN=DDB0218034 PE=4 SV=1	363200	345531	531069	523177	951361	921394	962914	799337	1.02803e+06	920730	803340	919577		4.32334e-05	6.34009e-05	5.83453e-05	4.26575e-05	6.13593e-05	5.77384e-05	4.60342e-05	6.06825e-05	5.94955e-05	4.46404e-05	5.57998e-05	5.35517e-05		0.986679	1.06478	1.03254		0.967799	0.957123	0.880111		0.989599	1.01971	0.917842		0.981359	1.01387	0.943499		0.15627	0.825114	0.302571
Q54W91	RNA-binding protein NOB1 OS=Dictyostelium discoideum OX=44689 GN=DDB0206310 PE=4 SV=1	2.87332e+06	2.86324e+06	4.22583e+06	4.32211e+06	4.78447e+06	4.81247e+06	5.18808e+06	4.7987e+06	5.56738e+06	5.23128e+06	4.39995e+06	5.82637e+06		0.000342024	0.000318848	0.000315973	0.000353481	0.000320481	0.00032805	0.000366304	0.000326951	0.000325861	0.000368786	0.000334986	0.0003393		1.0335	1.07099	1.07825		1.00512	1.02541	1.05061		1.03822	1.03129	1.07383		1.02561	1.04256	1.06756		0.131313	0.110603	0.0195176
Q54C61	Man1/Src1 C-terminal domain-containing protein OS=Dictyostelium discoideum OX=44689 GN=DDB0191811 PE=4 SV=1	1.47316e+06	1.45415e+06	2.05185e+06	2.03714e+06	2.99823e+06	2.98543e+06	3.25402e+06	2.92745e+06	3.43189e+06	3.19927e+06	2.81154e+06	3.35289e+06		0.000175357	0.000199809	0.000194775	0.000179522	0.000198812	0.000200624	0.000177859	0.000205067	0.000208223	0.00017382	0.000204358	0.000195256		1.02375	1.01426	0.991235		0.995008	1.02632	1.02277		1.03003	1.06905	1.00247		1.01626	1.03654	1.00549		0.281909	0.164475	0.582021
Q54QX8	C2 domain-containing protein OS=Dictyostelium discoideum OX=44689 GN=DDB0185556 PE=4 SV=1	146323	144475	225223	194189	379493	348087	384950	337601	366469	339014	314061	392617		1.74175e-05	2.52903e-05	2.07987e-05	1.78361e-05	2.31805e-05	2.12594e-05	1.95228e-05	2.42594e-05	2.32594e-05	1.65693e-05	2.35671e-05	2.28641e-05		1.02403	1.12087	0.951298		0.916578	0.959239	0.931864		1.02215	1.11831	1.0993		0.987586	1.06614	0.994155		0.677016	0.399448	0.896412
F0ZHU4	Asparagine synthetase OS=Dictyostelium purpureum OX=5786 GN=DICPUDRAFT_151030 PE=4 SV=1	666836	721385	995729	970072	1.37157e+06	1.46024e+06	1.40983e+06	1.23055e+06	1.64006e+06	1.40731e+06	1.27545e+06	1.54379e+06		7.93766e-05	9.14047e-05	9.30806e-05	8.90585e-05	9.72429e-05	8.82516e-05	8.63118e-05	8.8847e-05	9.44603e-05	8.2772e-05	8.59015e-05	8.99032e-05		1.12197	1.08737	1.04278		1.06387	0.972019	0.939793		0.948121	1.01482	0.965864		1.04466	1.02474	0.982811		0.497922	0.557949	0.576477
Q54Z21	Uncharacterized protein OS=Dictyostelium discoideum OX=44689 GN=DDB0204324 PE=4 SV=1	2.09058e+06	2.04373e+06	2.8083e+06	2.87973e+06	4.35654e+06	4.25483e+06	4.55467e+06	4.11862e+06	5.03078e+06	4.61033e+06	3.83384e+06	4.95912e+06		0.000248851	0.00029033	0.000285518	0.000252308	0.000283346	0.000289111	0.000243429	0.000287034	0.000283934	0.000245714	0.000287511	0.000288795		1.01389	0.978213	0.987396		0.975944	0.988645	0.990289		1.01258	0.994452	1.01148		1.00081	0.987104	0.996387		0.995607	0.0905066	0.710347
F0ZHF7	Proteasome subunit alpha type 6 OS=Dictyostelium purpureum OX=5786 GN=DICPUDRAFT_94275 PE=3 SV=1	2.22244e+06	2.16885e+06	2.7712e+06	2.69752e+06	4.29541e+06	4.15198e+06	4.59557e+06	3.99456e+06	4.91779e+06	4.37821e+06	3.82944e+06	4.9573e+06		0.000264548	0.000286256	0.000279106	0.000267756	0.000276497	0.000274555	0.000240214	0.000289611	0.000283609	0.000230168	0.000278851	0.000288689		1.01213	0.908016	0.870041		0.965907	1.01172	0.97413		0.983693	1.01613	1.03434		0.987242	0.978623	0.959502		0.429484	0.619094	0.489943
F0Z8D7	Cullin OS=Dictyostelium purpureum OX=5786 GN=DICPUDRAFT_44981 PE=3 SV=1	795766	697782	999838	1.05805e+06	1.39404e+06	1.431e+06	1.46318e+06	1.33296e+06	1.55585e+06	1.44782e+06	1.26837e+06	1.58551e+06		9.47237e-05	9.2902e-05	8.83011e-05	8.61446e-05	9.52958e-05	9.07917e-05	8.6668e-05	9.22089e-05	9.39359e-05	9.02785e-05	9.30506e-05	9.23325e-05		0.90943	0.914956	0.953071		1.02577	0.992539	1.0016		1.02821	1.06381	1.04565		0.987801	0.990436	1.00011		0.769349	0.81757	0.974484
Q54FQ6	Cytochrome b5 heme-binding domain-containing protein OS=Dictyostelium discoideum OX=44689 GN=DDB0219593 PE=4 SV=1	84201.2	78674.8	114105	113776	254201	229932	232946	197366	253502	230099	198450	251750		1.00229e-05	1.69406e-05	1.43873e-05	9.71279e-06	1.53121e-05	1.44294e-05	9.89088e-06	1.46801e-05	1.46972e-05	9.70802e-06	1.37777e-05	1.46607e-05		0.969064	0.986833	0.968588		0.903869	0.866568	0.813294		1.00292	1.02154	1.019		0.958618	0.958314	0.933628		0.339701	0.473908	0.420098
Q557C5	Uncharacterized protein OS=Dictyostelium discoideum OX=44689 GN=DDB0217137 PE=4 SV=1	190158	186790	263773	266082	365412	322911	339043	309343	347847	320375	299451	346355		2.26354e-05	2.43519e-05	1.97418e-05	2.30601e-05	2.1504e-05	2.00905e-05	2.28644e-05	2.13664e-05	2.21774e-05	2.27036e-05	2.15945e-05	2.017e-05		1.01876	1.01012	1.00301		0.883051	0.877402	0.886771		1.01766	1.12337	1.02169		0.973158	1.00363	0.970491		0.58704	0.951983	0.532329
Q54NJ5	CwfJ_C_1 domain-containing protein OS=Dictyostelium discoideum OX=44689 GN=DDB0218683 PE=4 SV=1	804347	802273	1.11106e+06	1.13407e+06	1.55375e+06	1.67504e+06	1.74157e+06	1.49176e+06	1.74536e+06	1.64708e+06	1.40088e+06	1.79501e+06		9.57452e-05	0.000103545	9.90566e-05	9.90446e-05	0.000111548	0.000103287	9.63086e-05	0.000109753	0.00010375	9.6765e-05	0.000104136	0.000104533		1.03446	1.00588	1.01065		1.07728	1.05996	1.00571		1.04271	1.04738	1.05528		1.05148	1.03774	1.02388		0.0692049	0.151699	0.269571
Q9NHF6	Dynacortin OS=Dictyostelium discoideum OX=44689 GN=dct PE=2 SV=1	819533	821406	1.17602e+06	1.17043e+06	1.35963e+06	1.38043e+06	1.517e+06	1.39053e+06	1.57107e+06	1.44726e+06	1.30658e+06	1.67838e+06		9.75528e-05	9.06088e-05	8.9165e-05	0.000101407	9.19285e-05	9.07569e-05	0.00010194	9.5601e-05	9.67652e-05	9.98678e-05	9.70696e-05	9.77405e-05		1.03951	1.04498	1.02373		1.01456	1.0551	1.0713		1.01785	1.08524	1.09618		1.02397	1.06177	1.06374		0.106897	0.0290158	0.0879366
Q54MN5	DUF1294 domain-containing protein OS=Dictyostelium discoideum OX=44689 GN=DDB0186703 PE=4 SV=1	249125	266579	357266	390743	627865	725868	731626	664320	743124	685691	655804	789775		2.96545e-05	4.18424e-05	4.21755e-05	3.29105e-05	4.83385e-05	4.29992e-05	3.09686e-05	4.61068e-05	4.85689e-05	3.33404e-05	4.63746e-05	4.59927e-05		1.1098	1.04431	1.12429		1.15525	1.10192	1.10832		1.01953	1.15159	1.09051		1.09486	1.09927	1.10771		0.165049	0.113469	0.0042698
Q55BA8	Calnexin homolog OS=Dictyostelium discoideum OX=44689 GN=cnxA PE=3 SV=1	5.25984e+06	5.09977e+06	7.62844e+06	7.65578e+06	1.26536e+07	1.27325e+07	1.30936e+07	1.21133e+07	1.48973e+07	1.28742e+07	1.13617e+07	1.40644e+07		0.000626103	0.000843262	0.000845485	0.000629592	0.000847909	0.000807334	0.000661249	0.000825152	0.000841447	0.000653234	0.0008456	0.000819044		1.00557	1.05613	1.04333		1.00551	0.978523	1.00277		0.954876	0.995224	0.968727		0.988653	1.00996	1.00494		0.550944	0.811187	0.953932
Q54TF2	F-box domain-containing protein OS=Dictyostelium discoideum OX=44689 GN=DDB0204670 PE=4 SV=1	1.52179e+06	1.46312e+06	2.08421e+06	1.98227e+06	3.43046e+06	3.47807e+06	3.57583e+06	3.2844e+06	3.90148e+06	3.56279e+06	3.1941e+06	3.97679e+06		0.000181145	0.000228614	0.000221426	0.000180629	0.000231618	0.000223421	0.000180663	0.000225347	0.000236556	0.000169138	0.000229276	0.000231589		0.997149	0.99734	0.933715		1.01314	0.985713	1.0029		1.00901	1.06833	1.0459		1.00643	1.01713	0.994171		0.289599	0.575664	0.956677
Q55E52	FAD-binding PCMH-type domain-containing protein OS=Dictyostelium discoideum OX=44689 GN=DDB0201710 PE=4 SV=1	775300	814423	1.21787e+06	1.16562e+06	2.2152e+06	2.20917e+06	2.30303e+06	2.08885e+06	2.42215e+06	2.24149e+06	1.99719e+06	2.40837e+06		9.22875e-05	0.000147626	0.000137467	0.000100545	0.000147117	0.000140563	0.000105567	0.000145136	0.000147912	9.94575e-05	0.000145817	0.000140252		1.08947	1.1439	1.07769		0.996553	0.983133	0.987749		1.02252	1.07598	1.02026		1.03618	1.06767	1.02857		0.291219	0.282111	0.40479
[truncated: 4,197 more rows]

## Sheet: (10_vs_0)_min
		Mean FC	P-val	log2FC	-log10Pval					Mean FC	P-val	log2FC	-log10Pval
Accession	Description	[10-0] mins	[10-0] mins	[10-0] mins	[10-0] mins			Accession	Description	[10-0] mins	[10-0] mins	[10-0] mins	[10-0] mins
[truncated: 5,015 more rows]

## Sheet: (30_vs_0)_min
		Mean FC	P-val	log2FC	_log10Pval					Mean FC	P-val	log2FC	_log10Pval
[truncated: 5,016 more rows]

[truncated: 4 more sheets: (60_vs_0)_min, Proteins_2FC, Significant proteins (1% FDR), Proteins_with_missing_values]
