# Supplementary material for: Phosphoproteomic Profiling Reveals Overlapping and Distinct Signaling Pathways in Dictyostelium discoideum in Response to Two Different Chemorepellents
Source: Cells. 2025 Dec 29;15(1):60. doi: 10.3390/cells15010060 (PMC12785797; doi:10.3390/cells15010060)
Supplement: Supplementary file 1 [file cells-15-00060-s001.zip › Supplementary File S3. AprA phosphoproteins.xlsx]

## Sheet: Index
Tabs	Name	Contents
1	Index	Index table
2	AprA_phosphoprotein	Raw and analysed data for all the time points of AprA phosphoprotein
3	(10_vs_0)_min	List of phosphoproteins with their fold changes (FC), P-value, log2FC, and -log10(p-val) at 10 min compared to 0 min
4	(30_vs_0)_min	List of phosphoproteins with their fold changes (FC), P-value, log2FC, and -log10(p-val) at 30 min compared to 0 min
5	(60_vs_0)_min	List of phosphoproteins with their fold changes (FC), P-value, log2FC, and -log10(p-val) at 60 min compared to 0 min
6	Phosphoproteins_2FC	List of phosphoproteins with more than 2-fold changes at 10, 30 & 60 min compared to 0 min
7	Significant proteins (1% FDR)	List of significant phosphoproteins after computing Benjamini–Hochberg false discovery rate (FDR)–adjusted p-values for 10, 30 & 60 min compared to 0 min
8	Phosphoptn_with_missing_values	List of phosphoprotein with missing values in all 3 replicates in atleast one time point

## Sheet: AprA_phosphoprotein
	Total Phosphoprotein Abundance	1.00143e+08	8.09718e+07	1.07298e+08	9.45132e+07	7.60298e+07	5.35716e+07	5.70004e+07	9.00214e+07	6.79635e+07	9.31065e+07	9.17081e+07	8.08808e+07
															Normalized to sum of total phosphoproteins													Normalized Abundance- arranged by time group													Fold Change (FC)
Accession	Description	Abundance n1 0	Abundance n1 10	Abundance n1 30	Abundance n1 60	Abundance n2 0	Abundance n2 10	Abundance n2 30	Abundance n2 60	Abundance n3 0	Abundance n3 10	Abundance n3 30	Abundance n3 60		Abundance n1 0	Abundance n1 10	Abundance n1 30	Abundance n1 60	Abundance n2 0	Abundance n2 10	Abundance n2 30	Abundance n2 60	Abundance n3 0	Abundance n3 10	Abundance n3 30	Abundance n3 60		Abundance N1, 0min	Abundance N2, 0min	Abundance N3, 0min	Abundance N1, 10min	Abundance N2, 10min	Abundance N3, 10min	Abundance N1, 30min,	Abundance N2, 30min,	Abundance N3, 30min,	Abundance N1, 60min	Abundance N2, 60min	Abundance N3, 60min		10 vs 0 N1	10 vs 0 N2	10 vs 0 N3		30 vs 0 N1	30 vs 0 N2	30 vs 0 N3		60 vs 0 N1
Q54JK3	60S acidic ribosomal protein P1 OS=Dictyostelium discoideum OX=44689 GN=DDB0187726 PE=3 SV=1	5.18193e+07	4.10794e+07	5.90604e+07	5.28001e+07	3.7104e+07	2.38662e+07	2.51187e+07	5.08383e+07	3.64575e+07	5.07629e+07	5.22599e+07	4.27918e+07		0.517453	0.507329	0.550434	0.558653	0.488019	0.445501	0.440677	0.564735	0.536427	0.545213	0.56985	0.529072		0.517453	0.488019	0.536427	0.507329	0.445501	0.545213	0.550434	0.440677	0.56985	0.558653	0.564735	0.529072		0.980435	0.912876	1.01638		1.06374	0.902991	1.06231		1.07962
F0Z796	Actin OS=Dictyostelium purpureum OX=5786 GN=DICPUDRAFT_46519 PE=3 SV=1	1.09276e+06	965029	1.03185e+06	776815	1.00393e+06	718903	680247	735587	791494	1.16722e+06	1.02708e+06	792969		0.0109121	0.0119181	0.00961669	0.00821912	0.0132044	0.0134195	0.0119341	0.00817124	0.0116459	0.0125364	0.0111994	0.00980416		0.0109121	0.0132044	0.0116459	0.0119181	0.0134195	0.0125364	0.00961669	0.0119341	0.0111994	0.00821912	0.00817124	0.00980416		1.09219	1.01629	1.07647		0.88129	0.903794	0.961666		0.753215
Q54WZ1	GYF domain-containing protein OS=Dictyostelium discoideum OX=44689 GN=DDB0205713 PE=4 SV=1	250436	211017	250275	217054	200911	154589	170368	181592	149479	215772	208728	207755		0.00250079	0.00260605	0.00233252	0.00229655	0.00264253	0.00288565	0.00298889	0.0020172	0.0021994	0.00231748	0.00227601	0.00256866		0.00250079	0.00264253	0.0021994	0.00260605	0.00288565	0.00231748	0.00233252	0.00298889	0.00227601	0.00229655	0.0020172	0.00256866		1.04209	1.09201	1.05369		0.932715	1.13107	1.03483		0.918329
B0G198	LIM-type zinc finger-containing protein OS=Dictyostelium discoideum OX=44689 GN=DDB_G0295683 PE=4 SV=1	253068	221990	292719	279075	217864	160442	202678	261243	162901	237384	230607	244974		0.00252707	0.00274157	0.00272809	0.00295276	0.00286551	0.00299491	0.00355572	0.00290201	0.00239689	0.0025496	0.00251458	0.00302882		0.00252707	0.00286551	0.00239689	0.00274157	0.00299491	0.0025496	0.00272809	0.00355572	0.00251458	0.00295276	0.00290201	0.00302882		1.08488	1.04516	1.06371		1.07955	1.24087	1.0491		1.16845
Q86J04	Uncharacterized protein OS=Dictyostelium discoideum OX=44689 GN=DDB0167855 PE=4 SV=1	382518	331932	376224	348221	275568	230400	255098	266011	201300	310244	257551	323244		0.00381972	0.00409935	0.00350635	0.00368436	0.00362447	0.00430079	0.00447538	0.00295498	0.00296188	0.00333214	0.00280838	0.00399655		0.00381972	0.00362447	0.00296188	0.00409935	0.00430079	0.00333214	0.00350635	0.00447538	0.00280838	0.00368436	0.00295498	0.00399655		1.07321	1.1866	1.12501		0.917961	1.23477	0.948174		0.964562
Q555V8	Acetylglutamate kinase OS=Dictyostelium discoideum OX=44689 GN=argB PE=4 SV=2	577851	420829	451395	328792	445966	337119	333420	354200	360605	441011	395989	357015		0.00577027	0.00519723	0.00420693	0.00347879	0.00586568	0.00629287	0.00584944	0.00393462	0.00530586	0.00473663	0.00431793	0.00441409		0.00577027	0.00586568	0.00530586	0.00519723	0.00629287	0.00473663	0.00420693	0.00584944	0.00431793	0.00347879	0.00393462	0.00441409		0.900692	1.07283	0.892716		0.72907	0.997231	0.813803		0.602883
Q55GV2	Uncharacterized protein OS=Dictyostelium discoideum OX=44689 GN=DDB0202067 PE=4 SV=1	154309	50521.5	55238.6	60012.5	83772.2	33232.3	35751.7	46663.1	62347	38940.3	59595.4	42252.7		0.00154089	0.000623939	0.000514816	0.000634964	0.00110183	0.000620334	0.000627219	0.000518355	0.00091736	0.000418234	0.000649838	0.000522407		0.00154089	0.00110183	0.00091736	0.000623939	0.000620334	0.000418234	0.000514816	0.000627219	0.000649838	0.000634964	0.000518355	0.000522407		0.404923	0.563001	0.455911		0.334104	0.56925	0.708379		0.412078
Q54J96	Enhancer of mRNA-decapping protein 4 WD40 repeat region domain-containing protein OS=Dictyostelium discoideum OX=44689 GN=DDB0219320 PE=4 SV=1	715110	577987	663570	465899	607325	410866	411604	461009	405900	550733	459001	415121		0.00714089	0.00713813	0.00618437	0.00492946	0.00798799	0.00766948	0.00722108	0.0051211	0.00597232	0.00591508	0.00500502	0.0051325		0.00714089	0.00798799	0.00597232	0.00713813	0.00766948	0.00591508	0.00618437	0.00722108	0.00500502	0.00492946	0.0051211	0.0051325		0.999613	0.960126	0.990417		0.86605	0.903992	0.838037		0.690314
Q9NHF6	Dynacortin OS=Dictyostelium discoideum OX=44689 GN=dct PE=2 SV=1	652156	446636	481908	418588	405571	341312	356680	400531	285030	368061	410741	427117		0.00651226	0.00551595	0.00449131	0.00442888	0.00533436	0.00637114	0.00625751	0.00444928	0.00419386	0.00395312	0.00447878	0.00528082		0.00651226	0.00533436	0.00419386	0.00551595	0.00637114	0.00395312	0.00449131	0.00625751	0.00447878	0.00442888	0.00444928	0.00528082		0.84701	1.19436	0.942595		0.68967	1.17306	1.06794		0.680084
Q54GL1	ANK_REP_REGION domain-containing protein OS=Dictyostelium discoideum OX=44689 GN=DDB0188719 PE=4 SV=1	112688	98706.6	121065	114395	84416.3	78088.8	87103.8	91343.3	82057.2	124047	112238	119029		0.00112527	0.00121902	0.00112831	0.00121036	0.00111031	0.00145765	0.00152813	0.00101468	0.00120737	0.00133232	0.00122386	0.00147166		0.00112527	0.00111031	0.00120737	0.00121902	0.00145765	0.00133232	0.00112831	0.00152813	0.00122386	0.00121036	0.00101468	0.00147166		1.08332	1.31284	1.10349		1.0027	1.37631	1.01366		1.07562
Q55FF2	Uncharacterized protein OS=Dictyostelium discoideum OX=44689 GN=DDB0189804 PE=4 SV=1	1.29774e+06	718172	791717	650224	1.02158e+06	563885	526766	566168	693182	775498	603399	597326		0.0129589	0.00886941	0.00737869	0.00687972	0.0134366	0.0105258	0.00924145	0.00628925	0.0101993	0.00832915	0.00657956	0.00738526		0.0129589	0.0134366	0.0101993	0.00886941	0.0105258	0.00832915	0.00737869	0.00924145	0.00657956	0.00687972	0.00628925	0.00738526		0.684425	0.783369	0.816638		0.569391	0.687782	0.645098		0.530887
Q869T5	Uncharacterized protein OS=Dictyostelium discoideum OX=44689 GN=DDB0167629 PE=4 SV=1	39466.9	41332.1	52125.9	43848.9	31161.3	26917.9	33137.2	37593.8	25999	39676.8	35754.8	36455.3		0.000394106	0.000510451	0.000485806	0.000463945	0.000409856	0.000502467	0.000581351	0.000417609	0.000382543	0.000426144	0.000389877	0.000450729		0.000394106	0.000409856	0.000382543	0.000510451	0.000502467	0.000426144	0.000485806	0.000581351	0.000389877	0.000463945	0.000417609	0.000450729		1.29521	1.22596	1.11398		1.23268	1.41843	1.01917		1.17721
Q75JA1	phosphatidate phosphatase OS=Dictyostelium discoideum OX=44689 GN=DDB0168507 PE=3 SV=1	113798	98971.6	131986	119769	93233.6	64513.5	82120.7	108531	62278.3	91958.9	89879.2	87806		0.00113636	0.0012223	0.00123009	0.00126722	0.00122628	0.00120425	0.0014407	0.00120561	0.000916348	0.000987674	0.000980058	0.00108562		0.00113636	0.00122628	0.000916348	0.0012223	0.00120425	0.000987674	0.00123009	0.0014407	0.000980058	0.00126722	0.00120561	0.00108562		1.07563	0.982035	1.07784		1.08248	1.17486	1.06953		1.11516
Q54TQ2	SART-1 family protein OS=Dictyostelium discoideum OX=44689 GN=DDB0216406 PE=3 SV=1	129893	96740.9	136347	111393	97447.4	69606.8	81768.3	103969	78590.6	106204	102359	95961.9		0.00129708	0.00119475	0.00127073	0.0011786	0.0012817	0.00129932	0.00143452	0.00115494	0.00115636	0.00114067	0.00111614	0.00118646		0.00129708	0.0012817	0.00115636	0.00119475	0.00129932	0.00114067	0.00127073	0.00143452	0.00111614	0.0011786	0.00115494	0.00118646		0.921107	1.01375	0.986429		0.979691	1.11923	0.965213		0.908655
Q54ND2	Uncharacterized protein OS=Dictyostelium discoideum OX=44689 GN=DDB0218703 PE=4 SV=1	82704.8	67923.5	81453	73798.2	69448	53600	62072.1	61283.7	49625.1	73105.9	63677.2	60415.3		0.000825868	0.000838853	0.000759129	0.000780824	0.000913431	0.00100053	0.00108898	0.000680768	0.000730172	0.000785186	0.000694346	0.000746968		0.000825868	0.000913431	0.000730172	0.000838853	0.00100053	0.000785186	0.000759129	0.00108898	0.000694346	0.000780824	0.000680768	0.000746968		1.01572	1.09535	1.07534		0.91919	1.19218	0.950935		0.945458
Q54Y39	CCHC-type domain-containing protein OS=Dictyostelium discoideum OX=44689 GN=DDB0205452 PE=4 SV=1	190841	166730	214688	180730	161359	115236	134897	193958	136595	173945	178737	161684		0.00190568	0.00205911	0.00200086	0.00191222	0.00212231	0.00215107	0.0023666	0.00215458	0.00200983	0.00186823	0.00194898	0.00199904		0.00190568	0.00212231	0.00200983	0.00205911	0.00215107	0.00186823	0.00200086	0.0023666	0.00194898	0.00191222	0.00215458	0.00199904		1.08051	1.01355	0.929546		1.04994	1.11511	0.969722		1.00343
B0G0Z1	Eukaryotic translation initiation factor 4E family protein OS=Dictyostelium discoideum OX=44689 GN=DDB_G0270910 PE=3 SV=1	389140	330496	382830	342517	295527	217402	237882	307538	232323	335016	289676	283181		0.00388585	0.00408162	0.00356791	0.00362401	0.00388699	0.00405815	0.00417334	0.00341628	0.00341835	0.0035982	0.00315867	0.00350121		0.00388585	0.00388699	0.00341835	0.00408162	0.00405815	0.0035982	0.00356791	0.00417334	0.00315867	0.00362401	0.00341628	0.00350121		1.05038	1.04404	1.05261		0.918182	1.07367	0.924035		0.932618
Q55DH9	EF-hand domain-containing protein OS=Dictyostelium discoideum OX=44689 GN=DDB0216674 PE=4 SV=1	151510	137223	170381	154124	140193	101325	118462	140964	122493	141936	143171	121109		0.00151294	0.0016947	0.00158793	0.00163071	0.00184392	0.0018914	0.00207827	0.00156589	0.00180234	0.00152444	0.00156116	0.00149738		0.00151294	0.00184392	0.00180234	0.0016947	0.0018914	0.00152444	0.00158793	0.00207827	0.00156116	0.00163071	0.00156589	0.00149738		1.12014	1.02575	0.845814		1.04957	1.12709	0.866184		1.07785
Q55CR5	Uncharacterized protein OS=Dictyostelium discoideum OX=44689 GN=DDB0190683 PE=4 SV=1	592065	546325	660806	589399	546438	421012	454180	541036	426339	580338	519422	513799		0.00591221	0.00674711	0.00615861	0.00623616	0.00718716	0.00785886	0.00796803	0.00601008	0.00627305	0.00623306	0.00566387	0.00635255		0.00591221	0.00718716	0.00627305	0.00674711	0.00785886	0.00623306	0.00615861	0.00796803	0.00566387	0.00623616	0.00601008	0.00635255		1.14122	1.09346	0.993624		1.04168	1.10865	0.902889		1.05479
Q54DW4	Uncharacterized protein OS=Dictyostelium discoideum OX=44689 GN=racGAP PE=4 SV=1	119000	134783	152582	134197	117535	109728	123568	124869	105578	144752	134860	137132		0.0011883	0.00166457	0.00142204	0.00141987	0.00154591	0.00204825	0.00216785	0.0013871	0.00155345	0.00155469	0.00147053	0.00169549		0.0011883	0.00154591	0.00155345	0.00166457	0.00204825	0.00155469	0.00142204	0.00216785	0.00147053	0.00141987	0.0013871	0.00169549		1.4008	1.32495	1.0008		1.1967	1.40232	0.946627		1.19488
Q75JH8	Uncharacterized protein OS=Dictyostelium discoideum OX=44689 GN=DDB0169506 PE=4 SV=1	176285	121407	161564	159740	105696	94498.9	103859	137519	93124.8	137557	127714	137793		0.00176034	0.00149938	0.00150575	0.00169014	0.00139019	0.00176397	0.00182208	0.00152762	0.00137022	0.00147742	0.00139261	0.00170366		0.00176034	0.00139019	0.00137022	0.00149938	0.00176397	0.00147742	0.00150575	0.00182208	0.00139261	0.00169014	0.00152762	0.00170366		0.851755	1.26887	1.07824		0.855376	1.31067	1.01634		0.960121
Q54FX9	RRM domain-containing protein OS=Dictyostelium discoideum OX=44689 GN=DDB0188942 PE=4 SV=1	275054	250161	293503	270868	198510	174405	193993	210133	179528	259603	209396	222287		0.00274661	0.00308948	0.0027354	0.00286592	0.00261095	0.00325556	0.00340337	0.00233426	0.00264153	0.00278824	0.00228329	0.00274833		0.00274661	0.00261095	0.00264153	0.00308948	0.00325556	0.00278824	0.0027354	0.00340337	0.00228329	0.00286592	0.00233426	0.00274833		1.12483	1.24689	1.05554		0.995919	1.3035	0.864382		1.04344
Q86A16	PPM-type phosphatase domain-containing protein OS=Dictyostelium discoideum OX=44689 GN=DDB0168928 PE=4 SV=1	563212	306473	394745	306621	341932	229752	245866	290016	227173	271591	290499	262186		0.00562409	0.00378494	0.00367896	0.00324421	0.00449735	0.0042887	0.00431341	0.00322163	0.00334257	0.00291699	0.00316765	0.00324164		0.00562409	0.00449735	0.00334257	0.00378494	0.0042887	0.00291699	0.00367896	0.00431341	0.00316765	0.00324421	0.00322163	0.00324164		0.672987	0.953605	0.872679		0.654144	0.9591	0.947669		0.576843
Q54JN3	Uncharacterized protein OS=Dictyostelium discoideum OX=44689 GN=DDB0187697 PE=4 SV=1	137559	141789	196556	146222	103350	96541.9	112388	111831	58990.2	98906.3	84443	79990.8		0.00137362	0.00175109	0.00183187	0.00154711	0.00135933	0.00180211	0.00197171	0.00124227	0.000867968	0.00106229	0.000920781	0.000988995		0.00137362	0.00135933	0.000867968	0.00175109	0.00180211	0.00106229	0.00183187	0.00197171	0.000920781	0.00154711	0.00124227	0.000988995		1.27479	1.32573	1.22388		1.33361	1.4505	1.06085		1.1263
Q54RC0	Uncharacterized protein OS=Dictyostelium discoideum OX=44689 GN=DDB0218473 PE=4 SV=1	18082	15243.3	20762.2	17552.1	14379.5	11854.1	13903.5	16407.4	11933.7	16142.4	16272.1	17303.1		0.000180562	0.000188255	0.000193501	0.000185711	0.00018913	0.000221277	0.000243919	0.000182261	0.000175589	0.000173375	0.000177434	0.000213934		0.000180562	0.00018913	0.000175589	0.000188255	0.000221277	0.000173375	0.000193501	0.000243919	0.000177434	0.000185711	0.000182261	0.000213934		1.0426	1.16997	0.987391		1.07166	1.28969	1.0105		1.02851
Q556T7	SEC7 domain-containing protein OS=Dictyostelium discoideum OX=44689 GN=DDB0168059 PE=4 SV=1	270655	153808	164766	106291	238397	141162	124469	145662	136180	133834	135998	105007		0.00270269	0.00189952	0.0015356	0.00112461	0.00313558	0.00263502	0.00218365	0.00161808	0.00200372	0.00143743	0.00148294	0.00129829		0.00270269	0.00313558	0.00200372	0.00189952	0.00263502	0.00143743	0.0015356	0.00218365	0.00148294	0.00112461	0.00161808	0.00129829		0.702828	0.840363	0.717382		0.568174	0.696412	0.740097		0.41611
Q55A48	Transcription elongation factor spt6 OS=Dictyostelium discoideum OX=44689 GN=DDB0216963 PE=3 SV=1	103390	95169.3	121576	105907	90230.8	69241.1	78831.3	88936.9	67552.3	107194	91843.7	97624.2		0.00103243	0.00117534	0.00113307	0.00112055	0.00118678	0.0012925	0.001383	0.000987952	0.000993949	0.0011513	0.00100148	0.00120701		0.00103243	0.00118678	0.000993949	0.00117534	0.0012925	0.0011513	0.00113307	0.001383	0.00100148	0.00112055	0.000987952	0.00120701		1.13842	1.08908	1.15831		1.09748	1.16533	1.00758		1.08536
Q54L99	Uncharacterized protein OS=Dictyostelium discoideum OX=44689 GN=DDB0187133 PE=4 SV=1	88800.9	67944.2	74131.3	60730.1	69324.3	52656.6	50176.3	50221.6	55672.3	69183.9	61320.4	60937.3		0.000886741	0.000839109	0.000690892	0.000642557	0.000911805	0.000982921	0.00088028	0.000557885	0.00081915	0.000743062	0.000668648	0.000753421		0.000886741	0.000911805	0.00081915	0.000839109	0.000982921	0.000743062	0.000690892	0.00088028	0.000668648	0.000642557	0.000557885	0.000753421		0.946284	1.078	0.907114		0.779136	0.965426	0.816271		0.724627
Q54D59	Kri1-like C-terminal domain-containing protein OS=Dictyostelium discoideum OX=44689 GN=DDB0184416 PE=3 SV=1	167472	122374	174267	168551	133126	113970	119337	155179	118939	168874	158932	168471		0.00167233	0.00151132	0.00162415	0.00178336	0.00175097	0.00212743	0.00209362	0.00172381	0.00175004	0.00181378	0.00173302	0.00208295		0.00167233	0.00175097	0.00175004	0.00151132	0.00212743	0.00181378	0.00162415	0.00209362	0.00173302	0.00178336	0.00172381	0.00208295		0.903723	1.215	1.03642		0.971188	1.19569	0.990273		1.06639
Q54CR3	Uncharacterized protein OS=Dictyostelium discoideum OX=44689 GN=DDB0184542 PE=4 SV=1	408786	308743	328078	252214	357807	269679	241711	298001	273055	330341	297805	244875		0.00408203	0.00381297	0.00305764	0.00266856	0.00470614	0.00503398	0.00424051	0.00331034	0.00401767	0.00354799	0.00324731	0.0030276		0.00408203	0.00470614	0.00401767	0.00381297	0.00503398	0.00354799	0.00305764	0.00424051	0.00324731	0.00266856	0.00331034	0.0030276		0.934087	1.06966	0.883096		0.74905	0.901059	0.808258		0.653735
Q54DD6	Peptidoglycan-binding LysM domain-containing protein OS=Dictyostelium discoideum OX=44689 GN=DDB_G0292322 PE=4 SV=2	68239.3	53269.4	63937.9	56323.9	48794.8	34665.1	40272.5	52382.5	38955.4	56785.3	53510.2	47361.4		0.000681419	0.000657876	0.000595891	0.000595937	0.000641785	0.00064708	0.000706531	0.000581889	0.000573181	0.000609896	0.000583484	0.00058557		0.000681419	0.000641785	0.000573181	0.000657876	0.00064708	0.000609896	0.000595891	0.000706531	0.000583484	0.000595937	0.000581889	0.00058557		0.96545	1.00825	1.06406		0.874486	1.10089	1.01797		0.874553
O15723	Gag OS=Dictyostelium discoideum OX=44689 GN=gag PE=2 SV=1	315383	286374	315459	320182	214439	191775	215436	271213	198143	309629	273723	300475		0.00314933	0.00353671	0.00294003	0.00338769	0.00282046	0.00357979	0.00377955	0.00301276	0.00291543	0.00332553	0.00298473	0.00371503		0.00314933	0.00282046	0.00291543	0.00353671	0.00357979	0.00332553	0.00294003	0.00377955	0.00298473	0.00338769	0.00301276	0.00371503		1.12301	1.26923	1.14066		0.933542	1.34005	1.02377		1.07569
Q54SX7	Saposin B-type domain-containing protein OS=Dictyostelium discoideum OX=44689 GN=DDB_G0282153 PE=4 SV=1	379398	207292	331029	197350	154443	74702	54884.6	190098	93421.6	214572	187226	173422		0.00378856	0.00256005	0.00308514	0.00208807	0.00203135	0.00139443	0.000962881	0.0021117	0.00137458	0.00230458	0.00204154	0.00214416		0.00378856	0.00203135	0.00137458	0.00256005	0.00139443	0.00230458	0.00308514	0.000962881	0.00204154	0.00208807	0.0021117	0.00214416		0.67573	0.686455	1.67657		0.814329	0.47401	1.48521		0.551151
Q55CP1	Sas10 C-terminal domain-containing protein OS=Dictyostelium discoideum OX=44689 GN=DDB0190708 PE=3 SV=1	112721	101815	121108	111488	91225.8	72790	83045.9	93284.2	82978.5	111171	101692	105858		0.0011256	0.00125741	0.0011287	0.00117961	0.00119987	0.00135874	0.00145694	0.00103624	0.00122093	0.00119401	0.00110887	0.00130881		0.0011256	0.00119987	0.00122093	0.00125741	0.00135874	0.00119401	0.0011287	0.00145694	0.00110887	0.00117961	0.00103624	0.00130881		1.1171	1.13241	0.977958		1.00275	1.21425	0.908221		1.04798
Q54EL0	Uncharacterized protein OS=Dictyostelium discoideum OX=44689 GN=DDB0183910 PE=4 SV=1	261359	177071	168164	136539	204787	158570	140613	145569	155252	184167	167628	143913		0.00260986	0.00218682	0.00156727	0.00144466	0.00269351	0.00295996	0.00246688	0.00161705	0.00228435	0.00197802	0.00182784	0.00177932		0.00260986	0.00269351	0.00228435	0.00218682	0.00295996	0.00197802	0.00156727	0.00246688	0.00182784	0.00144466	0.00161705	0.00177932		0.837906	1.09892	0.865903		0.600516	0.915857	0.800159		0.553538
Q55D98	J domain-containing protein OS=Dictyostelium discoideum OX=44689 GN=DDB0190510 PE=4 SV=1	177041	152588	199891	191422	143576	112284	131780	171138	121408	182559	177781	167457		0.00176788	0.00188445	0.00186295	0.00202535	0.00188841	0.00209596	0.00231192	0.00190108	0.00178636	0.00196075	0.00193856	0.00207041		0.00176788	0.00188841	0.00178636	0.00188445	0.00209596	0.00196075	0.00186295	0.00231192	0.00193856	0.00202535	0.00190108	0.00207041		1.06594	1.10991	1.09762		1.05378	1.22427	1.0852		1.14564
F0ZVR4	Heat shock protein OS=Dictyostelium purpureum OX=5786 GN=DICPUDRAFT_49867 PE=3 SV=1	376411	324365	368501	286922	344478	278656	259418	284303	295043	360204	315001	295551		0.00375874	0.0040059	0.00343438	0.00303579	0.00453082	0.00520156	0.00455117	0.00315817	0.00434119	0.00386873	0.00343483	0.00365416		0.00375874	0.00453082	0.00434119	0.0040059	0.00520156	0.00386873	0.00343438	0.00455117	0.00343483	0.00303579	0.00315817	0.00365416		1.06576	1.14804	0.891168		0.913705	1.00449	0.791217		0.807662
Q55BR0	Protein transport protein sec16 OS=Dictyostelium discoideum OX=44689 GN=wimA PE=3 SV=1	27802.9	22357.5	24597.3	19071	25040.2	15415.7	19638.2	16792.1	19552.6	24315.5	19885.2	17048.4		0.000277632	0.000276115	0.000229243	0.000201781	0.000329347	0.00028776	0.000344528	0.000186534	0.000287693	0.000261157	0.000216831	0.000210785		0.000277632	0.000329347	0.000287693	0.000276115	0.00028776	0.000261157	0.000229243	0.000344528	0.000216831	0.000201781	0.000186534	0.000210785		0.994534	0.873726	0.907764		0.825706	1.04609	0.75369		0.726793
Q54N82	Rho GTPase OS=Dictyostelium discoideum OX=44689 GN=DDB0230013 PE=4 SV=1	58935.8	75379.1	94196.9	94331	71981.5	56342.3	68418.5	78404.6	55595	78102.2	71777.2	79407.5		0.000588517	0.00093093	0.000877901	0.000998072	0.000946754	0.00105172	0.00120032	0.000870955	0.000818012	0.000838848	0.00078267	0.000981784		0.000588517	0.000946754	0.000818012	0.00093093	0.00105172	0.000838848	0.000877901	0.00120032	0.00078267	0.000998072	0.000870955	0.000981784		1.58183	1.11087	1.02547		1.49172	1.26782	0.956796		1.69591
Q54LP1	Plus3 domain-containing protein OS=Dictyostelium discoideum OX=44689 GN=DDB0218834 PE=4 SV=1	92878.5	84887.5	101655	94497.1	75068.2	67663.9	74000	75589.4	55121.2	93400.3	73407.2	95454.6		0.00092746	0.00104836	0.000947408	0.00099983	0.000987352	0.00126306	0.00129824	0.000839682	0.000811041	0.00100315	0.000800444	0.00118019		0.00092746	0.000987352	0.000811041	0.00104836	0.00126306	0.00100315	0.000947408	0.00129824	0.000800444	0.00099983	0.000839682	0.00118019		1.13036	1.27924	1.23687		1.02151	1.31487	0.986934		1.07803
Q55BS4	RNA polymerase II degradation factor 1 OS=Dictyostelium discoideum OX=44689 GN=DDB0191017 PE=3 SV=1	656417	380121	404427	344089	475766	323417	313677	358725	254504	317021	297942	315188		0.0065548	0.00469449	0.0037692	0.00364065	0.00625762	0.0060371	0.00550306	0.00398489	0.00374471	0.00340493	0.00324881	0.00389695		0.0065548	0.00625762	0.00374471	0.00469449	0.0060371	0.00340493	0.0037692	0.00550306	0.00324881	0.00364065	0.00398489	0.00389695		0.716191	0.964759	0.909263		0.575028	0.879418	0.867572		0.555417
Q54PU3	Uncharacterized protein OS=Dictyostelium discoideum OX=44689 GN=DDB0185950 PE=4 SV=1	153733	122632	152951	148287	124182	100595	119352	148814	101321	124627	121420	126202		0.00153513	0.00151451	0.00142548	0.00156895	0.00163333	0.00187777	0.00209389	0.00165309	0.00149081	0.00133854	0.00132399	0.00156035		0.00153513	0.00163333	0.00149081	0.00151451	0.00187777	0.00133854	0.00142548	0.00209389	0.00132399	0.00156895	0.00165309	0.00156035		0.986563	1.14966	0.89786		0.928574	1.28198	0.888096		1.02203
Q54GF5	UDENN domain-containing protein OS=Dictyostelium discoideum OX=44689 GN=DDB0188772 PE=4 SV=1	74952.8	65161.6	62101.2	62096.8	69265.2	48174.4	50046.8	68313.7	48793.3	60776.3	54674.1	54218.8		0.000748459	0.000804744	0.000578774	0.000657017	0.000911027	0.000899253	0.000878009	0.00075886	0.000717934	0.000652761	0.000596176	0.000670354		0.000748459	0.000911027	0.000717934	0.000804744	0.000899253	0.000652761	0.000578774	0.000878009	0.000596176	0.000657017	0.00075886	0.000670354		1.0752	0.987076	0.909221		0.773288	0.963757	0.830404		0.877827
Q54EQ2	ANK_REP_REGION domain-containing protein OS=Dictyostelium discoideum OX=44689 GN=DDB0183870 PE=4 SV=1	518015	419464	501048	538902	308365	236911	257050	352435	265689	397632	417102	434596		0.00517276	0.00518037	0.00466969	0.00570187	0.00405585	0.00442233	0.00450963	0.00391501	0.00390928	0.00427072	0.00454814	0.00537329		0.00517276	0.00405585	0.00390928	0.00518037	0.00442233	0.00427072	0.00466969	0.00450963	0.00454814	0.00570187	0.00391501	0.00537329		1.00147	1.09036	1.09246		0.902747	1.11188	1.16342		1.10229
Q55C81	PPM-type phosphatase domain-containing protein OS=Dictyostelium discoideum OX=44689 GN=DDB0190861 PE=3 SV=1	84495.3	73710.2	84894.6	69373.9	75225.4	57392.5	62987.4	68703	59835	70711.9	65098.3	58075.5		0.000843747	0.000910319	0.000791205	0.000734012	0.00098942	0.00107132	0.00110504	0.000763185	0.000880398	0.000759473	0.000709843	0.000718038		0.000843747	0.00098942	0.000880398	0.000910319	0.00107132	0.000759473	0.000791205	0.00110504	0.000709843	0.000734012	0.000763185	0.000718038		1.0789	1.08278	0.862648		0.937728	1.11685	0.806275		0.869944
Q54VK1	Nucleolar GTP-binding protein 2 OS=Dictyostelium discoideum OX=44689 GN=DDB0206493 PE=3 SV=1	346558	300842	348657	354887	281944	225613	228372	311644	273691	378900	361617	363657		0.00346064	0.0037154	0.00324943	0.00375489	0.00370833	0.00421143	0.0040065	0.00346189	0.00402703	0.00406954	0.00394314	0.00449621		0.00346064	0.00370833	0.00402703	0.0037154	0.00421143	0.00406954	0.00324943	0.0040065	0.00394314	0.00375489	0.00346189	0.00449621		1.07362	1.13567	1.01055		0.938968	1.0804	0.979167		1.08503
Q75JW5	Arginine deiminase OS=Dictyostelium discoideum OX=44689 GN=DDB0168738 PE=4 SV=1	180367	106215	135106	148807	137001	80959.8	92323.7	117498	89468.1	105165	98911.5	108757		0.0018011	0.00131175	0.00125917	0.00157445	0.00180194	0.00151125	0.0016197	0.00130523	0.00131641	0.00112951	0.00107855	0.00134466		0.0018011	0.00180194	0.00131641	0.00131175	0.00151125	0.00112951	0.00125917	0.0016197	0.00107855	0.00157445	0.00130523	0.00134466		0.728305	0.838678	0.858021		0.699114	0.898868	0.819308		0.874164
Q54LJ4	Poly [ADP-ribose] polymerase OS=Dictyostelium discoideum OX=44689 GN=DDB0187042 PE=3 SV=1	128640	88660	106379	42545.1	76130.5	52001.6	44190.2	73781.5	67751.1	107844	94403.1	77016.8		0.00128457	0.00109495	0.000991438	0.00045015	0.00100132	0.000970695	0.000775261	0.000819599	0.000996875	0.00115829	0.00102939	0.000952225		0.00128457	0.00100132	0.000996875	0.00109495	0.000970695	0.00115829	0.000991438	0.000775261	0.00102939	0.00045015	0.000819599	0.000952225		0.852388	0.969411	1.16192		0.771808	0.774236	1.03261		0.35043
Q54PQ6	Nucleolar complex protein 2 homolog OS=Dictyostelium discoideum OX=44689 GN=DDB0185982 PE=3 SV=1	270051	240973	315333	309945	248296	166149	195176	363056	282570	325972	339215	293445		0.00269666	0.00297601	0.00293885	0.00327938	0.00326577	0.00310145	0.00342412	0.00403299	0.00415767	0.00350106	0.00369886	0.00362812		0.00269666	0.00326577	0.00415767	0.00297601	0.00310145	0.00350106	0.00293885	0.00342412	0.00369886	0.00327938	0.00403299	0.00362812		1.10359	0.949683	0.842072		1.08981	1.04849	0.889646		1.21609
Q71VC9	Elongation factor 1-alpha (Fragment) OS=Dictyostelium discoideum OX=44689 GN=tef2 PE=3 SV=1	169880	152143	179969	177279	132396	109724	120008	139621	116868	164276	149604	157594		0.00169637	0.00187896	0.00167728	0.00187571	0.00174137	0.00204817	0.00210539	0.00155097	0.00171957	0.00176439	0.00163131	0.00194847		0.00169637	0.00174137	0.00171957	0.00187896	0.00204817	0.00176439	0.00167728	0.00210539	0.00163131	0.00187571	0.00155097	0.00194847		1.10763	1.17618	1.02606		0.988744	1.20905	0.948671		1.10572
Q55CZ7	VASt domain-containing protein OS=Dictyostelium discoideum OX=44689 GN=DDB0190604 PE=4 SV=1	185563	178880	227306	205723	145674	121174	128897	170684	126285	197586	178371	170987		0.00185299	0.00220917	0.00211846	0.00217666	0.00191602	0.00226191	0.00226134	0.00189603	0.00185813	0.00212215	0.00194499	0.00211406		0.00185299	0.00191602	0.00185813	0.00220917	0.00226191	0.00212215	0.00211846	0.00226134	0.00194499	0.00217666	0.00189603	0.00211406		1.19222	1.18053	1.14209		1.14327	1.18023	1.04675		1.17467
Q54DG0	Chromatin-remodeling ATPase INO80 OS=Dictyostelium discoideum OX=44689 GN=DDB0219732 PE=3 SV=1	55594.5	57430.4	78018.7	70027.5	54297.3	43774.4	45737.3	83811.4	60540.4	73594.1	79675.3	63333.2		0.000555151	0.000709264	0.000727122	0.000740929	0.000714158	0.000817119	0.000802404	0.000931016	0.000890778	0.000790429	0.000868793	0.000783043		0.000555151	0.000714158	0.000890778	0.000709264	0.000817119	0.000790429	0.000727122	0.000802404	0.000868793	0.000740929	0.000931016	0.000783043		1.2776	1.14417	0.887347		1.30977	1.12357	0.975319		1.33464
Q54Q16	CHD gene family protein containing chromodomain, helicase domain, and DNA-binding domain OS=Dictyostelium discoideum OX=44689 GN=DDB0220640 PE=4 SV=1	105833	78992.9	127337	129843	120414	96996.8	109141	167521	118942	157396	155581	149945		0.00105682	0.000975561	0.00118677	0.00137381	0.00158377	0.0018106	0.00191475	0.0018609	0.00175008	0.00169049	0.00169649	0.0018539		0.00105682	0.00158377	0.00175008	0.000975561	0.0018106	0.00169049	0.00118677	0.00191475	0.00169649	0.00137381	0.0018609	0.0018539		0.923113	1.14322	0.965952		1.12296	1.20898	0.969377		1.29995
Q8T867	J domain-containing protein OS=Dictyostelium discoideum OX=44689 GN=DDB0167087 PE=4 SV=1	105213	108161	105873	54183.2	78236	66665.9	64943.8	54865.4	66542.6	111732	84637.4	54926.6		0.00105062	0.00133578	0.000986722	0.000573287	0.00102902	0.00124443	0.00113936	0.000609471	0.000979092	0.00120004	0.000922901	0.000679105		0.00105062	0.00102902	0.000979092	0.00133578	0.00124443	0.00120004	0.000986722	0.00113936	0.000922901	0.000573287	0.000609471	0.000679105		1.27142	1.20933	1.22567		0.939177	1.10723	0.942609		0.545663
Q54IE1	Rab-GAP TBC domain-containing protein OS=Dictyostelium discoideum OX=44689 GN=DDB0188123 PE=4 SV=1	319888	293634	347001	280923	203290	202940	228320	309086	165491	255161	298569	270986		0.00319432	0.00362638	0.00323399	0.00297231	0.00267383	0.0037882	0.00400559	0.00343347	0.002435	0.00274053	0.00325565	0.00335044		0.00319432	0.00267383	0.002435	0.00362638	0.0037882	0.00274053	0.00323399	0.00400559	0.00325565	0.00297231	0.00343347	0.00335044		1.13526	1.41677	1.12547		1.01242	1.49808	1.33702		0.930501
Q76P11	Cation-transporting P-type ATPase N-terminal domain-containing protein OS=Dictyostelium discoideum OX=44689 GN=ionA PE=3 SV=1	173554	144952	249856	248118	138461	108436	143494	212972	126002	164622	203703	198091		0.00173307	0.00179015	0.00232862	0.00262522	0.00182114	0.00202413	0.00251742	0.00236579	0.00185396	0.0017681	0.00222121	0.00244917		0.00173307	0.00182114	0.00185396	0.00179015	0.00202413	0.0017681	0.00232862	0.00251742	0.00222121	0.00262522	0.00236579	0.00244917		1.03294	1.11146	0.953688		1.34364	1.38233	1.19809		1.51478
Q55AN3	SH3 domain-containing protein OS=Dictyostelium discoideum OX=44689 GN=DDB0216913 PE=4 SV=1	93703.9	61067.1	69183.3	61967.3	60197.6	53496.4	52805.3	44820.5	39166.7	69640.9	45295	54617.3		0.000935702	0.000754177	0.000644778	0.000655647	0.000791763	0.000998597	0.000926404	0.000497887	0.000576289	0.00074797	0.000493904	0.000675281		0.000935702	0.000791763	0.000576289	0.000754177	0.000998597	0.00074797	0.000644778	0.000926404	0.000493904	0.000655647	0.000497887	0.000675281		0.806002	1.26123	1.29791		0.689085	1.17005	0.857042		0.700701
Q559F5	BCAS3 domain-containing protein OS=Dictyostelium discoideum OX=44689 GN=DDB0217053 PE=4 SV=1	64193.6	63866.1	74340.5	72587.2	54424	44696.3	52806.8	63844.6	43567	59432	53056.5	61360.5		0.00064102	0.000788745	0.000692842	0.000768011	0.000715825	0.000834329	0.00092643	0.000709215	0.000641034	0.000638323	0.000578537	0.000758653		0.00064102	0.000715825	0.000641034	0.000788745	0.000834329	0.000638323	0.000692842	0.00092643	0.000578537	0.000768011	0.000709215	0.000758653		1.23045	1.16555	0.99577		1.08084	1.29421	0.902505		1.19811
Q550L4	HTH La-type RNA-binding domain-containing protein OS=Dictyostelium discoideum OX=44689 GN=DDB0217890 PE=4 SV=1	144599	115794	144325	145967	105167	88144.3	97480	124762	123266	155275	144955	168069		0.00144393	0.00143005	0.00134509	0.00154441	0.00138324	0.00164536	0.00171016	0.00138591	0.00181371	0.00166771	0.00158061	0.00207799		0.00144393	0.00138324	0.00181371	0.00143005	0.00164536	0.00166771	0.00134509	0.00171016	0.00158061	0.00154441	0.00138591	0.00207799		0.990388	1.1895	0.919504		0.931547	1.23635	0.871481		1.06959
Q54C05	BRCT domain-containing protein OS=Dictyostelium discoideum OX=44689 GN=DDB0191863 PE=4 SV=1	142010	115150	145535	131967	111498	75240.8	83102.5	125976	98514.1	113652	120061	120607		0.00141807	0.0014221	0.00135636	0.00139628	0.00146651	0.00140449	0.00145793	0.0013994	0.00144951	0.00122067	0.00130916	0.00149117		0.00141807	0.00146651	0.00144951	0.0014221	0.00140449	0.00122067	0.00135636	0.00145793	0.00130916	0.00139628	0.0013994	0.00149117		1.00284	0.957709	0.842123		0.956484	0.994149	0.903172		0.984631
Q55BQ0	PHD zinc finger-containing protein OS=Dictyostelium discoideum OX=44689 GN=DDB_G0270410 PE=4 SV=2	60283.9	63369	85741.2	87540.9	52235.7	52837.3	57688.3	70000.8	43038.7	71795.2	74123	71706.2		0.000601979	0.000782606	0.000799095	0.000926229	0.000687043	0.000986294	0.00101207	0.000777601	0.000633261	0.000771108	0.000808249	0.000886566		0.000601979	0.000687043	0.000633261	0.000782606	0.000986294	0.000771108	0.000799095	0.00101207	0.000808249	0.000926229	0.000777601	0.000886566		1.30006	1.43556	1.21768		1.32745	1.47308	1.27633		1.53864
Q54KW8	Timeless N-terminal domain-containing protein OS=Dictyostelium discoideum OX=44689 GN=DDB0215738 PE=4 SV=1	266066	242981	283783	261652	227534	182891	204450	228168	171713	237390	215486	212082		0.00265686	0.00300082	0.00264481	0.00276841	0.0029927	0.00341396	0.00358683	0.0025346	0.00252654	0.00254966	0.00234969	0.00262216		0.00265686	0.0029927	0.00252654	0.00300082	0.00341396	0.00254966	0.00264481	0.00358683	0.00234969	0.00276841	0.0025346	0.00262216		1.12946	1.14076	1.00915		0.995466	1.19853	0.930005		1.04199
Q55C96	Rab-like protein 6 OS=Dictyostelium discoideum OX=44689 GN=DDB0201969 PE=4 SV=1	150226	140437	185632	162468	136877	104215	122421	167173	108594	147973	147363	129873		0.00150012	0.00173439	0.00173006	0.001719	0.00180031	0.00194534	0.00214772	0.00185703	0.00159783	0.00158928	0.00160687	0.00160573		0.00150012	0.00180031	0.00159783	0.00173439	0.00194534	0.00158928	0.00173006	0.00214772	0.00160687	0.001719	0.00185703	0.00160573		1.15617	1.08056	0.994651		1.15329	1.19298	1.00566		1.14591
Q54RW5	peptidylprolyl isomerase OS=Dictyostelium discoideum OX=44689 GN=DDB0205004 PE=4 SV=1	82634.4	68939.1	91169.1	75809.3	71794.2	48156.4	53647.8	80785.2	60122.9	78485.5	74613.1	59761		0.000825165	0.000851397	0.000849682	0.000802102	0.00094429	0.000898917	0.000941184	0.0008974	0.000884634	0.000842965	0.000813594	0.000738877		0.000825165	0.00094429	0.000884634	0.000851397	0.000898917	0.000842965	0.000849682	0.000941184	0.000813594	0.000802102	0.0008974	0.000738877		1.03179	0.95195	0.952896		1.02971	0.996711	0.919695		0.972051
Q1ZXP2	Uncharacterized protein (Fragment) OS=Dictyostelium discoideum OX=44689 GN=DDB_G0294587 PE=4 SV=1	16665.9	12255.2	15084.3	13539.5	11978.9	10018.9	11386.7	11279.8	7288.18	13718.1	11296.1	12398.4		0.000166421	0.000151351	0.000140583	0.000143255	0.000157556	0.00018702	0.000199765	0.000125302	0.000107237	0.000147337	0.000123175	0.000153293		0.000166421	0.000157556	0.000107237	0.000151351	0.00018702	0.000147337	0.000140583	0.000199765	0.000123175	0.000143255	0.000125302	0.000153293		0.909448	1.18701	1.37394		0.844745	1.2679	1.14863		0.860798
Q54F90	Phospholipase A-2-activating protein OS=Dictyostelium discoideum OX=44689 GN=DDB0189206 PE=4 SV=1	49349.5	39102.1	47811.4	42252.8	34971.3	32023.5	34541.5	38905.5	27566.6	44909.6	31799.8	36413.7		0.00049279	0.00048291	0.000445595	0.000447057	0.000459969	0.000597771	0.000605988	0.00043218	0.000405608	0.000482346	0.000346751	0.000450214		0.00049279	0.000459969	0.000405608	0.00048291	0.000597771	0.000482346	0.000445595	0.000605988	0.000346751	0.000447057	0.00043218	0.000450214		0.97995	1.29959	1.18919		0.904229	1.31745	0.854891		0.907195
Q75JX1	Sphingosine kinase related protein OS=Dictyostelium discoideum OX=44689 GN=sgkC PE=4 SV=1	55096	57510.8	65611.6	52552.3	52355.8	48242.7	52780.3	54952.2	43791.6	54208.4	58887.3	55860.9		0.000550174	0.000710257	0.00061149	0.000556032	0.000688622	0.000900528	0.000925964	0.000610435	0.00064434	0.00058222	0.000642117	0.000690657		0.000550174	0.000688622	0.00064434	0.000710257	0.000900528	0.00058222	0.00061149	0.000925964	0.000642117	0.000556032	0.000610435	0.000690657		1.29097	1.30772	0.90359		1.11145	1.34466	0.996549		1.01065
Q54TN1	Uncharacterized protein OS=Dictyostelium discoideum OX=44689 GN=DDB0204586 PE=4 SV=1	89315.9	48007.6	56832.4	46786.5	85036.2	48578.9	46074.6	57304.3	52362.2	52245	46783.6	43121.5		0.000891884	0.000592892	0.000529669	0.000495026	0.00111846	0.000906804	0.000808321	0.000636563	0.000770446	0.000561131	0.000510136	0.000533148		0.000891884	0.00111846	0.000770446	0.000592892	0.000906804	0.000561131	0.000529669	0.000808321	0.000510136	0.000495026	0.000636563	0.000533148		0.664764	0.810762	0.72832		0.593876	0.72271	0.662131		0.555034
Q54V78	Calponin-homology (CH) domain-containing protein OS=Dictyostelium discoideum OX=44689 GN=DDB_G0280565 PE=4 SV=2	157736	140856	160218	137707	119297	101397	105761	117220	97110.1	130589	117567	114140		0.00157511	0.00173956	0.00149321	0.00145701	0.00156909	0.00189275	0.00185544	0.00130214	0.00142886	0.00140258	0.00128197	0.00141121		0.00157511	0.00156909	0.00142886	0.00173956	0.00189275	0.00140258	0.00149321	0.00185544	0.00128197	0.00145701	0.00130214	0.00141121		1.10441	1.20627	0.981607		0.948	1.18249	0.897199		0.925021
Q54JW8	DUF202 domain-containing protein OS=Dictyostelium discoideum OX=44689 GN=DDB0187617 PE=4 SV=1	58065.2	48128.6	65536.5	63420.2	44472.7	38327.2	45723.8	57571.4	44946.8	61755.7	61018	61900.8		0.000579824	0.000594387	0.00061079	0.000671019	0.000584938	0.00071544	0.000802168	0.000639529	0.000661336	0.00066328	0.000665351	0.000765334		0.000579824	0.000584938	0.000661336	0.000594387	0.00071544	0.00066328	0.00061079	0.000802168	0.000665351	0.000671019	0.000639529	0.000765334		1.02512	1.2231	1.00294		1.05341	1.37137	1.00607		1.15728
Q54DM8	RING Zn finger-containing protein OS=Dictyostelium discoideum OX=44689 GN=cnrK PE=4 SV=1	46538.2	42079.2	52214.9	47433.6	38534.4	33290	35201.7	42823.4	33120.9	48821.6	45422	46294.5		0.000464718	0.000519677	0.000486635	0.000501873	0.000506834	0.000621411	0.00061757	0.000475702	0.000487334	0.000524363	0.000495289	0.000572379		0.000464718	0.000506834	0.000487334	0.000519677	0.000621411	0.000524363	0.000486635	0.00061757	0.000495289	0.000501873	0.000475702	0.000572379		1.11826	1.22606	1.07598		1.04716	1.21849	1.01632		1.07995
Q554I8	Uncharacterized protein OS=Dictyostelium discoideum OX=44689 GN=DDB0217599 PE=3 SV=1	21202.3	19021.2	19619.7	14741.4	18899.2	13075.9	13724.4	15235.1	14519.5	15303.4	16516.1	15511.1		0.00021172	0.000234912	0.000182852	0.000155972	0.000248577	0.000244083	0.000240777	0.000169239	0.000213637	0.000164364	0.000180095	0.000191778		0.00021172	0.000248577	0.000213637	0.000234912	0.000244083	0.000164364	0.000182852	0.000240777	0.000180095	0.000155972	0.000169239	0.000191778		1.10954	0.981923	0.769362		0.86365	0.968623	0.842995		0.736688
Q54UG7	Association with the SNF1 complex (ASC) domain-containing protein OS=Dictyostelium discoideum OX=44689 GN=DDB0204006 PE=3 SV=1	57628.5	49666.5	60173.5	65166.3	55617	50140.2	48658.8	58043.8	53969.8	53684.2	57038.1	63318.2		0.000575462	0.00061338	0.000560808	0.000689494	0.000731516	0.000935947	0.000853658	0.000644777	0.000794099	0.000576589	0.000621952	0.000782857		0.000575462	0.000731516	0.000794099	0.00061338	0.000935947	0.000576589	0.000560808	0.000853658	0.000621952	0.000689494	0.000644777	0.000782857		1.06589	1.27946	0.726092		0.974534	1.16697	0.783218		1.19816
Q54YH9	WWE domain-containing protein OS=Dictyostelium discoideum OX=44689 GN=DDB0204524 PE=4 SV=1	41837.1	35414.4	46246.7	39459.6	33774.2	25457.6	30512.4	39105.2	27585.6	42642.4	39202.3	39724.4		0.000417774	0.000437367	0.000431012	0.000417504	0.000444223	0.000475208	0.000535303	0.000434399	0.000405888	0.000457996	0.000427468	0.000491148		0.000417774	0.000444223	0.000405888	0.000437367	0.000475208	0.000457996	0.000431012	0.000535303	0.000427468	0.000417504	0.000434399	0.000491148		1.0469	1.06975	1.12838		1.03169	1.20503	1.05317		0.999352
Q54TM9	RING-type E3 ubiquitin transferase OS=Dictyostelium discoideum OX=44689 GN=DDB0204588 PE=4 SV=1	150227	128027	149260	130545	119908	93317.5	89284	111550	107049	132763	104015	110752		0.00150013	0.00158113	0.00139108	0.00138124	0.00157711	0.00174192	0.00156638	0.00123915	0.00157509	0.00142593	0.00113419	0.00136933		0.00150013	0.00157711	0.00157509	0.00158113	0.00174192	0.00142593	0.00139108	0.00156638	0.00113419	0.00138124	0.00123915	0.00136933		1.054	1.1045	0.905297		0.927308	0.993191	0.72008		0.920746
Q54SH1	Uncharacterized protein OS=Dictyostelium discoideum OX=44689 GN=DDB0204779 PE=4 SV=1	75077.2	61586.4	58600.9	43084.8	54376.3	43735.9	43399	40650.7	46875.6	51847.7	52348.1	48899		0.000749701	0.00076059	0.000546152	0.00045586	0.000715197	0.000816401	0.000761381	0.000451567	0.000689717	0.000556864	0.000570813	0.000604581		0.000749701	0.000715197	0.000689717	0.00076059	0.000816401	0.000556864	0.000546152	0.000761381	0.000570813	0.00045586	0.000451567	0.000604581		1.01453	1.1415	0.80738		0.728493	1.06457	0.827604		0.608056
Q54UV0	Uncharacterized protein OS=Dictyostelium discoideum OX=44689 GN=DDB0204740 PE=4 SV=1	76502	65531.4	84735.3	72666.4	62533.9	42244.2	47621.6	72967.3	54149.7	71730.2	71227.3	68961.6		0.000763928	0.000809312	0.00078972	0.000768849	0.000822492	0.000788557	0.000835462	0.000810555	0.000796746	0.00077041	0.000776674	0.000852632		0.000763928	0.000822492	0.000796746	0.000809312	0.000788557	0.00077041	0.00078972	0.000835462	0.000776674	0.000768849	0.000810555	0.000852632		1.05941	0.95874	0.966945		1.03376	1.01577	0.974807		1.00644
Q54IB7	Uncharacterized protein OS=Dictyostelium discoideum OX=44689 GN=DDB0219387 PE=4 SV=1	65420.3	58829.8	69709.4	58100.5	59329.8	45163.2	47532.8	63052.3	53292.8	66181.5	57905.1	45350.1		0.000653269	0.000726546	0.000649681	0.000614734	0.000780349	0.000843045	0.000833904	0.000700414	0.000784138	0.000710815	0.000631407	0.000560703		0.000653269	0.000780349	0.000784138	0.000726546	0.000843045	0.000710815	0.000649681	0.000833904	0.000631407	0.000614734	0.000700414	0.000560703		1.11217	1.08034	0.906492		0.994508	1.06863	0.805224		0.941012
Q55F80	Uncharacterized protein OS=Dictyostelium discoideum OX=44689 GN=DDB0189873 PE=4 SV=1	123152	120598	170422	125200	125612	86228.4	98353	152993	103128	138535	132112	111604		0.00122976	0.00148938	0.00158831	0.00132469	0.00165214	0.00160959	0.00172548	0.00169951	0.00151741	0.00148792	0.00144057	0.00137986		0.00122976	0.00165214	0.00151741	0.00148938	0.00160959	0.00148792	0.00158831	0.00172548	0.00144057	0.00132469	0.00169951	0.00137986		1.21111	0.974249	0.980569		1.29156	1.04439	0.949362		1.07719
Q55G82	Uncharacterized protein OS=Dictyostelium discoideum OX=44689 GN=DDB0189538 PE=4 SV=1	40618.1	34155.7	36738.9	37274.2	32501.6	24906.2	27968.7	35365.6	25979	38954.4	33416.5	30954.3		0.000405601	0.000421822	0.000342401	0.000394381	0.000427485	0.000464915	0.000490676	0.000392858	0.000382249	0.000418385	0.000364379	0.000382715		0.000405601	0.000427485	0.000382249	0.000421822	0.000464915	0.000418385	0.000342401	0.000490676	0.000364379	0.000394381	0.000392858	0.000382715		1.03999	1.08756	1.09454		0.844181	1.14782	0.953249		0.972336
Q1ZXE9	I/LWEQ domain-containing protein OS=Dictyostelium discoideum OX=44689 GN=hipA PE=3 SV=1	179270	139980	222042	176465	154486	85895.2	103877	194648	152253	157746	172543	132475		0.00179014	0.00172875	0.0020694	0.0018671	0.00203192	0.00160337	0.00182239	0.00216224	0.00224022	0.00169425	0.00188144	0.0016379		0.00179014	0.00203192	0.00224022	0.00172875	0.00160337	0.00169425	0.0020694	0.00182239	0.00188144	0.0018671	0.00216224	0.0016379		0.965704	0.789093	0.756287		1.156	0.896884	0.839845		1.04299
Q553T4	ubiquitinyl hydrolase 1 OS=Dictyostelium discoideum OX=44689 GN=DDB0217656 PE=3 SV=1	56909.3	49557	66233.9	64980.6	49592.5	41762.1	49905.7	54124.6	38167.4	54861.1	50484.6	56299.2		0.000568281	0.000612028	0.00061729	0.000687529	0.000652277	0.000779557	0.000875533	0.000601241	0.000561587	0.000589229	0.000550493	0.000696076		0.000568281	0.000652277	0.000561587	0.000612028	0.000779557	0.000589229	0.00061729	0.000875533	0.000550493	0.000687529	0.000601241	0.000696076		1.07698	1.19513	1.04922		1.08624	1.34227	0.980245		1.20984
Q86H44	BRCT domain-containing protein OS=Dictyostelium discoideum OX=44689 GN=DDB0167233 PE=4 SV=1	177290	146297	177706	85100.8	132338	97132.9	95411.7	131964	99172.1	161523	143492	134880		0.00177037	0.00180677	0.00165619	0.000900411	0.00174061	0.00181314	0.00167388	0.00146592	0.0014592	0.00173482	0.00156466	0.00166764		0.00177037	0.00174061	0.0014592	0.00180677	0.00181314	0.00173482	0.00165619	0.00167388	0.00156466	0.000900411	0.00146592	0.00166764		1.02056	1.04167	1.18889		0.935504	0.961662	1.07228		0.5086
Q555M9	Uncharacterized protein OS=Dictyostelium discoideum OX=44689 GN=DDB0217510 PE=4 SV=1	170687	155222	171467	138934	138190	115512	118098	125369	107294	157273	125791	114869		0.00170444	0.00191698	0.00159805	0.00146999	0.00181758	0.00215621	0.00207188	0.00139265	0.00157869	0.00168917	0.00137165	0.00142023		0.00170444	0.00181758	0.00157869	0.00191698	0.00215621	0.00168917	0.00159805	0.00207188	0.00137165	0.00146999	0.00139265	0.00142023		1.1247	1.18631	1.06998		0.937579	1.13991	0.86885		0.862449
Q553C7	Uncharacterized protein OS=Dictyostelium discoideum OX=44689 GN=DDB0217691 PE=3 SV=1	695063	621528	638642	588220	537475	481740	529398	472360	359351	595819	537647	603982		0.00694071	0.00767586	0.00595204	0.00622368	0.00706927	0.00899245	0.00928763	0.0052472	0.0052874	0.00639932	0.00586259	0.00746755		0.00694071	0.00706927	0.0052874	0.00767586	0.00899245	0.00639932	0.00595204	0.00928763	0.00586259	0.00622368	0.0052472	0.00746755		1.10592	1.27205	1.2103		0.857556	1.3138	1.10878		0.896692
Q54WL9	PUM-HD domain-containing protein OS=Dictyostelium discoideum OX=44689 GN=DDB0205845 PE=4 SV=1	655282	417290	493394	461713	493844	367267	373907	501323	327086	393058	411971	417304		0.00654347	0.00515352	0.00459836	0.00488517	0.0064954	0.00685562	0.00655972	0.00556893	0.00481267	0.0042216	0.0044922	0.00515949		0.00654347	0.0064954	0.00481267	0.00515352	0.00685562	0.0042216	0.00459836	0.00655972	0.0044922	0.00488517	0.00556893	0.00515949		0.787583	1.05546	0.877184		0.70274	1.0099	0.93341		0.746572
O76546	Developmental protein (Fragment) OS=Dictyostelium discoideum OX=44689 GN=DG1105 PE=4 SV=1	150507	71916.3	66101.5	40705.3	102435	54917.3	50391.4	36377.3	81192.1	82403.6	53843.2	39718.7		0.00150292	0.000888165	0.000616056	0.000430683	0.00134731	0.00102512	0.000884054	0.000404096	0.00119464	0.000885046	0.000587115	0.000491077		0.00150292	0.00134731	0.00119464	0.000888165	0.00102512	0.000885046	0.000616056	0.000884054	0.000587115	0.000430683	0.000404096	0.000491077		0.590959	0.760866	0.740847		0.409906	0.656164	0.491457		0.286565
Q54R54	Uncharacterized protein OS=Dictyostelium discoideum OX=44689 GN=DDB0185485 PE=4 SV=1	20696.3	19871.2	24018.9	17871.2	16869.5	14783.5	15366.1	20895.5	15636.8	18471.1	17651.2	19125.1		0.000206668	0.000245409	0.000223853	0.000189086	0.00022188	0.000275957	0.00026958	0.000232117	0.000230076	0.000198387	0.000192472	0.00023646		0.000206668	0.00022188	0.000230076	0.000245409	0.000275957	0.000198387	0.000223853	0.00026958	0.000192472	0.000189086	0.000232117	0.00023646		1.18746	1.24372	0.862265		1.08315	1.21498	0.836556		0.914929
Q54Y92	Developmental protein OS=Dictyostelium discoideum OX=44689 GN=DG1071 PE=4 SV=1	566943	450902	598630	551546	425127	308819	379359	468834	327956	447599	459251	452246		0.00566134	0.00556863	0.00557914	0.00583564	0.00559159	0.0057646	0.00665538	0.00520803	0.00482546	0.00480739	0.00500775	0.00559151		0.00566134	0.00559159	0.00482546	0.00556863	0.0057646	0.00480739	0.00557914	0.00665538	0.00500775	0.00583564	0.00520803	0.00559151		0.983623	1.03094	0.996254		0.985481	1.19025	1.03778		1.03079
Q55GC0	Methyltransferase type 11 domain-containing protein OS=Dictyostelium discoideum OX=44689 GN=DDB0189501 PE=4 SV=1	41627.2	40641.3	49183.5	45793.2	37600.2	34566.9	35613	40843	35133	54754.7	47809.3	49870.2		0.000415678	0.000501919	0.000458383	0.000484516	0.000494545	0.000645246	0.000624786	0.000453703	0.000516939	0.000588087	0.000521321	0.000616589		0.000415678	0.000494545	0.000516939	0.000501919	0.000645246	0.000588087	0.000458383	0.000624786	0.000521321	0.000484516	0.000453703	0.000616589		1.20747	1.30473	1.13763		1.10274	1.26335	1.00848		1.1656
Q54NS2	Leucine-rich repeat-containing protein OS=Dictyostelium discoideum OX=44689 GN=DDB_G0285081 PE=4 SV=2	92480.3	70586.7	63827.2	39575	82611.1	59425.6	49928.9	41235.9	74588.8	82850.2	62187.1	46656		0.000923483	0.000871744	0.00059486	0.000418724	0.00108656	0.00110927	0.00087594	0.000458068	0.00109748	0.000889843	0.000678099	0.000576849		0.000923483	0.00108656	0.00109748	0.000871744	0.00110927	0.000889843	0.00059486	0.00087594	0.000678099	0.000418724	0.000458068	0.000576849		0.943974	1.0209	0.810805		0.644148	0.806157	0.617868		0.453418
Q54L26	S1 motif domain-containing protein OS=Dictyostelium discoideum OX=44689 GN=DDB0187202 PE=4 SV=1	123504	102295	144993	132360	103519	73425.5	89099.1	124458	98048.6	128407	135942	133311		0.00123327	0.00126334	0.00135132	0.00140044	0.00136156	0.00137061	0.00156313	0.00138253	0.00144266	0.00137915	0.00148234	0.00164824		0.00123327	0.00136156	0.00144266	0.00126334	0.00137061	0.00137915	0.00135132	0.00156313	0.00148234	0.00140044	0.00138253	0.00164824		1.02438	1.00664	0.955972		1.09572	1.14804	1.0275		1.13555
Q54YB2	Uncharacterized protein OS=Dictyostelium discoideum OX=44689 GN=DDB0218089 PE=3 SV=1	97461.9	83295.5	105204	93024.5	80356.7	57142.3	61933.1	85213.4	63214	95255.1	79150.1	76812		0.000973228	0.0010287	0.000980482	0.000984249	0.00105691	0.00106665	0.00108654	0.000946591	0.000930116	0.00102308	0.000863066	0.000949693		0.000973228	0.00105691	0.000930116	0.0010287	0.00106665	0.00102308	0.000980482	0.00108654	0.000863066	0.000984249	0.000946591	0.000949693		1.057	1.00922	1.09995		1.00745	1.02803	0.927912		1.01132
Q54C68	Dopey N-terminal domain-containing protein OS=Dictyostelium discoideum OX=44689 GN=DDB0191804 PE=3 SV=1	1.20241e+06	1.14504e+06	1.25349e+06	1.19217e+06	923888	831332	845934	1.01087e+06	733402	1.07709e+06	950781	972668		0.012007	0.0141413	0.0116823	0.0126138	0.0121517	0.0155182	0.0148409	0.0112292	0.0107911	0.0115684	0.0103675	0.0120259		0.012007	0.0121517	0.0107911	0.0141413	0.0155182	0.0115684	0.0116823	0.0148409	0.0103675	0.0126138	0.0112292	0.0120259		1.17775	1.27704	1.07203		0.97296	1.2213	0.960742		1.05054
Q54F48	Uncharacterized protein OS=Dictyostelium discoideum OX=44689 GN=DDB0219647 PE=3 SV=1	45269.9	38921.5	44505.1	43076.4	34980.9	29371.7	30725.5	35409	29058.5	42312.2	34517.6	36021.5		0.000452053	0.00048068	0.000414781	0.000455771	0.000460095	0.00054827	0.00053904	0.000393339	0.00042756	0.000454449	0.000376386	0.000445365		0.000452053	0.000460095	0.00042756	0.00048068	0.00054827	0.000454449	0.000414781	0.00053904	0.000376386	0.000455771	0.000393339	0.000445365		1.06333	1.19165	1.06289		0.917548	1.17158	0.88031		1.00822
Q556P6	Uncharacterized protein OS=Dictyostelium discoideum OX=44689 GN=DDB0217108 PE=4 SV=1	200897	167884	229543	255966	174552	133069	168433	236191	114628	159551	172067	206960		0.00200611	0.00207337	0.0021393	0.00270826	0.00229584	0.00248394	0.00295495	0.00262372	0.0016866	0.00171364	0.00187624	0.00255882		0.00200611	0.00229584	0.0016866	0.00207337	0.00248394	0.00171364	0.0021393	0.00295495	0.00187624	0.00270826	0.00262372	0.00255882		1.03353	1.08193	1.01603		1.0664	1.28709	1.11244		1.35001
Q553N8	Transforming acidic coiled-coil-containing protein OS=Dictyostelium discoideum OX=44689 GN=TACC1 PE=4 SV=1	49665.7	47592.1	55189.3	46356.7	47157.3	31865.1	37971.4	43741	32411.3	43051.3	40074.9	41848.5		0.000495948	0.000587762	0.000514356	0.000490479	0.000620248	0.000594813	0.000666161	0.000485896	0.000476893	0.000462387	0.000436984	0.00051741		0.000495948	0.000620248	0.000476893	0.000587762	0.000594813	0.000462387	0.000514356	0.000666161	0.000436984	0.000490479	0.000485896	0.00051741		1.18513	0.958992	0.969584		1.03712	1.07402	0.916315		0.988973
Q557E1	Uncharacterized protein OS=Dictyostelium discoideum OX=44689 GN=DDB0203331 PE=4 SV=1	19180.2	18445.7	25223.4	27437.6	16871.9	15042	19220.3	24260.5	18497.3	18810.5	28256.3	29087.1		0.000191529	0.000227804	0.000235078	0.000290304	0.000221912	0.000280783	0.000337196	0.000269497	0.000272165	0.000202032	0.000308112	0.000359629		0.000191529	0.000221912	0.000272165	0.000227804	0.000280783	0.000202032	0.000235078	0.000337196	0.000308112	0.000290304	0.000269497	0.000359629		1.1894	1.26529	0.742314		1.22738	1.5195	1.13207		1.51572
Q54G75	SEC7 domain-containing protein OS=Dictyostelium discoideum OX=44689 GN=DDB0219551 PE=4 SV=1	142517	139261	168395	151084	122114	96068	118992	144640	95066.9	144140	126021	132491		0.00142313	0.00171987	0.00156942	0.00159855	0.00160613	0.00179326	0.00208757	0.00160672	0.00139879	0.00154812	0.00137416	0.0016381		0.00142313	0.00160613	0.00139879	0.00171987	0.00179326	0.00154812	0.00156942	0.00208757	0.00137416	0.00159855	0.00160672	0.0016381		1.20851	1.11651	1.10675		1.10279	1.29975	0.982389		1.12326
Q54KP2	HECT-type E3 ubiquitin transferase OS=Dictyostelium discoideum OX=44689 GN=DDB0187369 PE=3 SV=1	64510.3	44915.3	34137.6	25704.5	44274.8	36363.2	25427.1	27755.9	31111.5	43766.7	30886.5	25398.3		0.000644182	0.000554703	0.000318158	0.000271967	0.000582335	0.000678777	0.000446087	0.000308325	0.000457768	0.000470072	0.000336792	0.000314021		0.000644182	0.000582335	0.000457768	0.000554703	0.000678777	0.000470072	0.000318158	0.000446087	0.000336792	0.000271967	0.000308325	0.000314021		0.861097	1.16561	1.02688		0.493894	0.766032	0.735727		0.422189
Q551H5	t-SNARE coiled-coil homology domain-containing protein OS=Dictyostelium discoideum OX=44689 GN=DDB0217821 PE=3 SV=1	17509.4	16724.5	22494.5	19779.9	16964	10877	13037.7	18768.7	10152.4	17288.5	16708.4	14762.8		0.000174844	0.000206547	0.000209646	0.000209282	0.000223123	0.000203036	0.00022873	0.000208492	0.00014938	0.000185685	0.000182191	0.000182526		0.000174844	0.000223123	0.00014938	0.000206547	0.000203036	0.000185685	0.000209646	0.00022873	0.000182191	0.000209282	0.000208492	0.000182526		1.18132	0.909975	1.24303		1.19905	1.02513	1.21965		1.19696
B0G145	WD-40 repeat-containing protein OS=Dictyostelium discoideum OX=44689 GN=DG1104 PE=4 SV=1	215208	167011	184672	159582	188627	143521	129926	152554	143832	192515	161599	166946		0.00214901	0.00206259	0.00172112	0.00168846	0.00248097	0.00267904	0.00227938	0.00169464	0.0021163	0.00206769	0.0017621	0.00206409		0.00214901	0.00248097	0.0021163	0.00206259	0.00267904	0.00206769	0.00172112	0.00227938	0.0017621	0.00168846	0.00169464	0.00206409		0.959785	1.07984	0.977028		0.80089	0.918747	0.832631		0.785691
Q86H89	RING-type E3 ubiquitin transferase OS=Dictyostelium discoideum OX=44689 GN=DDB0167308 PE=4 SV=1	29351.3	27628.5	34665.8	29776.8	25577.5	22090.7	20446.6	28486.4	18633.8	26820.6	25766.4	27580.5		0.000293094	0.000341212	0.00032308	0.000315054	0.000336414	0.000412359	0.00035871	0.00031644	0.000274173	0.000288064	0.000280961	0.000341002		0.000293094	0.000336414	0.000274173	0.000341212	0.000412359	0.000288064	0.00032308	0.00035871	0.000280961	0.000315054	0.00031644	0.000341002		1.16417	1.22575	1.05067		1.10231	1.06628	1.02476		1.07492
Q54C61	Man1/Src1 C-terminal domain-containing protein OS=Dictyostelium discoideum OX=44689 GN=DDB0191811 PE=4 SV=1	73305.7	63094.8	67194.5	57874.4	54679.8	44676.9	43863.3	48722.8	44909.9	59857.7	55485.4	46676		0.000732011	0.000779219	0.000626243	0.000612342	0.000719189	0.000833966	0.000769527	0.000541236	0.000660794	0.000642895	0.000605022	0.000577096		0.000732011	0.000719189	0.000660794	0.000779219	0.000833966	0.000642895	0.000626243	0.000769527	0.000605022	0.000612342	0.000541236	0.000577096		1.06449	1.15959	0.972912		0.85551	1.06999	0.915598		0.836521
Q55BA8	Calnexin homolog OS=Dictyostelium discoideum OX=44689 GN=cnxA PE=3 SV=1	91678.9	83808.2	98091.3	85674	74616.6	51870.8	63120	68228.1	53789.2	80456	66351.1	73548.2		0.000915481	0.00103503	0.000914196	0.000906476	0.000981413	0.000968253	0.00110736	0.000757909	0.000791442	0.000864128	0.000723503	0.00090934		0.000915481	0.000981413	0.000791442	0.00103503	0.000968253	0.000864128	0.000914196	0.00110736	0.000723503	0.000906476	0.000757909	0.00090934		1.13059	0.98659	1.09184		0.998597	1.12833	0.914158		0.990164
Q55G74	A20-type domain-containing protein OS=Dictyostelium discoideum OX=44689 GN=DDB0189547 PE=4 SV=1	43378	48645.6	60832.9	54582.1	34815.7	34094.7	40579.5	41197.5	43290.8	59957.6	52728.3	51954		0.00043316	0.000600772	0.000566954	0.000577507	0.000457922	0.000636433	0.000711917	0.000457641	0.000636971	0.000643968	0.000574958	0.000642353		0.00043316	0.000457922	0.000636971	0.000600772	0.000636433	0.000643968	0.000566954	0.000711917	0.000574958	0.000577507	0.000457641	0.000642353		1.38695	1.38983	1.01099		1.30888	1.55467	0.902644		1.33324
Q557G6	AAA+ ATPase, core domain-containing protein OS=Dictyostelium discoideum OX=44689 GN=DDB_G0273573 PE=4 SV=3	41743.5	34352.3	43547.4	41705.7	34904.5	24771.1	31280	35429.2	31902.6	35384.6	34833.7	35244.4		0.000416839	0.00042425	0.000405855	0.000441268	0.00045909	0.000462392	0.000548768	0.000393564	0.000469408	0.000380045	0.000379832	0.000435757		0.000416839	0.00045909	0.000469408	0.00042425	0.000462392	0.000380045	0.000405855	0.000548768	0.000379832	0.000441268	0.000393564	0.000435757		1.01778	1.00719	0.809625		0.973649	1.19534	0.809172		1.0586
Q54EK0	RING-type domain-containing protein OS=Dictyostelium discoideum OX=44689 GN=vacA2 PE=3 SV=1	61821.9	56052.8	75140.2	64677.5	62560.2	44074.4	43636	54960.8	52969.8	65691.8	57196.3	53909.7		0.000617337	0.000692251	0.000700295	0.000684322	0.000822838	0.00082272	0.000765539	0.000610531	0.000779385	0.000705555	0.000623678	0.000666532		0.000617337	0.000822838	0.000779385	0.000692251	0.00082272	0.000705555	0.000700295	0.000765539	0.000623678	0.000684322	0.000610531	0.000666532		1.12135	0.999856	0.905272		1.13438	0.930364	0.800218		1.10851
Q54M91	J domain-containing protein OS=Dictyostelium discoideum OX=44689 GN=DDB0186819 PE=4 SV=1	547579	467174	550875	499221	447955	344105	368994	445881	319751	448558	401309	407307		0.00546798	0.00576959	0.00513407	0.00528202	0.00589184	0.00642328	0.00647354	0.00495305	0.00470475	0.00481768	0.00437594	0.00503589		0.00546798	0.00589184	0.00470475	0.00576959	0.00642328	0.00481768	0.00513407	0.00647354	0.00437594	0.00528202	0.00495305	0.00503589		1.05516	1.0902	1.024		0.938933	1.09873	0.930111		0.965992
Q54YY7	Uncharacterized protein OS=Dictyostelium discoideum OX=44689 GN=DDB0204362 PE=4 SV=1	141362	136464	196524	172934	144591	106693	131708	197270	104540	145764	152032	125323		0.0014116	0.00168533	0.00183157	0.00182973	0.00190177	0.00199159	0.00231066	0.00219136	0.00153817	0.00156556	0.00165778	0.00154948		0.0014116	0.00190177	0.00153817	0.00168533	0.00199159	0.00156556	0.00183157	0.00231066	0.00165778	0.00182973	0.00219136	0.00154948		1.19391	1.04723	1.01781		1.29751	1.215	1.07776		1.29621
Q54CF8	CHD gene family protein containing chromodomain, helicase domain, and DNA-binding domain OS=Dictyostelium discoideum OX=44689 GN=DDB0220643 PE=4 SV=1	78547.2	75048.1	84149.8	78090.1	71782.6	68252.9	66088.4	73920.1	63212.2	80729.1	72440.7	78127		0.000784351	0.000926843	0.000784264	0.000826234	0.000944138	0.00127405	0.00115944	0.000821139	0.000930089	0.000867061	0.000789905	0.000965952		0.000784351	0.000944138	0.000930089	0.000926843	0.00127405	0.000867061	0.000784264	0.00115944	0.000789905	0.000826234	0.000821139	0.000965952		1.18167	1.34943	0.932235		0.999889	1.22804	0.849279		1.0534
Q54TI4	Uncharacterized protein OS=Dictyostelium discoideum OX=44689 GN=DDB0204635 PE=4 SV=1	26991.1	25317.7	28882.8	14547.7	18782.8	11377.7	12283.6	20930.9	16153.8	19643.5	18014.6	18218.1		0.000269526	0.000312673	0.000269183	0.000153922	0.000247045	0.000212382	0.000215501	0.000232511	0.000237683	0.000210979	0.000196434	0.000225247		0.000269526	0.000247045	0.000237683	0.000312673	0.000212382	0.000210979	0.000269183	0.000215501	0.000196434	0.000153922	0.000232511	0.000225247		1.16008	0.85969	0.887646		0.998728	0.872312	0.826453		0.571085
Q55GC5	Uncharacterized protein OS=Dictyostelium discoideum OX=44689 GN=DDB0189496 PE=4 SV=1	493022	160161	452405	161979	346603	224222	225457	434545	256623	430330	404282	346013		0.00492318	0.00197798	0.00421635	0.00171383	0.00455878	0.00418546	0.00395535	0.00482712	0.00377589	0.00462191	0.00440836	0.00427806		0.00492318	0.00455878	0.00377589	0.00197798	0.00418546	0.00462191	0.00421635	0.00395535	0.00440836	0.00171383	0.00482712	0.00427806		0.401769	0.918111	1.22406		0.856428	0.867635	1.1675		0.348114
Q54Y47	Uncharacterized protein OS=Dictyostelium discoideum OX=44689 GN=DDB0205443 PE=4 SV=1	25992.7	26875.5	21339.2	15655.7	22202.6	19527.7	17751.8	14463.6	20593.5	24759.6	16728	14918.5		0.000259556	0.000331912	0.000198879	0.000165646	0.000292024	0.000364516	0.000311432	0.000160668	0.000303009	0.000265927	0.000182405	0.00018445		0.000259556	0.000292024	0.000303009	0.000331912	0.000364516	0.000265927	0.000198879	0.000311432	0.000182405	0.000165646	0.000160668	0.00018445		1.27877	1.24824	0.877623		0.766225	1.06646	0.60198		0.638189
F0ZMQ7	Uncharacterized protein OS=Dictyostelium purpureum OX=5786 GN=DICPUDRAFT_34447 PE=3 SV=1	162273	123431	136603	81697	106599	70155	69646.5	82316.6	98974.1	132647	111467	99491.3		0.00162041	0.00152437	0.00127312	0.000864398	0.00140207	0.00130956	0.00122186	0.000914411	0.00145628	0.00142468	0.00121545	0.0012301		0.00162041	0.00140207	0.00145628	0.00152437	0.00130956	0.00142468	0.00127312	0.00122186	0.00121545	0.000864398	0.000914411	0.0012301		0.94073	0.934017	0.9783		0.785675	0.871469	0.834626		0.533442
Q86AF6	VASt domain-containing protein OS=Dictyostelium discoideum OX=44689 GN=DDB0216989 PE=4 SV=1	104430	93874.7	122491	87698	89747	67643.1	84861.2	80806.9	59683.4	89742.8	84796.1	75976.6		0.00104281	0.00115935	0.0011416	0.000927891	0.00118042	0.00126267	0.00148878	0.000897641	0.000878168	0.000963872	0.00092463	0.000939365		0.00104281	0.00118042	0.000878168	0.00115935	0.00126267	0.000963872	0.0011416	0.00148878	0.00092463	0.000927891	0.000897641	0.000939365		1.11176	1.06968	1.09759		1.09473	1.26123	1.05291		0.889802
B0G144	Uncharacterized protein OS=Dictyostelium discoideum OX=44689 GN=DDB_G0294593 PE=4 SV=1	94872.1	86055.4	108786	100482	83994.2	66001.9	70143.9	86658.6	66848	92931	90519.6	82858.8		0.000947367	0.00106278	0.00101387	0.00106315	0.00110475	0.00123203	0.00123059	0.000962644	0.000983586	0.000998115	0.00098704	0.00102446		0.000947367	0.00110475	0.000983586	0.00106278	0.00123203	0.000998115	0.00101387	0.00123059	0.00098704	0.00106315	0.000962644	0.00102446		1.12183	1.11521	1.01477		1.0702	1.1139	1.00351		1.12222
Q54DN5	glutaminase OS=Dictyostelium discoideum OX=44689 GN=AF310889_1 PE=3 SV=1	31183.9	32699.7	36625	32556.3	30406	22271.3	26374.4	26715.3	27141.2	32474.8	29548.4	29949		0.000311394	0.000403841	0.000341339	0.000344463	0.000399922	0.000415729	0.000462706	0.000296766	0.00039935	0.000348792	0.000322201	0.000370285		0.000311394	0.000399922	0.00039935	0.000403841	0.000415729	0.000348792	0.000341339	0.000462706	0.000322201	0.000344463	0.000296766	0.000370285		1.29688	1.03952	0.873399		1.09617	1.15699	0.806813		1.1062
F0ZA07	Protein kinase domain-containing protein OS=Dictyostelium purpureum OX=5786 GN=DICPUDRAFT_93640 PE=4 SV=1	15105.1	14599.5	22101.2	16518.5	14795.2	9399.75	12706.4	15632	10556.9	15858.2	14788.3	14664.3		0.000150835	0.000180304	0.000205979	0.000174774	0.000194598	0.000175462	0.000222918	0.000173647	0.000155332	0.000170323	0.000161254	0.000181308		0.000150835	0.000194598	0.000155332	0.000180304	0.000175462	0.000170323	0.000205979	0.000222918	0.000161254	0.000174774	0.000173647	0.000181308		1.19537	0.901662	1.09651		1.36559	1.14553	1.03813		1.15871
Q86IZ8	BLOC-1-related complex subunit 5 OS=Dictyostelium discoideum OX=44689 GN=DDB0167866 PE=3 SV=1	211053	154291	159322	155207	170982	111627	106999	137048	132929	160926	139832	130732		0.00210752	0.0019055	0.00148486	0.00164217	0.00224888	0.00208369	0.00187716	0.00152239	0.00195588	0.00172841	0.00152475	0.00161636		0.00210752	0.00224888	0.00195588	0.0019055	0.00208369	0.00172841	0.00148486	0.00187716	0.00152475	0.00164217	0.00152239	0.00161636		0.904143	0.926547	0.883696		0.704552	0.83471	0.779572		0.779196
Q55DL8	Uncharacterized protein OS=Dictyostelium discoideum OX=44689 GN=DDB0190401 PE=4 SV=1	133625	68713.3	72573.7	62775.6	128239	58979.9	64566.1	73033	108003	74797.9	64110	70453		0.00133434	0.000848608	0.000676376	0.000664199	0.0016867	0.00110096	0.00113273	0.000811285	0.00158913	0.000803358	0.000699066	0.000871072		0.00133434	0.0016867	0.00158913	0.000848608	0.00110096	0.000803358	0.000676376	0.00113273	0.000699066	0.000664199	0.000811285	0.000871072		0.635974	0.65273	0.505534		0.506898	0.671569	0.439905		0.497772
Q54R70	Protein CASP OS=Dictyostelium discoideum OX=44689 GN=scdA PE=3 SV=1	46217.6	22787.1	22834.3	17692.8	34247.2	17269.6	15283.6	21511.5	23992.1	22727.5	18286.2	23337.1		0.000461517	0.00028142	0.000212812	0.0001872	0.000450444	0.000322365	0.000268131	0.00023896	0.000353014	0.000244102	0.000199395	0.000288536		0.000461517	0.000450444	0.000353014	0.00028142	0.000322365	0.000244102	0.000212812	0.000268131	0.000199395	0.0001872	0.00023896	0.000288536		0.609772	0.715661	0.691478		0.461114	0.595259	0.564837		0.405618
Q557C5	Uncharacterized protein OS=Dictyostelium discoideum OX=44689 GN=DDB0217137 PE=4 SV=1	137460	96892.4	105434	77056.5	97062.7	67153.2	67562.2	70896.2	82808.3	109948	86068.5	76386.9		0.00137264	0.00119662	0.000982633	0.000815299	0.00127664	0.00125352	0.00118529	0.000787548	0.00121842	0.00118088	0.000938505	0.000944438		0.00137264	0.00127664	0.00121842	0.00119662	0.00125352	0.00118088	0.000982633	0.00118529	0.000938505	0.000815299	0.000787548	0.000944438		0.871766	0.981892	0.969189		0.715871	0.928448	0.770262		0.593965
Q556H0	Phosphatidylinositol-4-phosphate 5-kinase family protein OS=Dictyostelium discoideum OX=44689 GN=DDB_G0272638 PE=4 SV=2	142387	132109	151385	145597	121433	103910	110113	131995	102811	150878	137104	141704		0.00142184	0.00163154	0.00141088	0.00154049	0.00159718	0.00193965	0.0019318	0.00146626	0.00151273	0.00162049	0.00149501	0.00175201		0.00142184	0.00159718	0.00151273	0.00163154	0.00193965	0.00162049	0.00141088	0.0019318	0.00149501	0.00154049	0.00146626	0.00175201		1.14749	1.21443	1.07124		0.992293	1.20951	0.988285		1.08345
Q54N59	G domain-containing protein OS=Dictyostelium discoideum OX=44689 GN=DDB0186526 PE=4 SV=1	9069.66	9469.22	14974.3	13159.8	10039.3	8633.05	8148.57	12738.9	8952.21	9770.05	9984	8479.23		9.05672e-05	0.000116945	0.000139559	0.000139237	0.000132044	0.00016115	0.000142956	0.00014151	0.000131721	0.000104934	0.000108867	0.000104836		9.05672e-05	0.000132044	0.000131721	0.000116945	0.00016115	0.000104934	0.000139559	0.000142956	0.000108867	0.000139237	0.00014151	0.000104836		1.29125	1.22042	0.796641		1.54094	1.08264	0.8265		1.53739
Q55ED2	Arrestin_C domain-containing protein OS=Dictyostelium discoideum OX=44689 GN=DDB0190152 PE=4 SV=1	225757	218855	291640	263415	180804	151899	170310	222268	149628	221795	207234	201988		0.00225435	0.00270285	0.00271804	0.00278707	0.00237807	0.00283544	0.00298787	0.00246906	0.00220159	0.00238216	0.00225972	0.00249736		0.00225435	0.00237807	0.00220159	0.00270285	0.00283544	0.00238216	0.00271804	0.00298787	0.00225972	0.00278707	0.00246906	0.00249736		1.19895	1.19233	1.08202		1.20569	1.25643	1.0264		1.23631
Q55G27	Uncharacterized protein OS=Dictyostelium discoideum OX=44689 GN=DDB0189592 PE=4 SV=1	77111.3	63315.6	56092.4	42985.5	68457.2	50010.1	41541.1	39572.9	58221.6	68128.1	52934.7	50512.5		0.000770013	0.000781946	0.000522773	0.00045481	0.0009004	0.000933519	0.000728786	0.000439595	0.000856659	0.000731722	0.000577208	0.000624529		0.000770013	0.0009004	0.000856659	0.000781946	0.000933519	0.000731722	0.000522773	0.000728786	0.000577208	0.00045481	0.000439595	0.000624529		1.0155	1.03678	0.854158		0.678915	0.809403	0.67379		0.590652
Q54GD2	choline-phosphate cytidylyltransferase OS=Dictyostelium discoideum OX=44689 GN=DDB0188793 PE=3 SV=1	30164.2	35706.6	55150.9	49751.1	32487.5	27506.7	36314.2	51866.7	23678.2	32973.1	42636.9	42699		0.000301211	0.000440976	0.000513998	0.000526393	0.0004273	0.000513457	0.000637087	0.00057616	0.000348395	0.000354143	0.000464919	0.000527925		0.000301211	0.0004273	0.000348395	0.000440976	0.000513457	0.000354143	0.000513998	0.000637087	0.000464919	0.000526393	0.00057616	0.000527925		1.46401	1.20163	1.0165		1.70644	1.49096	1.33446		1.74759
Q1ZXD8	Uncharacterized protein OS=Dictyostelium discoideum OX=44689 GN=MF12 PE=4 SV=1	43770	37338.5	43480.8	37331.7	31445	25652.4	28147.9	35027.6	24131.4	36649.2	29286.9	30658.2		0.000437076	0.000461129	0.000405234	0.000394989	0.000413588	0.000478843	0.000493819	0.000389103	0.000355064	0.000393627	0.000319349	0.000379054		0.000437076	0.000413588	0.000355064	0.000461129	0.000478843	0.000393627	0.000405234	0.000493819	0.000319349	0.000394989	0.000389103	0.000379054		1.05503	1.15778	1.10861		0.927149	1.19399	0.899412		0.903708
Q54DK9	Arf-GAP domain-containing protein OS=Dictyostelium discoideum OX=44689 GN=DDB0184259 PE=4 SV=1	106470	95694.7	121363	111255	96068.4	67562.9	81978.4	104597	77675.1	101890	92997.7	93362.1		0.00106318	0.00118183	0.00113109	0.00117713	0.00126356	0.00126117	0.00143821	0.00116191	0.00114289	0.00109433	0.00101406	0.00115432		0.00106318	0.00126356	0.00114289	0.00118183	0.00126117	0.00109433	0.00113109	0.00143821	0.00101406	0.00117713	0.00116191	0.00115432		1.11159	0.998107	0.957512		1.06387	1.13822	0.887276		1.10718
F1A2L4	ADP/ATP translocase OS=Dictyostelium purpureum OX=5786 GN=DICPUDRAFT_93127 PE=3 SV=1	106512	92213.8	101322	91014.2	85735.3	57709.1	66750.2	77911.3	64551.3	95765.2	82635.5	87653.6		0.0010636	0.00113884	0.000944307	0.000962979	0.00112765	0.00107723	0.00117105	0.000865475	0.000949793	0.00102856	0.000901071	0.00108374		0.0010636	0.00112765	0.000949793	0.00113884	0.00107723	0.00102856	0.000944307	0.00117105	0.000901071	0.000962979	0.000865475	0.00108374		1.07074	0.955287	1.08293		0.887837	1.03848	0.948703		0.905393
Q23899	Slime mold (D.discoideum) discoidin-i(5.6) (Fragment) OS=Dictyostelium discoideum OX=44689 PE=4 SV=1	97224.6	78606.9	97033.6	49327.9	56961.9	42813.9	37854	59677.8	42806	71637.2	67369.6	74903.6		0.000970859	0.000970793	0.000904339	0.000521916	0.000749205	0.00079919	0.000664101	0.000662928	0.000629837	0.000769411	0.00073461	0.000926098		0.000970859	0.000749205	0.000629837	0.000970793	0.00079919	0.000769411	0.000904339	0.000664101	0.00073461	0.000521916	0.000662928	0.000926098		0.999932	1.06672	1.2216		0.931483	0.886408	1.16635		0.537582
C7FZY8	Histidine kinase OS=Dictyostelium discoideum OX=44689 GN=dhkI-2 PE=4 SV=1	77377.6	66781.3	68470.7	50473.8	58297.8	49069.1	50979.5	51458	41202.2	60878.4	49317.5	45282.8		0.000772672	0.000824748	0.000638137	0.000534039	0.000766775	0.000915954	0.000894372	0.000571619	0.00060624	0.000653857	0.000537766	0.000559871		0.000772672	0.000766775	0.00060624	0.000824748	0.000915954	0.000653857	0.000638137	0.000894372	0.000537766	0.000534039	0.000571619	0.000559871		1.0674	1.19455	1.07855		0.825884	1.16641	0.887052		0.69116
Q54X99	Uncharacterized protein OS=Dictyostelium discoideum OX=44689 GN=DDB0205038 PE=4 SV=1	86329.5	75522.2	97210.6	94031.2	63769.6	47780.3	58187.5	77789.6	53577.2	86797.4	82123.3	86641.3		0.000862063	0.000932698	0.000905988	0.0009949	0.000838745	0.000891896	0.00102083	0.000864123	0.000788323	0.000932238	0.000895486	0.00107122		0.000862063	0.000838745	0.000788323	0.000932698	0.000891896	0.000932238	0.000905988	0.00102083	0.000895486	0.0009949	0.000864123	0.00107122		1.08194	1.06337	1.18256		1.05095	1.21709	1.13594		1.15409
Q86K95	Uncharacterized protein OS=Dictyostelium discoideum OX=44689 GN=DDB0169060 PE=4 SV=1	200061	168249	179698	175696	156723	133673	122336	151079	140920	189590	166089	165069		0.00199775	0.00207788	0.00167476	0.00185896	0.00206134	0.00249522	0.00214624	0.00167825	0.00207347	0.00203627	0.00181106	0.00204089		0.00199775	0.00206134	0.00207347	0.00207788	0.00249522	0.00203627	0.00167476	0.00214624	0.00181106	0.00185896	0.00167825	0.00204089		1.04011	1.21048	0.98206		0.838321	1.04118	0.873448		0.930525
Q54XY0	RING-type domain-containing protein OS=Dictyostelium discoideum OX=44689 GN=DDB0205514 PE=4 SV=1	98049.2	105213	138032	119521	84699.1	76670	98814.5	119166	72737	108456	109079	109048		0.000979093	0.00129938	0.00128643	0.0012646	0.00111402	0.00143117	0.00173358	0.00132375	0.00107024	0.00116486	0.00118941	0.00134825		0.000979093	0.00111402	0.00107024	0.00129938	0.00143117	0.00116486	0.00128643	0.00173358	0.00118941	0.0012646	0.00132375	0.00134825		1.32713	1.28468	1.08841		1.3139	1.55614	1.11135		1.2916
Q54B26	Uncharacterized protein OS=Dictyostelium discoideum OX=44689 GN=DDB0192211 PE=3 SV=1	39443.3	37768.2	57199.5	47442.4	38217.5	27342.5	32159.1	54007.2	39452.1	47838.6	47505.8	48286.7		0.00039387	0.000466437	0.000533091	0.000501965	0.000502665	0.000510392	0.000564191	0.000599937	0.000580489	0.000513805	0.000518012	0.000597011		0.00039387	0.000502665	0.000580489	0.000466437	0.000510392	0.000513805	0.000533091	0.000564191	0.000518012	0.000501965	0.000599937	0.000597011		1.18424	1.01537	0.885124		1.35347	1.1224	0.89237		1.27444
Q54UJ3	Paired amphipathic helix (PAH) containing protein OS=Dictyostelium discoideum OX=44689 GN=DDB0216409 PE=4 SV=1	33461.3	29030.6	35642.4	17555.4	24064.6	16249.6	15219.9	26968.7	18685.4	32921.2	27180.4	26207.6		0.000334135	0.000358528	0.000332182	0.000185746	0.000316516	0.000303325	0.000267013	0.000299581	0.000274932	0.000353586	0.00029638	0.000324027		0.000334135	0.000316516	0.000274932	0.000358528	0.000303325	0.000353586	0.000332182	0.000267013	0.00029638	0.000185746	0.000299581	0.000324027		1.073	0.958323	1.28608		0.994154	0.843602	1.07801		0.555901
Q553M5	Uncharacterized protein OS=Dictyostelium discoideum OX=44689 GN=DDB_G0275843 PE=4 SV=3	108968	83421.8	68224.3	36019.2	69819.4	54584.4	45132.1	34660.8	63274	87778.1	61154.7	34435.4		0.00108812	0.00103026	0.00063584	0.000381103	0.000918317	0.00101891	0.000791786	0.000385028	0.000930999	0.00094277	0.000666841	0.000425755		0.00108812	0.000918317	0.000930999	0.00103026	0.00101891	0.00094277	0.00063584	0.000791786	0.000666841	0.000381103	0.000385028	0.000425755		0.946823	1.10954	1.01264		0.584347	0.862215	0.716264		0.35024
Q54VY2	PPM-type phosphatase domain-containing protein OS=Dictyostelium discoideum OX=44689 GN=DDB0206356 PE=4 SV=1	153528	123542	165381	132229	119864	85160.1	93655.4	115471	115353	153340	151239	131339		0.00153309	0.00152574	0.00154133	0.00139905	0.00157654	0.00158965	0.00164307	0.00128271	0.00169727	0.00164693	0.00164914	0.00162386		0.00153309	0.00157654	0.00169727	0.00152574	0.00158965	0.00164693	0.00154133	0.00164307	0.00164914	0.00139905	0.00128271	0.00162386		0.995208	1.00831	0.970336		1.00537	1.0422	0.971639		0.912568
Q55BV4	Uncharacterized protein OS=Dictyostelium discoideum OX=44689 GN=DDB0202019 PE=4 SV=1	72755.3	54084.4	61118.6	52554.2	44053.1	35903.4	31800	46515.5	42547.8	52778.1	52117.7	43803.1		0.000726515	0.000667941	0.000569616	0.000556051	0.000579419	0.000670196	0.00055789	0.000516715	0.000626039	0.000566857	0.0005683	0.000541576		0.000726515	0.000579419	0.000626039	0.000667941	0.000670196	0.000566857	0.000569616	0.00055789	0.0005683	0.000556051	0.000516715	0.000541576		0.919377	1.15667	0.905466		0.78404	0.962844	0.90777		0.765368
Q54RZ3	TPR_REGION domain-containing protein OS=Dictyostelium discoideum OX=44689 GN=DDB0204972 PE=4 SV=1	85469.7	74348.8	86801.9	73622.5	72921.6	54820.4	60793.1	73193.4	67655.5	91571.8	82372.4	68701.4		0.000853477	0.000918207	0.00080898	0.000778965	0.000959119	0.00102331	0.00106654	0.000813067	0.000995468	0.000983516	0.000898202	0.000849415		0.000853477	0.000959119	0.000995468	0.000918207	0.00102331	0.000983516	0.00080898	0.00106654	0.000898202	0.000778965	0.000813067	0.000849415		1.07584	1.06693	0.987994		0.947864	1.112	0.902292		0.912696
Q54E45	Calmodulin OS=Dictyostelium discoideum OX=44689 GN=DDB0184078 PE=4 SV=1	34837.8	27554.6	38457.9	35157.7	27854.3	23191.9	24183.1	29604.4	21238.2	28650.6	30252.4	30322.5		0.000347881	0.000340299	0.000358422	0.000371987	0.00036636	0.000432914	0.000424262	0.000328859	0.000312494	0.000307718	0.000329877	0.000374904		0.000347881	0.00036636	0.000312494	0.000340299	0.000432914	0.000307718	0.000358422	0.000424262	0.000329877	0.000371987	0.000328859	0.000374904		0.978207	1.18166	0.984717		1.0303	1.15805	1.05563		1.0693
Q54JH9	Uncharacterized protein OS=Dictyostelium discoideum OX=44689 GN=DDB0187751 PE=4 SV=1	41764.8	34340.8	37330.9	31471.7	28549.2	23674.5	21519.6	23946.5	24656	34388	28076.5	25630.8		0.000417052	0.000424108	0.000347919	0.000332987	0.000375501	0.000441923	0.000377535	0.000266009	0.000362783	0.000369341	0.000306151	0.000316896		0.000417052	0.000375501	0.000362783	0.000424108	0.000441923	0.000369341	0.000347919	0.000377535	0.000306151	0.000332987	0.000266009	0.000316896		1.01692	1.17689	1.01808		0.834233	1.00542	0.843894		0.79843
Q55GG9	CHCH domain-containing protein OS=Dictyostelium discoideum OX=44689 GN=DDB_G0267680 PE=4 SV=1	121564	102550	116944	120787	83011	71047.6	61103.6	89348.8	66524.9	109955	91060.8	117575		0.00121391	0.00126649	0.0010899	0.00127799	0.00109182	0.00132622	0.00107199	0.000992528	0.000978832	0.00118095	0.000992942	0.00145368		0.00121391	0.00109182	0.000978832	0.00126649	0.00132622	0.00118095	0.0010899	0.00107199	0.000992942	0.00127799	0.000992528	0.00145368		1.04332	1.21468	1.20649		0.897847	0.981833	1.01441		1.05279
Q54KM1	mRNA-decapping enzyme subunit 1 OS=Dictyostelium discoideum OX=44689 GN=DDB0187387 PE=3 SV=1	159618	148365	212334	216591	120200	105391	128686	189982	90219.2	139015	158523	186178		0.0015939	0.0018323	0.00197892	0.00229165	0.00158096	0.00196729	0.00225763	0.00211041	0.00132747	0.00149308	0.00172856	0.00230188		0.0015939	0.00158096	0.00132747	0.0018323	0.00196729	0.00149308	0.00197892	0.00225763	0.00172856	0.00229165	0.00211041	0.00230188		1.14957	1.24437	1.12476		1.24156	1.42802	1.30215		1.43776
Q55DC1	MRC1 domain-containing protein OS=Dictyostelium discoideum OX=44689 GN=DDB_G0270920 PE=4 SV=2	130416	114387	151599	153419	113237	85488.5	92477.9	130045	96916.8	120049	119990	104911		0.0013023	0.00141268	0.00141288	0.00162326	0.00148938	0.00159578	0.00162241	0.0014446	0.00142601	0.00128938	0.00130839	0.0012971		0.0013023	0.00148938	0.00142601	0.00141268	0.00159578	0.00128938	0.00141288	0.00162241	0.00130839	0.00162326	0.0014446	0.0012971		1.08476	1.07144	0.904184		1.08491	1.08932	0.917519		1.24645
Q54IK0	BUD13 homolog OS=Dictyostelium discoideum OX=44689 GN=DDB0188062 PE=3 SV=1	37815.5	36056.3	48719.8	42994.9	34047.6	26710.8	28374.1	38757.4	31128.8	37465.9	35475.4	36507.9		0.000377616	0.000445294	0.000454061	0.000454909	0.000447819	0.000498599	0.000497788	0.000430535	0.000458022	0.000402398	0.00038683	0.000451379		0.000377616	0.000447819	0.000458022	0.000445294	0.000498599	0.000402398	0.000454061	0.000497788	0.00038683	0.000454909	0.000430535	0.000451379		1.17923	1.11339	0.878556		1.20244	1.11158	0.844566		1.20469
Q55FI2	Stress response protein NST1 OS=Dictyostelium discoideum OX=44689 GN=DDB0189776 PE=3 SV=1	13827.7	13260.5	13162.1	12589.9	9336.72	8244.37	9406.66	10165.2	8150.95	11976	11243.2	11322.7		0.00013808	0.000163767	0.000122669	0.000133208	0.000122804	0.000153895	0.000165028	0.00011292	0.000119931	0.000128627	0.000122598	0.000139992		0.00013808	0.000122804	0.000119931	0.000163767	0.000153895	0.000128627	0.000122669	0.000165028	0.000122598	0.000133208	0.00011292	0.000139992		1.18603	1.25318	1.07251		0.888393	1.34384	1.02224		0.964717
Q55GW5	Nuclear pore protein OS=Dictyostelium discoideum OX=44689 GN=DDB0189316 PE=3 SV=1	53874.3	51049.8	63581.3	58243.8	46118.8	38781.1	38371.8	50612.2	35913.5	61810	54626	59636.3		0.000537974	0.000630464	0.000592568	0.00061625	0.000606588	0.000723911	0.000673185	0.000562224	0.000528422	0.000663863	0.000595651	0.000737335		0.000537974	0.000606588	0.000528422	0.000630464	0.000723911	0.000663863	0.000592568	0.000673185	0.000595651	0.00061625	0.000562224	0.000737335		1.17192	1.19342	1.25631		1.10148	1.10979	1.12723		1.1455
F0ZW52	Heat shock cognate 90 kDa protein OS=Dictyostelium purpureum OX=5786 GN=DICPUDRAFT_49949 PE=3 SV=1	17891.8	16378.1	26106.8	23186	20631.9	16148.3	14191.4	23857.9	18107.1	20745.6	21303.8	18899.6		0.000178663	0.00020227	0.000243311	0.00024532	0.000271366	0.000301434	0.00024897	0.000265025	0.000266423	0.000222816	0.0002323	0.000233672		0.000178663	0.000271366	0.000266423	0.00020227	0.000301434	0.000222816	0.000243311	0.00024897	0.0002323	0.00024532	0.000265025	0.000233672		1.13213	1.1108	0.836322		1.36185	0.917469	0.871921		1.37309
Q54WT5	HP domain-containing protein OS=Dictyostelium discoideum OX=44689 GN=DDB0205771 PE=4 SV=1	16517.9	14177.3	20913.4	15939.1	14261.2	11569.2	12584.6	15369.3	9976.71	15357.9	12536.4	14164.6		0.000164943	0.00017509	0.00019491	0.000168644	0.000187573	0.000215957	0.000220781	0.000170729	0.000146795	0.00016495	0.000136699	0.000175129		0.000164943	0.000187573	0.000146795	0.00017509	0.000215957	0.00016495	0.00019491	0.000220781	0.000136699	0.000168644	0.000170729	0.000175129		1.06152	1.15132	1.12368		1.18168	1.17704	0.931226		1.02244
Q54DL9	S1-like domain-containing protein OS=Dictyostelium discoideum OX=44689 GN=DDB0184249 PE=3 SV=1	184125	189974	212723	190973	162526	138572	147047	166443	132083	206211	182806	194917		0.00183862	0.00234617	0.00198254	0.00202059	0.00213766	0.00258667	0.00257975	0.00184893	0.00194344	0.00221479	0.00199334	0.00240993		0.00183862	0.00213766	0.00194344	0.00234617	0.00258667	0.00221479	0.00198254	0.00257975	0.00199334	0.00202059	0.00184893	0.00240993		1.27605	1.21005	1.13962		1.07828	1.20681	1.02568		1.09897
Q1ZX99	RhoGEF domain-containing protein OS=Dictyostelium discoideum OX=44689 GN=gxcZ PE=4 SV=2	36252.9	42962.2	49903	45392.7	33951.6	30690.4	35052.7	41701.8	33668.5	40295.7	39777.6	38908.7		0.000362011	0.000530582	0.000465088	0.000480279	0.000446556	0.000572886	0.000614957	0.000463243	0.00049539	0.000432791	0.000433742	0.000481062		0.000362011	0.000446556	0.00049539	0.000530582	0.000572886	0.000432791	0.000465088	0.000614957	0.000433742	0.000480279	0.000463243	0.000481062		1.46565	1.2829	0.873636		1.28473	1.37711	0.875556		1.3267
Q54PX6	PPM-type phosphatase domain-containing protein OS=Dictyostelium discoideum OX=44689 GN=DDB0185918 PE=3 SV=1	38619	31801.2	44277.6	36461.5	33537.3	22221.5	25096.8	37691.5	31377.1	36101.5	35968.3	29367.2		0.000385639	0.000392745	0.00041266	0.000385782	0.000441107	0.000414801	0.000440292	0.000418695	0.000461675	0.000387744	0.000392204	0.000363093		0.000385639	0.000441107	0.000461675	0.000392745	0.000414801	0.000387744	0.00041266	0.000440292	0.000392204	0.000385782	0.000418695	0.000363093		1.01843	0.940362	0.839862		1.07007	0.998153	0.849524		1.00037
F0ZMC1	TRASH domain-containing protein OS=Dictyostelium purpureum OX=5786 GN=DICPUDRAFT_98062 PE=3 SV=1	103717	78438.1	89169	89533.7	73769.6	48914.2	60398	69748.1	65811	87107.1	81821.3	78566.2		0.00103569	0.000968709	0.000831041	0.000947314	0.000970272	0.000913062	0.00105961	0.000774794	0.000968327	0.000935564	0.000892193	0.000971382		0.00103569	0.000970272	0.000968327	0.000968709	0.000913062	0.000935564	0.000831041	0.00105961	0.000892193	0.000947314	0.000774794	0.000971382		0.935329	0.941037	0.966165		0.802406	1.09207	0.921376		0.914672
Q54YZ6	Rac guanyl-nucleotide exchange factor OS=Dictyostelium discoideum OX=44689 GN=racgef1 PE=4 SV=1	69281.1	57048.8	40122.2	23399.2	66847.4	51318.9	38160	30789.3	55010.6	61643.5	41884.2	45210.2		0.000691822	0.000704551	0.000373933	0.000247576	0.000879227	0.00095795	0.00066947	0.000342022	0.000809413	0.000662075	0.000456712	0.000558973		0.000691822	0.000879227	0.000809413	0.000704551	0.00095795	0.000662075	0.000373933	0.00066947	0.000456712	0.000247576	0.000342022	0.000558973		1.0184	1.08954	0.817969		0.540504	0.76143	0.56425		0.357861
Q55GG3	Uncharacterized protein OS=Dictyostelium discoideum OX=44689 GN=DDB_G0268498 PE=4 SV=2	95852.1	58913	61514	54073.4	48941.1	48373.8	43888.4	51345.9	48539.1	63835.4	62491.2	71181.9		0.000957153	0.000727575	0.000573301	0.000572125	0.000643709	0.000902975	0.000769967	0.000570375	0.000714194	0.000685616	0.000681414	0.000880084		0.000957153	0.000643709	0.000714194	0.000727575	0.000902975	0.000685616	0.000573301	0.000769967	0.000681414	0.000572125	0.000570375	0.000880084		0.760145	1.40277	0.959987		0.598965	1.19614	0.954103		0.597736
Q1ZXN6	Uncharacterized protein OS=Dictyostelium discoideum OX=44689 GN=gxcM PE=4 SV=1	127978	115961	147876	133694	92675.7	70712	83274.5	104710	83555.2	124120	114269	111917		0.00127795	0.00143212	0.00137818	0.00141456	0.00121894	0.00131995	0.00146095	0.00116316	0.00122941	0.0013331	0.001246	0.00138372		0.00127795	0.00121894	0.00122941	0.00143212	0.00131995	0.0013331	0.00137818	0.00146095	0.001246	0.00141456	0.00116316	0.00138372		1.12064	1.08287	1.08434		1.07843	1.19854	1.01349		1.1069
Q54VY1	DUF2185 domain-containing protein OS=Dictyostelium discoideum OX=44689 GN=DDB0206357 PE=4 SV=1	313802	287934	388745	350530	287023	198662	220135	394873	217102	239038	268662	241743		0.00313354	0.00355597	0.00362304	0.00370879	0.00377514	0.00370835	0.00386199	0.00438643	0.00319439	0.00256736	0.00292953	0.00298888		0.00313354	0.00377514	0.00319439	0.00355597	0.00370835	0.00256736	0.00362304	0.00386199	0.00292953	0.00370879	0.00438643	0.00298888		1.13481	0.98231	0.803709		1.15621	1.02301	0.917086		1.18358
Q54CA5	S5 DRBM domain-containing protein OS=Dictyostelium discoideum OX=44689 GN=DDB0191770 PE=4 SV=1	30659.2	27118.1	49751.8	39148	35212	20077.9	19724.9	40078.5	40248.4	43017.1	40597.9	30212.8		0.000306155	0.000334908	0.00046368	0.000414207	0.000463135	0.000374787	0.000346049	0.000445211	0.000592206	0.00046202	0.000442686	0.000373547		0.000306155	0.000463135	0.000592206	0.000334908	0.000374787	0.00046202	0.00046368	0.000346049	0.000442686	0.000414207	0.000445211	0.000373547		1.09392	0.80924	0.780168		1.51453	0.747188	0.74752		1.35293
Q54RS9	Rap-GAP domain-containing protein OS=Dictyostelium discoideum OX=44689 GN=DDB0218425 PE=4 SV=1	150165	159644	177850	128656	135301	112685	116720	119796	121481	169062	150693	115617		0.00149951	0.0019716	0.00165754	0.00136125	0.00177958	0.00210345	0.0020477	0.00133075	0.00178744	0.0018158	0.00164319	0.00142948		0.00149951	0.00177958	0.00178744	0.0019716	0.00210345	0.0018158	0.00165754	0.0020477	0.00164319	0.00136125	0.00133075	0.00142948		1.31483	1.18199	1.01586		1.10539	1.15066	0.919296		0.907795
Q552K5	RRM domain-containing protein OS=Dictyostelium discoideum OX=44689 GN=DDB0203538 PE=4 SV=1	110839	86152.9	93780.7	81521.5	93632.9	65973.3	67518.5	87411.6	68407.3	90466.1	83252.8	81053		0.00110681	0.00106399	0.000874021	0.000862541	0.00123153	0.0012315	0.00118453	0.000971009	0.00100653	0.000971641	0.000907803	0.00100213		0.00110681	0.00123153	0.00100653	0.00106399	0.0012315	0.000971641	0.000874021	0.00118453	0.000907803	0.000862541	0.000971009	0.00100213		0.961307	0.999975	0.965338		0.789675	0.961836	0.901914		0.779302
Q75JY8	ADF-H domain-containing protein OS=Dictyostelium discoideum OX=44689 GN=DDB_G0277615 PE=4 SV=1	37852.8	36502.5	41968	42635	33824.3	25960.9	29396.7	34402.1	20396.2	32289.6	30903.8	29726.5		0.000377988	0.000450805	0.000391135	0.000451101	0.000444882	0.000484603	0.000515729	0.000382154	0.000300105	0.000346802	0.00033698	0.000367535		0.000377988	0.000444882	0.000300105	0.000450805	0.000484603	0.000346802	0.000391135	0.000515729	0.00033698	0.000451101	0.000382154	0.000367535		1.19265	1.08928	1.1556		1.03478	1.15925	1.12287		1.19343
Q54Q82	Uncharacterized protein OS=Dictyostelium discoideum OX=44689 GN=DDB0185806 PE=4 SV=1	27616.4	26779.2	27668.6	29646	23870.8	17743.1	21979.5	24060.4	20244.9	29581.8	27876.9	27444		0.00027577	0.000330722	0.000257867	0.00031367	0.000313966	0.000331204	0.000385604	0.000267274	0.000297879	0.00031772	0.000303975	0.000339313		0.00027577	0.000313966	0.000297879	0.000330722	0.000331204	0.00031772	0.000257867	0.000385604	0.000303975	0.00031367	0.000267274	0.000339313		1.19927	1.05491	1.06661		0.935082	1.22817	1.02046		1.13744
Q54I75	Uncharacterized protein OS=Dictyostelium discoideum OX=44689 GN=DDB0188188 PE=4 SV=1	55994.5	40771.8	57541.4	58078.1	43312.1	30102.9	37578.2	52030	33077.7	48272.3	46622.9	44000.3		0.000559146	0.000503531	0.000536277	0.000614497	0.000569673	0.000561919	0.000659262	0.000577973	0.000486698	0.000518463	0.000508383	0.000544014		0.000559146	0.000569673	0.000486698	0.000503531	0.000561919	0.000518463	0.000536277	0.000659262	0.000508383	0.000614497	0.000577973	0.000544014		0.900535	0.986389	1.06527		0.959099	1.15726	1.04456		1.09899
Q54GC3	Uncharacterized protein OS=Dictyostelium discoideum OX=44689 GN=DDB0219543 PE=4 SV=1	49041.5	42584.6	55498.9	51337.7	38580.3	33916.6	43237.2	41697.9	30270.4	39610.1	43110.8	41178.1		0.000489715	0.000525919	0.000517242	0.00054318	0.000507437	0.000633108	0.000758542	0.0004632	0.000445392	0.000425428	0.000470088	0.00050912		0.000489715	0.000507437	0.000445392	0.000525919	0.000633108	0.000425428	0.000517242	0.000758542	0.000470088	0.00054318	0.0004632	0.00050912		1.07393	1.24766	0.955176		1.05621	1.49485	1.05545		1.10918
Q55C90	Protein transport protein SEC23 OS=Dictyostelium discoideum OX=44689 GN=DDB0216749 PE=4 SV=1	29530.4	24865.9	33044.4	24953.4	21929.4	15280.7	18497.3	21626.9	17061.5	27809.2	21216.4	26530.4		0.000294882	0.000307094	0.000307969	0.00026402	0.000288432	0.000285239	0.000324512	0.000240242	0.000251039	0.000298682	0.000231347	0.000328018		0.000294882	0.000288432	0.000251039	0.000307094	0.000285239	0.000298682	0.000307969	0.000324512	0.000231347	0.00026402	0.000240242	0.000328018		1.04141	0.988929	1.18978		1.04438	1.12509	0.921557		0.89534
Q54LJ0	Uncharacterized protein OS=Dictyostelium discoideum OX=44689 GN=DDB0187046 PE=3 SV=1	132224	84348.9	119821	108257	110322	72552	85417.5	96862	97183	117438	109035	106734		0.00132035	0.00104171	0.00111672	0.00114542	0.00145104	0.0013543	0.00149854	0.00107599	0.00142993	0.00126133	0.00118894	0.00131965		0.00132035	0.00145104	0.00142993	0.00104171	0.0013543	0.00126133	0.00111672	0.00149854	0.00118894	0.00114542	0.00107599	0.00131965		0.788963	0.933329	0.882092		0.845773	1.03274	0.831466		0.867511
Q54ZD5	DUF202 domain-containing protein OS=Dictyostelium discoideum OX=44689 GN=DDB0203417 PE=4 SV=1	15776	14617.8	19067.6	20246.6	15689.4	13751.4	14197.7	16871.4	11153	18308.5	16600.8	21096.6		0.000157535	0.000180529	0.000177707	0.00021422	0.000206358	0.000256693	0.00024908	0.000187415	0.000164103	0.00019664	0.000181017	0.000260836		0.000157535	0.000206358	0.000164103	0.000180529	0.000256693	0.00019664	0.000177707	0.00024908	0.000181017	0.00021422	0.000187415	0.000260836		1.14596	1.24392	1.19827		1.12805	1.20703	1.10307		1.35982
Q54ZS5	C2H2-type domain-containing protein OS=Dictyostelium discoideum OX=44689 GN=DDB0217966 PE=3 SV=1	32885.9	31521.5	35131.1	29031.3	21726.2	22352.6	21268.5	22534.3	22189.8	31384	25918.2	25127.9		0.00032839	0.00038929	0.000327416	0.000307167	0.00028576	0.000417247	0.000373129	0.000250321	0.000326495	0.000337077	0.000282616	0.000310678		0.00032839	0.00028576	0.000326495	0.00038929	0.000417247	0.000337077	0.000327416	0.000373129	0.000282616	0.000307167	0.000250321	0.000310678		1.18545	1.46013	1.03241		0.997034	1.30574	0.865605		0.935371
Q54Z21	Uncharacterized protein OS=Dictyostelium discoideum OX=44689 GN=DDB0204324 PE=4 SV=1	166552	172300	236704	172686	138693	106374	108758	176416	140999	209013	175687	133441		0.00166314	0.0021279	0.00220605	0.00182711	0.00182419	0.00198564	0.00190802	0.00195971	0.00207463	0.00224488	0.00191572	0.00164985		0.00166314	0.00182419	0.00207463	0.0021279	0.00198564	0.00224488	0.00220605	0.00190802	0.00191572	0.00182711	0.00195971	0.00164985		1.27944	1.0885	1.08207		1.32643	1.04596	0.923405		1.09858
Q86KC0	RNI-like protein OS=Dictyostelium discoideum OX=44689 GN=DDB0167554 PE=4 SV=1	20214.2	20558.3	40963.8	37853.5	20574.5	15905.7	19457.5	40121	18754.3	19700.5	24272.4	25409.7		0.000201854	0.000253895	0.000381777	0.00040051	0.000270612	0.000296905	0.000341358	0.000445683	0.000275947	0.000211591	0.000264671	0.000314162		0.000201854	0.000270612	0.000275947	0.000253895	0.000296905	0.000211591	0.000381777	0.000341358	0.000264671	0.00040051	0.000445683	0.000314162		1.25782	1.09716	0.766779		1.89136	1.26143	0.959135		1.98416
Q553Q8	SsDNA-binding transcriptional regulator OS=Dictyostelium discoideum OX=44689 GN=DDB_G0275335 PE=3 SV=1	100447	79906.1	112875	95616.2	88064.8	65391.6	74192.9	96647.9	68964.9	85640.9	81876.5	81808.7		0.00100303	0.000986839	0.00105198	0.00101167	0.00115829	0.00122064	0.00130162	0.00107361	0.00101473	0.000919817	0.000892795	0.00101147		0.00100303	0.00115829	0.00101473	0.000986839	0.00122064	0.000919817	0.00105198	0.00130162	0.000892795	0.00101167	0.00107361	0.00101147		0.983853	1.05383	0.906462		1.0488	1.12374	0.879833		1.00861
Q86IH5	Uncharacterized protein OS=Dictyostelium discoideum OX=44689 GN=DDB0168905 PE=4 SV=1	42393.6	29282.3	28372.5	19426.2	32573	19811.4	18143.2	19306.1	28273.9	34028.8	21579.4	18844.1		0.000423331	0.000361636	0.000264428	0.00020554	0.000428424	0.000369812	0.000318299	0.000214461	0.000416016	0.000365482	0.000235305	0.000232986		0.000423331	0.000428424	0.000416016	0.000361636	0.000369812	0.000365482	0.000264428	0.000318299	0.000235305	0.00020554	0.000214461	0.000232986		0.854262	0.863192	0.87853		0.624635	0.742954	0.565616		0.48553
Q1ZXJ3	Phosphatidylserine synthase OS=Dictyostelium discoideum OX=44689 GN=pssA PE=4 SV=1	83734.7	80839	87508.9	74144.2	60577.2	47909.7	55979.7	61746.1	61723.2	91938.5	78106.8	84097.5		0.000836152	0.000998359	0.00081557	0.000784485	0.000796757	0.000894311	0.000982094	0.000685904	0.000908182	0.000987455	0.00085169	0.00103977		0.000836152	0.000796757	0.000908182	0.000998359	0.000894311	0.000987455	0.00081557	0.000982094	0.00085169	0.000784485	0.000685904	0.00103977		1.19399	1.12244	1.08729		0.975385	1.23261	0.937797		0.938208
Q54DW7	Uncharacterized protein OS=Dictyostelium discoideum OX=44689 GN=DDB0184149 PE=4 SV=1	96870	72833.4	59199.6	13532.3	43929.1	33484.5	45258.2	41820.2	23799.6	33847.4	56443.9	34066		0.000967318	0.000899491	0.000551731	0.000143179	0.000577787	0.000625042	0.000793999	0.000464559	0.000350182	0.000363534	0.000615473	0.000421187		0.000967318	0.000577787	0.000350182	0.000899491	0.000625042	0.000363534	0.000551731	0.000793999	0.000615473	0.000143179	0.000464559	0.000421187		0.929882	1.08179	1.03813		0.570372	1.37421	1.75758		0.148016
Q54RL6	Palmitoyltransferase OS=Dictyostelium discoideum OX=44689 GN=DDB0185344 PE=3 SV=1	162977	141177	202894	175464	143689	100468	119205	178818	125975	167715	166677	139493		0.00162744	0.00174353	0.00189094	0.0018565	0.00188991	0.0018754	0.0020913	0.00198639	0.00185356	0.00180132	0.00181748	0.00172467		0.00162744	0.00188991	0.00185356	0.00174353	0.0018754	0.00180132	0.00189094	0.0020913	0.00181748	0.0018565	0.00198639	0.00172467		1.07133	0.992326	0.971816		1.16191	1.10656	0.980532		1.14075
Q8T2H8	SAP DNA-binding domain-containing protein OS=Dictyostelium discoideum OX=44689 GN=DDB0216422 PE=3 SV=1	222079	101724	95378.5	84184.7	169447	70536.6	74765.6	74233.2	109290	97676.8	78815.1	77294.9		0.00221762	0.00125629	0.000888913	0.000890719	0.0022287	0.00131668	0.00131167	0.000824617	0.00160807	0.00104909	0.000859412	0.000955664		0.00221762	0.0022287	0.00160807	0.00125629	0.00131668	0.00104909	0.000888913	0.00131167	0.000859412	0.000890719	0.000824617	0.000955664		0.566501	0.590784	0.652387		0.40084	0.588536	0.534436		0.401655
Q54TL4	SAM-dependent MTase RsmB/NOP-type domain-containing protein OS=Dictyostelium discoideum OX=44689 GN=DDB0204605 PE=3 SV=1	61899.6	46541.5	59671.1	58557.1	46268	34711.8	41476.3	53875.1	44557.7	61559.3	56508.4	58185.6		0.000618112	0.000574787	0.000556125	0.000619565	0.000608551	0.000647952	0.00072765	0.00059847	0.000655611	0.00066117	0.000616177	0.000719399		0.000618112	0.000608551	0.000655611	0.000574787	0.000647952	0.00066117	0.000556125	0.00072765	0.000616177	0.000619565	0.00059847	0.000719399		0.929907	1.06475	1.00848		0.899716	1.19571	0.939852		1.00235
Q559I6	Uncharacterized protein OS=Dictyostelium discoideum OX=44689 GN=DDB0217039 PE=3 SV=1	53072.9	41007.9	53955.5	50716.7	33169.7	28226.7	34303.9	43509.2	31777.9	45789	46410.8	45634.1		0.000529972	0.000506447	0.000502857	0.00053661	0.000436272	0.000526897	0.00060182	0.00048332	0.000467573	0.000491792	0.000506071	0.000564214		0.000529972	0.000436272	0.000467573	0.000506447	0.000526897	0.000491792	0.000502857	0.00060182	0.000506071	0.00053661	0.00048332	0.000564214		0.955612	1.20773	1.0518		0.948837	1.37946	1.08234		1.01252
Q54Q47	Carbohydrate kinase PfkB domain-containing protein OS=Dictyostelium discoideum OX=44689 GN=DDB0185845 PE=4 SV=1	52678.1	40403.3	51110.5	43754.6	37320.9	30029.3	32598.7	37478.1	31077.6	36844.2	36171.8	35281.2		0.000526029	0.00049898	0.000476343	0.000462947	0.000490872	0.000560546	0.000571904	0.000416324	0.000457269	0.00039572	0.000394423	0.000436213		0.000526029	0.000490872	0.000457269	0.00049898	0.000560546	0.00039572	0.000476343	0.000571904	0.000394423	0.000462947	0.000416324	0.000436213		0.948579	1.14194	0.8654		0.905544	1.16508	0.862563		0.880079
F0ZAQ1	ATP synthase subunit beta OS=Dictyostelium purpureum OX=5786 GN=DICPUDRAFT_52984 PE=3 SV=1	54784	44815	58570.1	56907.9	45782.2	32208.5	36557.2	40110.3	31946.5	55101.6	50406.8	45740.4		0.000547058	0.000553464	0.000545864	0.000602116	0.000602161	0.000601223	0.000641351	0.000445564	0.000470054	0.000591812	0.000549644	0.000565529		0.000547058	0.000602161	0.000470054	0.000553464	0.000601223	0.000591812	0.000545864	0.000641351	0.000549644	0.000602116	0.000445564	0.000565529		1.01171	0.998443	1.25903		0.997817	1.06508	1.16932		1.10064
Q55FM7	Rab GDP dissociation inhibitor OS=Dictyostelium discoideum OX=44689 GN=DDB0189731 PE=3 SV=1	62235.6	73530.1	46869.7	44730.6	34956.4	27811.4	30629.9	37411.6	27959.8	36723.3	37605.8	41436.4		0.000621468	0.000908095	0.000436819	0.000473273	0.000459772	0.000519144	0.000537363	0.000415586	0.000411395	0.000394422	0.00041006	0.000512314		0.000621468	0.000459772	0.000411395	0.000908095	0.000519144	0.000394422	0.000436819	0.000537363	0.00041006	0.000473273	0.000415586	0.000512314		1.46121	1.12913	0.958744		0.702883	1.16876	0.996756		0.761542
B0G151	Uncharacterized protein OS=Dictyostelium discoideum OX=44689 GN=DDB_G0285245 PE=4 SV=1	106997	86753.9	109257	65671.3	61538.5	50315.1	55652.9	75537	56653	80496.8	92690.8	90185.6		0.00106845	0.00107141	0.00101826	0.000694837	0.000809399	0.000939212	0.000976361	0.0008391	0.00083358	0.000864567	0.00101072	0.00111504		0.00106845	0.000809399	0.00083358	0.00107141	0.000939212	0.000864567	0.00101826	0.000976361	0.00101072	0.000694837	0.0008391	0.00111504		1.00277	1.16038	1.03717		0.953028	1.20628	1.2125		0.650324
Q551S2	Cilium assembly protein DZIP1 N-terminal domain-containing protein OS=Dictyostelium discoideum OX=44689 GN=DDB0217787 PE=4 SV=1	50167.4	44635.9	52943.9	42621.5	41339.9	32654.1	37227.5	38554.1	33344.7	45479.6	40529.7	38941.2		0.000500958	0.000551253	0.000493429	0.000450958	0.000543733	0.000609542	0.00065311	0.000428277	0.000490626	0.000488469	0.000441943	0.000481463		0.000500958	0.000543733	0.000490626	0.000551253	0.000609542	0.000488469	0.000493429	0.00065311	0.000441943	0.000450958	0.000428277	0.000481463		1.1004	1.12103	0.995603		0.98497	1.20116	0.900773		0.900191
Q86I66	C2 domain-containing protein OS=Dictyostelium discoideum OX=44689 GN=DDB0167384 PE=3 SV=1	47821.2	45031.5	51044	46219.8	41245.4	31450.9	34331.3	39136.2	28350.8	44445.4	38992.5	42185.3		0.000477529	0.000556138	0.000475722	0.00048903	0.00054249	0.000587081	0.0006023	0.000434743	0.000417148	0.000477361	0.000425181	0.000521573		0.000477529	0.00054249	0.000417148	0.000556138	0.000587081	0.000477361	0.000475722	0.0006023	0.000425181	0.00048903	0.000434743	0.000521573		1.16462	1.0822	1.14434		0.996216	1.11025	1.01926		1.02408
Q55E61	Phospholipid-transporting ATPase OS=Dictyostelium discoideum OX=44689 GN=DDB0190219 PE=3 SV=1	7505.85	5748.4	5956.31	5331.52	6479.04	4879.62	4110.58	4308.44	5542.2	4620.78	4346.31	3209.26		7.49514e-05	7.09927e-05	5.55119e-05	5.64103e-05	8.52171e-05	9.10859e-05	7.2115e-05	4.78602e-05	8.15467e-05	4.9629e-05	4.73929e-05	3.96789e-05		7.49514e-05	8.52171e-05	8.15467e-05	7.09927e-05	9.10859e-05	4.9629e-05	5.55119e-05	7.2115e-05	4.73929e-05	5.64103e-05	4.78602e-05	3.96789e-05		0.947182	1.06887	0.608596		0.740639	0.846251	0.581174		0.752624
Q54U48	LSM14 domain-containing protein OS=Dictyostelium discoideum OX=44689 GN=DDB0204127 PE=4 SV=1	28913.6	26598.3	32478.9	30776.2	23648.7	20115.9	21874	27803.1	19314.6	28788.8	27569	27268.8		0.000288724	0.000328489	0.000302698	0.000325629	0.000311046	0.000375495	0.000383752	0.000308849	0.000284191	0.000309203	0.000300617	0.000337148		0.000288724	0.000311046	0.000284191	0.000328489	0.000375495	0.000309203	0.000302698	0.000383752	0.000300617	0.000325629	0.000308849	0.000337148		1.13773	1.2072	1.08801		1.0484	1.23375	1.0578		1.12782
Q54KL4	Glycosylphosphatidylinositol anchor attachment 1 protein OS=Dictyostelium discoideum OX=44689 GN=DDB0219213 PE=4 SV=1	14305.3	13418.4	14588.2	14314.9	12102.1	8470.77	9512.15	10316.9	7511.27	11598	10421.8	9018.84		0.000142849	0.000165718	0.000135959	0.00015146	0.000159176	0.000158121	0.000166879	0.000114605	0.000110519	0.000124567	0.000113641	0.000111508		0.000142849	0.000159176	0.000110519	0.000165718	0.000158121	0.000124567	0.000135959	0.000166879	0.000113641	0.00015146	0.000114605	0.000111508		1.16009	0.993369	1.12711		0.951769	1.04839	1.02824		1.06028
Q86HI9	Uncharacterized protein OS=Dictyostelium discoideum OX=44689 GN=DDB_G0271784 PE=4 SV=2	32722.1	30900	32191.9	29455.1	28685.2	24065	26249.3	28839.1	25078.5	35421.5	33573.7	27803.9		0.000326754	0.000381614	0.000300024	0.00031165	0.000377289	0.000449211	0.000460512	0.000320358	0.000368999	0.00038044	0.000366093	0.000343764		0.000326754	0.000377289	0.000368999	0.000381614	0.000449211	0.00038044	0.000300024	0.000460512	0.000366093	0.00031165	0.000320358	0.000343764		1.16789	1.19063	1.03101		0.918194	1.22058	0.992124		0.953775
F1A4V5	SH2 domain-containing protein OS=Dictyostelium purpureum OX=5786 GN=DICPUDRAFT_159737 PE=4 SV=1	35461.2	33893.5	40607.6	38004.7	32835.6	26174.6	28615.6	33873.2	27793.4	36967.7	32582.4	32394.3		0.000354106	0.000418585	0.000378457	0.00040211	0.000431878	0.00048859	0.000502024	0.00037628	0.000408946	0.000397047	0.000355284	0.000400519		0.000354106	0.000431878	0.000408946	0.000418585	0.00048859	0.000397047	0.000378457	0.000502024	0.000355284	0.00040211	0.00037628	0.000400519		1.18209	1.13131	0.970904		1.06877	1.16242	0.86878		1.13556
Q54U70	Alba domain-containing protein OS=Dictyostelium discoideum OX=44689 GN=DDB_G0281243 PE=4 SV=1	280024	260080	309510	302596	259406	203867	232302	261298	184433	247005	219802	259685		0.00279625	0.00321198	0.00288458	0.00320162	0.0034119	0.00380552	0.00407545	0.00290262	0.0027137	0.00265293	0.00239676	0.00321071		0.00279625	0.0034119	0.0027137	0.00321198	0.00380552	0.00265293	0.00288458	0.00407545	0.00239676	0.00320162	0.00290262	0.00321071		1.14868	1.11536	0.977606		1.03159	1.19448	0.883206		1.14497
F0ZFL8	Rho-GAP domain-containing protein OS=Dictyostelium purpureum OX=5786 GN=DICPUDRAFT_150164 PE=4 SV=1	96934.2	75957.7	100129	69659	80031.1	59374.6	61936.7	72629.5	45986	59683	71521.9	60665.5		0.000967959	0.000938076	0.000933183	0.000737029	0.00105263	0.00110832	0.0010866	0.000806803	0.000676628	0.000641018	0.000779887	0.00075006		0.000967959	0.00105263	0.000676628	0.000938076	0.00110832	0.000641018	0.000933183	0.0010866	0.000779887	0.000737029	0.000806803	0.00075006		0.969128	1.05291	0.947372		0.964073	1.03227	1.15261		0.761426
F1A122	Protein kinase domain-containing protein OS=Dictyostelium purpureum OX=5786 GN=DICPUDRAFT_41903 PE=3 SV=1	86493.4	77026.5	93842.8	79359.9	64903.5	49114.4	51195	64933.9	60448.7	78708.8	71940.2	72202.6		0.000863699	0.000951275	0.000874601	0.00083967	0.000853659	0.0009168	0.000898152	0.000721315	0.000889429	0.000845362	0.000784448	0.000892704		0.000863699	0.000853659	0.000889429	0.000951275	0.0009168	0.000845362	0.000874601	0.000898152	0.000784448	0.00083967	0.000721315	0.000892704		1.1014	1.07396	0.950456		1.01262	1.05212	0.881969		0.972178
Q54XL4	Uncharacterized protein OS=Dictyostelium discoideum OX=44689 GN=DDB0206250 PE=4 SV=1	7781.04	8017.41	12070.2	8521.76	8414.44	6200.8	7162.85	9465.19	10512.1	12526.6	15456.6	11920.1		7.76993e-05	9.90149e-05	0.000112492	9.01648e-05	0.000110673	0.000115748	0.000125663	0.000105144	0.000154673	0.00013454	0.000168542	0.000147379		7.76993e-05	0.000110673	0.000154673	9.90149e-05	0.000115748	0.00013454	0.000112492	0.000125663	0.000168542	9.01648e-05	0.000105144	0.000147379		1.27433	1.04586	0.86984		1.44779	1.13545	1.08967		1.16043
Q54G54	Uncharacterized protein OS=Dictyostelium discoideum OX=44689 GN=DDB0188867 PE=4 SV=1	315170	287435	318320	285919	245270	197460	225314	246453	182184	255728	207461	256275		0.0031472	0.00354982	0.0029667	0.00302517	0.00322597	0.00368591	0.00395285	0.00273771	0.00268062	0.00274662	0.00226218	0.00316855		0.0031472	0.00322597	0.00268062	0.00354982	0.00368591	0.00274662	0.0029667	0.00395285	0.00226218	0.00302517	0.00273771	0.00316855		1.12793	1.14257	1.02462		0.942648	1.22532	0.843903		0.961227
Q54ZI7	Putative dynactin 22 kDa subunit OS=Dictyostelium discoideum OX=44689 GN=dynC PE=4 SV=1	131092	109552	101869	78232.4	118634	115591	104749	87065.8	148992	129292	121125	100172		0.00130905	0.00135297	0.000949404	0.00082774	0.00156036	0.0021577	0.00183769	0.000967168	0.00219224	0.00138865	0.00132077	0.00123851		0.00130905	0.00156036	0.00219224	0.00135297	0.0021577	0.00138865	0.000949404	0.00183769	0.00132077	0.00082774	0.000967168	0.00123851		1.03355	1.38282	0.633438		0.725262	1.17773	0.602476		0.632322
Q86IF9	Phosphatidylethanolamine N-methyltransferase OS=Dictyostelium discoideum OX=44689 GN=DDB0168929 PE=4 SV=1	57461.5	67905.3	79266.7	85401.5	57311	54580.9	61260.5	79618.9	51471	81943	77212.2	83013.9		0.000573795	0.000838628	0.000738754	0.000903593	0.000753796	0.00101884	0.00107474	0.000884443	0.000757333	0.0008801	0.000841935	0.00102637		0.000573795	0.000753796	0.000757333	0.000838628	0.00101884	0.0008801	0.000738754	0.00107474	0.000841935	0.000903593	0.000884443	0.00102637		1.46155	1.35161	1.1621		1.28749	1.42577	1.11171		1.57477
Q55GV6	Uncharacterized protein OS=Dictyostelium discoideum OX=44689 GN=DDB0189324 PE=4 SV=1	54649.2	59806.6	68374.9	53432.3	48055.4	50016.9	48790.4	48236.1	43215.7	68492.6	55602.4	42873.3		0.000545712	0.00073861	0.000637244	0.000565342	0.00063206	0.000933646	0.000855966	0.000535829	0.000635866	0.000735637	0.000606298	0.00053008		0.000545712	0.00063206	0.000635866	0.00073861	0.000933646	0.000735637	0.000637244	0.000855966	0.000606298	0.000565342	0.000535829	0.00053008		1.35348	1.47715	1.15691		1.16773	1.35425	0.9535		1.03597
Q54UV2	ETS domain-containing protein OS=Dictyostelium discoideum OX=44689 GN=DDB0204738 PE=3 SV=1	244966	203955	243986	218664	204172	157550	169065	177721	181941	248185	221489	218275		0.00244617	0.00251884	0.00227392	0.00231358	0.00268542	0.00294093	0.00296603	0.0019742	0.00267704	0.0026656	0.00241515	0.00269872		0.00244617	0.00268542	0.00267704	0.00251884	0.00294093	0.0026656	0.00227392	0.00296603	0.00241515	0.00231358	0.0019742	0.00269872		1.02971	1.09515	0.995726		0.929584	1.1045	0.90217		0.945798
Q55EC2	Uncharacterized protein OS=Dictyostelium discoideum OX=44689 GN=DDB0201681 PE=4 SV=1	83521.7	75826.3	107821	85296.1	66184.4	42615.4	52299.5	79784	62364.6	82982.7	84601.2	73997.7		0.000834026	0.000936453	0.00100488	0.000902478	0.000870506	0.000795485	0.000917529	0.000886278	0.000917619	0.000891266	0.000922506	0.000914897		0.000834026	0.000870506	0.000917619	0.000936453	0.000795485	0.000891266	0.00100488	0.000917529	0.000922506	0.000902478	0.000886278	0.000914897		1.12281	0.913819	0.971281		1.20485	1.05402	1.00533		1.08207
Q75JF5	5'-3' exoribonuclease 1 OS=Dictyostelium discoideum OX=44689 GN=DDB0169529 PE=4 SV=1	36561.9	6680.72	37535	39650.1	39184.1	28365.8	33260.6	37127.9	29916.1	41405.1	37296.8	39799.9		0.000365097	8.25068e-05	0.00034982	0.000419519	0.000515378	0.000529494	0.000583516	0.000412434	0.000440179	0.000444707	0.00040669	0.000492081		0.000365097	0.000515378	0.000440179	8.25068e-05	0.000529494	0.000444707	0.00034982	0.000583516	0.00040669	0.000419519	0.000412434	0.000492081		0.225986	1.02739	1.01029		0.958156	1.13221	0.92392		1.14906
F1A406	14-3-3 domain-containing protein OS=Dictyostelium purpureum OX=5786 GN=DICPUDRAFT_51485 PE=3 SV=1	48506.2	54322	64064.6	55701.2	38581	37391.6	48062.6	52247.4	31484.6	49069.4	49782.3	50930.4		0.00048437	0.000670876	0.000597072	0.000589349	0.000507445	0.000697975	0.000843197	0.000580388	0.000463256	0.000527024	0.000542834	0.000629697		0.00048437	0.000507445	0.000463256	0.000670876	0.000697975	0.000527024	0.000597072	0.000843197	0.000542834	0.000589349	0.000580388	0.000629697		1.38505	1.37547	1.13765		1.23268	1.66165	1.17178		1.21673
Q54M41	Uncharacterized protein OS=Dictyostelium discoideum OX=44689 GN=DDB0218799 PE=4 SV=1	57998.5	53686.2	58322.3	47167.2	52064.5	41998.1	41551.7	40170.5	49917.7	64561.5	49385.4	50651.2		0.000579157	0.000663023	0.000543555	0.000499054	0.00068479	0.000783963	0.000728972	0.000446233	0.000734477	0.000693415	0.000538507	0.000626245		0.000579157	0.00068479	0.000734477	0.000663023	0.000783963	0.000693415	0.000543555	0.000728972	0.000538507	0.000499054	0.000446233	0.000626245		1.14481	1.14482	0.944094		0.938528	1.06452	0.733184		0.861691
Q54VX9	Uncharacterized protein OS=Dictyostelium discoideum OX=44689 GN=DDB0206359 PE=4 SV=1	46399.8	37898.6	48148.4	40080.9	46038.2	29780.2	28051.7	45974.5	32626.7	34249.4	38321.6	37812		0.000463336	0.000468046	0.000448735	0.000424077	0.000605528	0.000555895	0.000492132	0.000510706	0.000480062	0.000367852	0.000417865	0.000467502		0.000463336	0.000605528	0.000480062	0.000468046	0.000555895	0.000367852	0.000448735	0.000492132	0.000417865	0.000424077	0.000510706	0.000467502		1.01017	0.918033	0.766259		0.968488	0.812733	0.87044		0.915268
Q556N8	RING-type domain-containing protein OS=Dictyostelium discoideum OX=44689 GN=DDB0168011 PE=4 SV=1	28899.5	28471.7	27819.6	22521.7	26131.4	17626.2	19489.1	20447.3	21950	28077.8	20503.4	17789.4		0.000288582	0.000351625	0.000259275	0.000238292	0.000343699	0.000329022	0.000341912	0.000227138	0.000322967	0.000301566	0.000223573	0.000219946		0.000288582	0.000343699	0.000322967	0.000351625	0.000329022	0.000301566	0.000259275	0.000341912	0.000223573	0.000238292	0.000227138	0.000219946		1.21846	0.957296	0.933736		0.898444	0.994799	0.692247		0.825734
Q54GR0	C3H1-type domain-containing protein OS=Dictyostelium discoideum OX=44689 GN=DDB0188671 PE=4 SV=1	144631	92686.2	104985	97386.7	109887	79784.6	71405.8	86288.5	78982.2	96268	86558.5	93723.9		0.00144424	0.00114467	0.000978446	0.0010304	0.00144532	0.00148931	0.00125273	0.000958533	0.00116213	0.00103396	0.000943848	0.00115879		0.00144424	0.00144532	0.00116213	0.00114467	0.00148931	0.00103396	0.000978446	0.00125273	0.000943848	0.0010304	0.000958533	0.00115879		0.792576	1.03044	0.889711		0.67748	0.866748	0.812174		0.713455
Q54D71	Uncharacterized protein OS=Dictyostelium discoideum OX=44689 GN=DDB0184404 PE=4 SV=1	23360.4	14448.3	15693.4	14217.4	19865.2	10457.8	9960.58	14212.7	11659.3	14154.7	11107.3	11642.8		0.00023327	0.000178436	0.00014626	0.000150427	0.000261282	0.000195211	0.000174746	0.000157881	0.000171552	0.000152027	0.000121116	0.00014395		0.00023327	0.000261282	0.000171552	0.000178436	0.000195211	0.000152027	0.00014626	0.000174746	0.000121116	0.000150427	0.000157881	0.00014395		0.764932	0.747128	0.886187		0.626999	0.668801	0.706001		0.644864
Q54YC2	phosphatidylinositol-3-phosphatase OS=Dictyostelium discoideum OX=44689 GN=DDB0205364 PE=3 SV=1	129906	89683.2	110793	83369.4	88104.7	75154.1	83257.6	95521	61974	75277.2	94103.5	76237.4		0.00129721	0.00110759	0.00103257	0.000882093	0.00115882	0.00140287	0.00146065	0.00106109	0.000911871	0.000808506	0.00102612	0.000942589		0.00129721	0.00115882	0.000911871	0.00110759	0.00140287	0.000808506	0.00103257	0.00146065	0.00102612	0.000882093	0.00106109	0.000942589		0.853822	1.21061	0.886645		0.795995	1.26047	1.12529		0.679993
Q54S11	HP domain-containing protein OS=Dictyostelium discoideum OX=44689 GN=DDB0204950 PE=4 SV=1	13186.9	9498.87	8105.65	5098.2	5762.32	7485.15	6076.98	7406.35	4853.74	7854.13	7684.23	6588.48		0.000131681	0.000117311	7.55434e-05	5.39417e-05	7.57903e-05	0.000139722	0.000106613	8.22732e-05	7.14168e-05	8.43564e-05	8.37901e-05	8.14591e-05		0.000131681	7.57903e-05	7.14168e-05	0.000117311	0.000139722	8.43564e-05	7.55434e-05	0.000106613	8.37901e-05	5.39417e-05	8.22732e-05	8.14591e-05		0.890872	1.84354	1.18118		0.573685	1.40668	1.17326		0.40964
Q869L7	Ubiquitin-like domain-containing protein OS=Dictyostelium discoideum OX=44689 GN=DDB0167344 PE=4 SV=1	37318.3	29614.9	28490.8	22144.1	27354.5	23561.4	27766.1	31138.1	25787.2	29704.3	35262.4	24625.2		0.00037265	0.000365744	0.00026553	0.000234297	0.000359787	0.000439811	0.000487122	0.000345897	0.000379427	0.000319036	0.000384507	0.000304462		0.00037265	0.000359787	0.000379427	0.000365744	0.000439811	0.000319036	0.00026553	0.000487122	0.000384507	0.000234297	0.000345897	0.000304462		0.981467	1.22242	0.840837		0.712545	1.35392	1.01339		0.628731
B0G109	Patatin family protein OS=Dictyostelium discoideum OX=44689 GN=DDB_G0274499 PE=4 SV=1	88273.5	77624.8	91237.5	80537.4	53680.3	40021	50779.7	49959.4	61609	97585.9	89950.7	84012.3		0.000881475	0.000958665	0.00085032	0.000852128	0.000706044	0.000747056	0.000890866	0.000554972	0.000906501	0.00104811	0.000980838	0.00103872		0.000881475	0.000706044	0.000906501	0.000958665	0.000747056	0.00104811	0.00085032	0.000890866	0.000980838	0.000852128	0.000554972	0.00103872		1.08757	1.05809	1.15622		0.964655	1.26177	1.082		0.966707
Q54YC9	Uncharacterized protein OS=Dictyostelium discoideum OX=44689 GN=DDB0205357 PE=4 SV=1	13300.4	11762.9	9894.8	10779.2	9751.31	7740.43	5705.33	6478.31	9674	11438.4	6850.73	5900.19		0.000132814	0.000145272	9.2218e-05	0.000114049	0.000128257	0.000144488	0.000100093	7.19641e-05	0.000142341	0.000122853	7.47015e-05	7.29492e-05		0.000132814	0.000128257	0.000142341	0.000145272	0.000144488	0.000122853	9.2218e-05	0.000100093	7.47015e-05	0.000114049	7.19641e-05	7.29492e-05		1.0938	1.12655	0.863091		0.694339	0.780411	0.524807		0.858715
Q54FB4	Alpha/beta hydrolase fold-3 domain-containing protein OS=Dictyostelium discoideum OX=44689 GN=DDB0189182 PE=4 SV=1	142288	130900	154152	139431	125348	110038	127698	125414	101521	138265	124358	128940		0.00142085	0.00161661	0.00143668	0.00147525	0.00164868	0.00205403	0.0022403	0.00139315	0.00149376	0.00148502	0.00135602	0.0015942		0.00142085	0.00164868	0.00149376	0.00161661	0.00205403	0.00148502	0.00143668	0.0022403	0.00135602	0.00147525	0.00139315	0.0015942		1.13778	1.24587	0.994144		1.01114	1.35885	0.907785		1.03829
Q54YE9	RanBD1 domain-containing protein OS=Dictyostelium discoideum OX=44689 GN=DDB0205337 PE=4 SV=1	68451	55453.7	74506.3	66933.5	60530.3	42859.2	50655	55186.9	46095.7	68022.5	61761.5	61599.8		0.000683533	0.000684852	0.000694387	0.000708192	0.00079614	0.000800036	0.000888679	0.000613042	0.000678242	0.000730588	0.000673458	0.000761612		0.000683533	0.00079614	0.000678242	0.000684852	0.000800036	0.000730588	0.000694387	0.000888679	0.000673458	0.000708192	0.000613042	0.000761612		1.00193	1.00489	1.07718		1.01588	1.11624	0.992947		1.03608
Q54VI7	Uncharacterized protein OS=Dictyostelium discoideum OX=44689 GN=DDB0206508 PE=4 SV=1	50003.1	39029.3	49393.1	47813.9	46569.2	34530.6	37452.8	50258	31886.4	40285.7	36296	40520.7		0.000499317	0.000482011	0.000460336	0.000505897	0.000612513	0.00064457	0.000657062	0.000558289	0.00046917	0.000432684	0.000395778	0.000500992		0.000499317	0.000612513	0.00046917	0.000482011	0.00064457	0.000432684	0.000460336	0.000657062	0.000395778	0.000505897	0.000558289	0.000500992		0.965341	1.05234	0.922234		0.921931	1.07273	0.84357		1.01318
F0Z9U7	Calponin-homology (CH) domain-containing protein OS=Dictyostelium purpureum OX=5786 GN=DICPUDRAFT_52744 PE=4 SV=1	200453	189957	222271	202036	173092	127513	142757	172254	142874	189963	178960	172909		0.00200167	0.00234596	0.00207153	0.00213765	0.00227664	0.00238023	0.0025045	0.00191348	0.00210221	0.00204027	0.00195141	0.00213782		0.00200167	0.00227664	0.00210221	0.00234596	0.00238023	0.00204027	0.00207153	0.0025045	0.00195141	0.00213765	0.00191348	0.00213782		1.172	1.0455	0.970537		1.0349	1.10009	0.928266		1.06793
Q54KJ2	Clu domain-containing protein OS=Dictyostelium discoideum OX=44689 GN=DDB0187414 PE=4 SV=1	43001.3	21361.1	21508.9	14849	23680.2	13143.2	11345.5	10917.5	19412.3	19210.2	12829	11384.9		0.000429399	0.00026381	0.00020046	0.000157111	0.00031146	0.000245339	0.000199042	0.000121277	0.000285628	0.000206325	0.00013989	0.000140761		0.000429399	0.00031146	0.000285628	0.00026381	0.000245339	0.000206325	0.00020046	0.000199042	0.00013989	0.000157111	0.000121277	0.000140761		0.614369	0.787705	0.722355		0.466838	0.639062	0.489763		0.365885
Q54E19	PARP-type domain-containing protein OS=Dictyostelium discoideum OX=44689 GN=DDB0184103 PE=4 SV=1	50193	42078.1	56585.8	48170.4	41306.7	28176.7	33150.8	39909.7	28847.6	46516	40089.2	40758.3		0.000501213	0.000519664	0.000527371	0.000509669	0.000543296	0.000525963	0.00058159	0.000443335	0.000424457	0.000499599	0.000437139	0.00050393		0.000501213	0.000543296	0.000424457	0.000519664	0.000525963	0.000499599	0.000527371	0.00058159	0.000437139	0.000509669	0.000443335	0.00050393		1.03681	0.968095	1.17703		1.05219	1.07048	1.02988		1.01687
Q75JL4	CCR4-Not complex component, Not1 OS=Dictyostelium discoideum OX=44689 GN=DG1040 PE=4 SV=1	19143.8	20964.5	26157.3	21175.6	18751.1	12816.6	14086.6	23916.4	16424.3	19844	20885.9	17188.8		0.000191165	0.000258911	0.000243782	0.00022405	0.000246628	0.000239242	0.000247132	0.000265675	0.000241663	0.000213133	0.000227743	0.000212521		0.000191165	0.000246628	0.000241663	0.000258911	0.000239242	0.000213133	0.000243782	0.000247132	0.000227743	0.00022405	0.000265675	0.000212521		1.35439	0.970053	0.88194		1.27524	1.00204	0.942397		1.17202
Q54J27	UBC core domain-containing protein OS=Dictyostelium discoideum OX=44689 GN=DDB0187898 PE=4 SV=1	19796.5	21830.2	25078.2	20978.4	19675	14703	17369	20825.4	16289.7	20391.9	16802.7	17582.9		0.000197682	0.000269602	0.000233725	0.000221962	0.00025878	0.000274456	0.000304717	0.000231338	0.000239683	0.000219017	0.000183219	0.000217393		0.000197682	0.00025878	0.000239683	0.000269602	0.000274456	0.000219017	0.000233725	0.000304717	0.000183219	0.000221962	0.000231338	0.000217393		1.36381	1.06057	0.913779		1.18233	1.17751	0.764425		1.12282
Q54CB1	Uncharacterized protein OS=Dictyostelium discoideum OX=44689 GN=DDB_G0293078 PE=4 SV=1	155334	144825	177747	156647	126357	101210	114300	144873	116297	172939	152335	162899		0.00155112	0.00178858	0.00165657	0.00165741	0.00166195	0.00188924	0.00200525	0.00160932	0.00171117	0.00185744	0.00166108	0.00201406		0.00155112	0.00166195	0.00171117	0.00178858	0.00188924	0.00185744	0.00165657	0.00200525	0.00166108	0.00165741	0.00160932	0.00201406		1.15309	1.13677	1.08548		1.06798	1.20657	0.970731		1.06852
Q54P34	Uncharacterized protein OS=Dictyostelium discoideum OX=44689 GN=DDB0186212 PE=3 SV=1	127284	130837	159988	151915	113070	84010.6	106625	151839	105583	147248	158983	139979		0.00127102	0.00161584	0.00149106	0.00160734	0.00148718	0.00156819	0.00187061	0.00168669	0.00155353	0.0015815	0.00173358	0.00173069		0.00127102	0.00148718	0.00155353	0.00161584	0.00156819	0.0015815	0.00149106	0.00187061	0.00173358	0.00160734	0.00168669	0.00173069		1.27129	1.05447	1.01801		1.17312	1.25782	1.1159		1.26461
Q8T2Q3	Small-subunit processome Utp12 domain-containing protein OS=Dictyostelium discoideum OX=44689 GN=DDB0167502 PE=4 SV=1	5911.69	3571.81	2834.68	3804.74	5715.42	2579.53	2257.14	2474.84	5148.01	5141.46	3329.14	2478.59		5.90325e-05	4.41118e-05	2.64188e-05	4.02562e-05	7.51735e-05	4.8151e-05	3.95987e-05	2.74917e-05	7.57466e-05	5.52212e-05	3.63015e-05	3.0645e-05		5.90325e-05	7.51735e-05	7.57466e-05	4.41118e-05	4.8151e-05	5.52212e-05	2.64188e-05	3.95987e-05	3.63015e-05	4.02562e-05	2.74917e-05	3.0645e-05		0.747246	0.640532	0.729026		0.447529	0.526764	0.479249		0.681932
F1A4B8	Uncharacterized protein OS=Dictyostelium purpureum OX=5786 GN=DICPUDRAFT_51572 PE=3 SV=1	44097.9	51528.1	58175.5	51003	55542.3	37806.5	47568.1	53710.4	46559.4	64971	53618.9	50406.4		0.000440349	0.000636371	0.000542187	0.000539639	0.000730533	0.000705719	0.000834523	0.00059664	0.000685064	0.000697814	0.00058467	0.000623218		0.000440349	0.000730533	0.000685064	0.000636371	0.000705719	0.000697814	0.000542187	0.000834523	0.00058467	0.000539639	0.00059664	0.000623218		1.44515	0.966033	1.01861		1.23127	1.14235	0.853453		1.22548
F1A386	Aquaporin OS=Dictyostelium purpureum OX=5786 GN=DICPUDRAFT_58856 PE=3 SV=1	25437.4	28523.4	34246.9	30298.5	26063.9	19560.3	24206.5	26158.2	24859	32780.4	25757.4	28396.4		0.000254011	0.000352263	0.000319176	0.000320574	0.000342811	0.000365124	0.000424673	0.000290577	0.00036577	0.000352074	0.000280863	0.000351089		0.000254011	0.000342811	0.00036577	0.000352263	0.000365124	0.000352074	0.000319176	0.000424673	0.000280863	0.000320574	0.000290577	0.000351089		1.3868	1.06509	0.962556		1.25654	1.23879	0.767869		1.26205
Q555H5	N-acetyltransferase domain-containing protein OS=Dictyostelium discoideum OX=44689 GN=DDB0217527 PE=4 SV=1	209127	187285	210931	165615	156366	113455	123062	160961	134715	181245	174941	143204		0.00208829	0.00231296	0.00196584	0.00175229	0.00205665	0.00211782	0.00215897	0.00178803	0.00198216	0.00194664	0.00190759	0.00177055		0.00208829	0.00205665	0.00198216	0.00231296	0.00211782	0.00194664	0.00196584	0.00215897	0.00190759	0.00175229	0.00178803	0.00177055		1.10759	1.02975	0.982081		0.941366	1.04975	0.962379		0.839106
Q54FR1	DeliriumA OS=Dictyostelium discoideum OX=44689 GN=dlrA PE=4 SV=1	23052.9	21685.4	24601.5	20048.8	18977.1	14485.4	12847.6	15057	15222.4	21313.8	16918.3	15540		0.0002302	0.000267814	0.000229282	0.000212127	0.000249601	0.000270394	0.000225394	0.000167261	0.000223979	0.000228919	0.000184479	0.000192134		0.0002302	0.000249601	0.000223979	0.000267814	0.000270394	0.000228919	0.000229282	0.000225394	0.000184479	0.000212127	0.000167261	0.000192134		1.1634	1.0833	1.02205		0.996013	0.903017	0.823645		0.921494
Q54VP0	C2 domain-containing protein OS=Dictyostelium discoideum OX=44689 GN=DDB0206452 PE=4 SV=1	15813.2	14873.3	14760.2	12813.8	11586	12190.2	12568.1	11019.9	8447.96	12194.1	11693.7	10750.4		0.000157906	0.000183685	0.000137563	0.000135577	0.000152388	0.00022755	0.000220492	0.000122414	0.000124301	0.000130969	0.00012751	0.000132917		0.000157906	0.000152388	0.000124301	0.000183685	0.00022755	0.000130969	0.000137563	0.000220492	0.00012751	0.000135577	0.000122414	0.000132917		1.16325	1.49323	1.05364		0.871171	1.44691	1.02582		0.858593
F0ZAX7	Kinesin motor domain-containing protein OS=Dictyostelium purpureum OX=5786 GN=DICPUDRAFT_93725 PE=3 SV=1	21810.5	20867.8	16581.1	13939.3	18318.5	21245.6	17917.4	16391.7	25110.4	26428.2	23517.1	19891.2		0.000217794	0.000257717	0.000154533	0.000147485	0.000240939	0.000396583	0.000314338	0.000182086	0.000369469	0.000283849	0.000256434	0.000245932		0.000217794	0.000240939	0.000369469	0.000257717	0.000396583	0.000283849	0.000154533	0.000314338	0.000256434	0.000147485	0.000182086	0.000245932		1.18331	1.64599	0.768262		0.709537	1.30464	0.694062		0.677176
Q54GQ3	Methyltransferase type 11 domain-containing protein OS=Dictyostelium discoideum OX=44689 GN=DDB0188677 PE=4 SV=1	17854.1	8247.94	10885.3	10830.6	15240.3	6018.31	8109.47	7612.46	7111.81	8741.19	7014.15	8944.5		0.000178286	0.000101862	0.00010145	0.000114594	0.000200452	0.000112341	0.00014227	8.45627e-05	0.000104642	9.38838e-05	7.64834e-05	0.000110589		0.000178286	0.000200452	0.000104642	0.000101862	0.000112341	9.38838e-05	0.00010145	0.00014227	7.64834e-05	0.000114594	8.45627e-05	0.000110589		0.571338	0.560439	0.897194		0.569027	0.709747	0.730909		0.642751
Q54X23	Mei2-like C-terminal RNA recognition motif domain-containing protein OS=Dictyostelium discoideum OX=44689 GN=DDB0205680 PE=4 SV=1	16725.1	12030.4	15264.5	14028.6	14029.2	10828.1	10802	12635.4	12821.1	13424.4	13463.9	13897.6		0.000167013	0.000148575	0.000142263	0.00014843	0.000184523	0.000202125	0.000189508	0.00014036	0.000188647	0.000144183	0.000146813	0.000171828		0.000167013	0.000184523	0.000188647	0.000148575	0.000202125	0.000144183	0.000142263	0.000189508	0.000146813	0.00014843	0.00014036	0.000171828		0.889603	1.09539	0.764301		0.851809	1.02702	0.778241		0.888738
Q54PB0	Phosphatidylinositol-glycan biosynthesis class F protein OS=Dictyostelium discoideum OX=44689 GN=DDB0186130 PE=4 SV=1	48806.7	48943.9	63828.1	65181.6	44609.2	37342.3	47271.3	56165.1	68837.7	49827.8	49768.8	55501.2		0.00048737	0.000604456	0.000594868	0.000689656	0.000586734	0.000697054	0.000829316	0.000623909	0.00101286	0.00053517	0.000542688	0.000686209		0.00048737	0.000586734	0.00101286	0.000604456	0.000697054	0.00053517	0.000594868	0.000829316	0.000542688	0.000689656	0.000623909	0.000686209		1.24024	1.18802	0.528374		1.22057	1.41344	0.535796		1.41505
Q54I44	Uncharacterized protein OS=Dictyostelium discoideum OX=44689 GN=DDB0188214 PE=4 SV=1	54119.3	55933.6	60616.2	56449.5	51384.1	54794.5	51574.4	58939.3	88254.5	95605.7	85939.2	78985.7		0.000540421	0.000690778	0.000564934	0.000597265	0.000675841	0.00102283	0.000904809	0.000654725	0.00129856	0.00102684	0.000937095	0.000976569		0.000540421	0.000675841	0.00129856	0.000690778	0.00102283	0.00102684	0.000564934	0.000904809	0.000937095	0.000597265	0.000654725	0.000976569		1.27822	1.51341	0.790757		1.04536	1.33879	0.721644		1.10519
Q55FY1	Uncharacterized protein OS=Dictyostelium discoideum OX=44689 GN=DDB0202179 PE=4 SV=1	7271.59	4433.07	5730.7	4142.71	4723.79	3068.04	3078.03	4557.62	4353.22	3836.11	4844.72	5190.81		7.26122e-05	5.47483e-05	5.34093e-05	4.3832e-05	6.21308e-05	5.72699e-05	5.40003e-05	5.06282e-05	6.40523e-05	4.12013e-05	5.28277e-05	6.41785e-05		7.26122e-05	6.21308e-05	6.40523e-05	5.47483e-05	5.72699e-05	4.12013e-05	5.34093e-05	5.40003e-05	5.28277e-05	4.3832e-05	5.06282e-05	6.41785e-05		0.753983	0.921763	0.643244		0.735542	0.869138	0.824759		0.603646
Q54I70	Uncharacterized protein OS=Dictyostelium discoideum OX=44689 GN=DDB0219395 PE=4 SV=1	53185.1	35510.2	29420.5	19011	34277	23774.7	18424.8	17999.2	28076.2	33219.2	20623.9	16132.9		0.000531092	0.00043855	0.000274195	0.000201147	0.000450837	0.000443793	0.000323239	0.000199944	0.000413107	0.000356787	0.000224887	0.000199465		0.000531092	0.000450837	0.000413107	0.00043855	0.000443793	0.000356787	0.000274195	0.000323239	0.000224887	0.000201147	0.000199944	0.000199465		0.825752	0.984377	0.863667		0.516285	0.716976	0.544378		0.378742
Q54LZ3	J domain-containing protein OS=Dictyostelium discoideum OX=44689 GN=DDB0186910 PE=4 SV=1	28571.8	22735.1	23297.5	21500.9	22478.1	16578.1	18926.1	22929.1	18089.5	21548.4	19534.7	21611.6		0.00028531	0.000280778	0.000217129	0.000227491	0.000295649	0.000309458	0.000332036	0.000254707	0.000266165	0.000231438	0.00021301	0.000267203		0.00028531	0.000295649	0.000266165	0.000280778	0.000309458	0.000231438	0.000217129	0.000332036	0.00021301	0.000227491	0.000254707	0.000267203		0.984117	1.04671	0.86953		0.76103	1.12307	0.800294		0.797346
P90532	Cell division cycle protein 48 OS=Dictyostelium discoideum OX=44689 GN=cdcD PE=2 SV=2	33399.4	35317.4	42831.1	41498.7	36408	27136.7	27979.2	41042.1	27754.9	35652.7	34724.2	35192.3		0.000333517	0.000436169	0.00039918	0.000439078	0.000478866	0.00050655	0.000490861	0.000455915	0.000408379	0.000382924	0.000378639	0.000435113		0.000333517	0.000478866	0.000408379	0.000436169	0.00050655	0.000382924	0.00039918	0.000490861	0.000378639	0.000439078	0.000455915	0.000435113		1.30779	1.05781	0.937668		1.19688	1.02505	0.927175		1.31651
Q54NB2	t-SNARE coiled-coil homology domain-containing protein OS=Dictyostelium discoideum OX=44689 GN=DDB0186473 PE=4 SV=1	101922	103429	123281	99160.2	100850	75084.9	87432.5	100397	67597.6	100012	91216.1	85292.7		0.00101777	0.00127734	0.00114896	0.00104917	0.00132645	0.00140158	0.00153389	0.00111525	0.000994616	0.00107417	0.000994635	0.00105455		0.00101777	0.00132645	0.000994616	0.00127734	0.00140158	0.00107417	0.00114896	0.00153389	0.000994635	0.00104917	0.00111525	0.00105455		1.25505	1.05664	1.07998		1.12891	1.15639	1.00002		1.03085
Q54EV5	Ribosomal RNA-processing protein 4 OS=Dictyostelium discoideum OX=44689 GN=DDB0183814 PE=3 SV=1	79969.2	77914.7	93015	86139	75349.9	53479.9	65076.1	71303.2	57742.8	85709.2	75424.8	83877.9		0.000798551	0.000962244	0.000866886	0.000911396	0.000991058	0.000998288	0.00114168	0.000792069	0.000849615	0.00092055	0.000822444	0.00103706		0.000798551	0.000991058	0.000849615	0.000962244	0.000998288	0.00092055	0.000866886	0.00114168	0.000822444	0.000911396	0.000792069	0.00103706		1.20499	1.0073	1.08349		1.08557	1.15198	0.96802		1.14131
Q54YP3	Clu domain-containing protein OS=Dictyostelium discoideum OX=44689 GN=DDB0204455 PE=4 SV=1	38723	23266	26199.1	22711.7	33002.4	15958.9	16165.1	21325.9	25751.4	24038.2	24598.7	19398.8		0.000386677	0.000287335	0.000244171	0.000240302	0.000434073	0.000297898	0.000283597	0.000236898	0.0003789	0.000258179	0.000268229	0.000239844		0.000386677	0.000434073	0.0003789	0.000287335	0.000297898	0.000258179	0.000244171	0.000283597	0.000268229	0.000240302	0.000236898	0.000239844		0.743087	0.686286	0.681391		0.631461	0.65334	0.707914		0.621455
Q54FU1	Winged helix DNA-binding domain-containing protein OS=Dictyostelium discoideum OX=44689 GN=DDB0220515 PE=4 SV=1	21945.2	19440.4	21929.9	20756.6	16867.1	14790.4	14101	17465.7	14680.2	22815.2	17328.5	17364.9		0.000219139	0.000240088	0.000204383	0.000219616	0.000221848	0.000276088	0.000247384	0.000194018	0.000216001	0.000245044	0.000188953	0.000214698		0.000219139	0.000221848	0.000216001	0.000240088	0.000276088	0.000245044	0.000204383	0.000247384	0.000188953	0.000219616	0.000194018	0.000214698		1.0956	1.24449	1.13446		0.932665	1.1151	0.874781		1.00218
Q557C8	Uncharacterized protein OS=Dictyostelium discoideum OX=44689 GN=DDB0217138 PE=4 SV=1	41804.8	23766.8	26361.8	20531.1	27588	19043.3	15227.8	22274.8	27549.3	28763.5	26619.6	20550.6		0.000417451	0.000293519	0.000245688	0.00021723	0.000362858	0.000355474	0.000267154	0.000247439	0.000405354	0.000308932	0.000290265	0.000254085		0.000417451	0.000362858	0.000405354	0.000293519	0.000355474	0.000308932	0.000245688	0.000267154	0.000290265	0.00021723	0.000247439	0.000254085		0.703122	0.97965	0.762127		0.588543	0.736247	0.716077		0.520373
F0ZY14	Uncharacterized protein OS=Dictyostelium purpureum OX=5786 GN=DICPUDRAFT_95570 PE=3 SV=1	446683	372631	470403	373254	305461	266580	286314	366274	245529	346589	389409	355134		0.00446045	0.00460199	0.00438409	0.00394923	0.00401766	0.00497615	0.00502302	0.00406875	0.00361265	0.0037225	0.00424618	0.00439083		0.00446045	0.00401766	0.00361265	0.00460199	0.00497615	0.0037225	0.00438409	0.00502302	0.00424618	0.00394923	0.00406875	0.00439083		1.03173	1.23857	1.03041		0.982879	1.25024	1.17536		0.885387
F0ZE14	Glyceraldehyde-3-phosphate dehydrogenase OS=Dictyostelium purpureum OX=5786 GN=DICPUDRAFT_91547 PE=3 SV=1	69937.6	66577.5	76231.8	69530	53946.4	45538.5	55073.4	64981.3	49779.6	70943.2	62406.2	64506.5		0.000698378	0.00082223	0.000710469	0.000735665	0.000709543	0.00085005	0.000966195	0.000721842	0.000732446	0.000761957	0.000680488	0.000797549		0.000698378	0.000709543	0.000732446	0.00082223	0.00085005	0.000761957	0.000710469	0.000966195	0.000680488	0.000735665	0.000721842	0.000797549		1.17734	1.19803	1.04029		1.01731	1.36171	0.929062		1.05339
Q54CR1	Uncharacterized protein OS=Dictyostelium discoideum OX=44689 GN=DDB0184540 PE=4 SV=1	24777	25199	26435.6	23165.2	23835	22196.2	22395.1	22329.1	21128.5	27698.1	22231.7	21429.3		0.000247416	0.000311208	0.000246376	0.000245101	0.000313495	0.000414328	0.000392894	0.000248042	0.00031088	0.000297489	0.000242418	0.000264949		0.000247416	0.000313495	0.00031088	0.000311208	0.000414328	0.000297489	0.000246376	0.000392894	0.000242418	0.000245101	0.000248042	0.000264949		1.25783	1.32164	0.956923		0.995794	1.25327	0.779779		0.99064
Q54YK2	Carmil OS=Dictyostelium discoideum OX=44689 GN=DDB0218071 PE=4 SV=1	83148.6	61887.1	61652.7	37200.2	92397	81553.5	75130.9	59661.2	108339	94530.6	82345.8	60570.8		0.000830299	0.000764304	0.000574594	0.000393597	0.00121527	0.00152233	0.00131808	0.000662744	0.00159408	0.00101529	0.000897912	0.00074889		0.000830299	0.00121527	0.00159408	0.000764304	0.00152233	0.00101529	0.000574594	0.00131808	0.000897912	0.000393597	0.000662744	0.00074889		0.920516	1.25266	0.636916		0.692032	1.08459	0.563279		0.474043
Q54HB8	Uncharacterized protein OS=Dictyostelium discoideum OX=44689 GN=DDB0219460 PE=4 SV=1	0	964.603	919.321	0	787.99	663.52	0	0	0	0	0	0		0	1.19128e-05	8.56793e-06	0	1.03642e-05	1.23857e-05	0	0	0	0	0	0		0	1.03642e-05	0	1.19128e-05	1.23857e-05	0	8.56793e-06	0	0	0	0	0		#DIV/0!	1.19504	#DIV/0!		#DIV/0!	0	#DIV/0!		#DIV/0!
Q54FG3	WD_REPEATS_REGION domain-containing protein OS=Dictyostelium discoideum OX=44689 GN=DDB0189129 PE=4 SV=1	10259.4	10413	10284.8	11351.3	9770.99	5893.56	8207.31	10971.1	6171.44	11496.1	9175.71	11257.5		0.000102448	0.000128601	9.58528e-05	0.000120102	0.000128515	0.000110013	0.000143987	0.000121872	9.08052e-05	0.000123473	0.000100053	0.000139186		0.000102448	0.000128515	9.08052e-05	0.000128601	0.000110013	0.000123473	9.58528e-05	0.000143987	0.000100053	0.000120102	0.000121872	0.000139186		1.25528	0.856028	1.35975		0.935627	1.12039	1.10185		1.17233
Q54MC2	BTB domain-containing protein OS=Dictyostelium discoideum OX=44689 GN=DDB0186788 PE=4 SV=1	30338.7	24730.2	26904.1	21841.8	23242	18856.7	15306.3	19460.5	19859.9	26983.2	21120.8	22232.9		0.000302954	0.000305417	0.000250742	0.000231098	0.000305695	0.000351991	0.00026853	0.000216177	0.000292214	0.00028981	0.000230305	0.000274884		0.000302954	0.000305695	0.000292214	0.000305417	0.000351991	0.00028981	0.000250742	0.00026853	0.000230305	0.000231098	0.000216177	0.000274884		1.00813	1.15144	0.991775		0.827659	0.878422	0.788138		0.762816
Q54G40	Leucine-rich repeat-containing protein OS=Dictyostelium discoideum OX=44689 GN=DDB0188882 PE=4 SV=1	133968	126615	163765	152201	121392	103840	109480	142503	108081	165682	166370	150720		0.00133777	0.00156369	0.00152626	0.00161037	0.00159664	0.00193833	0.00192069	0.00158299	0.00159027	0.00177948	0.00181413	0.00186348		0.00133777	0.00159664	0.00159027	0.00156369	0.00193833	0.00177948	0.00152626	0.00192069	0.00181413	0.00161037	0.00158299	0.00186348		1.16888	1.21401	1.11898		1.1409	1.20296	1.14076		1.20378
Q54K07	Seipin OS=Dictyostelium discoideum OX=44689 GN=DDB0187576 PE=4 SV=1	50298.1	47212.5	66904.6	55959	46582.7	36891.7	35724.5	65748.5	45496.4	53805.8	60175.1	50016.7		0.000502264	0.000583073	0.000623541	0.000592076	0.000612691	0.000688642	0.000626741	0.000730365	0.000669424	0.000577895	0.00065616	0.000618401		0.000502264	0.000612691	0.000669424	0.000583073	0.000688642	0.000577895	0.000623541	0.000626741	0.00065616	0.000592076	0.000730365	0.000618401		1.16089	1.12396	0.863272		1.24146	1.02293	0.980185		1.17881
Q54CU6	Ribosomal RNA-processing protein 43 OS=Dictyostelium discoideum OX=44689 GN=DDB0184528 PE=4 SV=1	57387.1	55713	65616.3	56364.1	46507.1	37062.4	37951.5	43967.8	31565.8	52826.2	46364.6	48026.7		0.000573052	0.000688054	0.000611534	0.000596362	0.000611695	0.000691829	0.000665812	0.000488414	0.000464453	0.000567374	0.000505567	0.000593795		0.000573052	0.000611695	0.000464453	0.000688054	0.000691829	0.000567374	0.000611534	0.000665812	0.000505567	0.000596362	0.000488414	0.000593795		1.20068	1.131	1.2216		1.06715	1.08847	1.08852		1.04068
Q54GS3	Cation-transporting P-type ATPase C-terminal domain-containing protein OS=Dictyostelium discoideum OX=44689 GN=DDB0219507 PE=4 SV=1	30244	27035.1	40175.6	30386.4	25560.9	22112.7	22014.6	25605.7	18273.2	28778.9	26646.7	27482.4		0.000302008	0.000333882	0.000374431	0.000321504	0.000336196	0.000412768	0.000386219	0.00028444	0.000268867	0.000309097	0.00029056	0.000339789		0.000302008	0.000336196	0.000268867	0.000333882	0.000412768	0.000309097	0.000374431	0.000386219	0.00029056	0.000321504	0.00028444	0.000339789		1.10554	1.22776	1.14963		1.2398	1.14879	1.08068		1.06456
Q54WA6	Uncharacterized protein (Fragment) OS=Dictyostelium discoideum OX=44689 GN=DDB0220596 PE=4 SV=1	45630.2	22887.3	16935.2	12270.5	39077.4	20275.1	15673.2	15741.8	22391.3	18742.4	13330	14237.5		0.000455651	0.000282657	0.000157834	0.000129828	0.000513974	0.000378467	0.000274967	0.000174867	0.00032946	0.0002013	0.000145353	0.000176031		0.000455651	0.000513974	0.00032946	0.000282657	0.000378467	0.0002013	0.000157834	0.000274967	0.000145353	0.000129828	0.000174867	0.000176031		0.620337	0.736354	0.611		0.346392	0.534983	0.441185		0.284929
Q54LT3	PWI domain-containing protein OS=Dictyostelium discoideum OX=44689 GN=srrm1 PE=4 SV=2	88415.3	92639.9	115424	115074	70260.9	77490	74655.6	101317	64050.3	100986	106114	106532		0.000882891	0.0011441	0.00107573	0.00121755	0.000924123	0.00144647	0.00130974	0.00112547	0.000942421	0.00108463	0.00115709	0.00131714		0.000882891	0.000924123	0.000942421	0.0011441	0.00144647	0.00108463	0.00107573	0.00130974	0.00115709	0.00121755	0.00112547	0.00131714		1.29586	1.56524	1.1509		1.21842	1.41728	1.22778		1.37905
Q54C87	Conserved oligomeric Golgi complex subunit 4 OS=Dictyostelium discoideum OX=44689 GN=DDB0191785 PE=3 SV=1	62493.8	63382.4	67021.5	61548.1	53574.4	43634.7	47698.7	51487.9	42667.1	64738.7	60518.1	56346.2		0.000624046	0.000782771	0.00062463	0.000651211	0.00070465	0.000814513	0.000836813	0.000571952	0.000627795	0.000695318	0.000659899	0.000696658		0.000624046	0.00070465	0.000627795	0.000782771	0.000814513	0.000695318	0.00062463	0.000836813	0.000659899	0.000651211	0.000571952	0.000696658		1.25435	1.15591	1.10756		1.00093	1.18756	1.05114		1.04353
Q54MY7	DNAJ heat shock N-terminal domain-containing protein OS=Dictyostelium discoideum OX=44689 GN=DDB_G0285765 PE=4 SV=2	6615.59	8399.63	7704.08	6291.88	6543	6193.92	6141.24	5605.53	5823.92	5539.39	7404.67	5890		6.60615e-05	0.000103735	7.18008e-05	6.65714e-05	8.60584e-05	0.00011562	0.00010774	6.22688e-05	8.56919e-05	5.94952e-05	8.07417e-05	7.28232e-05		6.60615e-05	8.60584e-05	8.56919e-05	0.000103735	0.00011562	5.94952e-05	7.18008e-05	0.00010774	8.07417e-05	6.65714e-05	6.22688e-05	7.28232e-05		1.57028	1.3435	0.694292		1.08688	1.25194	0.942233		1.00772
Q54E97	RWP-RK domain-containing protein OS=Dictyostelium discoideum OX=44689 GN=DDB0184018 PE=4 SV=1	24733.1	30230.9	38663.8	51608.4	25430.6	28672.8	36063.8	51947.6	17026	23680	29178.6	30522		0.000246978	0.000373352	0.000360341	0.000546044	0.000334482	0.000535224	0.000632694	0.000577058	0.000250516	0.000254332	0.000318168	0.00037737		0.000246978	0.000334482	0.000250516	0.000373352	0.000535224	0.000254332	0.000360341	0.000632694	0.000318168	0.000546044	0.000577058	0.00037737		1.51168	1.60016	1.01523		1.459	1.89156	1.27005		2.2109
Q55BM9	RRM domain-containing protein OS=Dictyostelium discoideum OX=44689 GN=DDB0191059 PE=4 SV=1	8023.85	18026.8	69521.7	101940	14294.8	27062.8	53752.5	82814.9	11527	26520.9	75773.7	83825.4		8.0124e-05	0.000222631	0.000647931	0.00107858	0.000188016	0.00050517	0.00094302	0.000919947	0.000169605	0.000284845	0.000826249	0.00103641		8.0124e-05	0.000188016	0.000169605	0.000222631	0.00050517	0.000284845	0.000647931	0.00094302	0.000826249	0.00107858	0.000919947	0.00103641		2.77858	2.68685	1.67946		8.08661	5.01564	4.8716		13.4614
Q54CI4	Uncharacterized protein OS=Dictyostelium discoideum OX=44689 GN=DDB0215535 PE=3 SV=1	33767.4	32989.5	38954.9	35402.2	28012.2	22134.2	21364.6	34395.2	23622.7	31627.9	28042	28789.3		0.000337192	0.000407419	0.000363054	0.000374574	0.000368437	0.00041317	0.000374815	0.000382078	0.000347579	0.000339696	0.000305775	0.000355947		0.000337192	0.000368437	0.000347579	0.000407419	0.00041317	0.000339696	0.000363054	0.000374815	0.000305775	0.000374574	0.000382078	0.000355947		1.20827	1.12141	0.977322		1.0767	1.01731	0.879729		1.11086
C7G004	Heat shock protein DnaJ family protein OS=Dictyostelium discoideum OX=44689 GN=DDB_G0304475 PE=4 SV=1	63192.6	59449.7	78472.6	68350.1	54040.2	43432.8	44396.4	56384.6	52703.6	71688.1	64854.9	56774.6		0.000631024	0.000734203	0.000731353	0.00072318	0.000710777	0.000810743	0.000778879	0.000626347	0.000775468	0.000769958	0.000707188	0.000701954		0.000631024	0.000710777	0.000775468	0.000734203	0.000810743	0.000769958	0.000731353	0.000778879	0.000707188	0.00072318	0.000626347	0.000701954		1.16351	1.14064	0.992894		1.15899	1.09581	0.91195		1.14604
Q54WL8	ENTH domain-containing protein OS=Dictyostelium discoideum OX=44689 GN=pcf11 PE=4 SV=2	22386.7	22181	28389.8	27166.3	18164.9	15320.1	18611.7	25293.2	13175.7	22075.8	20105.5	22204.1		0.000223547	0.000273934	0.000264589	0.000287434	0.000238918	0.000285975	0.000326519	0.000280969	0.000193865	0.000237102	0.000219233	0.000274528		0.000223547	0.000238918	0.000193865	0.000273934	0.000285975	0.000237102	0.000264589	0.000326519	0.000219233	0.000287434	0.000280969	0.000274528		1.2254	1.19696	1.22303		1.18359	1.36666	1.13086		1.28578
Q55CB2	ADF-H domain-containing protein OS=Dictyostelium discoideum OX=44689 GN=DDB0190831 PE=4 SV=1	9396.09	9939.06	12747.1	12438.7	10194.6	8943.88	7282.14	8975.62	6814.08	13219	10447.6	10169.3		9.38268e-05	0.000122747	0.000118801	0.000131608	0.000134087	0.000166952	0.000127756	9.97054e-05	0.000100261	0.000141977	0.000113922	0.000125732		9.38268e-05	0.000134087	0.000100261	0.000122747	0.000166952	0.000141977	0.000118801	0.000127756	0.000113922	0.000131608	9.97054e-05	0.000125732		1.30823	1.2451	1.41608		1.26617	0.952786	1.13626		1.40267
Q869X0	Anaphase-promoting complex subunit 4 WD40 domain-containing protein OS=Dictyostelium discoideum OX=44689 GN=DDB0167442 PE=4 SV=1	46429.2	38825.6	49450	45492	39197.1	32251.7	32322.1	44032	35275.7	51781.7	47427.8	46120.3		0.00046363	0.000479496	0.000460866	0.00048133	0.000515549	0.00060203	0.000567052	0.000489127	0.000519039	0.000556156	0.000517161	0.000570225		0.00046363	0.000515549	0.000519039	0.000479496	0.00060203	0.000556156	0.000460866	0.000567052	0.000517161	0.00048133	0.000489127	0.000570225		1.03422	1.16775	1.07151		0.99404	1.0999	0.996381		1.03818
Q54JL9	UDENN domain-containing protein OS=Dictyostelium discoideum OX=44689 GN=DDB0187710 PE=4 SV=1	4911.06	4179.61	5204.66	5690.29	4263.57	2457.28	2769.63	5309.32	4482.69	6709.22	6771.29	6033.52		4.90405e-05	5.1618e-05	4.85066e-05	6.02062e-05	5.60776e-05	4.58691e-05	4.85897e-05	5.89784e-05	6.59573e-05	7.20596e-05	7.38353e-05	7.45976e-05		4.90405e-05	5.60776e-05	6.59573e-05	5.1618e-05	4.58691e-05	7.20596e-05	4.85066e-05	4.85897e-05	7.38353e-05	6.02062e-05	5.89784e-05	7.45976e-05		1.05256	0.817957	1.09252		0.989114	0.866472	1.11944		1.22768
Q55FH5	Uncharacterized protein OS=Dictyostelium discoideum OX=44689 GN=DDB0189783 PE=4 SV=1	41280	39232.6	45880.5	41212.1	37222.2	23064.3	27700.8	38633.4	29719.1	41963.2	36278.2	36075.5		0.000412211	0.000484522	0.0004276	0.000436046	0.000489574	0.000430532	0.000485975	0.000429157	0.00043728	0.000450701	0.000395583	0.000446033		0.000412211	0.000489574	0.00043728	0.000484522	0.000430532	0.000450701	0.0004276	0.000485975	0.000395583	0.000436046	0.000429157	0.000446033		1.17542	0.879401	1.03069		1.03733	0.992649	0.904646		1.05782
Q553Q6	VPS9 domain-containing protein OS=Dictyostelium discoideum OX=44689 GN=DDB0217649 PE=4 SV=1	15409.1	18875.1	26013.9	21937.9	13597.3	11352.4	13939.6	19686.8	12957	23001.1	17514.2	18398.1		0.000153871	0.000233107	0.000242446	0.000232114	0.000178841	0.000211911	0.000244552	0.00021869	0.000190646	0.00024704	0.000190978	0.000227472		0.000153871	0.000178841	0.000190646	0.000233107	0.000211911	0.00024704	0.000242446	0.000244552	0.000190978	0.000232114	0.00021869	0.000227472		1.51495	1.18491	1.29581		1.57564	1.36743	1.00174		1.5085
F0ZE95	NAD+ dependent glutamate dehydrogenase OS=Dictyostelium purpureum OX=5786 GN=DICPUDRAFT_94010 PE=3 SV=1	33664.9	16189.2	25568.1	33638.3	22393.5	13399.4	17981.9	26465.8	18753.5	20636.4	22361	30822.6		0.000336169	0.000199937	0.000238291	0.000355912	0.000294535	0.000250121	0.00031547	0.000293994	0.000275934	0.000221642	0.000243828	0.000381086		0.000336169	0.000294535	0.000275934	0.000199937	0.000250121	0.000221642	0.000238291	0.00031547	0.000243828	0.000355912	0.000293994	0.000381086		0.594751	0.849204	0.803244		0.708843	1.07108	0.883644		1.05873
C7G032	RabGAP/TBC domain-containing protein OS=Dictyostelium discoideum OX=44689 GN=DDB_G0295717 PE=4 SV=1	10686.6	8111.37	12309.4	9608.97	7310.77	5742.18	6847.65	8820.35	6270.87	8295.4	9551.53	9016.58		0.000106713	0.000100175	0.000114722	0.000101668	9.61567e-05	0.000107187	0.000120133	9.79806e-05	9.22682e-05	8.90958e-05	0.000104151	0.00011148		0.000106713	9.61567e-05	9.22682e-05	0.000100175	0.000107187	8.90958e-05	0.000114722	0.000120133	0.000104151	0.000101668	9.79806e-05	0.00011148		0.938732	1.11471	0.965618		1.07505	1.24935	1.12879		0.95272
Q54CM8	Uncharacterized protein OS=Dictyostelium discoideum OX=44689 GN=DDB0191648 PE=4 SV=1	22222.1	22512.7	18458.3	20646	17263	15148.6	15161.8	16749.1	13107.4	16257.6	15061	15842.6		0.000221904	0.000278031	0.000172029	0.000218445	0.000227056	0.000282772	0.000265995	0.000186057	0.000192859	0.000174612	0.000164227	0.000195876		0.000221904	0.000227056	0.000192859	0.000278031	0.000282772	0.000174612	0.000172029	0.000265995	0.000164227	0.000218445	0.000186057	0.000195876		1.25293	1.24539	0.905388		0.775238	1.17149	0.851539		0.984411
Q54P61	Uncharacterized protein OS=Dictyostelium discoideum OX=44689 GN=DDB0186185 PE=4 SV=1	149625	126560	203923	170013	132660	112629	133911	158238	93360.2	135524	132944	144921		0.00149411	0.00156302	0.00190053	0.00179883	0.00174485	0.00210239	0.00234929	0.00175778	0.00137368	0.00145558	0.00144965	0.00179178		0.00149411	0.00174485	0.00137368	0.00156302	0.00210239	0.00145558	0.00190053	0.00234929	0.00144965	0.00179883	0.00175778	0.00179178		1.04612	1.20492	1.05962		1.27201	1.34642	1.0553		1.20394
Q556T3	Filament-interacting protein OS=Dictyostelium discoideum OX=44689 GN=fip-1 PE=4 SV=1	82588.2	73945.7	84023.6	73101.2	70333.6	53613.6	62324.1	64748.1	58345.4	83026	67293.9	65383.9		0.000824704	0.000913228	0.000783087	0.00077345	0.00092508	0.00100078	0.0010934	0.000719252	0.000858481	0.000891731	0.000733784	0.000808398		0.000824704	0.00092508	0.000858481	0.000913228	0.00100078	0.000891731	0.000783087	0.0010934	0.000733784	0.00077345	0.000719252	0.000808398		1.10734	1.08184	1.03873		0.949537	1.18195	0.854747		0.937852
Q54E38	Uncharacterized protein OS=Dictyostelium discoideum OX=44689 GN=DDB0184085 PE=3 SV=1	85267.3	62656.2	66616.1	54326.4	70642.6	42449.6	45074.2	51577.9	52420.3	63152.2	48605.1	55624.4		0.000851456	0.000773802	0.000620852	0.000574802	0.000929144	0.000792389	0.00079077	0.000572951	0.0007713	0.000678279	0.000529998	0.000687733		0.000851456	0.000929144	0.0007713	0.000773802	0.000792389	0.000678279	0.000620852	0.00079077	0.000529998	0.000574802	0.000572951	0.000687733		0.908798	0.852816	0.879397		0.729164	0.851073	0.687148		0.675081
Q54TT9	Uncharacterized protein OS=Dictyostelium discoideum OX=44689 GN=DDB0205632 PE=4 SV=1	26595.6	24666.2	29353.2	25516	20870.2	15214.4	17114.5	20674	14089.7	23320.4	23660.1	21711.3		0.000265577	0.000304627	0.000273567	0.000269973	0.000274501	0.000284001	0.000300253	0.000229656	0.000207313	0.00025047	0.000257994	0.000268435		0.000265577	0.000274501	0.000207313	0.000304627	0.000284001	0.00025047	0.000273567	0.000300253	0.000257994	0.000269973	0.000229656	0.000268435		1.14704	1.03461	1.20817		1.03009	1.09381	1.24447		1.01655
Q55C60	F5/8 type C domain-containing protein OS=Dictyostelium discoideum OX=44689 GN=DDB0190882 PE=4 SV=1	79696.5	75622.2	92579.4	82860.8	66703.1	44505.1	51044.8	69798	50722.7	66261.3	60354.6	58016.5		0.000795828	0.000933932	0.000862826	0.000876712	0.000877329	0.000830759	0.000895517	0.000775348	0.000746322	0.000711672	0.000658117	0.000717309		0.000795828	0.000877329	0.000746322	0.000933932	0.000830759	0.000711672	0.000862826	0.000895517	0.000658117	0.000876712	0.000775348	0.000717309		1.17354	0.946919	0.953573		1.08419	1.02073	0.881814		1.10163
Q54LL9	J domain-containing protein OS=Dictyostelium discoideum OX=44689 GN=DDB0187017 PE=4 SV=1	37057.5	36276.9	41296.9	36461.7	33682.2	23267.7	26987.7	33177.6	24103.9	36316.9	32362.7	32696.3		0.000370046	0.000448019	0.00038488	0.000385785	0.000443014	0.000434329	0.000473465	0.000368552	0.000354659	0.000390057	0.000352888	0.000404253		0.000370046	0.000443014	0.000354659	0.000448019	0.000434329	0.000390057	0.00038488	0.000473465	0.000352888	0.000385785	0.000368552	0.000404253		1.21071	0.980397	1.09981		1.04009	1.06874	0.995006		1.04253
Q54WL2	Ras-GEF domain-containing protein OS=Dictyostelium discoideum OX=44689 GN=DDB0205854 PE=4 SV=1	40398.5	37410.6	43290.1	45107.5	41069.1	32753.4	36910.1	40011.7	43948.4	47997.1	47409	48122.8		0.000403409	0.00046202	0.000403457	0.000477261	0.000540171	0.000611395	0.000647542	0.000444468	0.000646647	0.000515508	0.000516956	0.000594984		0.000403409	0.000540171	0.000646647	0.00046202	0.000611395	0.000515508	0.000403457	0.000647542	0.000516956	0.000477261	0.000444468	0.000594984		1.14529	1.13185	0.797201		1.00012	1.19877	0.79944		1.18307
Q86KB4	BRCT domain-containing protein OS=Dictyostelium discoideum OX=44689 GN=DDB0167567 PE=4 SV=1	66256.4	57221.1	69215.8	66901.8	55370.3	44044.5	43380.8	52401.1	40976.4	55745.4	47409.6	51869.6		0.000661619	0.00070668	0.000645081	0.000707856	0.000728271	0.000822162	0.000761062	0.000582095	0.000602917	0.000598727	0.000516962	0.000641309		0.000661619	0.000728271	0.000602917	0.00070668	0.000822162	0.000598727	0.000645081	0.000761062	0.000516962	0.000707856	0.000582095	0.000641309		1.06811	1.12892	0.99305		0.975004	1.04503	0.857435		1.06989
Q54D97	Inositol 5-phosphatase OS=Dictyostelium discoideum OX=44689 GN=Dd5P3 PE=4 SV=1	41930.1	42688.5	45119.5	39692	36192.8	29320.9	35530	37733.9	28462.3	42750.2	39456.5	41376.4		0.000418702	0.000527202	0.000420507	0.000419963	0.000476034	0.000547322	0.000623329	0.000419166	0.000418787	0.000459154	0.000430241	0.000511572		0.000418702	0.000476034	0.000418787	0.000527202	0.000547322	0.000459154	0.000420507	0.000623329	0.000430241	0.000419963	0.000419166	0.000511572		1.25913	1.14975	1.09639		1.00431	1.30942	1.02735		1.00301
Q54EY8	Uncharacterized protein OS=Dictyostelium discoideum OX=44689 GN=DDB0183780 PE=4 SV=1	39574.5	30966.8	29659.1	27800.7	34988.8	25090	24884.5	22654.6	25552.4	28454.1	23761.1	25312.6		0.00039518	0.000382439	0.000276419	0.000294146	0.000460198	0.000468346	0.000436567	0.000251658	0.000375973	0.000305608	0.000259095	0.000312961		0.00039518	0.000460198	0.000375973	0.000382439	0.000468346	0.000305608	0.000276419	0.000436567	0.000259095	0.000294146	0.000251658	0.000312961		0.967759	1.0177	0.812847		0.699476	0.948651	0.689133		0.744334
F0ZJH1	Protein kinase domain-containing protein OS=Dictyostelium purpureum OX=5786 GN=DICPUDRAFT_151676 PE=4 SV=1	123627	106137	135473	130002	111221	86709.1	95581.9	126945	88681.8	122425	127420	107884		0.0012345	0.00131079	0.00126259	0.00137549	0.00146286	0.00161857	0.00167687	0.00141017	0.00130484	0.00131489	0.00138941	0.00133387		0.0012345	0.00146286	0.00130484	0.00131079	0.00161857	0.00131489	0.00126259	0.00167687	0.00138941	0.00137549	0.00141017	0.00133387		1.0618	1.10644	1.0077		1.02275	1.14629	1.06481		1.11421
C7G034	HECT-type E3 ubiquitin transferase OS=Dictyostelium discoideum OX=44689 GN=DDB_G0285063 PE=3 SV=1	28264	33788.9	46097.6	35959.5	23686.7	21518.4	23654.2	36483.7	22170.1	36609.8	32083	31782		0.000282236	0.000417292	0.000429622	0.000380471	0.000311545	0.000401676	0.000414984	0.000405277	0.000326205	0.000393204	0.000349838	0.000392948		0.000282236	0.000311545	0.000326205	0.000417292	0.000401676	0.000393204	0.000429622	0.000414984	0.000349838	0.000380471	0.000405277	0.000392948		1.47852	1.2893	1.20539		1.52221	1.33202	1.07245		1.34806
O96902	Autophagy-related protein 13 N-terminal domain-containing protein OS=Dictyostelium discoideum OX=44689 PE=2 SV=1	50080.3	42612.3	52445.7	49858.4	40681.8	33514.9	34304.4	40748.6	32738.1	53239.5	42956.3	40297.9		0.000500088	0.000526261	0.000488786	0.000527528	0.000535077	0.00062561	0.000601827	0.000452654	0.0004817	0.000571813	0.000468402	0.000498238		0.000500088	0.000535077	0.0004817	0.000526261	0.00062561	0.000571813	0.000488786	0.000601827	0.000468402	0.000527528	0.000452654	0.000498238		1.05234	1.1692	1.18707		0.9774	1.12475	0.972394		1.05487
Q86I62	Uncharacterized protein OS=Dictyostelium discoideum OX=44689 GN=DDB0167388 PE=4 SV=1	80020.5	69850.9	85063.8	68574.2	76378.2	55033.3	57459	66551.6	49136.5	69492.2	54102.4	54531.4		0.000799063	0.000862656	0.000792782	0.000725552	0.00100458	0.00102729	0.00100805	0.000739286	0.000722984	0.000746373	0.000589942	0.000674219		0.000799063	0.00100458	0.000722984	0.000862656	0.00102729	0.000746373	0.000792782	0.00100805	0.000589942	0.000725552	0.000739286	0.000674219		1.07959	1.0226	1.03235		0.99214	1.00345	0.815982		0.908004
Q550W4	BTB domain-containing protein OS=Dictyostelium discoideum OX=44689 GN=DDB0217858 PE=4 SV=1	20861.8	16859.6	24093.4	19539.2	13758.2	15428.9	14361.3	18602.2	14301.7	20657.7	18791.5	15380.2		0.00020832	0.000208215	0.000224547	0.000206735	0.000180958	0.000288005	0.000251952	0.000206642	0.000210432	0.000221872	0.000204905	0.000190159		0.00020832	0.000180958	0.000210432	0.000208215	0.000288005	0.000221872	0.000224547	0.000251952	0.000204905	0.000206735	0.000206642	0.000190159		0.999495	1.59155	1.05437		1.07789	1.39232	0.973739		0.992388
Q54WT0	FHA domain-containing protein OS=Dictyostelium discoideum OX=44689 GN=DDB0205777 PE=4 SV=1	63603.9	55921	77856.5	81993.1	54547.1	45023	58233.4	76576.4	40514.3	66858.9	66002.7	73740.8		0.000635131	0.000690623	0.000725611	0.00086753	0.000717444	0.000840427	0.00102163	0.000850647	0.000596118	0.00071809	0.000719705	0.000911722		0.000635131	0.000717444	0.000596118	0.000690623	0.000840427	0.00071809	0.000725611	0.00102163	0.000719705	0.00086753	0.000850647	0.000911722		1.08737	1.17142	1.20461		1.14246	1.42399	1.20732		1.36591
B0G164	C2H2-type zinc finger-containing protein OS=Dictyostelium discoideum OX=44689 GN=DDB_G0288859 PE=4 SV=1	17135.2	18719.7	27905.2	23457.4	16156	15623.4	17341	22779.9	14089.8	23048.1	18891.3	24523.7		0.000171108	0.000231188	0.000260072	0.000248191	0.000212496	0.000291636	0.000304227	0.00025305	0.000207314	0.000247545	0.000205993	0.000303207		0.000171108	0.000212496	0.000207314	0.000231188	0.000291636	0.000247545	0.000260072	0.000304227	0.000205993	0.000248191	0.00025305	0.000303207		1.35113	1.37243	1.19406		1.51994	1.43168	0.993631		1.4505
Q54XF5	Uncharacterized protein OS=Dictyostelium discoideum OX=44689 GN=DDB0215287 PE=4 SV=1	52940.3	37542.7	42505.4	12560.7	32849.5	20995.1	16309.8	32351.5	23895.7	35206.6	35212.8	29039.9		0.000528648	0.000463652	0.000396144	0.000132899	0.000432061	0.000391908	0.000286135	0.000359375	0.000351596	0.000378132	0.000383967	0.000359046		0.000528648	0.000432061	0.000351596	0.000463652	0.000391908	0.000378132	0.000396144	0.000286135	0.000383967	0.000132899	0.000359375	0.000359046		0.877053	0.907066	1.07547		0.749354	0.662257	1.09207		0.251395
Q55C32	SNF2-related domain-containing protein OS=Dictyostelium discoideum OX=44689 GN=DDB0220695 PE=4 SV=1	3338.82	3715.68	3087.45	4696.98	2790.53	2860.32	2881.89	3883.34	2717.41	2191.44	3182.46	3854.77		3.33406e-05	4.58885e-05	2.87746e-05	4.96965e-05	3.67031e-05	5.33924e-05	5.05592e-05	4.3138e-05	3.99833e-05	2.35369e-05	3.47021e-05	4.76599e-05		3.33406e-05	3.67031e-05	3.99833e-05	4.58885e-05	5.33924e-05	2.35369e-05	2.87746e-05	5.05592e-05	3.47021e-05	4.96965e-05	4.3138e-05	4.76599e-05		1.37636	1.45471	0.588667		0.86305	1.37752	0.867915		1.49057
Q54U47	Uncharacterized protein OS=Dictyostelium discoideum OX=44689 GN=DDB0204128 PE=4 SV=1	14096.9	15445.3	17155.8	18730.3	13411	7713.39	10922.3	15999.2	8466.77	11441.6	10490.7	13620.5		0.000140768	0.000190749	0.000159889	0.000198176	0.000176392	0.000143983	0.000191618	0.000177726	0.000124578	0.000122887	0.000114392	0.000168402		0.000140768	0.000176392	0.000124578	0.000190749	0.000143983	0.000122887	0.000159889	0.000191618	0.000114392	0.000198176	0.000177726	0.000168402		1.35506	0.816267	0.986427		1.13583	1.08632	0.918238		1.40782
Q54Z52	PH domain-containing protein OS=Dictyostelium discoideum OX=44689 GN=DDB0203449 PE=4 SV=1	56650.2	52161.4	62109.8	56483.1	41039.8	32412	39976.9	44546.8	39440.2	57040	51077.5	50156.8		0.000565694	0.000644192	0.000578854	0.000597621	0.000539786	0.000605021	0.000701345	0.000494846	0.000580313	0.000612632	0.000556958	0.000620132		0.000565694	0.000539786	0.000580313	0.000644192	0.000605021	0.000612632	0.000578854	0.000701345	0.000556958	0.000597621	0.000494846	0.000620132		1.13876	1.12085	1.05569		1.02326	1.2993	0.959754		1.05644
Q54SF8	WD_REPEATS_REGION domain-containing protein OS=Dictyostelium discoideum OX=44689 GN=DDB0204793 PE=4 SV=1	57179.7	47805.1	58247.9	39040.6	45730.4	44176.9	48935.2	53348.2	31458.3	44860.2	45337.8	49059.1		0.000570981	0.000590392	0.000542862	0.00041307	0.00060148	0.000824633	0.000858507	0.000592617	0.000462871	0.000481816	0.000494371	0.00060656		0.000570981	0.00060148	0.000462871	0.000590392	0.000824633	0.000481816	0.000542862	0.000858507	0.000494371	0.00041307	0.000592617	0.00060656		1.034	1.37101	1.04093		0.950753	1.42732	1.06805		0.723441
Q55GS5	Arf-GAP domain-containing protein OS=Dictyostelium discoideum OX=44689 GN=DDB0189354 PE=4 SV=1	42256	28008.1	32152.6	28698.7	24839.8	20087.8	20665.4	28338.3	17536.5	25776.3	29201.6	27114.9		0.000421957	0.000345899	0.000299657	0.000303647	0.000326711	0.000374972	0.000362549	0.000314795	0.000258028	0.000276848	0.000318419	0.000335244		0.000421957	0.000326711	0.000258028	0.000345899	0.000374972	0.000276848	0.000299657	0.000362549	0.000318419	0.000303647	0.000314795	0.000335244		0.81975	1.14772	1.07294		0.710161	1.10969	1.23405		0.719617
Q55ET1	UBA domain-containing protein OS=Dictyostelium discoideum OX=44689 GN=DDB0190016 PE=4 SV=1	25419.1	27730.4	29779.2	30913.2	22319	16553.2	18752.5	23778.8	20587.7	30256.7	24060.7	22856		0.000253828	0.000342469	0.000277537	0.000327078	0.000293557	0.000308993	0.000328989	0.000264146	0.000302923	0.000324969	0.000262361	0.000282588		0.000253828	0.000293557	0.000302923	0.000342469	0.000308993	0.000324969	0.000277537	0.000328989	0.000262361	0.000327078	0.000264146	0.000282588		1.34922	1.05258	1.07278		1.09341	1.1207	0.866099		1.28858
Q54WY2	Putative countin receptor Cnr17 OS=Dictyostelium discoideum OX=44689 GN=cnrP PE=4 SV=1	102268	86359.8	109462	99909.7	86334.7	59735.7	76156.6	89878.6	74613.4	104510	93818	88756.8		0.00102122	0.00106654	0.00102017	0.0010571	0.00113554	0.00111506	0.00133607	0.000998413	0.00109784	0.00112248	0.00102301	0.00109738		0.00102122	0.00113554	0.00109784	0.00106654	0.00111506	0.00112248	0.00102017	0.00133607	0.00102301	0.0010571	0.000998413	0.00109738		1.04438	0.981968	1.02244		0.998979	1.1766	0.931832		1.03514
F1A1H3	Histidine kinase domain-containing protein OS=Dictyostelium purpureum OX=5786 GN=DHKL PE=4 SV=1	96473.5	74080.1	89730.6	78013.9	67821.7	58385.5	72924.4	76426.4	39073.8	53347.8	70714.6	59243.6		0.000963359	0.000914888	0.000836276	0.000825428	0.000892041	0.00108986	0.00127937	0.00084898	0.000574923	0.000572976	0.000771084	0.000732481		0.000963359	0.000892041	0.000574923	0.000914888	0.00108986	0.000572976	0.000836276	0.00127937	0.000771084	0.000825428	0.00084898	0.000732481		0.949686	1.22176	0.996612		0.868084	1.4342	1.3412		0.856824
B0G111	Ankyrin repeat-containing protein OS=Dictyostelium discoideum OX=44689 GN=DDB_G0294633 PE=4 SV=1	4026.04	2748.03	3044.99	3201.78	2920.15	1842.14	3436.3	2838.39	2362.34	2787.38	2418.06	2244.02		4.0203e-05	3.39381e-05	2.83788e-05	3.38766e-05	3.8408e-05	3.43865e-05	6.02855e-05	3.15302e-05	3.4759e-05	2.99375e-05	2.63669e-05	2.77447e-05		4.0203e-05	3.8408e-05	3.4759e-05	3.39381e-05	3.43865e-05	2.99375e-05	2.83788e-05	6.02855e-05	2.63669e-05	3.38766e-05	3.15302e-05	2.77447e-05		0.844168	0.895294	0.861289		0.705889	1.56961	0.758564		0.842639
Q54W82	EGF-like domain-containing protein OS=Dictyostelium discoideum OX=44689 GN=DDB0218193 PE=4 SV=1	31125	20110.5	20908.3	17926.1	23613.8	18890.6	18993.5	20953.4	22516.5	26694.7	20143	20375.8		0.000310805	0.000248364	0.000194862	0.000189668	0.000310586	0.000352624	0.000333217	0.00023276	0.000331303	0.000286711	0.000219643	0.000251923		0.000310805	0.000310586	0.000331303	0.000248364	0.000352624	0.000286711	0.000194862	0.000333217	0.000219643	0.000189668	0.00023276	0.000251923		0.799099	1.13535	0.865405		0.626957	1.07287	0.662966		0.610245
F0ZDG1	Mitogen-activated protein kinase OS=Dictyostelium purpureum OX=5786 GN=DICPUDRAFT_53558 PE=3 SV=1	31313.4	29904	28184.6	22214.8	26756	23183.1	22824.1	20788.9	21683.4	30642.3	25640.8	22032.1		0.000312688	0.000369314	0.000262676	0.000235044	0.000351914	0.00043275	0.000400421	0.000230933	0.000319044	0.000329111	0.000279592	0.000272402		0.000312688	0.000351914	0.000319044	0.000369314	0.00043275	0.000329111	0.000262676	0.000400421	0.000279592	0.000235044	0.000230933	0.000272402		1.1811	1.2297	1.03155		0.840059	1.13784	0.876343		0.751689
Q54P82	4-nitrophenylphosphatase OS=Dictyostelium discoideum OX=44689 GN=DDB0186160 PE=4 SV=1	10713.4	10983	12687	13453.5	8232.37	5861.34	8728.97	9147.49	7117.63	9438.02	7200.98	9343.58		0.000106981	0.00013564	0.000118241	0.000142346	0.000108278	0.000109411	0.000153139	0.000101615	0.000104727	0.000101368	7.85206e-05	0.000115523		0.000106981	0.000108278	0.000104727	0.00013564	0.000109411	0.000101368	0.000118241	0.000153139	7.85206e-05	0.000142346	0.000101615	0.000115523		1.26789	1.01047	0.967924		1.10526	1.41431	0.749763		1.33057
Q55BX1	ANK_REP_REGION domain-containing protein OS=Dictyostelium discoideum OX=44689 GN=DDB0190972 PE=4 SV=1	2823.27	3901.85	2804.39	3866.53	3517.76	2088.44	2963.45	3346.5	3158.45	3618.38	2998.96	3758.5		2.81924e-05	4.81877e-05	2.61364e-05	4.09099e-05	4.62682e-05	3.89842e-05	5.199e-05	3.71745e-05	4.64727e-05	3.88628e-05	3.27011e-05	4.64696e-05		2.81924e-05	4.62682e-05	4.64727e-05	4.81877e-05	3.89842e-05	3.88628e-05	2.61364e-05	5.199e-05	3.27011e-05	4.09099e-05	3.71745e-05	4.64696e-05		1.70924	0.842568	0.836249		0.927074	1.12366	0.703662		1.4511
Q556K7	Uncharacterized protein OS=Dictyostelium discoideum OX=44689 GN=DDB0167992 PE=4 SV=1	47646.8	41293.4	52462.3	46202.5	37014.4	31859.3	34398.5	42524.3	29840.5	45410.9	39205.3	39577.1		0.000475789	0.000509973	0.000488941	0.000488846	0.000486841	0.000594704	0.000603478	0.000472379	0.000439066	0.000487731	0.000427502	0.000489325		0.000475789	0.000486841	0.000439066	0.000509973	0.000594704	0.000487731	0.000488941	0.000603478	0.000427502	0.000488846	0.000472379	0.000489325		1.07185	1.22156	1.11084		1.02764	1.23958	0.973661		1.02744
Q55DG0	WW domain-containing protein OS=Dictyostelium discoideum OX=44689 GN=DDB0190455 PE=4 SV=1	67800.9	62460.7	80839.3	72441.6	53647.7	38435.4	47882.2	68963.1	62453.8	82473.3	76023.2	73613.6		0.000677041	0.000771388	0.00075341	0.000766471	0.000705614	0.000717458	0.000840033	0.000766074	0.000918931	0.000885795	0.000828969	0.000910149		0.000677041	0.000705614	0.000918931	0.000771388	0.000717458	0.000885795	0.00075341	0.000840033	0.000828969	0.000766471	0.000766074	0.000910149		1.13935	1.01679	0.963941		1.1128	1.1905	0.902102		1.13209
Q556B3	TATA element modulatory factor 1 TATA binding domain-containing protein OS=Dictyostelium discoideum OX=44689 GN=DDB0217472 PE=4 SV=1	46760.3	46458.3	57137.9	45392	38102.3	32204.2	34495.2	38083.3	30126.3	49927.8	38364	38627.9		0.000466935	0.000573759	0.000532517	0.000480271	0.00050115	0.000601143	0.000605175	0.000423047	0.000443271	0.000536243	0.000418327	0.00047759		0.000466935	0.00050115	0.000443271	0.000573759	0.000601143	0.000536243	0.000532517	0.000605175	0.000418327	0.000480271	0.000423047	0.00047759		1.22878	1.19953	1.20974		1.14045	1.20757	0.943727		1.02856
F0ZF54	RGS domain-containing protein OS=Dictyostelium purpureum OX=5786 GN=DICPUDRAFT_94082 PE=4 SV=1	6564.2	6789.36	7520.98	6259.93	7487.51	7836.78	8723.62	10009.1	8345.92	9493.21	7126.77	8269.76		6.55483e-05	8.38485e-05	7.00944e-05	6.62334e-05	9.84813e-05	0.000146286	0.000153045	0.000111186	0.0001228	0.000101961	7.77115e-05	0.000102246		6.55483e-05	9.84813e-05	0.0001228	8.38485e-05	0.000146286	0.000101961	7.00944e-05	0.000153045	7.77115e-05	6.62334e-05	0.000111186	0.000102246		1.27919	1.48542	0.830299		1.06935	1.55405	0.63283		1.01045
Q55BC4	Ubiquitin carboxyl-terminal hydrolase OS=Dictyostelium discoideum OX=44689 GN=DDB0202821 PE=3 SV=1	136249	127530	162777	151958	141049	93436.5	105008	154513	113029	153280	140813	130017		0.00136055	0.00157499	0.00151705	0.00160779	0.00185518	0.00174414	0.00184223	0.0017164	0.00166308	0.00164628	0.00153545	0.00160752		0.00136055	0.00185518	0.00166308	0.00157499	0.00174414	0.00164628	0.00151705	0.00184223	0.00153545	0.00160779	0.0017164	0.00160752		1.15762	0.940147	0.9899		1.11503	0.99302	0.923257		1.18173
Q54LB6	Gamma-glutamylcyclotransferase OS=Dictyostelium discoideum OX=44689 GN=DDB0187117 PE=3 SV=1	21364.6	10314.3	19723.6	23910.5	28123.5	17605.5	21344.2	37430.8	26297.1	32045.2	30585.1	24813.1		0.000213341	0.000127382	0.000183821	0.000252985	0.000369901	0.000328634	0.000374457	0.000415799	0.00038693	0.000344177	0.000333505	0.000306785		0.000213341	0.000369901	0.00038693	0.000127382	0.000328634	0.000344177	0.000183821	0.000374457	0.000333505	0.000252985	0.000415799	0.000306785		0.597081	0.888439	0.889508		0.86163	1.01232	0.861925		1.18583
F0Z724	Proteasome subunit alpha type OS=Dictyostelium purpureum OX=5786 GN=DICPUDRAFT_52118 PE=3 SV=1	53617.1	51243.4	62659.7	54082	47146.1	34907	44394	45687.5	43755.1	62590.7	50789.1	50910.6		0.000535406	0.000632855	0.000583979	0.000572216	0.000620101	0.000651595	0.000778837	0.000507517	0.000643802	0.000672248	0.000553813	0.000629452		0.000535406	0.000620101	0.000643802	0.000632855	0.000651595	0.000672248	0.000583979	0.000778837	0.000553813	0.000572216	0.000507517	0.000629452		1.18201	1.05079	1.04418		1.09072	1.25599	0.860222		1.06875
F0ZXE3	60S acidic ribosomal protein P0 OS=Dictyostelium purpureum OX=5786 GN=DICPUDRAFT_95530 PE=3 SV=1	34203.7	34782.2	42355.4	43086.9	28362.6	29789	31321.5	35133.6	25341.1	41733.7	36664.7	37992.9		0.000341549	0.00042956	0.000394746	0.000455883	0.000373046	0.000556059	0.000549496	0.00039028	0.000372863	0.000448236	0.000399798	0.000469739		0.000341549	0.000373046	0.000372863	0.00042956	0.000556059	0.000448236	0.000394746	0.000549496	0.000399798	0.000455883	0.00039028	0.000469739		1.25768	1.49059	1.20215		1.15575	1.473	1.07224		1.33475
Q86KB5	Cyanocobalamin reductase (cyanide-eliminating) OS=Dictyostelium discoideum OX=44689 GN=DDB0167562 PE=3 SV=1	15519.7	13175.5	18858.1	18101.5	11814.8	8912.72	9431.15	14778.2	12324.8	14959.5	14266.9	9864.74		0.000154975	0.000162717	0.000175755	0.000191524	0.000155398	0.00016637	0.000165458	0.000164164	0.000181344	0.000160671	0.000155568	0.000121966		0.000154975	0.000155398	0.000181344	0.000162717	0.00016637	0.000160671	0.000175755	0.000165458	0.000155568	0.000191524	0.000164164	0.000121966		1.04996	1.07061	0.886001		1.13408	1.06474	0.857863		1.23584
C7G023	NOL1/NOP2/Sun family protein OS=Dictyostelium discoideum OX=44689 GN=DDB_G0295715 PE=3 SV=1	64332.9	59358.9	69016.9	68274.3	52680.7	41645.4	46115.4	61498.1	45287.7	65817.9	59226.4	62379.7		0.00064241	0.000733081	0.000643227	0.000722379	0.000692895	0.000777379	0.000809038	0.00068315	0.000666353	0.00070691	0.000645815	0.000771254		0.00064241	0.000692895	0.000666353	0.000733081	0.000777379	0.00070691	0.000643227	0.000809038	0.000645815	0.000722379	0.00068315	0.000771254		1.14114	1.12193	1.06086		1.00127	1.16762	0.969178		1.12448
Q54T23	Uncharacterized protein OS=Dictyostelium discoideum OX=44689 GN=DDB0218356 PE=4 SV=1	16999.6	13751.1	18962.3	18528.1	13449	10400	13599.6	14606.2	10905.4	15059.8	13724.2	16294.9		0.000169753	0.000169825	0.000176726	0.000196038	0.000176891	0.000194132	0.000238587	0.000162253	0.00016046	0.000161748	0.000149651	0.000201468		0.000169753	0.000176891	0.00016046	0.000169825	0.000194132	0.000161748	0.000176726	0.000238587	0.000149651	0.000196038	0.000162253	0.000201468		1.00043	1.09747	1.00803		1.04108	1.34878	0.932639		1.15484
Q54CP2	PRELI/MSF1 domain-containing protein OS=Dictyostelium discoideum OX=44689 GN=DDB_G0292832 PE=4 SV=1	20618.7	20550.7	24346.9	18757.6	18331.2	14324.8	16171	17017	15572.2	21791	19156.6	15704.2		0.000205893	0.000253801	0.00022691	0.000198466	0.000241105	0.000267395	0.0002837	0.000189033	0.000229126	0.000234044	0.000208886	0.000194165		0.000205893	0.000241105	0.000229126	0.000253801	0.000267395	0.000234044	0.00022691	0.0002837	0.000208886	0.000198466	0.000189033	0.000194165		1.23268	1.10904	1.02146		1.10208	1.17666	0.911666		0.963926
Q552Y0	Uncharacterized protein OS=Dictyostelium discoideum OX=44689 GN=DDB0202473 PE=4 SV=1	29710.6	27527.3	45975.5	37813.8	23102.9	20008	19791.9	36121.2	28318.8	34417.5	33976	27314.2		0.000296682	0.000339961	0.000428485	0.00040009	0.000303866	0.000373481	0.000347224	0.000401252	0.000416677	0.000369657	0.00037048	0.00033771		0.000296682	0.000303866	0.000416677	0.000339961	0.000373481	0.000369657	0.000428485	0.000347224	0.00037048	0.00040009	0.000401252	0.00033771		1.14588	1.2291	0.887155		1.44426	1.14269	0.889132		1.34855
Q54F26	RRM domain-containing protein OS=Dictyostelium discoideum OX=44689 GN=DDB0189279 PE=4 SV=1	14498.1	12638.5	12360.4	14290.1	10070.2	9063.79	9750.7	10368.7	8267.69	13695.9	10530.4	12367.9		0.000144774	0.000156086	0.000115197	0.000151197	0.000132451	0.00016919	0.000171064	0.00011518	0.000121649	0.000147099	0.000114826	0.000152915		0.000144774	0.000132451	0.000121649	0.000156086	0.00016919	0.000147099	0.000115197	0.000171064	0.000114826	0.000151197	0.00011518	0.000152915		1.07813	1.27738	1.20921		0.795699	1.29152	0.94391		1.04436
Q86KU7	Carboxylic ester hydrolase OS=Dictyostelium discoideum OX=44689 GN=DDB0230057 PE=4 SV=1	43808.2	55828.8	57111.8	56365.7	40746.2	38028.6	39166	44561.3	27737.7	41047.6	36356.1	39419.7		0.000437457	0.000689484	0.000532274	0.000596379	0.000535925	0.000709865	0.000687119	0.000495007	0.000408126	0.000440867	0.000396433	0.00048738		0.000437457	0.000535925	0.000408126	0.000689484	0.000709865	0.000440867	0.000532274	0.000687119	0.000396433	0.000596379	0.000495007	0.00048738		1.57612	1.32456	1.08022		1.21675	1.28212	0.97135		1.36329
Q55BA9	Uncharacterized protein OS=Dictyostelium discoideum OX=44689 GN=DDB0202806 PE=4 SV=1	30706	33347.9	33252.8	30259.6	26566.6	19589.9	19972.1	20371.4	19129.6	29628.1	24391.4	27974.7		0.000306622	0.000411846	0.000309911	0.000320162	0.000349423	0.000365677	0.000350385	0.000226295	0.000281469	0.000318218	0.000265968	0.000345875		0.000306622	0.000349423	0.000281469	0.000411846	0.000365677	0.000318218	0.000309911	0.000350385	0.000265968	0.000320162	0.000226295	0.000345875		1.34317	1.04652	1.13056		1.01073	1.00275	0.944927		1.04416
Q54H72	Uncharacterized protein OS=Dictyostelium discoideum OX=44689 GN=DDB0188510 PE=4 SV=1	27496.8	21411	29501.4	30016.1	22362.6	18119.3	19695.1	28826.5	20023.8	25280.4	25086	25234.2		0.000274575	0.000264426	0.000274949	0.000317587	0.000294129	0.000338226	0.000345526	0.000320218	0.000294625	0.000271521	0.000273542	0.000311993		0.000274575	0.000294129	0.000294625	0.000264426	0.000338226	0.000271521	0.000274949	0.000345526	0.000273542	0.000317587	0.000320218	0.000311993		0.963035	1.14992	0.921581		1.00136	1.17474	0.928442		1.15665
Q551Q1	Uncharacterized protein OS=Dictyostelium discoideum OX=44689 GN=DDB0217810 PE=4 SV=1	37267.2	33356.2	40270.7	37787.1	31794.8	26789.1	27359.5	34308.4	22223.1	35074.9	31124.7	33030		0.00037214	0.000411948	0.000375316	0.000399807	0.000418189	0.000500061	0.000479989	0.000381113	0.000326986	0.000376718	0.000339389	0.000408379		0.00037214	0.000418189	0.000326986	0.000411948	0.000500061	0.000376718	0.000375316	0.000479989	0.000339389	0.000399807	0.000381113	0.000408379		1.10697	1.19578	1.15209		1.00854	1.14778	1.03793		1.07435
Q55FV9	15 kDa selenoprotein OS=Dictyostelium discoideum OX=44689 GN=sep15 PE=3 SV=2	19148.4	19216.7	20385.9	19283.5	13376.5	11297.9	10650.6	21402.6	14677	21156.8	20925.4	15918.2		0.000191211	0.000237326	0.000189994	0.00020403	0.000175937	0.000210894	0.000186851	0.00023775	0.000215953	0.000227232	0.000228175	0.000196811		0.000191211	0.000175937	0.000215953	0.000237326	0.000210894	0.000227232	0.000189994	0.000186851	0.000228175	0.00020403	0.00023775	0.000196811		1.24117	1.19869	1.05223		0.993634	1.06203	1.05659		1.06704
Q54CU3	Peptidyl-prolyl cis-trans isomerase OS=Dictyostelium discoideum OX=44689 GN=DDB0215524 PE=3 SV=1	21644.5	7891.11	23359.6	22186.9	15473.7	10952.5	14011.2	17351.2	14557.7	22161.8	19530.8	17886.8		0.000216136	9.7455e-05	0.000217708	0.000234749	0.000203521	0.000204446	0.000245809	0.000192745	0.000214198	0.000238026	0.000212967	0.000221151		0.000216136	0.000203521	0.000214198	9.7455e-05	0.000204446	0.000238026	0.000217708	0.000245809	0.000212967	0.000234749	0.000192745	0.000221151		0.450897	1.00454	1.11124		1.00727	1.20778	0.994252		1.08612
Q54HA7	Nuclear export mediator factor NEMF homolog OS=Dictyostelium discoideum OX=44689 GN=DDB0188474 PE=3 SV=1	61874.9	55969.6	72557.4	70274.2	53782.7	46833.1	49331.7	68691.1	46959.3	65872.3	64542	60444.7		0.000617866	0.000691223	0.000676224	0.000743538	0.000707389	0.000874215	0.000865463	0.000763052	0.000690949	0.000707493	0.000703777	0.00074733		0.000617866	0.000707389	0.000690949	0.000691223	0.000874215	0.000707493	0.000676224	0.000865463	0.000703777	0.000743538	0.000763052	0.00074733		1.11873	1.23583	1.02395		1.09445	1.22346	1.01857		1.2034
Q54YL9	Myb domain-containing protein OS=Dictyostelium discoideum OX=44689 GN=DDB0216404 PE=4 SV=1	104642	72557.9	98485.4	71507.7	87945.7	50234	60738.8	81296.2	59020.3	83242.2	88716.1	68491		0.00104493	0.000896089	0.000917869	0.000756589	0.00115673	0.000937698	0.00106559	0.000903076	0.000868411	0.000894053	0.000967375	0.000846813		0.00104493	0.00115673	0.000868411	0.000896089	0.000937698	0.000894053	0.000917869	0.00106559	0.000967375	0.000756589	0.000903076	0.000846813		0.857562	0.810648	1.02953		0.878405	0.921208	1.11396		0.72406
Q54IN5	Uncharacterized protein OS=Dictyostelium discoideum OX=44689 GN=DDB0219365 PE=4 SV=1	22941.1	21484.6	27446.5	22146.8	21217.3	13099.5	15389	19966.8	17913.9	25016.8	21893.1	22108		0.000229083	0.000265334	0.000255797	0.000234325	0.000279066	0.000244524	0.000269981	0.0002218	0.000263581	0.00026869	0.000238727	0.00027334		0.000229083	0.000279066	0.000263581	0.000265334	0.000244524	0.00026869	0.000255797	0.000269981	0.000238727	0.000234325	0.0002218	0.00027334		1.15824	0.876224	1.01939		1.11661	0.967444	0.905706		1.02288
Q55BQ8	C2 domain-containing protein OS=Dictyostelium discoideum OX=44689 GN=DDB0191032 PE=3 SV=1	23583.4	9769.31	11314.9	8548.88	12416.5	6171.67	7881.11	8235.65	6799.97	5243.23	6386.6	6504.62		0.000235498	0.000120651	0.000105453	9.04517e-05	0.000163311	0.000115204	0.000138264	9.14855e-05	0.000100053	5.63143e-05	6.96405e-05	8.04222e-05		0.000235498	0.000163311	0.000100053	0.000120651	0.000115204	5.63143e-05	0.000105453	0.000138264	6.96405e-05	9.04517e-05	9.14855e-05	8.04222e-05		0.512323	0.705429	0.562844		0.447787	0.846632	0.696035		0.384087
Q556V5	Uncharacterized protein OS=Dictyostelium discoideum OX=44689 GN=DDB0203037 PE=3 SV=1	76384.4	64264.3	80433.7	70490	59895.3	46014.3	53454.7	62776.9	56193.5	72711	66224.2	72147.1		0.000762753	0.000793662	0.00074963	0.000745822	0.000787788	0.00085893	0.000937796	0.000697355	0.000826818	0.000780944	0.00072212	0.000892017		0.000762753	0.000787788	0.000826818	0.000793662	0.00085893	0.000780944	0.00074963	0.000937796	0.00072212	0.000745822	0.000697355	0.000892017		1.04052	1.09031	0.944518		0.982794	1.19042	0.873372		0.977802
F0ZXM8	tRNA N(3)-methylcytidine methyltransferase OS=Dictyostelium purpureum OX=5786 GN=DICPUDRAFT_40138 PE=3 SV=1	37778	35112.2	42992.4	42537.2	35001.4	23676.8	30353.4	37864.9	27550.9	37266.5	37248.2	37047.3		0.000377241	0.000433635	0.000400683	0.000450066	0.000460364	0.000441966	0.000532513	0.000420621	0.000405377	0.000400257	0.00040616	0.000458048		0.000377241	0.000460364	0.000405377	0.000433635	0.000441966	0.000400257	0.000400683	0.000532513	0.00040616	0.000450066	0.000420621	0.000458048		1.14949	0.960036	0.98737		1.06214	1.15672	1.00193		1.19305
Q55E22	Elongation factor 1 beta central acidic region eukaryote domain-containing protein OS=Dictyostelium discoideum OX=44689 GN=DDB_G0270864 PE=4 SV=2	65820.6	53707	94931.6	74820.8	62760.9	42140	41166.5	98480.2	63747	68685.4	85459.1	53273.5		0.000657267	0.000663281	0.000884748	0.000791643	0.000825477	0.000786611	0.000722214	0.00109396	0.000937959	0.000737707	0.00093186	0.000658667		0.000657267	0.000825477	0.000937959	0.000663281	0.000786611	0.000737707	0.000884748	0.000722214	0.00093186	0.000791643	0.00109396	0.000658667		1.00915	0.952916	0.786503		1.3461	0.874905	0.993497		1.20445
Q55E78	Rab-GAP TBC domain-containing protein OS=Dictyostelium discoideum OX=44689 GN=DDB0216649 PE=4 SV=1	35856.8	29649.5	37769.4	34436.5	30381.6	22858.3	26068.6	30967.6	24930.6	37673.1	32539.1	34495.9		0.000358057	0.00036617	0.000352005	0.000364357	0.000399602	0.000426687	0.000457341	0.000344002	0.000366824	0.000404624	0.000354812	0.000426502		0.000358057	0.000399602	0.000366824	0.00036617	0.000426687	0.000404624	0.000352005	0.000457341	0.000354812	0.000364357	0.000344002	0.000426502		1.02266	1.06778	1.10305		0.9831	1.14449	0.967254		1.0176
F0ZE25	E3 ubiquitin-protein ligase OS=Dictyostelium purpureum OX=5786 GN=DICPUDRAFT_149555 PE=3 SV=1	25836	23297.3	26441.2	26740.7	20273.7	16655.4	20219.4	20110.5	16912.4	21765.2	21717.1	22442.3		0.000257991	0.000287722	0.000246428	0.00028293	0.000266654	0.0003109	0.000354725	0.000223396	0.000248846	0.000233766	0.000236807	0.000277474		0.000257991	0.000266654	0.000248846	0.000287722	0.0003109	0.000233766	0.000246428	0.000354725	0.000236807	0.00028293	0.000223396	0.000277474		1.11524	1.16593	0.939403		0.955182	1.33028	0.951622		1.09667
Q54UZ8	CHD gene family protein containing chromodomain, helicase domain, and DNA-binding domain OS=Dictyostelium discoideum OX=44689 GN=DDB0220644 PE=4 SV=1	28145.9	22393.6	27050.7	27390.1	20431.3	16035.7	15149.9	19929.3	15796.1	24509.2	20681.6	22240.2		0.000281057	0.000276561	0.000252108	0.000289802	0.000268728	0.000299333	0.000265785	0.000221384	0.000232421	0.000263238	0.000225515	0.000274975		0.000281057	0.000268728	0.000232421	0.000276561	0.000299333	0.000263238	0.000252108	0.000265785	0.000225515	0.000289802	0.000221384	0.000274975		0.984002	1.11389	1.13259		0.896999	0.989051	0.970288		1.03112
Q54DE4	Uncharacterized protein OS=Dictyostelium discoideum OX=44689 GN=DDB0184321 PE=4 SV=1	10769.5	10662	13789.9	12985.4	9505.46	7322.5	9270.88	12141.4	9295.5	11040.1	11831.6	9524.21		0.000107541	0.000131675	0.00012852	0.000137392	0.000125023	0.000136686	0.000162646	0.000134872	0.000136772	0.000118575	0.000129014	0.000117756		0.000107541	0.000125023	0.000136772	0.000131675	0.000136686	0.000118575	0.00012852	0.000162646	0.000129014	0.000137392	0.000134872	0.000117756		1.22441	1.09329	0.866952		1.19508	1.30093	0.943278		1.27758
Q54Y28	Uncharacterized protein OS=Dictyostelium discoideum OX=44689 GN=DDB0205464 PE=4 SV=1	134650	54501.7	78032.5	68428	82261.4	37717.7	40941	59354.2	69483.1	55963.5	58247	56448.7		0.00134458	0.000673095	0.000727251	0.000724005	0.00108196	0.000704061	0.000718258	0.000659334	0.00102236	0.000601069	0.000635135	0.000697925		0.00134458	0.00108196	0.00102236	0.000673095	0.000704061	0.000601069	0.000727251	0.000718258	0.000635135	0.000724005	0.000659334	0.000697925		0.500599	0.650726	0.587925		0.540876	0.663847	0.621245		0.538461
Q8T2G9	Major facilitator superfamily (MFS) profile domain-containing protein OS=Dictyostelium discoideum OX=44689 GN=DDB0168699 PE=4 SV=2	14107.8	11008.4	14026.7	14016.2	11822.7	10007.8	11409.6	13114.6	9219.96	12415.4	11014.4	12140.4		0.000140877	0.000135953	0.000130727	0.000148299	0.000155501	0.000186811	0.000200167	0.000145683	0.00013566	0.000133347	0.000120103	0.000150102		0.000140877	0.000155501	0.00013566	0.000135953	0.000186811	0.000133347	0.000130727	0.000200167	0.000120103	0.000148299	0.000145683	0.000150102		0.965051	1.20135	0.982944		0.92795	1.28724	0.885318		1.05268
Q54JF7	UDENN FLCN/SMCR8-type domain-containing protein OS=Dictyostelium discoideum OX=44689 GN=DDB0219308 PE=4 SV=1	31524.7	25106.2	31956	20353.2	22400.3	17834.8	17610.9	19812.5	22414.9	28612.4	22275	19407.9		0.000314797	0.00031006	0.000297825	0.000215348	0.000294625	0.000332916	0.000308961	0.000220087	0.000329808	0.000307309	0.00024289	0.000239956		0.000314797	0.000294625	0.000329808	0.00031006	0.000332916	0.000307309	0.000297825	0.000308961	0.00024289	0.000215348	0.000220087	0.000239956		0.984953	1.12996	0.931781		0.946085	1.04866	0.736459		0.684084
Q9GSE7	F1F0-ATPase putative regulatory protein IF1 OS=Dictyostelium discoideum OX=44689 GN=if1 PE=2 SV=1	106774	95575.3	117068	105975	91769.8	75764.5	85149	93857.8	80260.5	106670	98979.5	100652		0.00106621	0.00118035	0.00109106	0.00112128	0.00120702	0.00141427	0.00149383	0.00104262	0.00118093	0.00114568	0.00107929	0.00124445		0.00106621	0.00120702	0.00118093	0.00118035	0.00141427	0.00114568	0.00109106	0.00149383	0.00107929	0.00112128	0.00104262	0.00124445		1.10705	1.1717	0.970146		1.0233	1.23762	0.913927		1.05164
Q55FU1	Thioredoxin domain-containing protein OS=Dictyostelium discoideum OX=44689 GN=DDB0189671 PE=4 SV=1	31655.7	32831	35296.1	31607.8	28495.6	21632.2	22624	33533.1	22405.6	30978.1	29169.6	30763.4		0.000316105	0.000405462	0.000328954	0.000334427	0.000374796	0.0004038	0.000396909	0.000372501	0.000329671	0.000332717	0.000318071	0.000380355		0.000316105	0.000374796	0.000329671	0.000405462	0.0004038	0.000332717	0.000328954	0.000396909	0.000318071	0.000334427	0.000372501	0.000380355		1.28268	1.07739	1.00924		1.04065	1.059	0.964812		1.05796
Q54XW9	Huntingtin associated protein-1-domain containing protein OS=Dictyostelium discoideum OX=44689 GN=DDB0205525 PE=2 SV=1	46701.6	42496.7	47534.5	47675.6	33476.9	26060.4	28412.2	31494.4	31194.5	48244.1	38008.2	39959.2		0.00046635	0.000524834	0.000443014	0.000504433	0.000440313	0.000486459	0.000498456	0.000349854	0.000458988	0.00051816	0.000414448	0.00049405		0.00046635	0.000440313	0.000458988	0.000524834	0.000486459	0.00051816	0.000443014	0.000498456	0.000414448	0.000504433	0.000349854	0.00049405		1.12541	1.1048	1.12892		0.949962	1.13205	0.902959		1.08166
Q55EJ0	BTB domain-containing protein OS=Dictyostelium discoideum OX=44689 GN=DDB0202360 PE=4 SV=1	16438.8	16681.5	20804.1	18507.6	14433.1	10802.1	11553	17058.2	15362.2	20611.4	19658.1	15992.4		0.000164154	0.000206016	0.000193891	0.00019582	0.000189834	0.000201638	0.000202683	0.000189491	0.000226035	0.000221374	0.000214355	0.000197728		0.000164154	0.000189834	0.000226035	0.000206016	0.000201638	0.000221374	0.000193891	0.000202683	0.000214355	0.00019582	0.000189491	0.000197728		1.25502	1.06218	0.979378		1.18115	1.06768	0.948325		1.19291
Q54T61	Uncharacterized protein OS=Dictyostelium discoideum OX=44689 GN=DDB0205068 PE=4 SV=1	26588.3	23516.1	24142.9	22148.2	19082.5	15155.8	18999.4	16024.1	13766.5	22059.8	19768.8	19477.6		0.000265504	0.000290423	0.000225008	0.00023434	0.000250987	0.000282907	0.000333321	0.000178003	0.000202557	0.00023693	0.000215563	0.000240818		0.000265504	0.000250987	0.000202557	0.000290423	0.000282907	0.00023693	0.000225008	0.000333321	0.000215563	0.00023434	0.000178003	0.000240818		1.09386	1.12718	1.1697		0.847477	1.32804	1.06421		0.882623
Q54U04	DNA/RNA-binding protein Alba-like domain-containing protein OS=Dictyostelium discoideum OX=44689 GN=DDB0205563 PE=4 SV=1	42595.6	33226	45508.9	34852.3	35037.1	27231.9	29249.7	33049.4	30477.3	34040.3	34524	30596.6		0.000425348	0.00041034	0.000424136	0.000368756	0.000460834	0.000508328	0.00051315	0.000367129	0.000448437	0.000365606	0.000376456	0.000378292		0.000425348	0.000460834	0.000448437	0.00041034	0.000508328	0.000365606	0.000424136	0.00051315	0.000376456	0.000368756	0.000367129	0.000378292		0.964717	1.10306	0.81529		0.997152	1.11352	0.839485		0.866953
Q54GL6	Uncharacterized protein OS=Dictyostelium discoideum OX=44689 GN=DDB0188714 PE=4 SV=1	22992.5	24307.8	29098.5	25604.4	21976.4	15216.1	17438	20010.5	17357	24363.2	23645.6	22660.3		0.000229597	0.000300201	0.000271194	0.000270909	0.000289049	0.000284033	0.000305927	0.000222285	0.000255387	0.000261671	0.000257836	0.000280169		0.000229597	0.000289049	0.000255387	0.000300201	0.000284033	0.000261671	0.000271194	0.000305927	0.000257836	0.000270909	0.000222285	0.000280169		1.30751	0.982644	1.0246		1.18117	1.05839	1.00959		1.17993
Q54VB1	Uncharacterized protein OS=Dictyostelium discoideum OX=44689 GN=DDB0205225 PE=4 SV=1	48301.4	35359.3	52652.2	40622.9	44091.9	26349	31180.7	41501	29137.4	32736.6	36434.3	29951.9		0.000482324	0.000436687	0.00049071	0.000429812	0.000579929	0.000491847	0.000547026	0.000461013	0.00042872	0.000351603	0.000397286	0.000370322		0.000482324	0.000579929	0.00042872	0.000436687	0.000491847	0.000351603	0.00049071	0.000547026	0.000397286	0.000429812	0.000461013	0.000370322		0.90538	0.848116	0.820123		1.01739	0.943264	0.926678		0.891126
Q54SE3	FNIP repeat-containing protein OS=Dictyostelium discoideum OX=44689 GN=DDB0204807 PE=4 SV=1	17996.2	14659.6	17192	20029.4	12395.7	11070.6	10278.2	15976.8	13173.4	17808.6	17422.4	15742.3		0.000179705	0.000181046	0.000160227	0.000211922	0.000163038	0.000206651	0.000180318	0.000177478	0.00019383	0.000191272	0.000189977	0.000194636		0.000179705	0.000163038	0.00019383	0.000181046	0.000206651	0.000191272	0.000160227	0.000180318	0.000189977	0.000211922	0.000177478	0.000194636		1.00746	1.2675	0.9868		0.89161	1.10599	0.980119		1.17927
Q55FS4	Calponin-homology (CH) domain-containing protein OS=Dictyostelium discoideum OX=44689 GN=DDB0189688 PE=4 SV=1	27976.8	23595	22028.2	18819.1	26341.1	24012.3	18252.3	12539.3	32099	28235.2	24944	17791.2		0.000279369	0.000291397	0.0002053	0.000199116	0.000346458	0.000448227	0.000320214	0.000139292	0.000472298	0.000303257	0.000271993	0.000219968		0.000279369	0.000346458	0.000472298	0.000291397	0.000448227	0.000303257	0.0002053	0.000320214	0.000271993	0.000199116	0.000139292	0.000219968		1.04305	1.29374	0.642089		0.734869	0.92425	0.575893		0.712736
Q54EF8	Gelsolin-like domain-containing protein OS=Dictyostelium discoideum OX=44689 GN=DDB0183957 PE=4 SV=1	9808.67	13628.2	12048	9181	10550.4	9458.8	9917.83	11327.8	10216.4	9088.58	12073.9	10415.2		9.79467e-05	0.000168308	0.000112285	9.71399e-05	0.000138767	0.000176564	0.000173996	0.000125834	0.000150322	9.76149e-05	0.000131656	0.000128772		9.79467e-05	0.000138767	0.000150322	0.000168308	0.000176564	9.76149e-05	0.000112285	0.000173996	0.000131656	9.71399e-05	0.000125834	0.000128772		1.71837	1.27238	0.649374		1.14639	1.25387	0.875827		0.991763
Q54UG6	Uncharacterized protein OS=Dictyostelium discoideum OX=44689 GN=DDB0204007 PE=3 SV=1	23265.8	19181.9	24881.7	21611.4	20694.5	15404.3	16604.6	23900.7	18537.5	22222	23041.5	20949.7		0.000232326	0.000236896	0.000231894	0.00022866	0.000272189	0.000287547	0.000291307	0.0002655	0.000272757	0.000238673	0.000251249	0.00025902		0.000232326	0.000272189	0.000272757	0.000236896	0.000287547	0.000238673	0.000231894	0.000291307	0.000251249	0.00022866	0.0002655	0.00025902		1.01967	1.05642	0.875038		0.998141	1.07024	0.921145		0.984222
Q55C46	Uncharacterized protein OS=Dictyostelium discoideum OX=44689 GN=DDB0201987 PE=4 SV=1	18395	16272	24987.1	19422.9	17662.7	11768.7	12594.3	15442.4	10914.8	17666.4	15048.7	14597.1		0.000183687	0.000200959	0.000232876	0.000205505	0.000232312	0.000219681	0.000220952	0.000171541	0.000160598	0.000189744	0.000164093	0.000180477		0.000183687	0.000232312	0.000160598	0.000200959	0.000219681	0.000189744	0.000232876	0.000220952	0.000164093	0.000205505	0.000171541	0.000180477		1.09402	0.945627	1.18149		1.26779	0.951099	1.02177		1.11877
Q54DI9	Protein phosphatase 2C-related protein OS=Dictyostelium discoideum OX=44689 GN=DDB_G0292214 PE=4 SV=2	78469	58453.1	59743.3	47183.6	76979.6	61530.4	54711.1	54297.1	69173.5	70690.6	65053.7	53737.4		0.000783571	0.000721895	0.000556799	0.000499228	0.00101249	0.00114856	0.000959837	0.000603157	0.0010178	0.000759244	0.000709356	0.000664402		0.000783571	0.00101249	0.0010178	0.000721895	0.00114856	0.000759244	0.000556799	0.000959837	0.000709356	0.000499228	0.000603157	0.000664402		0.921288	1.13439	0.745964		0.710592	0.947994	0.696949		0.637119
F0ZDU0	Nucleoside diphosphate kinase OS=Dictyostelium purpureum OX=5786 GN=DICPUDRAFT_97095 PE=3 SV=1	14052.8	15328.3	20194.9	17254.1	15467	11960.8	10442.5	13808	12322.7	17299.6	14558.7	17979.7		0.000140327	0.000189304	0.000188213	0.000182558	0.000203434	0.000223268	0.0001832	0.000153385	0.000181314	0.000185804	0.00015875	0.000222299		0.000140327	0.000203434	0.000181314	0.000189304	0.000223268	0.000185804	0.000188213	0.0001832	0.00015875	0.000182558	0.000153385	0.000222299		1.34902	1.0975	1.02477		1.34125	0.900539	0.875557		1.30094
Q55BW3	Importin N-terminal domain-containing protein OS=Dictyostelium discoideum OX=44689 GN=DDB0190979 PE=4 SV=1	15960.3	15848.5	15750.1	14985	14834.3	10722.3	11794.1	15942.2	9296.02	14191.2	10917.2	11973.9		0.000159375	0.000195728	0.000146789	0.00015855	0.000195112	0.000200149	0.000206914	0.000177094	0.000136779	0.000152419	0.000119043	0.000148043		0.000159375	0.000195112	0.000136779	0.000195728	0.000200149	0.000152419	0.000146789	0.000206914	0.000119043	0.00015855	0.000177094	0.000148043		1.2281	1.02582	1.11434		0.921027	1.06048	0.870325		0.994821
Q54C69	Uncharacterized protein OS=Dictyostelium discoideum OX=44689 GN=DDB0191803 PE=4 SV=1	53670.7	44714.2	56456.5	48926.4	42304.8	29641.4	35810.2	41943.4	35550	45086.5	48803.9	44578.8		0.000535941	0.000552219	0.000526166	0.000517667	0.000556424	0.000553305	0.000628245	0.000465926	0.000523074	0.000484246	0.000532166	0.000551167		0.000535941	0.000556424	0.000523074	0.000552219	0.000553305	0.000484246	0.000526166	0.000628245	0.000532166	0.000517667	0.000465926	0.000551167		1.03037	0.994395	0.92577		0.981761	1.12908	1.01738		0.965903
F0Z7K1	60S ribosomal protein L8 OS=Dictyostelium purpureum OX=5786 GN=DICPUDRAFT_91096 PE=3 SV=1	26363.5	21466.6	28358.1	5615.69	17918.3	9405.1	9993.91	20098.1	15800.8	24340.1	26070.3	25597.3		0.000263258	0.000265112	0.000264294	5.9417e-05	0.000235674	0.000175561	0.000175331	0.000223259	0.000232489	0.000261422	0.000284275	0.000316482		0.000263258	0.000235674	0.000232489	0.000265112	0.000175561	0.000261422	0.000264294	0.000175331	0.000284275	5.9417e-05	0.000223259	0.000316482		1.00704	0.744932	1.12445		1.00393	0.743953	1.22275		0.225698
Q54GT5	Endoplasmic reticulum junction formation protein lunapark OS=Dictyostelium discoideum OX=44689 GN=DDB0216142 PE=3 SV=1	49917.6	40274	72490	62476.3	60002.3	37640.5	47215.5	92283.6	58021.5	64057.6	77150	55883.5		0.000498464	0.000497383	0.000675596	0.000661033	0.000789194	0.00070262	0.000828336	0.00102513	0.000853716	0.000688003	0.000841256	0.000690937		0.000498464	0.000789194	0.000853716	0.000497383	0.00070262	0.000688003	0.000675596	0.000828336	0.000841256	0.000661033	0.00102513	0.000690937		0.99783	0.890301	0.805893		1.35536	1.0496	0.985405		1.32614
Q54YF9	Regulator of chromosome condensation domain-containing protein OS=Dictyostelium discoideum OX=44689 GN=DDB0205322 PE=4 SV=1	68042.2	62738.1	73575	71599.8	58591.2	41096.4	47706.4	53443.9	42306.9	59785.9	51357.6	58920.1		0.000679451	0.000774814	0.000685708	0.000757564	0.000770635	0.00076713	0.000836949	0.00059368	0.000622495	0.000642123	0.000560012	0.00072848		0.000679451	0.000770635	0.000622495	0.000774814	0.00076713	0.000642123	0.000685708	0.000836949	0.000560012	0.000757564	0.00059368	0.00072848		1.14035	0.995451	1.03153		1.00921	1.08605	0.899625		1.11496
Q55C29	Uncharacterized protein OS=Dictyostelium discoideum OX=44689 GN=DDB0190915 PE=4 SV=1	11493.1	11327.5	12477.3	14659.8	11516	7749.83	8638.87	13117.9	7429.49	9108.37	9864.83	14792		0.000114767	0.000139894	0.000116287	0.000155108	0.000151467	0.000144663	0.000151558	0.00014572	0.000109316	9.78274e-05	0.000107568	0.000182886		0.000114767	0.000151467	0.000109316	0.000139894	0.000144663	9.78274e-05	0.000116287	0.000151558	0.000107568	0.000155108	0.00014572	0.000182886		1.21894	0.95508	0.894907		1.01324	1.0006	0.98401		1.35151
Q86A73	UBX domain-containing protein OS=Dictyostelium discoideum OX=44689 GN=DDB0167912 PE=4 SV=1	23314	17770.8	26854.4	22953.6	21301.1	15847.1	16292.9	22789.4	17056.9	19017.2	19761.4	17973.7		0.000232807	0.000219469	0.000250279	0.000242861	0.000280167	0.000295812	0.000285839	0.000253156	0.000250971	0.000204252	0.000215481	0.000222224		0.000232807	0.000280167	0.000250971	0.000219469	0.000295812	0.000204252	0.000250279	0.000285839	0.000215481	0.000242861	0.000253156	0.000222224		0.942706	1.05584	0.813847		1.07505	1.02024	0.858588		1.04319
Q54NR1	Aldo-keto reductase OS=Dictyostelium discoideum OX=44689 GN=alrE PE=4 SV=1	18137.4	18165.4	21621.8	20193.1	16762.2	11652.7	17523.5	18724.6	12704	16530.7	17952.7	17961.5		0.000181115	0.000224342	0.000201512	0.000213654	0.00022047	0.000217517	0.000307428	0.000208002	0.000186923	0.000177546	0.000195759	0.000222074		0.000181115	0.00022047	0.000186923	0.000224342	0.000217517	0.000177546	0.000201512	0.000307428	0.000195759	0.000213654	0.000208002	0.000222074		1.23867	0.986608	0.949835		1.11262	1.39443	1.04727		1.17966
Q54RA7	Rab-GAP TBC domain-containing protein OS=Dictyostelium discoideum OX=44689 GN=DDB0185432 PE=4 SV=1	74901.6	39042	41111.1	28194.6	68641.5	45196.3	37516.4	36893.1	36713.2	39566.8	33313.9	29378.1		0.000747947	0.000482167	0.00038315	0.000298314	0.000902823	0.000843662	0.000658178	0.000409826	0.000540189	0.000424963	0.00036326	0.000363228		0.000747947	0.000902823	0.000540189	0.000482167	0.000843662	0.000424963	0.00038315	0.000658178	0.00036326	0.000298314	0.000409826	0.000363228		0.644655	0.934471	0.786693		0.512269	0.729022	0.672468		0.398844
Q54F78	THO complex subunit 2 OS=Dictyostelium discoideum OX=44689 GN=thoc2 PE=3 SV=2	2817.22	1563.61	1812.75	3485.21	2027.74	1324.79	2614.55	2958.73	1572.57	2942.19	2427.47	2763.05		2.8132e-05	1.93106e-05	1.68946e-05	3.68754e-05	2.66704e-05	2.47294e-05	4.5869e-05	3.28669e-05	2.31384e-05	3.16003e-05	2.64695e-05	3.4162e-05		2.8132e-05	2.66704e-05	2.31384e-05	1.93106e-05	2.47294e-05	3.16003e-05	1.68946e-05	4.5869e-05	2.64695e-05	3.68754e-05	3.28669e-05	3.4162e-05		0.686427	0.927225	1.36571		0.600546	1.71985	1.14397		1.3108
Q94475	ORFveg110 (Fragment) OS=Dictyostelium discoideum OX=44689 PE=2 SV=1	27927.2	17398.4	26131.8	20884.7	19011.7	16615.4	17218.3	22041.2	19700.1	26110.9	22657	22159.7		0.000278873	0.00021487	0.000243544	0.000220971	0.000250056	0.000310153	0.000302074	0.000244844	0.000289862	0.000280441	0.000247056	0.000273979		0.000278873	0.000250056	0.000289862	0.00021487	0.000310153	0.000280441	0.000243544	0.000302074	0.000247056	0.000220971	0.000244844	0.000273979		0.770492	1.24033	0.967499		0.873314	1.20802	0.852322		0.792371
Q54G36	Uncharacterized protein OS=Dictyostelium discoideum OX=44689 GN=DDB0219559 PE=3 SV=1	27783.3	24854.1	32223.4	33347	22118	18460.5	21870.5	27908.3	17160.3	22471.9	24005.7	27890.4		0.000277436	0.000306948	0.000300317	0.000352829	0.000290912	0.000344595	0.00038369	0.000310018	0.000252493	0.000241357	0.000261763	0.000344833		0.000277436	0.000290912	0.000252493	0.000306948	0.000344595	0.000241357	0.000300317	0.00038369	0.000261763	0.000352829	0.000310018	0.000344833		1.10637	1.18453	0.955895		1.08247	1.31892	1.03671		1.27175
Q54H47	Uncharacterized protein OS=Dictyostelium discoideum OX=44689 GN=DDB0188533 PE=3 SV=1	12406.7	9374.13	11863.8	10265.9	9890.57	5785.14	7397.09	8403.28	7702.35	10370	8470.92	10961.7		0.00012389	0.00011577	0.000110569	0.000108619	0.000130088	0.000107989	0.000129773	9.33476e-05	0.000113331	0.000111378	9.23683e-05	0.000135528		0.00012389	0.000130088	0.000113331	0.00011577	0.000107989	0.000111378	0.000110569	0.000129773	9.23683e-05	0.000108619	9.33476e-05	0.000135528		0.934462	0.830121	0.982769		0.892475	0.997575	0.815035		0.876739
Q54BP1	Uncharacterized protein OS=Dictyostelium discoideum OX=44689 GN=DDB0191988 PE=4 SV=1	17370.8	14434.7	20407.4	14477.4	12803.9	11059	12619.2	14622.2	8794.56	15687	13326.4	13857		0.00017346	0.000178268	0.000190193	0.000153179	0.000168407	0.000206434	0.000221388	0.000162431	0.000129401	0.000168485	0.000145314	0.000171326		0.00017346	0.000168407	0.000129401	0.000178268	0.000206434	0.000168485	0.000190193	0.000221388	0.000145314	0.000153179	0.000162431	0.000171326		1.02772	1.2258	1.30203		1.09647	1.3146	1.12297		0.883078
Q55G43	Cyclophilin-type peptidylprolyl cis-trans isomerase OS=Dictyostelium discoideum OX=44689 GN=DDB_G0268358 PE=4 SV=2	41712.8	48083.8	53455.8	46771.6	36292.3	28441.1	31507.7	38922.2	28931.8	48491.4	40775.8	44901.5		0.000416533	0.000593834	0.0004982	0.000494868	0.000477343	0.000530898	0.000552763	0.000432366	0.000425696	0.000520817	0.000444626	0.000555156		0.000416533	0.000477343	0.000425696	0.000593834	0.000530898	0.000520817	0.0004982	0.000552763	0.000444626	0.000494868	0.000432366	0.000555156		1.42566	1.1122	1.22345		1.19606	1.158	1.04447		1.18807
Q54QM1	Kinase OS=Dictyostelium discoideum OX=44689 GN=DDB0218526 PE=3 SV=1	4816.56	4899.35	4786.78	4096.73	3808.56	5673.95	4610.95	4691.66	5627	8660.85	4822.73	4714.57		4.80969e-05	6.05068e-05	4.46121e-05	4.33455e-05	5.0093e-05	0.000105913	8.08934e-05	5.21171e-05	8.27944e-05	9.30209e-05	5.25879e-05	5.82904e-05		4.80969e-05	5.0093e-05	8.27944e-05	6.05068e-05	0.000105913	9.30209e-05	4.46121e-05	8.08934e-05	5.25879e-05	4.33455e-05	5.21171e-05	5.82904e-05		1.25802	2.11434	1.12352		0.927545	1.61487	0.635162		0.901212
Q54TY2	Uncharacterized protein OS=Dictyostelium discoideum OX=44689 GN=DDB0205584 PE=4 SV=1	27776.6	23611.7	30657.7	22833	24977.2	19161.9	23256	25755.7	15718.7	25370.2	22190.4	25072.7		0.00027737	0.000291604	0.000285725	0.000241586	0.000328518	0.000357688	0.000407997	0.000286106	0.000231282	0.000272485	0.000241967	0.000309995		0.00027737	0.000328518	0.000231282	0.000291604	0.000357688	0.000272485	0.000285725	0.000407997	0.000241967	0.000241586	0.000286106	0.000309995		1.05132	1.08879	1.17815		1.03012	1.24193	1.0462		0.870987
Q54CV2	Trafficking protein particle complex subunit 8 OS=Dictyostelium discoideum OX=44689 GN=DDB0184521 PE=4 SV=1	68030.5	44339.8	38493.2	29860.9	50626.2	29129.3	22643.5	27999.6	32837.3	35449.3	26171.4	22872.9		0.000679334	0.000547596	0.000358751	0.000315944	0.000665873	0.000543746	0.000397251	0.000311032	0.00048316	0.00038074	0.000285377	0.000282798		0.000679334	0.000665873	0.00048316	0.000547596	0.000543746	0.00038074	0.000358751	0.000397251	0.000285377	0.000315944	0.000311032	0.000282798		0.806077	0.81659	0.78802		0.528092	0.596587	0.590648		0.465079
Q86L43	PH domain-containing protein OS=Dictyostelium discoideum OX=44689 GN=DDB0168965 PE=4 SV=1	23687.6	20099.3	18280	14621.7	19980.9	22063.1	19135	20654.9	20318.9	30531.6	23562.5	21390.8		0.000236537	0.000248226	0.000170367	0.000154705	0.000262803	0.000411843	0.0003357	0.000229444	0.000298967	0.000327921	0.00025693	0.000264473		0.000236537	0.000262803	0.000298967	0.000248226	0.000411843	0.000327921	0.000170367	0.0003357	0.00025693	0.000154705	0.000229444	0.000264473		1.04941	1.56712	1.09685		0.720252	1.27738	0.859392		0.65404
Q558S4	Purple acid phosphatase OS=Dictyostelium discoideum OX=44689 GN=DDB0202692 PE=3 SV=1	51675.3	52258	59579.2	55407.9	45941.9	33942.1	39372.3	48120.6	37236.2	56234.9	44811.1	52903.9		0.000516016	0.000645385	0.000555269	0.000586245	0.000604262	0.000633583	0.000690739	0.000534546	0.000547884	0.000603984	0.000488627	0.000654097		0.000516016	0.000604262	0.000547884	0.000645385	0.000633583	0.000603984	0.000555269	0.000690739	0.000488627	0.000586245	0.000534546	0.000654097		1.25071	1.04852	1.10239		1.07607	1.14311	0.891844		1.1361
F0ZEQ8	Myosin IC OS=Dictyostelium purpureum OX=5786 GN=myoC PE=3 SV=1	79999.3	69787.1	66175.9	33098.9	108453	88651.7	68589.8	53207.5	176351	110743	90649.3	54136.2		0.000798852	0.00086187	0.000616749	0.000350203	0.00142645	0.00165483	0.00120332	0.000591053	0.00259479	0.00118942	0.000988455	0.000669333		0.000798852	0.00142645	0.00259479	0.00086187	0.00165483	0.00118942	0.000616749	0.00120332	0.000988455	0.000350203	0.000591053	0.000669333		1.07889	1.1601	0.45839		0.772044	0.843576	0.380938		0.438383
Q557I2	Uncharacterized protein OS=Dictyostelium discoideum OX=44689 GN=DDB0217154 PE=4 SV=1	30809.3	32835.8	34371.2	34389.1	30968.6	27378.9	27485.8	35393.3	25435.6	35422.3	31849.8	33099.1		0.000307653	0.000405521	0.000320335	0.000363855	0.000407322	0.000511071	0.000482204	0.000393166	0.000374254	0.000380449	0.000347296	0.000409233		0.000307653	0.000407322	0.000374254	0.000405521	0.000511071	0.000380449	0.000320335	0.000482204	0.000347296	0.000363855	0.000393166	0.000409233		1.31811	1.25471	1.01655		1.04122	1.18384	0.927969		1.18268
Q76NX0	BRCT domain-containing protein OS=Dictyostelium discoideum OX=44689 GN=DDB_G0274693 PE=4 SV=1	39427.5	30952.1	36427.7	35770.5	27521.1	22571.6	24217.6	29006.6	21060.8	31357.5	30526	31565.4		0.000393712	0.000382258	0.0003395	0.000378471	0.000361978	0.000421335	0.000424868	0.000322218	0.000309884	0.000336791	0.000332861	0.00039027		0.000393712	0.000361978	0.000309884	0.000382258	0.000421335	0.000336791	0.0003395	0.000424868	0.000332861	0.000378471	0.000322218	0.00039027		0.970907	1.16398	1.08683		0.862307	1.17374	1.07415		0.961289
Q8I7C6	Poly [ADP-ribose] polymerase OS=Dictyostelium discoideum OX=44689 GN=adprt2 PE=2 SV=1	241836	207160	271021	214870	211634	120331	127891	209778	190841	214493	195320	140559		0.00241491	0.00255842	0.00252588	0.00227343	0.00278357	0.00224618	0.00224369	0.00233031	0.00280799	0.00230374	0.0021298	0.00173785		0.00241491	0.00278357	0.00280799	0.00255842	0.00224618	0.00230374	0.00252588	0.00224369	0.0021298	0.00227343	0.00233031	0.00173785		1.05943	0.806942	0.820423		1.04595	0.806048	0.758481		0.941417
Q54ZB5	Uncharacterized protein OS=Dictyostelium discoideum OX=44689 GN=DDB0218010 PE=4 SV=1	13757.8	13767.6	13731.9	10275.8	11418.1	7381.53	7563.16	7997.8	7879	12247.1	10226.4	9539.5		0.000137382	0.000170029	0.00012798	0.000108724	0.000150179	0.000137788	0.000132686	8.88433e-05	0.00011593	0.000131539	0.00011151	0.000117945		0.000137382	0.000150179	0.00011593	0.000170029	0.000137788	0.000131539	0.00012798	0.000132686	0.00011151	0.000108724	8.88433e-05	0.000117945		1.23764	0.917493	1.13464		0.931561	0.883521	0.961879		0.791396
Q54F41	SH3 domain-containing protein OS=Dictyostelium discoideum OX=44689 GN=DDB0189251 PE=4 SV=1	49261.3	60668.1	58592.7	35308.7	45998.7	40863.2	41124.9	28966.2	38887.1	66310.4	45512.9	42179.6		0.00049191	0.00074925	0.000546075	0.000373585	0.000605009	0.000762777	0.000721486	0.00032177	0.000572176	0.000712199	0.00049628	0.000521504		0.00049191	0.000605009	0.000572176	0.00074925	0.000762777	0.000712199	0.000546075	0.000721486	0.00049628	0.000373585	0.00032177	0.000521504		1.52314	1.26077	1.24472		1.11011	1.19252	0.867356		0.759457
Q54IZ8	Uncharacterized protein OS=Dictyostelium discoideum OX=44689 GN=DDB0187926 PE=4 SV=1	32658.5	28158.9	36818.1	32495.8	29716.3	21076.1	25358.3	33182.8	23239.3	34390.1	32151.9	33436.9		0.000326119	0.000347762	0.000343139	0.000343823	0.000390851	0.000393418	0.000444879	0.00036861	0.000341938	0.000369363	0.00035059	0.00041341		0.000326119	0.000390851	0.000341938	0.000347762	0.000393418	0.000369363	0.000343139	0.000444879	0.00035059	0.000343823	0.00036861	0.00041341		1.06636	1.00657	1.0802		1.05219	1.13823	1.0253		1.05429
Q54T42	Uncharacterized protein OS=Dictyostelium discoideum OX=44689 GN=DDB0205089 PE=3 SV=1	122838	67131.4	98335.8	84440.6	112594	60777.1	59258.3	92782.1	75644.7	86518	86833.9	77627.5		0.00122663	0.000829071	0.000916475	0.000893427	0.00148092	0.0011345	0.00103961	0.00103067	0.00111302	0.000929237	0.000946851	0.000959776		0.00122663	0.00148092	0.00111302	0.000829071	0.0011345	0.000929237	0.000916475	0.00103961	0.000946851	0.000893427	0.00103067	0.000959776		0.675895	0.766079	0.83488		0.74715	0.702003	0.850706		0.72836
Q54KJ7	N-acetyltransferase domain-containing protein OS=Dictyostelium discoideum OX=44689 GN=DDB0187409 PE=4 SV=1	48424.3	44480.7	58334.9	54186.5	44016.7	32405.4	35864.3	51172.9	38948.9	47611.8	44299.2	41993.8		0.000483552	0.000549336	0.000543672	0.000573322	0.00057894	0.000604899	0.000629194	0.000568452	0.000573085	0.000511369	0.000483046	0.000519206		0.000483552	0.00057894	0.000573085	0.000549336	0.000604899	0.000511369	0.000543672	0.000629194	0.000483046	0.000573322	0.000568452	0.000519206		1.13604	1.04484	0.892308		1.12433	1.0868	0.842887		1.18565
Q86HD4	Uncharacterized protein OS=Dictyostelium discoideum OX=44689 GN=DDB0167042 PE=4 SV=1	9276.56	10919.6	14869.9	13547.2	9244.98	5510.21	6726.47	15112	11671.9	14297.5	15161.1	12734.4		9.26332e-05	0.000134857	0.000138585	0.000143337	0.000121597	0.000102857	0.000118007	0.000167871	0.000171737	0.000153561	0.000165319	0.000157446		9.26332e-05	0.000121597	0.000171737	0.000134857	0.000102857	0.000153561	0.000138585	0.000118007	0.000165319	0.000143337	0.000167871	0.000157446		1.45581	0.845885	0.894163		1.49606	0.970482	0.962631		1.54736
Q55DL5	RING zinc finger-containing protein OS=Dictyostelium discoideum OX=44689 GN=DDB_G0269614 PE=4 SV=3	127704	98465.8	108325	69299.5	74022.6	84916.5	85762.5	85514.4	61413.3	76607.4	104395	88631.5		0.00127522	0.00121605	0.00100958	0.000733225	0.0009736	0.0015851	0.0015046	0.000949934	0.000903622	0.000822793	0.00113834	0.00109583		0.00127522	0.0009736	0.000903622	0.00121605	0.0015851	0.000822793	0.00100958	0.0015046	0.00113834	0.000733225	0.000949934	0.00109583		0.953603	1.62809	0.91055		0.79169	1.54539	1.25975		0.574981
Q54QH4	Uncharacterized protein OS=Dictyostelium discoideum OX=44689 GN=DDB0185712 PE=4 SV=1	106012	87002.3	86298.6	52778.9	71600.2	53558	54050.2	42562.7	64610.1	95906.1	73082.9	58044.2		0.00105861	0.00107448	0.000804289	0.000558428	0.000941739	0.000999747	0.000948243	0.000472806	0.000950659	0.00103007	0.000796908	0.000717651		0.00105861	0.000941739	0.000950659	0.00107448	0.000999747	0.00103007	0.000804289	0.000948243	0.000796908	0.000558428	0.000472806	0.000717651		1.01499	1.0616	1.08353		0.75976	1.00691	0.838269		0.527511
Q86IW7	Uncharacterized protein OS=Dictyostelium discoideum OX=44689 GN=DDB0217474 PE=4 SV=1	31484.3	28664.7	39220.2	34752.3	27698.9	20291.2	24478.4	35806.7	24053.1	33425.3	32221.3	38927.3		0.000314393	0.000354008	0.000365527	0.000367698	0.000364317	0.000378767	0.000429442	0.000397758	0.000353912	0.000359	0.000351346	0.000481292		0.000314393	0.000364317	0.000353912	0.000354008	0.000378767	0.000359	0.000365527	0.000429442	0.000351346	0.000367698	0.000397758	0.000481292		1.126	1.03966	1.01438		1.16264	1.17876	0.99275		1.16955
Q55CS3	Pep3/Vps18/deep orange domain-containing protein OS=Dictyostelium discoideum OX=44689 GN=DDB0190675 PE=3 SV=1	13569.1	9917.57	15175.4	12716.9	11277.2	9128.15	8783.35	11327.7	7245.64	11799.3	10713.3	11797		0.000135497	0.000122482	0.000141433	0.000134552	0.000148327	0.000170392	0.000154093	0.000125833	0.000106611	0.000126729	0.000116819	0.000145857		0.000135497	0.000148327	0.000106611	0.000122482	0.000170392	0.000126729	0.000141433	0.000154093	0.000116819	0.000134552	0.000125833	0.000145857		0.903941	1.14876	1.18871		1.0438	1.03888	1.09575		0.99302
Q553P2	Uncharacterized protein OS=Dictyostelium discoideum OX=44689 GN=DDB0217664 PE=4 SV=1	32497.2	29413.1	37611.9	32822.6	28136.5	19811.2	24210.4	32910.9	21663.4	30404.5	27923.1	31161.8		0.000324509	0.000363251	0.000350537	0.000347281	0.000370072	0.000369807	0.000424741	0.000365589	0.00031875	0.000326556	0.000304478	0.00038528		0.000324509	0.000370072	0.00031875	0.000363251	0.000369807	0.000326556	0.000350537	0.000424741	0.000304478	0.000347281	0.000365589	0.00038528		1.11939	0.999285	1.02449		1.08021	1.14773	0.955224		1.07018
Q86JN4	Uncharacterized protein OS=Dictyostelium discoideum OX=44689 GN=DDB0168608 PE=4 SV=1	35779.8	38049.5	54114.5	49116.6	37004	28481.2	33441	49961	35436.5	39228.7	39050.6	35530		0.000357287	0.000469911	0.000504339	0.000519679	0.000486704	0.000531647	0.000586681	0.00055499	0.000521404	0.000421331	0.000425814	0.000439288		0.000357287	0.000486704	0.000521404	0.000469911	0.000531647	0.000421331	0.000504339	0.000586681	0.000425814	0.000519679	0.00055499	0.000439288		1.31522	1.09234	0.80807		1.41158	1.20542	0.816668		1.45451
Q54S85	Phosphopantothenatecysteine ligase OS=Dictyostelium discoideum OX=44689 GN=DDB0231514 PE=3 SV=1	54672.7	49213.3	67191.9	65125.8	47697.4	38502.4	40063	61466.7	46499.9	59651	63457	60707.8		0.000545947	0.000607783	0.000626219	0.000689066	0.000627351	0.00071871	0.000702855	0.000682801	0.000684188	0.000640675	0.000691945	0.000750583		0.000545947	0.000627351	0.000684188	0.000607783	0.00071871	0.000640675	0.000626219	0.000702855	0.000691945	0.000689066	0.000682801	0.000750583		1.11326	1.14563	0.936401		1.14703	1.12035	1.01134		1.26215
Q55BF7	Uncharacterized protein OS=Dictyostelium discoideum OX=44689 GN=DDB0202856 PE=4 SV=1	48527.2	45391	56748.2	48561.6	40535	32619	36803.7	42779.1	35683.3	48942.2	42497.9	42291.3		0.000484579	0.000560578	0.000528884	0.000513807	0.000533146	0.000608886	0.000645674	0.000475211	0.000525036	0.000525658	0.000463404	0.000522884		0.000484579	0.000533146	0.000525036	0.000560578	0.000608886	0.000525658	0.000528884	0.000645674	0.000463404	0.000513807	0.000475211	0.000522884		1.15683	1.14206	1.00118		1.09143	1.21106	0.882614		1.06032
Q54SV5	O-acyltransferase OS=Dictyostelium discoideum OX=44689 GN=DDB_G0282197 PE=3 SV=2	29663.2	46758.3	59438.7	35572.5	32210.5	36726.7	41911	30256.6	25867.2	52742.4	55725.5	44151		0.000296208	0.000577464	0.000553959	0.000376375	0.000423656	0.000685563	0.000735276	0.000336104	0.000380604	0.000566474	0.00060764	0.000545877		0.000296208	0.000423656	0.000380604	0.000577464	0.000685563	0.000566474	0.000553959	0.000735276	0.00060764	0.000376375	0.000336104	0.000545877		1.94952	1.61821	1.48835		1.87017	1.73555	1.59651		1.27064
Q54ZW2	Manganese/iron superoxide dismutase C-terminal domain-containing protein OS=Dictyostelium discoideum OX=44689 GN=DDB0217949 PE=4 SV=1	73320.8	17710.9	77321.3	72514.8	62012.7	52859.6	61808.9	61821.5	56224.1	86210.8	72465.3	79569.3		0.000732161	0.000218729	0.000720623	0.000767245	0.000815637	0.00098671	0.00108436	0.000686742	0.000827269	0.000925937	0.000790173	0.000983784		0.000732161	0.000815637	0.000827269	0.000218729	0.00098671	0.000925937	0.000720623	0.00108436	0.000790173	0.000767245	0.000686742	0.000983784		0.298745	1.20974	1.11927		0.984241	1.32946	0.955159		1.04792
Q55CE2	Uncharacterized protein OS=Dictyostelium discoideum OX=44689 GN=DDB0190802 PE=4 SV=1	6377.68	7429.77	8436.14	7047.17	5311.9	3714.4	5637.41	5742.64	4598.54	7392.24	7460.16	4632.14		6.36858e-05	9.17575e-05	7.86236e-05	7.45628e-05	6.9866e-05	6.93353e-05	9.89013e-05	6.37919e-05	6.76619e-05	7.93955e-05	8.13468e-05	5.72712e-05		6.36858e-05	6.9866e-05	6.76619e-05	9.17575e-05	6.93353e-05	7.93955e-05	7.86236e-05	9.89013e-05	8.13468e-05	7.45628e-05	6.37919e-05	5.72712e-05		1.44079	0.992404	1.17342		1.23455	1.41559	1.20226		1.17079
Q54UR2	peptidylprolyl isomerase OS=Dictyostelium discoideum OX=44689 GN=DDB0215228 PE=4 SV=1	103821	33539.1	49540.7	42666	60847.1	28636.1	33336.9	42878.8	41940	33281.3	38668.5	36830.5		0.00103673	0.000414207	0.000461711	0.000451429	0.000800305	0.00053454	0.000584854	0.000476318	0.000617096	0.000357454	0.000421648	0.000455367		0.00103673	0.000800305	0.000617096	0.000414207	0.00053454	0.000357454	0.000461711	0.000584854	0.000421648	0.000451429	0.000476318	0.000455367		0.399533	0.66792	0.579251		0.445355	0.730788	0.683278		0.435437
Q54TD5	phosphatidylinositol-3-phosphatase OS=Dictyostelium discoideum OX=44689 GN=DDB0204242 PE=3 SV=1	19361.6	14256.8	21101.4	16132.2	14407	13057.4	13439.3	13609.7	13554.9	16549.9	13826	15329.2		0.00019334	0.000176072	0.000196662	0.000170688	0.000189491	0.000243737	0.000235776	0.000151183	0.000199444	0.000177753	0.000150761	0.000189528		0.00019334	0.000189491	0.000199444	0.000176072	0.000243737	0.000177753	0.000196662	0.000235776	0.000150761	0.000170688	0.000151183	0.000189528		0.910684	1.28627	0.891242		1.01718	1.24426	0.755906		0.882836
Q55GD7	Iron-binding zinc finger CDGSH type domain-containing protein OS=Dictyostelium discoideum OX=44689 GN=DDB0189485 PE=4 SV=1	211929	186041	222442	204408	151039	121777	126465	149599	115779	164627	142299	143441		0.00211626	0.0022976	0.00207313	0.00216275	0.00198657	0.00227317	0.00221868	0.00166182	0.00170354	0.00176816	0.00155165	0.00177348		0.00211626	0.00198657	0.00170354	0.0022976	0.00227317	0.00176816	0.00207313	0.00221868	0.00155165	0.00216275	0.00166182	0.00177348		1.08569	1.14427	1.03793		0.979617	1.11684	0.910839		1.02197
Q54NB3	RRM domain-containing protein OS=Dictyostelium discoideum OX=44689 GN=DDB0186472 PE=4 SV=1	66652.9	62876.8	68570.9	74754.1	46438.8	46954	59426.4	57710.6	30914.6	57555.6	51656.9	65957.3		0.000665578	0.000776528	0.000639071	0.000790938	0.000610797	0.000876472	0.00104256	0.000641077	0.00045487	0.000618169	0.000563275	0.000815487		0.000665578	0.000610797	0.00045487	0.000776528	0.000876472	0.000618169	0.000639071	0.00104256	0.000563275	0.000790938	0.000641077	0.000815487		1.1667	1.43496	1.359		0.960174	1.70689	1.23832		1.18835
C7G030	Ras interacting protein OS=Dictyostelium discoideum OX=44689 GN=ripA PE=3 SV=1	208947	99689.8	99676.5	74494	195584	112089	96595.5	95256.1	108593	103625	84941.3	71264.2		0.00208649	0.00123117	0.00092897	0.000788186	0.00257246	0.00209232	0.00169465	0.00105815	0.00159781	0.00111297	0.000926214	0.000881102		0.00208649	0.00257246	0.00159781	0.00123117	0.00209232	0.00111297	0.00092897	0.00169465	0.000926214	0.000788186	0.00105815	0.000881102		0.590067	0.813355	0.69656		0.445232	0.658765	0.579677		0.377758
Q55AI4	PX domain-containing protein OS=Dictyostelium discoideum OX=44689 GN=DDB0216929 PE=4 SV=1	93765.8	99253	98595	81668	74110.7	71309.6	68423.5	70758.7	71084	93484.5	80180	76900.7		0.00093632	0.00122577	0.000918891	0.00086409	0.000974759	0.00133111	0.0012004	0.00078602	0.00104591	0.00100406	0.000874296	0.000950791		0.00093632	0.000974759	0.00104591	0.00122577	0.00133111	0.00100406	0.000918891	0.0012004	0.000874296	0.00086409	0.00078602	0.000950791		1.30914	1.36558	0.959983		0.981386	1.23149	0.835916		0.922858
Q86HD1	phosphoglycerate mutase (2,3-diphosphoglycerate-dependent) OS=Dictyostelium discoideum OX=44689 GN=DDB0204752 PE=3 SV=1	6880.49	5148.62	8837.78	9742.53	5974.73	6695.97	8105.79	8118.8	4510.83	6882.78	7932.91	7770.46		6.87067e-05	6.35854e-05	8.23668e-05	0.000103081	7.8584e-05	0.000124991	0.000142206	9.01874e-05	6.63714e-05	7.39238e-05	8.65018e-05	9.6073e-05		6.87067e-05	7.8584e-05	6.63714e-05	6.35854e-05	0.000124991	7.39238e-05	8.23668e-05	0.000142206	8.65018e-05	0.000103081	9.01874e-05	9.6073e-05		0.925461	1.59054	1.11379		1.19882	1.8096	1.3033		1.50031
Q556I5	PPR_long domain-containing protein OS=Dictyostelium discoideum OX=44689 GN=DDB0217100 PE=4 SV=1	32745.5	30007.8	30922.8	30225.9	24069.2	18619.6	21196.5	23552.8	21933.6	30430.5	29007.6	29404.3		0.000326987	0.000370595	0.000288195	0.000319806	0.000316576	0.000347565	0.000371866	0.000261636	0.000322726	0.000326836	0.000316304	0.000363551		0.000326987	0.000316576	0.000322726	0.000370595	0.000347565	0.000326836	0.000288195	0.000371866	0.000316304	0.000319806	0.000261636	0.000363551		1.13336	1.09789	1.01273		0.881366	1.17465	0.9801		0.978039
Q55C33	Short-chain dehydrogenase/reductase family protein OS=Dictyostelium discoideum OX=44689 GN=DDB_G0270766 PE=4 SV=2	55751.7	39469.5	57551.4	50301.1	41295.9	29593.2	37889.8	47938	34603.4	46520.1	41021.7	40605.5		0.000556722	0.000487447	0.00053637	0.000532212	0.000543154	0.000552405	0.000664729	0.000532518	0.000509147	0.000499644	0.000447308	0.000502042		0.000556722	0.000543154	0.000509147	0.000487447	0.000552405	0.000499644	0.00053637	0.000664729	0.000447308	0.000532212	0.000532518	0.000502042		0.875567	1.01703	0.981335		0.963444	1.22383	0.878544		0.955976
Q559P7	Protein SPT2 homolog OS=Dictyostelium discoideum OX=44689 GN=DDB0217017 PE=3 SV=1	40236.3	32875.1	43071.3	34515.9	30794.2	26435.5	30661.1	30065.8	26374.5	36750.6	34362.8	32298.5		0.000401789	0.000406007	0.000401418	0.000365196	0.000405029	0.000493461	0.00053791	0.000333985	0.000388069	0.000394716	0.000374698	0.000399335		0.000401789	0.000405029	0.000388069	0.000406007	0.000493461	0.000394716	0.000401418	0.00053791	0.000374698	0.000365196	0.000333985	0.000399335		1.0105	1.21834	1.01713		0.999077	1.32808	0.965545		0.908925
Q556K1	SH3 domain-containing protein OS=Dictyostelium discoideum OX=44689 GN=DDB0217102 PE=4 SV=1	17502.2	10976	15279.6	15080.6	13500.4	9524.88	10482.6	14481.5	11878	16328.1	13929.9	13701.5		0.000174772	0.000135553	0.000142403	0.00015956	0.000177567	0.000177797	0.000183904	0.000160868	0.000174771	0.00017537	0.000151894	0.000169404		0.000174772	0.000177567	0.000174771	0.000135553	0.000177797	0.00017537	0.000142403	0.000183904	0.000151894	0.00015956	0.000160868	0.000169404		0.7756	1.0013	1.00343		0.814795	1.03569	0.869107		0.912964
Q76P38	Lis-interacting protein OS=Dictyostelium discoideum OX=44689 GN=nudE PE=3 SV=1	121893	87366	93568.9	63178.3	78412	78846.2	81520.3	80938.5	51427.5	75183.9	86602.3	67726.2		0.00121719	0.00107897	0.000872048	0.00066846	0.00103133	0.00147179	0.00143017	0.000899102	0.000756692	0.000807504	0.000944326	0.000837358		0.00121719	0.00103133	0.000756692	0.00107897	0.00147179	0.000807504	0.000872048	0.00143017	0.000944326	0.00066846	0.000899102	0.000837358		0.886441	1.42708	1.06715		0.716443	1.38672	1.24797		0.549182
Q54NJ9	UDENN domain-containing protein OS=Dictyostelium discoideum OX=44689 GN=DDB0215817 PE=4 SV=1	42648.1	26594.5	26955.8	22993.9	28058.5	16458.9	15776	20141	19559.5	22409.6	16060.1	20034.4		0.000425872	0.000328442	0.000251224	0.000243288	0.000369046	0.000307232	0.00027677	0.000223735	0.000287793	0.000240688	0.000175123	0.000247703		0.000425872	0.000369046	0.000287793	0.000328442	0.000307232	0.000240688	0.000251224	0.00027677	0.000175123	0.000243288	0.000223735	0.000247703		0.771222	0.832502	0.836322		0.589905	0.749959	0.608501		0.571269
Q54MS4	Uncharacterized protein OS=Dictyostelium discoideum OX=44689 GN=DDB0186662 PE=4 SV=1	17658.7	17228.4	19075.6	19772.1	13606.1	14750.5	14984.8	11882.4	11073.4	15055.4	15922.1	16749.9		0.000176335	0.000212771	0.000177782	0.0002092	0.000178958	0.000275342	0.00026289	0.000131995	0.000162932	0.000161701	0.000173617	0.000207094		0.000176335	0.000178958	0.000162932	0.000212771	0.000275342	0.000161701	0.000177782	0.00026289	0.000173617	0.0002092	0.000131995	0.000207094		1.20663	1.53859	0.992446		1.0082	1.469	1.06558		1.18638
Q55DM0	Uncharacterized protein OS=Dictyostelium discoideum OX=44689 GN=DDB0190400 PE=4 SV=1	138506	92034.8	104383	79513.3	120708	87596.7	78858.1	80267.3	111004	118319	99268.3	85665.1		0.00138308	0.00113663	0.000972838	0.000841293	0.00158763	0.00163513	0.00138347	0.000891647	0.00163329	0.00127079	0.00108244	0.00105915		0.00138308	0.00158763	0.00163329	0.00113663	0.00163513	0.00127079	0.000972838	0.00138347	0.00108244	0.000841293	0.000891647	0.00105915		0.821809	1.02992	0.778054		0.703385	0.871401	0.662733		0.608275
Q86H47	Uncharacterized protein OS=Dictyostelium discoideum OX=44689 GN=DDB0167229 PE=4 SV=1	99460.8	72010.9	71816.6	41677.5	72656.8	44184.2	44565	40519.3	38273.2	42806.7	33464.4	29442		0.000993189	0.000889334	0.00066932	0.00044097	0.000955636	0.00082477	0.000781837	0.000450108	0.000563143	0.00045976	0.000364901	0.000364018		0.000993189	0.000955636	0.000563143	0.000889334	0.00082477	0.00045976	0.00066932	0.000781837	0.000364901	0.00044097	0.000450108	0.000364018		0.895432	0.863058	0.816418		0.67391	0.818133	0.647973		0.443994
Q54I26	RNA recognition motif-containing protein RRM OS=Dictyostelium discoideum OX=44689 GN=DDB_G0289053 PE=4 SV=2	15751.6	1925.38	16580.1	15485.4	14038.7	10123.3	10424.7	12376.9	11290.5	14750.5	14014.3	14887.7		0.000157291	2.37784e-05	0.000154524	0.000163843	0.000184648	0.000188968	0.000182889	0.000137488	0.000166126	0.000158426	0.000152814	0.00018407		0.000157291	0.000184648	0.000166126	2.37784e-05	0.000188968	0.000158426	0.000154524	0.000182889	0.000152814	0.000163843	0.000137488	0.00018407		0.151174	1.0234	0.953648		0.982408	0.990474	0.919872		1.04166
Q54LH2	Uncharacterized protein OS=Dictyostelium discoideum OX=44689 GN=DDB0218855 PE=4 SV=1	13573.9	14522.1	20444.6	17724.7	10018	10698.9	12042.1	13178.5	8908.04	14507.6	13971.4	12866.4		0.000135545	0.000179348	0.00019054	0.000187537	0.000131764	0.000199713	0.000211263	0.000146392	0.000131071	0.000155818	0.000152346	0.000159078		0.000135545	0.000131764	0.000131071	0.000179348	0.000199713	0.000155818	0.00019054	0.000211263	0.000152346	0.000187537	0.000146392	0.000159078		1.32316	1.51568	1.1888		1.40573	1.60334	1.16232		1.38358
Q55E73	Peroxisome assembly protein 22 OS=Dictyostelium discoideum OX=44689 GN=DDB0201699 PE=4 SV=1	20862.4	20565.7	24344.5	20413.7	17708.4	14600	16632	17924.3	16848.2	23367.6	21103.6	22807.6		0.000208326	0.000253986	0.000226887	0.000215987	0.000232913	0.000272532	0.000291788	0.000199112	0.000247901	0.000250977	0.000230117	0.00028199		0.000208326	0.000232913	0.000247901	0.000253986	0.000272532	0.000250977	0.000226887	0.000291788	0.000230117	0.000215987	0.000199112	0.00028199		1.21918	1.1701	1.01241		1.0891	1.25278	0.928264		1.03678
Q54K20	Pre-mRNA processing factor 4 (PRP4)-like domain-containing protein OS=Dictyostelium discoideum OX=44689 GN=DDB0187564 PE=4 SV=1	40070.6	40426.6	40323.6	34815.2	27719.1	25931.3	28368.7	26659.3	23457.2	38837.3	28984.5	35536.1		0.000400134	0.000499267	0.00037581	0.000368363	0.000364582	0.00048405	0.000497694	0.000296144	0.000345144	0.000417127	0.000316051	0.000439363		0.000400134	0.000364582	0.000345144	0.000499267	0.00048405	0.000417127	0.00037581	0.000497694	0.000316051	0.000368363	0.000296144	0.000439363		1.24775	1.32768	1.20856		0.93921	1.36511	0.91571		0.920599
Q54HT3	Vacuolar protein 14 C-terminal Fig4-binding domain-containing protein OS=Dictyostelium discoideum OX=44689 GN=DDB0188326 PE=3 SV=1	13939.2	11039.8	13647.4	12151.8	8904.25	7428.8	8283.74	11132.3	7971.06	12705	9538.94	9784.95		0.000139193	0.000136341	0.000127191	0.000128572	0.000117115	0.000138671	0.000145328	0.000123662	0.000117284	0.000136457	0.000104014	0.00012098		0.000139193	0.000117115	0.000117284	0.000136341	0.000138671	0.000136457	0.000127191	0.000145328	0.000104014	0.000128572	0.000123662	0.00012098		0.979516	1.18405	1.16347		0.91378	1.2409	0.886856		0.923699
Q54DZ0	THUMP domain-containing protein OS=Dictyostelium discoideum OX=44689 GN=DDB0184130 PE=4 SV=1	24932	25747.6	28887.9	26405.7	22510.6	16133.8	18252.1	21164.1	14107.7	27351.5	23289.8	21708		0.000248964	0.000317982	0.000269231	0.000279386	0.000296076	0.000301163	0.00032021	0.000235101	0.000207578	0.000293765	0.000253956	0.000268394		0.000248964	0.000296076	0.000207578	0.000317982	0.000301163	0.000293765	0.000269231	0.00032021	0.000253956	0.000279386	0.000235101	0.000268394		1.27722	1.01718	1.41521		1.08141	1.08151	1.22342		1.12219
Q55CN9	SHR-BD domain-containing protein OS=Dictyostelium discoideum OX=44689 GN=DDB0190710 PE=4 SV=1	46564	33137.1	49741.1	19230.2	29724.5	21327.4	18397.3	40917.6	29005.4	42481	50995	37307.9		0.000464976	0.000409242	0.000463579	0.000203465	0.000390958	0.000398111	0.000322757	0.000454532	0.000426779	0.000456263	0.000556058	0.00046127		0.000464976	0.000390958	0.000426779	0.000409242	0.000398111	0.000456263	0.000463579	0.000322757	0.000556058	0.000203465	0.000454532	0.00046127		0.880137	1.0183	1.06908		0.996997	0.825555	1.30292		0.437583
C7G070	PAP/25A-associated domain-containing protein OS=Dictyostelium discoideum OX=44689 GN=DDB_G0295737 PE=4 SV=1	5675.66	5716.98	9261.8	8059.56	4301.69	2781.53	4993.81	5134.94	4403.51	6797.58	5851.22	6679.54		5.66756e-05	7.06046e-05	8.63186e-05	8.52744e-05	5.6579e-05	5.19218e-05	8.76102e-05	5.70413e-05	6.47923e-05	7.30086e-05	6.38026e-05	8.25849e-05		5.66756e-05	5.6579e-05	6.47923e-05	7.06046e-05	5.19218e-05	7.30086e-05	8.63186e-05	8.76102e-05	6.38026e-05	8.52744e-05	5.70413e-05	8.25849e-05		1.24577	0.917687	1.12681		1.52303	1.54846	0.984726		1.5046
Q54GT8	Phosphatidylinositol-3,4,5-trisphosphate 3-phosphatase OS=Dictyostelium discoideum OX=44689 GN=DDB0219504 PE=4 SV=1	30832.1	26326.9	36053.6	30102	25730.4	19510	20121.7	29061.1	17625.2	27724.8	27420.5	28844.2		0.000307881	0.000325137	0.000336014	0.000318495	0.000338425	0.000364186	0.00035301	0.000322824	0.000259334	0.000297775	0.000298998	0.000356626		0.000307881	0.000338425	0.000259334	0.000325137	0.000364186	0.000297775	0.000336014	0.00035301	0.000298998	0.000318495	0.000322824	0.000356626		1.05605	1.07612	1.14823		1.09137	1.0431	1.15295		1.03447
Q54R88	WIBG Mago-binding domain-containing protein OS=Dictyostelium discoideum OX=44689 GN=DDB0185452 PE=4 SV=1	67597.5	69096.2	93339.2	92802.2	65391.7	50471.6	59777.1	95526.3	63236.2	67010.6	69852.8	72313.3		0.00067501	0.000853337	0.000869907	0.000981896	0.00086008	0.000942133	0.00104871	0.00106115	0.000930443	0.00071972	0.000761686	0.000894072		0.00067501	0.00086008	0.000930443	0.000853337	0.000942133	0.00071972	0.000869907	0.00104871	0.000761686	0.000981896	0.00106115	0.000894072		1.26418	1.0954	0.773524		1.28873	1.21932	0.818628		1.45464
Q54UU7	RRM domain-containing protein OS=Dictyostelium discoideum OX=44689 GN=DDB0204742 PE=4 SV=1	15278.5	12494.9	17186.9	17166.3	12669.5	7950.31	7952.2	16814.7	16300.5	16820.2	19496.3	16261.6		0.000152567	0.000154311	0.000160179	0.000181629	0.000166638	0.000148405	0.000139511	0.000186785	0.000239842	0.000180655	0.000212591	0.000201057		0.000152567	0.000166638	0.000239842	0.000154311	0.000148405	0.000180655	0.000160179	0.000139511	0.000212591	0.000181629	0.000186785	0.000201057		1.01143	0.890585	0.753224		1.04989	0.837212	0.886377		1.19048
Q54JE2	SprT-like domain-containing protein OS=Dictyostelium discoideum OX=44689 GN=DDB0219312 PE=4 SV=1	14589.5	16341.7	15878.9	13679	13029.2	11704.3	11954.6	13365.6	9586.21	15995.6	14971.8	16759.9		0.000145687	0.00020182	0.000147989	0.000144732	0.000171369	0.000218479	0.000209728	0.000148471	0.000141049	0.000171799	0.000163255	0.000207217		0.000145687	0.000171369	0.000141049	0.00020182	0.000218479	0.000171799	0.000147989	0.000209728	0.000163255	0.000144732	0.000148471	0.000207217		1.3853	1.2749	1.21801		1.0158	1.22384	1.15743		0.993442
Q55BF1	Uncharacterized protein OS=Dictyostelium discoideum OX=44689 GN=DDB0202850 PE=4 SV=1	21274.4	19958.2	23162.6	24274.6	16405.3	14201.3	14535.9	16757.2	14959.7	20199.7	17690	19593.2		0.00021244	0.000246484	0.000215872	0.000256838	0.000215774	0.000265091	0.000255015	0.000186147	0.000220113	0.000216953	0.000192894	0.000242248		0.00021244	0.000215774	0.000220113	0.000246484	0.000265091	0.000216953	0.000215872	0.000255015	0.000192894	0.000256838	0.000186147	0.000242248		1.16025	1.22856	0.985641		1.01615	1.18186	0.876341		1.20899
O61085	Coronin binding protein OS=Dictyostelium discoideum OX=44689 GN=DB10 PE=2 SV=1	22439.6	20166.6	26013.7	25235.4	17377.6	14148.7	18252	24443.2	14370.1	23647.7	23123.3	20427.9		0.000224076	0.000249057	0.000242444	0.000267004	0.000228563	0.000264108	0.000320208	0.000271527	0.000211439	0.000253985	0.00025214	0.000252567		0.000224076	0.000228563	0.000211439	0.000249057	0.000264108	0.000253985	0.000242444	0.000320208	0.00025214	0.000267004	0.000271527	0.000252567		1.11149	1.15551	1.20122		1.08197	1.40096	1.1925		1.19158
C7FZW3	RanBP2-type zinc finger OS=Dictyostelium discoideum OX=44689 GN=DDB_G0302588 PE=4 SV=1	67086.5	58945.9	68540.9	60227	47653	39079.1	44103.3	49879	40960.4	57343	45239.7	46107.9		0.000669907	0.000727981	0.00063879	0.000637234	0.000626768	0.000729475	0.000773737	0.000554079	0.000602682	0.000615885	0.000493301	0.000570072		0.000669907	0.000626768	0.000602682	0.000727981	0.000729475	0.000615885	0.00063879	0.000773737	0.000493301	0.000637234	0.000554079	0.000570072		1.08669	1.16387	1.02191		0.95355	1.23449	0.81851		0.951227
Q54WV7	U3 small nucleolar RNA-associated protein 14 homolog A OS=Dictyostelium discoideum OX=44689 GN=DDB0205748 PE=4 SV=1	15700.6	14755.1	18964.9	16631.2	11516.3	10833.6	12339.4	15393.7	10324.9	17569	15491	17540.1		0.000156782	0.000182225	0.00017675	0.000175967	0.000151471	0.000202226	0.000216479	0.000171001	0.000151918	0.000188697	0.000168917	0.000216863		0.000156782	0.000151471	0.000151918	0.000182225	0.000202226	0.000188697	0.00017675	0.000216479	0.000168917	0.000175967	0.000171001	0.000216863		1.16228	1.33508	1.2421		1.12736	1.42918	1.11189		1.12237
Q54DG4	Ubiquitin-like protease family profile domain-containing protein OS=Dictyostelium discoideum OX=44689 GN=DDB0184304 PE=3 SV=1	8140.87	8612.79	8915.33	7550.16	5932.34	4911.22	4277.04	6733.67	6366.82	7542.05	8203.75	8909.36		8.12925e-05	0.000106368	8.30896e-05	7.98847e-05	7.80265e-05	9.16758e-05	7.50354e-05	7.48007e-05	9.368e-05	8.10045e-05	8.9455e-05	0.000110154		8.12925e-05	7.80265e-05	9.368e-05	0.000106368	9.16758e-05	8.10045e-05	8.30896e-05	7.50354e-05	8.9455e-05	7.98847e-05	7.48007e-05	0.000110154		1.30846	1.17493	0.864694		1.02211	0.961666	0.9549		0.982682
Q54WG7	Uncharacterized protein OS=Dictyostelium discoideum OX=44689 GN=DDB0205972 PE=4 SV=1	15529	16106.9	12576.7	9539.52	12805.1	9597.57	8133.79	8980.2	16887.5	16067.7	13241	10849.3		0.000155068	0.00019892	0.000117213	0.000100933	0.000168422	0.000179154	0.000142697	9.97563e-05	0.000248479	0.000172574	0.000144382	0.000134139		0.000155068	0.000168422	0.000248479	0.00019892	0.000179154	0.000172574	0.000117213	0.000142697	0.000144382	0.000100933	9.97563e-05	0.000134139		1.28279	1.06372	0.694518		0.755879	0.847259	0.581061		0.650895
Q54LM6	DET1- and DDB1-associated protein 1 OS=Dictyostelium discoideum OX=44689 GN=DDB0187010 PE=3 SV=1	26120.8	21489.7	30459.1	24594.5	20294.9	17137.2	23146.9	20340.5	14376.7	21498.4	24886.8	24698.9		0.000260835	0.000265397	0.000283875	0.000260223	0.000266933	0.000319894	0.000406084	0.000225952	0.000211535	0.000230901	0.00027137	0.000305374		0.000260835	0.000266933	0.000211535	0.000265397	0.000319894	0.000230901	0.000283875	0.000406084	0.00027137	0.000260223	0.000225952	0.000305374		1.01749	1.1984	1.09155		1.08833	1.52129	1.28286		0.997654
Q54I94	Uncharacterized protein OS=Dictyostelium discoideum OX=44689 GN=DDB0188170 PE=4 SV=1	45782.4	32155.4	34904	24743	38450.3	30380.2	28172.3	23156.5	34727.5	37649.5	28847.3	23243.2		0.000457171	0.000397119	0.0003253	0.000261794	0.000505727	0.000567096	0.000494248	0.000257233	0.000510972	0.000404371	0.000314556	0.000287376		0.000457171	0.000505727	0.000510972	0.000397119	0.000567096	0.000404371	0.0003253	0.000494248	0.000314556	0.000261794	0.000257233	0.000287376		0.868643	1.12135	0.791375		0.71155	0.977303	0.615604		0.572639
Q86K67	DUF4460 domain-containing protein OS=Dictyostelium discoideum OX=44689 GN=DDB0217938 PE=4 SV=1	15286.7	10776.3	15025.5	14198.6	8894.59	7458.79	6479.25	9735.3	8453.41	13796.4	13670.5	12067.5		0.000152648	0.000133087	0.000140035	0.000150228	0.000116988	0.00013923	0.00011367	0.000108144	0.000124382	0.000148179	0.000149065	0.000149201		0.000152648	0.000116988	0.000124382	0.000133087	0.00013923	0.000148179	0.000140035	0.00011367	0.000149065	0.000150228	0.000108144	0.000149201		0.871853	1.19012	1.19133		0.917371	0.971639	1.19845		0.984147
Q54WI5	SAP DNA-binding domain-containing protein OS=Dictyostelium discoideum OX=44689 GN=DDB0220678 PE=3 SV=1	6395.28	5444.56	7201.04	4966.64	4716.88	3558.07	4458.34	3874.15	4487.33	7062.47	6844.75	6039.23		6.38615e-05	6.72402e-05	6.71126e-05	5.25496e-05	6.204e-05	6.64171e-05	7.82161e-05	4.30358e-05	6.60256e-05	7.58536e-05	7.46363e-05	7.46683e-05		6.38615e-05	6.204e-05	6.60256e-05	6.72402e-05	6.64171e-05	7.58536e-05	6.71126e-05	7.82161e-05	7.46363e-05	5.25496e-05	4.30358e-05	7.46683e-05		1.05291	1.07055	1.14885		1.05091	1.26074	1.13041		0.822869
Q54HR7	MARVEL domain-containing protein OS=Dictyostelium discoideum OX=44689 GN=DDB_G0289269 PE=4 SV=1	35941.4	62895.4	92956.5	70248	31805.5	49727	57800	47181.7	34104	55567.3	59187.1	55236.4		0.000358901	0.000776757	0.000866341	0.000743261	0.000418329	0.000928235	0.00101403	0.000524116	0.000501799	0.000596814	0.000645386	0.000682935		0.000358901	0.000418329	0.000501799	0.000776757	0.000928235	0.000596814	0.000866341	0.00101403	0.000645386	0.000743261	0.000524116	0.000682935		2.16426	2.21891	1.18935		2.41387	2.424	1.28614		2.07094
Q54HF9	VPS9 domain-containing protein OS=Dictyostelium discoideum OX=44689 GN=DDB0188445 PE=4 SV=1	77755.3	81161.7	92812.8	83172.7	57544.1	60019.6	64305.6	67975.4	47451.9	76575.9	72644.9	68650.1		0.000776443	0.00100235	0.000865001	0.000880011	0.000756863	0.00112036	0.00112816	0.000755103	0.000698197	0.000822455	0.000792132	0.000848781		0.000776443	0.000756863	0.000698197	0.00100235	0.00112036	0.000822455	0.000865001	0.00112816	0.000792132	0.000880011	0.000755103	0.000848781		1.29095	1.48027	1.17797		1.11406	1.49058	1.13454		1.13339
Q9GSG9	Wiscott-Aldrich syndrome protein OS=Dictyostelium discoideum OX=44689 GN=wasA PE=4 SV=1	12444.5	12706.1	13139	13296.5	11402.1	8957.99	8515.67	10006.9	7624.09	13886	9056.27	9068.88		0.000124267	0.00015692	0.000122454	0.000140684	0.000149969	0.000167215	0.000149397	0.000111162	0.000112179	0.000149141	9.8751e-05	0.000112126		0.000124267	0.000149969	0.000112179	0.00015692	0.000167215	0.000149141	0.000122454	0.000149397	9.8751e-05	0.000140684	0.000111162	0.000112126		1.26276	1.115	1.32949		0.985406	0.996185	0.880298		1.13211
F0ZKM4	phosphoenolpyruvate carboxykinase (ATP) OS=Dictyostelium purpureum OX=5786 GN=DICPUDRAFT_47664 PE=3 SV=1	29466.6	26050.5	30396.1	26750.8	19889.6	14146	16319.8	20903.6	16834.9	20697.5	21234.2	23880.8		0.000294246	0.000321723	0.000283287	0.000283038	0.000261603	0.000264058	0.00028631	0.000232207	0.000247704	0.000222299	0.000231542	0.000295259		0.000294246	0.000261603	0.000247704	0.000321723	0.000264058	0.000222299	0.000283287	0.00028631	0.000231542	0.000283038	0.000232207	0.000295259		1.09338	1.00938	0.897439		0.962756	1.09444	0.934751		0.96191
Q55E77	Uncharacterized protein OS=Dictyostelium discoideum OX=44689 GN=DDB0201696 PE=4 SV=1	32257.8	5926.85	31763.3	32547.8	40134.8	35544	41294.2	49659.2	28976.8	46355.4	43289.3	42355.9		0.000322118	7.31965e-05	0.000296029	0.000344373	0.000527883	0.000663486	0.000724454	0.000551638	0.000426358	0.000497875	0.000472034	0.000523683		0.000322118	0.000527883	0.000426358	7.31965e-05	0.000663486	0.000497875	0.000296029	0.000724454	0.000472034	0.000344373	0.000551638	0.000523683		0.227235	1.25688	1.16774		0.919008	1.37238	1.10713		1.06909
Q54SY7	Uncharacterized protein OS=Dictyostelium discoideum OX=44689 GN=DDB0205148 PE=4 SV=1	41296.5	45698.3	60103.7	48088.8	33267.6	33203.4	38603.2	40718.3	28663.2	47820.2	43651.7	45888.5		0.000412375	0.000564373	0.000560157	0.000508805	0.00043756	0.000619795	0.000677246	0.000452318	0.000421744	0.000513607	0.000475986	0.00056736		0.000412375	0.00043756	0.000421744	0.000564373	0.000619795	0.000513607	0.000560157	0.000677246	0.000475986	0.000508805	0.000452318	0.00056736		1.36859	1.41648	1.21782		1.35837	1.54778	1.12861		1.23384
Q54RZ4	Monalysin beta barrel Pore-forming domain-containing protein OS=Dictyostelium discoideum OX=44689 GN=orfSGP PE=4 SV=1	18500.2	15829.8	16123.6	17624.1	16029.6	11978.8	14880.5	17998.4	12791.9	20871.5	18521.1	13032.2		0.000184738	0.000195498	0.00015027	0.000186473	0.000210833	0.000223603	0.000261061	0.000199935	0.000188217	0.000224168	0.000201957	0.000161128		0.000184738	0.000210833	0.000188217	0.000195498	0.000223603	0.000224168	0.00015027	0.000261061	0.000201957	0.000186473	0.000199935	0.000161128		1.05824	1.06057	1.19101		0.813418	1.23824	1.073		1.00939
Q54H95	Uncharacterized protein OS=Dictyostelium discoideum OX=44689 GN=DDB0188491 PE=4 SV=1	46024.4	27474.7	25840.1	19959.8	36443.8	22112.5	21798.6	20671.2	30298.8	28355	22381	25980.3		0.000459588	0.000339312	0.000240826	0.000211185	0.000479336	0.000412765	0.000382429	0.000229625	0.00044581	0.000304544	0.000244046	0.000321217		0.000459588	0.000479336	0.00044581	0.000339312	0.000412765	0.000304544	0.000240826	0.000382429	0.000244046	0.000211185	0.000229625	0.000321217		0.738296	0.861118	0.683126		0.524004	0.797831	0.547423		0.45951
Q54BJ4	WW domain-containing protein OS=Dictyostelium discoideum OX=44689 GN=DDB0192033 PE=4 SV=1	26090.4	31576.6	37520.3	22668.1	23364.9	21081.2	24710.9	21246.7	15782.5	21619.8	24031.5	15746.7		0.000260531	0.00038997	0.000349684	0.00023984	0.000307313	0.000393514	0.000433522	0.000236018	0.00023222	0.000232205	0.000262043	0.00019469		0.000260531	0.000307313	0.00023222	0.00038997	0.000393514	0.000232205	0.000349684	0.000433522	0.000262043	0.00023984	0.000236018	0.00019469		1.49682	1.2805	0.999933		1.34219	1.41068	1.12842		0.92058
Q55EQ8	Nodulin-like domain-containing protein OS=Dictyostelium discoideum OX=44689 GN=DDB0202337 PE=4 SV=1	27049.8	30623.6	41171.9	37913.5	26529.6	20945.6	24525.5	36878.3	24730.4	39138.6	39029.3	34888.7		0.000270112	0.000378201	0.000383716	0.000401145	0.000348937	0.000390984	0.000430268	0.000409662	0.000363878	0.000420364	0.000425582	0.000431359		0.000270112	0.000348937	0.000363878	0.000378201	0.000390984	0.000420364	0.000383716	0.000430268	0.000425582	0.000401145	0.000409662	0.000431359		1.40017	1.1205	1.15523		1.42058	1.23308	1.16958		1.48511
Q86AC9	Uncharacterized protein OS=Dictyostelium discoideum OX=44689 GN=DDB0167013 PE=4 SV=1	36734.3	28806.7	41513.1	29947.6	30456.8	21604.1	24720.2	32092.1	24734.2	29030.4	24275.4	30116.6		0.000366818	0.000355763	0.000386895	0.000316861	0.00040059	0.000403276	0.000433685	0.000356494	0.000363934	0.000311797	0.000264703	0.000372357		0.000366818	0.00040059	0.000363934	0.000355763	0.000403276	0.000311797	0.000386895	0.000433685	0.000264703	0.000316861	0.000356494	0.000372357		0.96986	1.0067	0.856742		1.05473	1.08262	0.727337		0.86381
Q8SSP5	Arf-GAP domain-containing protein OS=Dictyostelium discoideum OX=44689 GN=DDB0167328 PE=4 SV=2	10906.9	10865.4	13031.8	12963.6	9154.46	7177.82	6953.45	9304.6	6047.89	10560.7	8198.55	8870.24		0.000108914	0.000134187	0.000121454	0.000137162	0.000120406	0.000133986	0.00012199	0.00010336	8.89873e-05	0.000113426	8.93984e-05	0.00010967		0.000108914	0.000120406	8.89873e-05	0.000134187	0.000133986	0.000113426	0.000121454	0.00012199	8.93984e-05	0.000137162	0.00010336	0.00010967		1.23205	1.11278	1.27463		1.11514	1.01315	1.00462		1.25936
Q55ED3	RRM domain-containing protein OS=Dictyostelium discoideum OX=44689 GN=DDB0190151 PE=4 SV=1	19824.8	14543.6	19595.8	19264.1	12869.5	10335	11338.6	17271.7	14627	17433.3	18489.3	17717.8		0.000197965	0.000179613	0.00018263	0.000203824	0.000169269	0.00019292	0.000198921	0.000191862	0.000215218	0.00018724	0.00020161	0.000219061		0.000197965	0.000169269	0.000215218	0.000179613	0.00019292	0.00018724	0.00018263	0.000198921	0.00020161	0.000203824	0.000191862	0.000219061		0.907297	1.13972	0.870002		0.922537	1.17518	0.936772		1.0296
Q54SG2	Uncharacterized protein OS=Dictyostelium discoideum OX=44689 GN=DDB0204789 PE=4 SV=1	8379.87	7842.14	9686.35	9949.52	6123.48	6352	6815.29	6505.06	6556.88	7797.44	5306.12	9765.95		8.36792e-05	9.68503e-05	9.02753e-05	0.000105271	8.05406e-05	0.00011857	0.000119566	7.22612e-05	9.64764e-05	8.37475e-05	5.78588e-05	0.000120745		8.36792e-05	8.05406e-05	9.64764e-05	9.68503e-05	0.00011857	8.37475e-05	9.02753e-05	0.000119566	5.78588e-05	0.000105271	7.22612e-05	0.000120745		1.1574	1.47218	0.868062		1.07883	1.48454	0.59972		1.25803
Q55EC4	CS domain-containing protein OS=Dictyostelium discoideum OX=44689 GN=DDB0190160 PE=3 SV=1	16442.2	12055.1	18631.3	18053.2	14227.9	8702.82	9282.82	17850.4	12283.1	17907	18698.7	16992.2		0.000164187	0.00014888	0.000173641	0.000191013	0.000187136	0.000162452	0.000162856	0.000198291	0.000180731	0.000192328	0.000203894	0.000210089		0.000164187	0.000187136	0.000180731	0.00014888	0.000162452	0.000192328	0.000173641	0.000162856	0.000203894	0.000191013	0.000198291	0.000210089		0.90677	0.868096	1.06416		1.05758	0.870251	1.12816		1.16338
Q54Q66	Elongator complex protein 1 OS=Dictyostelium discoideum OX=44689 GN=DDB0185824 PE=3 SV=1	57087.9	49058.9	61061.5	54211.7	44602.6	36164.5	39404.9	46253.9	32435.4	52705.4	45091.3	48014.2		0.000570064	0.000605876	0.000569084	0.000573588	0.000586647	0.000675069	0.00069131	0.00051381	0.000477247	0.000566076	0.000491683	0.000593642		0.000570064	0.000586647	0.000477247	0.000605876	0.000675069	0.000566076	0.000569084	0.00069131	0.000491683	0.000573588	0.00051381	0.000593642		1.06282	1.15072	1.18613		0.998279	1.17841	1.03025		1.00618
Q54VC8	Protein pelota homolog OS=Dictyostelium discoideum OX=44689 GN=DDB0205206 PE=3 SV=1	18909.2	15976.6	26561.8	24108.5	16793.4	12354.9	17298.4	29948.6	19067.3	18351.5	22988.2	17432.6		0.000188822	0.00019731	0.000247552	0.000255081	0.000220879	0.000230624	0.000303479	0.000332683	0.000280552	0.000197102	0.000250667	0.000215535		0.000188822	0.000220879	0.000280552	0.00019731	0.000230624	0.000197102	0.000247552	0.000303479	0.000250667	0.000255081	0.000332683	0.000215535		1.04495	1.04412	0.702551		1.31103	1.37396	0.893475		1.35091
Q55DZ3	Uncharacterized protein OS=Dictyostelium discoideum OX=44689 GN=DDB0190281 PE=4 SV=1	26767.7	26295.4	36423.1	30166.1	29487.1	19774	24042.3	40926.8	27274.9	34057.4	36141.9	26370.6		0.000267295	0.000324748	0.000339458	0.000319174	0.000387836	0.000369113	0.000421793	0.000454634	0.000401316	0.00036579	0.000394097	0.000326043		0.000267295	0.000387836	0.000401316	0.000324748	0.000369113	0.00036579	0.000339458	0.000421793	0.000394097	0.000319174	0.000454634	0.000326043		1.21494	0.951725	0.911475		1.26997	1.08755	0.982011		1.19409
Q55DZ0	BSD domain-containing protein OS=Dictyostelium discoideum OX=44689 GN=DDB0190284 PE=4 SV=1	11127.6	11850.7	14617.4	13002.4	8569.69	8209.2	10945.6	11039.1	8489.04	12401.9	11113.2	10472.3		0.000111117	0.000146356	0.000136232	0.000137572	0.000112715	0.000153238	0.000192027	0.000122627	0.000124906	0.000133201	0.00012118	0.000129478		0.000111117	0.000112715	0.000124906	0.000146356	0.000153238	0.000133201	0.000136232	0.000192027	0.00012118	0.000137572	0.000122627	0.000129478		1.31713	1.35952	1.06641		1.22602	1.70365	0.970169		1.23809
Q553Z7	MATH domain-containing protein OS=Dictyostelium discoideum OX=44689 GN=DDB0217622 PE=4 SV=1	65073.1	39982.7	34043.4	29548.6	48989.2	26896.6	23642.8	25018.4	32759.6	40612.6	25765.4	23472.4		0.000649802	0.000493785	0.00031728	0.00031264	0.000644342	0.000502068	0.000414784	0.000277916	0.000482017	0.000436195	0.00028095	0.00029021		0.000649802	0.000644342	0.000482017	0.000493785	0.000502068	0.000436195	0.00031728	0.000414784	0.00028095	0.00031264	0.000277916	0.00029021		0.7599	0.779195	0.904937		0.488271	0.643732	0.582863		0.481131
Q55EC6	GYF domain-containing protein OS=Dictyostelium discoideum OX=44689 GN=DDB0190158 PE=4 SV=1	14604.6	11817.7	14204.4	15621.5	15399.5	8114.2	10055.7	13750.1	11204.6	16601.6	14552.8	14300.4		0.000145837	0.000145948	0.000132383	0.000165284	0.000202546	0.000151465	0.000176415	0.000152742	0.000164861	0.000178308	0.000158686	0.000176808		0.000145837	0.000202546	0.000164861	0.000145948	0.000151465	0.000178308	0.000132383	0.000176415	0.000158686	0.000165284	0.000152742	0.000176808		1.00076	0.747803	1.08156		0.907745	0.870985	0.962543		1.13334
Q55BJ2	Exosome complex component RRP45 OS=Dictyostelium discoideum OX=44689 GN=DDB0202891 PE=4 SV=1	2709.28	1924.54	3568.96	3050.22	2430.85	1985.56	2135.61	4067.07	2515.83	3745.36	2955.2	2427.3		2.70542e-05	2.37681e-05	3.32622e-05	3.22729e-05	3.19724e-05	3.70637e-05	3.74666e-05	4.51789e-05	3.70173e-05	4.02266e-05	3.2224e-05	3.00108e-05		2.70542e-05	3.19724e-05	3.70173e-05	2.37681e-05	3.70637e-05	4.02266e-05	3.32622e-05	3.74666e-05	3.2224e-05	3.22729e-05	4.51789e-05	3.00108e-05		0.878537	1.15924	1.0867		1.22947	1.17184	0.870511		1.1929
Q86I87	Uncharacterized protein OS=Dictyostelium discoideum OX=44689 GN=DDB0168564 PE=4 SV=1	45129.7	39101.4	48194.2	53905.3	33576.9	27567.6	32567.2	47844.1	31903	48075.7	46359	48381.4		0.000450653	0.000482902	0.000449163	0.000570347	0.000441628	0.000514594	0.000571351	0.000531475	0.000469413	0.000516351	0.000505507	0.000598182		0.000450653	0.000441628	0.000469413	0.000482902	0.000514594	0.000516351	0.000449163	0.000571351	0.000505507	0.000570347	0.000531475	0.000598182		1.07156	1.16522	1.09999		0.996694	1.29374	1.07689		1.2656
Q54GL5	VPS10 domain-containing protein OS=Dictyostelium discoideum OX=44689 GN=DDB0188715 PE=4 SV=1	66621.2	48598.7	57618.5	61050.1	44525.1	33828.6	43118	46113.9	33772.2	53282	44457.9	45679.5		0.000665261	0.000600193	0.000536996	0.000645943	0.000585627	0.000631465	0.000756452	0.000512254	0.000496916	0.000572269	0.000484777	0.000564775		0.000665261	0.000585627	0.000496916	0.000600193	0.000631465	0.000572269	0.000536996	0.000756452	0.000484777	0.000645943	0.000512254	0.000564775		0.902192	1.07827	1.15164		0.807195	1.29169	0.97557		0.970961
Q55CT7	Fatty acid 2-hydroxylase OS=Dictyostelium discoideum OX=44689 GN=DDB0190661 PE=3 SV=1	25051.8	27084.2	32927.1	31483.7	24394.4	18970.8	21207.8	30775.7	15808.4	26536.7	22267.8	22472.8		0.00025016	0.000334489	0.000306876	0.000333114	0.000320853	0.00035412	0.000372064	0.00034187	0.000232601	0.000285014	0.000242812	0.000277851		0.00025016	0.000320853	0.000232601	0.000334489	0.00035412	0.000285014	0.000306876	0.000372064	0.000242812	0.000333114	0.00034187	0.000277851		1.3371	1.10368	1.22534		1.22672	1.15961	1.0439		1.3316
Q54XA9	Chorein N-terminal domain-containing protein OS=Dictyostelium discoideum OX=44689 GN=DDB0205028 PE=4 SV=1	66255.8	64505.9	75861.1	77790.2	57950.2	47662	54281.2	61877.9	42508.2	63040.5	65930.4	66250.4		0.000661613	0.000796646	0.000707014	0.000823062	0.000762204	0.000889689	0.000952295	0.000687369	0.000625456	0.000677079	0.000718916	0.000819111		0.000661613	0.000762204	0.000625456	0.000796646	0.000889689	0.000677079	0.000707014	0.000952295	0.000718916	0.000823062	0.000687369	0.000819111		1.2041	1.16726	1.08254		1.06862	1.2494	1.14943		1.24402
Q54DJ7	Uncharacterized protein OS=Dictyostelium discoideum OX=44689 GN=DDB0184280 PE=4 SV=1	17374	14198.8	16052.3	14294.4	13678.4	9179.41	8647.45	16363.3	12429.6	14686.2	14834.1	11082.5		0.000173492	0.000175355	0.000149605	0.000151242	0.000179908	0.000171348	0.000151709	0.000181771	0.000182886	0.000157735	0.000161753	0.000137022		0.000173492	0.000179908	0.000182886	0.000175355	0.000171348	0.000157735	0.000149605	0.000151709	0.000161753	0.000151242	0.000181771	0.000137022		1.01074	0.952423	0.862481		0.862316	0.843258	0.88445		0.871752
F1A1I5	5-methyltetrahydropteroyltriglutamate--homocysteine S-methyltransferase OS=Dictyostelium purpureum OX=5786 GN=DICPUDRAFT_51014 PE=3 SV=1	30975.4	22499	33594.8	38569.4	15909.5	14796.1	11529.7	18187.8	19691.4	40354.4	53029.8	69709		0.000309312	0.000277862	0.000313098	0.000408084	0.000209253	0.000276194	0.000202274	0.000202039	0.000289735	0.000433422	0.000578246	0.000861873		0.000309312	0.000209253	0.000289735	0.000277862	0.000276194	0.000433422	0.000313098	0.000202274	0.000578246	0.000408084	0.000202039	0.000861873		0.898324	1.3199	1.49593		1.01224	0.966646	1.99578		1.31933
Q54WI0	Uncharacterized protein OS=Dictyostelium discoideum OX=44689 GN=DDB0205958 PE=4 SV=1	14944.4	14480.5	12879.8	10073.5	12592.2	9978.13	11024.9	11214.8	10476.9	11329.3	13425.9	11165.5		0.00014923	0.000178834	0.000120038	0.000106583	0.000165622	0.000186258	0.000193417	0.000124579	0.000154154	0.000121681	0.000146398	0.000138049		0.00014923	0.000165622	0.000154154	0.000178834	0.000186258	0.000121681	0.000120038	0.000193417	0.000146398	0.000106583	0.000124579	0.000138049		1.19838	1.1246	0.789347		0.804381	1.16783	0.949685		0.714215
Q54W13	Putative zinc-finger domain-containing protein OS=Dictyostelium discoideum OX=44689 GN=DDB0218210 PE=4 SV=1	20503.5	18442.7	23896.1	25667.7	16869.1	14869.2	17259.1	20232.9	13339.8	21449.1	21905.2	21416.2		0.000204743	0.000227767	0.000222708	0.000271578	0.000221875	0.000277557	0.000302789	0.000224756	0.000196278	0.000230372	0.000238858	0.000264787		0.000204743	0.000221875	0.000196278	0.000227767	0.000277557	0.000230372	0.000222708	0.000302789	0.000238858	0.000271578	0.000224756	0.000264787		1.11246	1.25096	1.1737		1.08774	1.36468	1.21693		1.32644
Q54VM1	Uncharacterized protein OS=Dictyostelium discoideum OX=44689 GN=DDB0206472 PE=4 SV=1	34179	29566.8	40116.4	34789.5	27113.2	21010.3	26019	28682.8	28003.3	39475.3	34633.9	35986.5		0.000341302	0.000365149	0.000373879	0.000368091	0.000356612	0.000392192	0.000456471	0.000318621	0.000412034	0.00042398	0.000377654	0.000444933		0.000341302	0.000356612	0.000412034	0.000365149	0.000392192	0.00042398	0.000373879	0.000456471	0.000377654	0.000368091	0.000318621	0.000444933		1.06987	1.09977	1.02899		1.09545	1.28002	0.916559		1.07849
Q86L23	Uncharacterized protein OS=Dictyostelium discoideum OX=44689 GN=DDB0169000 PE=4 SV=1	67560.7	62590.5	68317.3	61616.9	56409.7	56895	51181.9	60227.9	27744.7	18484.1	27500.8	49738		0.000674643	0.000772992	0.000636707	0.000651939	0.000741942	0.00106204	0.000897922	0.000669039	0.000408229	0.000198526	0.000299873	0.000614955		0.000674643	0.000741942	0.000408229	0.000772992	0.00106204	0.000198526	0.000636707	0.000897922	0.000299873	0.000651939	0.000669039	0.000614955		1.14578	1.43143	0.48631		0.943769	1.21023	0.73457		0.966347
Q86AD8	Development protein DG1106 OS=Dictyostelium discoideum OX=44689 GN=DG1106 PE=4 SV=1	30149.6	32919.4	45808.2	42876.4	22700.1	24850	35958.3	38449.5	20017.8	30862.7	33966.5	37618		0.000301066	0.000406554	0.000426925	0.000453655	0.000298569	0.000463865	0.000630843	0.000427115	0.000294537	0.000331477	0.000370376	0.000465104		0.000301066	0.000298569	0.000294537	0.000406554	0.000463865	0.000331477	0.000426925	0.000630843	0.000370376	0.000453655	0.000427115	0.000465104		1.35038	1.55363	1.12542		1.41805	2.11289	1.25749		1.50683
Q54D60	NUC153 domain-containing protein OS=Dictyostelium discoideum OX=44689 GN=DDB0184415 PE=3 SV=1	16145.2	14015.4	22165.3	19381.5	12814.5	11903.1	10780.2	22525.7	17236.1	16084	22094.7	18842.9		0.000161221	0.000173089	0.000206578	0.000205067	0.000168546	0.000222191	0.000189126	0.000250226	0.000253608	0.000172749	0.000240924	0.000232971		0.000161221	0.000168546	0.000253608	0.000173089	0.000222191	0.000172749	0.000206578	0.000189126	0.000240924	0.000205067	0.000250226	0.000232971		1.07361	1.31829	0.681163		1.28133	1.1221	0.949985		1.27196
Q55FJ8	STAS domain-containing protein OS=Dictyostelium discoideum OX=44689 GN=DDB0189760 PE=3 SV=1	4721.3	4667.35	6979.29	8815.09	5924.1	3022.31	5059.86	11373.9	3225.02	4288.58	5758.09	5552.2		4.71457e-05	5.76417e-05	6.50459e-05	9.32684e-05	7.79182e-05	5.64164e-05	8.87689e-05	0.000126346	4.74523e-05	4.6061e-05	6.27871e-05	6.86466e-05		4.71457e-05	7.79182e-05	4.74523e-05	5.76417e-05	5.64164e-05	4.6061e-05	6.50459e-05	8.87689e-05	6.27871e-05	9.32684e-05	0.000126346	6.86466e-05		1.22263	0.724046	0.970681		1.37968	1.13926	1.32316		1.9783
Q556J3	Heat shock factor-binding protein 1 OS=Dictyostelium discoideum OX=44689 GN=DDB0167979 PE=3 SV=1	6875.36	6249.95	6647.38	7569.02	3713.03	3642.08	2952.65	6131.58	3464.19	6852.61	6195.86	5745.87		6.86555e-05	7.71868e-05	6.19526e-05	8.00843e-05	4.88365e-05	6.79853e-05	5.18005e-05	6.81124e-05	5.09712e-05	7.35997e-05	6.75607e-05	7.10412e-05		6.86555e-05	4.88365e-05	5.09712e-05	7.71868e-05	6.79853e-05	7.35997e-05	6.19526e-05	5.18005e-05	6.75607e-05	8.00843e-05	6.81124e-05	7.10412e-05		1.12426	1.3921	1.44395		0.902369	1.06069	1.32547		1.16647
Q54QJ0	HBS1-like protein OS=Dictyostelium discoideum OX=44689 GN=HBS1 PE=4 SV=1	64532.3	71191.5	102213	102821	55103.7	49562.9	61923.3	81868.7	55817.3	96059.5	91479.8	88601.5		0.000644402	0.000879213	0.000952609	0.0010879	0.000724765	0.000925172	0.00108637	0.000909436	0.000821283	0.00103172	0.000997511	0.00109546		0.000644402	0.000724765	0.000821283	0.000879213	0.000925172	0.00103172	0.000952609	0.00108637	0.000997511	0.0010879	0.000909436	0.00109546		1.36439	1.27651	1.25622		1.47828	1.49892	1.21458		1.68824
Q54BK7	Squalene monooxygenase OS=Dictyostelium discoideum OX=44689 GN=DDB0192021 PE=3 SV=1	20927.8	18066.9	29349.8	23034.6	19026.2	13886	14610.7	22646.6	18309.7	23013	19799.5	19681.1		0.000208979	0.000223126	0.000273536	0.000243718	0.000250246	0.000259204	0.000256327	0.000251569	0.000269405	0.000247169	0.000215897	0.000243334		0.000208979	0.000250246	0.000269405	0.000223126	0.000259204	0.000247169	0.000273536	0.000256327	0.000215897	0.000243718	0.000251569	0.000243334		1.06769	1.0358	0.917463		1.30891	1.0243	0.801386		1.16623
Q54Q30	RRM domain-containing protein OS=Dictyostelium discoideum OX=44689 GN=DDB0218582 PE=4 SV=1	52389.3	45739.5	62733.3	54422.8	44916.7	34462.1	40131.8	49760.8	29455	46306.2	41016.3	50532.1		0.000523146	0.000564882	0.000584665	0.000575822	0.000590778	0.000643291	0.000704063	0.000552767	0.000433395	0.000497346	0.000447249	0.000624773		0.000523146	0.000590778	0.000433395	0.000564882	0.000643291	0.000497346	0.000584665	0.000704063	0.000447249	0.000575822	0.000552767	0.000624773		1.07978	1.08889	1.14756		1.1176	1.19176	1.03197		1.10069
Q54HG8	Uncharacterized protein OS=Dictyostelium discoideum OX=44689 GN=DDB0188436 PE=3 SV=1	50176.5	55188.2	57402.2	57151.3	46225.1	31683.6	33535.7	47177.3	33803.5	53376.8	46164.8	51212.3		0.000501049	0.000681573	0.00053498	0.000604691	0.000607986	0.000591426	0.000588342	0.000524067	0.000497377	0.000573287	0.000503389	0.000633182		0.000501049	0.000607986	0.000497377	0.000681573	0.000591426	0.000573287	0.00053498	0.000588342	0.000503389	0.000604691	0.000524067	0.000633182		1.36029	0.972762	1.15262		1.06772	0.96769	1.01209		1.20685
Q55CC3	Uncharacterized protein OS=Dictyostelium discoideum OX=44689 GN=DDB0190820 PE=4 SV=1	15007.6	17487.6	21783.4	17885.3	13285.3	10790.9	14240.8	17374.1	9301.19	13298.6	13104.1	19974.2		0.000149862	0.000215971	0.000203018	0.000189236	0.000174738	0.00020143	0.000249837	0.000193	0.000136856	0.000142832	0.00014289	0.000246959		0.000149862	0.000174738	0.000136856	0.000215971	0.00020143	0.000142832	0.000203018	0.000249837	0.00014289	0.000189236	0.000193	0.000246959		1.44114	1.15275	1.04367		1.3547	1.42979	1.04409		1.26274
Q54KG8	RNA helicase OS=Dictyostelium discoideum OX=44689 GN=DDB0187437 PE=4 SV=1	18350.3	14901.7	20197.9	23492	13113.9	9869.37	13676.3	18197.5	16789.7	19436	20215	20609.4		0.000183241	0.000184035	0.000188241	0.000248558	0.000172484	0.000184228	0.000239933	0.000202147	0.00024704	0.00020875	0.000220428	0.000254812		0.000183241	0.000172484	0.00024704	0.000184035	0.000184228	0.00020875	0.000188241	0.000239933	0.000220428	0.000248558	0.000202147	0.000254812		1.00434	1.06808	0.845006		1.02729	1.39104	0.892275		1.35645
Q54JE9	E3 ubiquitin-protein ligase OS=Dictyostelium discoideum OX=44689 GN=DDB0187780 PE=3 SV=1	18797.4	18599.1	21680.4	21916.9	16631.1	14444.8	15113.6	19167.7	17452.4	22249.6	22860.6	20033.1		0.000187706	0.000229698	0.000202058	0.000231892	0.000218744	0.000269636	0.000265149	0.000212924	0.00025679	0.00023897	0.000249275	0.000247686		0.000187706	0.000218744	0.00025679	0.000229698	0.000269636	0.00023897	0.000202058	0.000265149	0.000249275	0.000231892	0.000212924	0.000247686		1.22371	1.23266	0.930602		1.07646	1.21214	0.970735		1.2354
Q76NU8	Uncharacterized protein OS=Dictyostelium discoideum OX=44689 GN=DDB0169204 PE=4 SV=1	36139.7	22616.4	22941.7	23377.7	22827.7	15622.9	15736.9	18846.1	19661.5	21726.2	18963.7	15887.9		0.000360882	0.000279312	0.000213814	0.000247348	0.000300247	0.000291627	0.000276085	0.000209352	0.000289294	0.000233347	0.000206784	0.000196436		0.000360882	0.000300247	0.000289294	0.000279312	0.000291627	0.000233347	0.000213814	0.000276085	0.000206784	0.000247348	0.000209352	0.000196436		0.773972	0.971292	0.806608		0.592476	0.919528	0.714786		0.685399
Q54Y02	Alkaline phosphatase OS=Dictyostelium discoideum OX=44689 GN=DDB0205491 PE=3 SV=1	40182.6	48910.8	53849.9	49155	38074.4	30569.4	40492.9	35713.3	39341.2	55975.5	39043.7	43337.7		0.000401252	0.000604048	0.000501873	0.000520086	0.000500782	0.000570627	0.000710397	0.00039672	0.000578858	0.000601198	0.000425739	0.000535822		0.000401252	0.000500782	0.000578858	0.000604048	0.000570627	0.000601198	0.000501873	0.000710397	0.000425739	0.000520086	0.00039672	0.000535822		1.50541	1.13947	1.03859		1.25077	1.41858	0.735481		1.29616
Q55E10	Uncharacterized protein OS=Dictyostelium discoideum OX=44689 GN=DDB0216655 PE=4 SV=1	13161.6	13349.5	13921.6	13707.7	13175.4	10399.8	9335.97	12096	9576.7	14511.2	11955.2	15137		0.000131428	0.000164866	0.000129747	0.000145034	0.000173292	0.00019413	0.000163788	0.000134368	0.000140909	0.000155856	0.000130362	0.000187152		0.000131428	0.000173292	0.000140909	0.000164866	0.00019413	0.000155856	0.000129747	0.000163788	0.000130362	0.000145034	0.000134368	0.000187152		1.25442	1.12024	1.10608		0.987208	0.945154	0.925145		1.10352
Q55D06	Ribosomal RNA-processing protein 7 C-terminal domain-containing protein OS=Dictyostelium discoideum OX=44689 GN=DDB0190597 PE=3 SV=1	17221.1	14915	21648.1	17579.3	15296.1	12692.3	13625.8	12956.9	11101.5	18777.6	15655.2	17793.4		0.000171965	0.000184201	0.000201757	0.000185998	0.000201185	0.000236923	0.000239048	0.000143931	0.000163345	0.000201679	0.000170707	0.000219995		0.000171965	0.000201185	0.000163345	0.000184201	0.000236923	0.000201679	0.000201757	0.000239048	0.000170707	0.000185998	0.000143931	0.000219995		1.07115	1.17764	1.23468		1.17324	1.1882	1.04507		1.0816
Q54HI6	Mis18 domain-containing protein OS=Dictyostelium discoideum OX=44689 GN=DDB0188417 PE=4 SV=1	15650	13208.8	20674.7	17433.2	13275.2	9582.3	11160.2	14999.1	11797.1	18190.3	16208	14378		0.000156277	0.000163128	0.000192685	0.000184453	0.000174605	0.000178869	0.000195792	0.000166617	0.000173579	0.000195371	0.000176734	0.000177768		0.000156277	0.000174605	0.000173579	0.000163128	0.000178869	0.000195371	0.000192685	0.000195792	0.000176734	0.000184453	0.000166617	0.000177768		1.04384	1.02442	1.12554		1.23297	1.12134	1.01818		1.1803
Q551Y5	PUM-HD domain-containing protein OS=Dictyostelium discoideum OX=44689 GN=DDB0217770 PE=4 SV=1	9288.67	8771.5	12002.2	9815.43	8970.15	5275.72	5386.34	10800.4	7367.46	10946.8	11978.1	7891.07		9.27542e-05	0.000108328	0.000111859	0.000103852	0.000117982	9.84798e-05	9.44965e-05	0.000119975	0.000108403	0.000117573	0.000130611	9.75642e-05		9.27542e-05	0.000117982	0.000108403	0.000108328	9.84798e-05	0.000117573	0.000111859	9.44965e-05	0.000130611	0.000103852	0.000119975	9.75642e-05		1.1679	0.834701	1.08459		1.20597	0.80094	1.20487		1.11965
Q556J1	tRNA dimethylallyltransferase OS=Dictyostelium discoideum OX=44689 GN=DDB0217101 PE=3 SV=1	14083.4	13274.4	17340.8	13951.6	13054.4	11523.6	13488.4	13200.6	10607.7	15432.5	14814.9	14490.9		0.000140633	0.000163939	0.000161614	0.000147615	0.000171701	0.000215107	0.000236638	0.000146638	0.00015608	0.000165751	0.000161544	0.000179164		0.000140633	0.000171701	0.00015608	0.000163939	0.000215107	0.000165751	0.000161614	0.000236638	0.000161544	0.000147615	0.000146638	0.000179164		1.16572	1.2528	1.06196		1.14919	1.3782	1.03501		1.04965
Q54QG1	Uncharacterized protein OS=Dictyostelium discoideum OX=44689 GN=AF279134_1 PE=4 SV=1	21900.4	11619.8	12727.4	8695.71	12354.3	8824.3	8627.16	9980.02	14793.3	14706.2	10191.4	12419.2		0.000218692	0.000143504	0.000118618	9.20053e-05	0.000162493	0.00016472	0.000151353	0.000110863	0.000217665	0.00015795	0.000111129	0.000153549		0.000218692	0.000162493	0.000217665	0.000143504	0.00016472	0.00015795	0.000118618	0.000151353	0.000111129	9.20053e-05	0.000110863	0.000153549		0.656193	1.0137	0.725656		0.542397	0.93144	0.510547		0.420708
Q95ZG5	Putative RNase III OS=Dictyostelium discoideum OX=44689 GN=DrnA PE=4 SV=2	65295.5	55724.5	65769.9	54379.3	64490.3	46940.4	48226.8	80978.3	74017.6	55550	83135.2	61541.9		0.000652023	0.000688197	0.000612965	0.000575362	0.000848224	0.000876218	0.000846079	0.000899544	0.00108908	0.000596628	0.00090652	0.000760896		0.000652023	0.000848224	0.00108908	0.000688197	0.000876218	0.000596628	0.000612965	0.000846079	0.00090652	0.000575362	0.000899544	0.000760896		1.05548	1.033	0.547829		0.940097	0.997472	0.832374		0.882425
Q54WV5	OTU domain-containing protein OS=Dictyostelium discoideum OX=44689 GN=DDB0205750 PE=4 SV=1	43532.9	37349.5	58833.3	52606.2	47815.6	28766.1	30389.3	54455.6	41134.9	44845	45405.5	40395.2		0.000434707	0.000461265	0.000548318	0.000556602	0.000628907	0.000536966	0.000533142	0.000604918	0.00060525	0.000481653	0.000495109	0.000499441		0.000434707	0.000628907	0.00060525	0.000461265	0.000536966	0.000481653	0.000548318	0.000533142	0.000495109	0.000556602	0.000604918	0.000499441		1.06109	0.853808	0.795791		1.26135	0.847728	0.818023		1.28041
F0ZBL5	non-specific serine/threonine protein kinase OS=Dictyostelium purpureum OX=5786 GN=roco5 PE=3 SV=1	95684.4	102136	203446	217354	86529.2	90017.4	112267	206026	105726	153615	189161	193621		0.000955479	0.00126138	0.00189608	0.00229972	0.0011381	0.00168032	0.00196959	0.00228863	0.00155563	0.00164989	0.00206264	0.00239391		0.000955479	0.0011381	0.00155563	0.00126138	0.00168032	0.00164989	0.00189608	0.00196959	0.00206264	0.00229972	0.00228863	0.00239391		1.32016	1.47643	1.06059		1.98443	1.7306	1.32592		2.40687
Q54LR1	Uncharacterized protein OS=Dictyostelium discoideum OX=44689 GN=DDB0186992 PE=4 SV=1	29398.7	29692.9	34463.2	37377.2	28554	22421.8	21188	25904.3	19359.7	30617	24030.1	26298.3		0.000293568	0.000366707	0.000321192	0.000395471	0.000375564	0.000418539	0.000371717	0.000287757	0.000284853	0.000328839	0.000262028	0.000325149		0.000293568	0.000375564	0.000284853	0.000366707	0.000418539	0.000328839	0.000321192	0.000371717	0.000262028	0.000395471	0.000287757	0.000325149		1.24914	1.11443	1.15441		1.0941	0.989757	0.919869		1.34712
Q54HD3	Uncharacterized protein OS=Dictyostelium discoideum OX=44689 GN=DDB0219445 PE=4 SV=1	34899.9	32682.2	38985.1	36323.2	24868.6	22214.8	24412.8	23158	19421.6	32715.8	23523	30880.4		0.000348501	0.000403624	0.000363335	0.000384319	0.00032709	0.000414674	0.000428293	0.00025725	0.000285764	0.00035138	0.000256498	0.000381801		0.000348501	0.00032709	0.000285764	0.000403624	0.000414674	0.00035138	0.000363335	0.000428293	0.000256498	0.000384319	0.00025725	0.000381801		1.15817	1.26777	1.22961		1.04257	1.3094	0.897587		1.10278
Q54X17	E3 ubiquitin-protein ligase CHFR OS=Dictyostelium discoideum OX=44689 GN=DDB0205685 PE=3 SV=1	8152.78	6092.72	7268.45	6559.4	5811.39	6012.75	6532.15	6411.88	5492.36	7000.31	5983.43	5638		8.14115e-05	7.5245e-05	6.77409e-05	6.9402e-05	7.64357e-05	0.000112238	0.000114598	7.12262e-05	8.08133e-05	7.5186e-05	6.52444e-05	6.97074e-05		8.14115e-05	7.64357e-05	8.08133e-05	7.5245e-05	0.000112238	7.5186e-05	6.77409e-05	0.000114598	6.52444e-05	6.9402e-05	7.12262e-05	6.97074e-05		0.924255	1.46839	0.930367		0.83208	1.49928	0.807347		0.852484
Q54UM2	RING-type domain-containing protein OS=Dictyostelium discoideum OX=44689 GN=DDB0203940 PE=4 SV=1	25474.9	25924.5	29701.2	27090.3	24271	21315.1	20906.7	22474.6	20020.3	29280.5	24529.2	27337.7		0.000254385	0.000320167	0.000276811	0.000286629	0.00031923	0.000397881	0.000366782	0.000249658	0.000294574	0.000314484	0.000267471	0.000338		0.000254385	0.00031923	0.000294574	0.000320167	0.000397881	0.000314484	0.000276811	0.000366782	0.000267471	0.000286629	0.000249658	0.000338		1.25859	1.24638	1.06759		1.08816	1.14896	0.907993		1.12675
F1A471	Myosin heavy chain kinase C OS=Dictyostelium purpureum OX=5786 GN=DICPUDRAFT_51532 PE=3 SV=1	21505.2	12746.1	16047.7	5993.88	10836.1	12329.3	13649.8	8845.53	16082	11810.1	14512.7	12052.4		0.000214745	0.000157414	0.000149562	6.34184e-05	0.000142524	0.000230147	0.000239468	9.82602e-05	0.000236626	0.000126846	0.000158249	0.000149014		0.000214745	0.000142524	0.000236626	0.000157414	0.000230147	0.000126846	0.000149562	0.000239468	0.000158249	6.34184e-05	9.82602e-05	0.000149014		0.73303	1.61479	0.536058		0.696465	1.68019	0.668773		0.29532
Q54QQ7	RRM domain-containing protein OS=Dictyostelium discoideum OX=44689 GN=DDB0185629 PE=4 SV=1	39385.3	33241.1	50954.8	40835.7	33181.2	22987	27246.9	43189.6	25706.1	35789.1	35532.2	30162.3		0.000393291	0.000410526	0.000474891	0.000432063	0.000436423	0.000429089	0.000478013	0.00047977	0.000378234	0.000384389	0.000387449	0.000372922		0.000393291	0.000436423	0.000378234	0.000410526	0.000429089	0.000384389	0.000474891	0.000478013	0.000387449	0.000432063	0.00047977	0.000372922		1.04382	0.983194	1.01627		1.20748	1.0953	1.02436		1.09858
A0A2C9SN78	Uncharacterized protein OS=Dictyostelium discoideum OX=44689 GN=DDB_G0288313 PE=4 SV=1	28150.4	25100	29085.7	28708.3	23791.6	15061.2	18166	24723.8	15802.7	27425.7	21394.6	21797.1		0.000281102	0.000309985	0.000271074	0.000303749	0.000312924	0.000281142	0.000318699	0.000274643	0.000232517	0.000294562	0.00023329	0.000269497		0.000281102	0.000312924	0.000232517	0.000309985	0.000281142	0.000294562	0.000271074	0.000318699	0.00023329	0.000303749	0.000274643	0.000269497		1.10275	0.898434	1.26684		0.964328	1.01846	1.00333		1.08057
C7FZZ8	phosphatidylserine decarboxylase OS=Dictyostelium discoideum OX=44689 GN=DDB_G0276503 PE=4 SV=1	21850.2	21048.6	29227	21875	17079.6	11867.6	14651.3	25996	21982.1	26803.9	26445.8	22210.8		0.00021819	0.000259949	0.000272392	0.000231449	0.000224644	0.000221527	0.000257039	0.000288776	0.00032344	0.000287885	0.00028837	0.000274612		0.00021819	0.000224644	0.00032344	0.000259949	0.000221527	0.000287885	0.000272392	0.000257039	0.00028837	0.000231449	0.000288776	0.000274612		1.19139	0.986126	0.890071		1.24841	1.14421	0.89157		1.06077
Q54WG8	SAP DNA-binding domain-containing protein OS=Dictyostelium discoideum OX=44689 GN=DDB0220669 PE=3 SV=1	84647	80430.3	98721.2	83219.9	70506.8	58620.2	61869.6	74589.3	61705.8	78945.4	71822	76112.7		0.000845262	0.000993312	0.000920066	0.000880511	0.000927358	0.00109424	0.00108542	0.000828572	0.000907925	0.000847904	0.000783159	0.000941047		0.000845262	0.000927358	0.000907925	0.000993312	0.00109424	0.000847904	0.000920066	0.00108542	0.000783159	0.000880511	0.000828572	0.000941047		1.17515	1.17996	0.933892		1.0885	1.17045	0.862581		1.0417
Q86KG9	SEC7 domain-containing protein OS=Dictyostelium discoideum OX=44689 GN=DDB0168842 PE=4 SV=2	82054.1	54497.4	58169.2	43172	63842.6	38211.3	39282.1	45426.2	49130	63119.8	43319.7	35828.8		0.00081937	0.000673042	0.000542128	0.000456783	0.000839705	0.000713276	0.000689155	0.000504615	0.000722887	0.000677931	0.000472365	0.000442982		0.00081937	0.000839705	0.000722887	0.000673042	0.000713276	0.000677931	0.000542128	0.000689155	0.000472365	0.000456783	0.000504615	0.000442982		0.821414	0.849436	0.937811		0.661641	0.820711	0.653442		0.557481
Q86IG6	FHA domain-containing protein OS=Dictyostelium discoideum OX=44689 GN=DDB0168917 PE=4 SV=1	32860.7	31201.1	36836.9	36185.1	20653.6	16716	25151.5	27318.4	21680.8	31595.9	30379.1	29272.4		0.000328138	0.000385333	0.000343314	0.000382857	0.000271651	0.000312031	0.000441251	0.000303465	0.000319006	0.000339352	0.000331259	0.000361921		0.000328138	0.000271651	0.000319006	0.000385333	0.000312031	0.000339352	0.000343314	0.000441251	0.000331259	0.000382857	0.000303465	0.000361921		1.1743	1.14865	1.06378		1.04625	1.62433	1.03841		1.16676
Q55G48	FAD-binding FR-type domain-containing protein OS=Dictyostelium discoideum OX=44689 GN=DDB0189571 PE=4 SV=1	11414.7	7131.6	6873.88	7138.36	10749.3	5654.68	7281.08	6043.82	9166.83	6759.29	6671.66	6118.02		0.000113984	8.80751e-05	6.40635e-05	7.55277e-05	0.000141383	0.000105554	0.000127737	6.71375e-05	0.000134879	7.25973e-05	7.27489e-05	7.56423e-05		0.000113984	0.000141383	0.000134879	8.80751e-05	0.000105554	7.25973e-05	6.40635e-05	0.000127737	7.27489e-05	7.55277e-05	6.71375e-05	7.56423e-05		0.772697	0.74658	0.538242		0.562039	0.903485	0.539366		0.662616
Q559H0	SAYSvFN domain-containing protein OS=Dictyostelium discoideum OX=44689 GN=DDB_G0272933 PE=4 SV=1	13556.4	14643.3	15984	17717.1	14261.8	8285.47	12658.3	14512.3	10939.6	12664.8	13581.6	12642.8		0.000135371	0.000180844	0.000148968	0.000187457	0.000187582	0.000154662	0.000222073	0.00016121	0.000160963	0.000136025	0.000148096	0.000156313		0.000135371	0.000187582	0.000160963	0.000180844	0.000154662	0.000136025	0.000148968	0.000222073	0.000148096	0.000187457	0.00016121	0.000156313		1.33592	0.8245	0.845066		1.10045	1.18387	0.920058		1.38477
Q86HT7	SH3 domain-containing protein OS=Dictyostelium discoideum OX=44689 GN=DDB0167628 PE=4 SV=1	102586	132904	146962	101735	91781.8	82764	89432.1	97810.4	85615.4	148238	133610	98386.8		0.00102439	0.00164136	0.00136967	0.00107641	0.00120718	0.00154492	0.00156897	0.00108652	0.00125973	0.00159214	0.00145691	0.00121644		0.00102439	0.00120718	0.00125973	0.00164136	0.00154492	0.00159214	0.00136967	0.00156897	0.00145691	0.00107641	0.00108652	0.00121644		1.60228	1.27978	1.26387		1.33705	1.2997	1.15653		1.05078
Q54U74	NECAP PHear domain-containing protein OS=Dictyostelium discoideum OX=44689 GN=DDB0204098 PE=4 SV=1	39860.9	38160.9	49951.5	42274.8	32121.9	28588	31384	37581.7	20564.7	38347.4	29502.4	36208.5		0.00039804	0.000471286	0.00046554	0.00044729	0.000422492	0.000533641	0.000550593	0.000417475	0.000302585	0.000411865	0.000321699	0.000447677		0.00039804	0.000422492	0.000302585	0.000471286	0.000533641	0.000411865	0.00046554	0.000550593	0.000321699	0.00044729	0.000417475	0.000447677		1.18402	1.26308	1.36116		1.16958	1.3032	1.06317		1.12373
Q55GK2	Chromatin-remodeling ATPase INO80 OS=Dictyostelium discoideum OX=44689 GN=DDB0220518 PE=3 SV=1	1377.71	2626.45	3084.66	1850.17	2830.43	1762.15	3442.11	3155.79	2108.51	2792.05	2476.4	2986.44		1.37575e-05	3.24366e-05	2.87486e-05	1.95758e-05	3.72278e-05	3.28934e-05	6.03876e-05	3.50559e-05	3.10241e-05	2.99877e-05	2.7003e-05	3.6924e-05		1.37575e-05	3.72278e-05	3.10241e-05	3.24366e-05	3.28934e-05	2.99877e-05	2.87486e-05	6.03876e-05	2.7003e-05	1.95758e-05	3.50559e-05	3.6924e-05		2.35774	0.883571	0.966592		2.08967	1.62211	0.870388		1.42292
Q54X20	Uncharacterized protein OS=Dictyostelium discoideum OX=44689 GN=DDB0218162 PE=4 SV=1	16505.2	19144.6	24577.7	21131.5	12902.8	15186.8	14594.9	17438	12185.3	17921.8	17697.1	19804.8		0.000164817	0.000236436	0.000229061	0.000223582	0.000169708	0.000283485	0.000256049	0.000193709	0.000179291	0.000192487	0.000192973	0.000244864		0.000164817	0.000169708	0.000179291	0.000236436	0.000283485	0.000192487	0.000229061	0.000256049	0.000192973	0.000223582	0.000193709	0.000244864		1.43454	1.67043	1.0736		1.38979	1.50877	1.07631		1.35655
Q86A81	TFIIS N-terminal domain-containing protein OS=Dictyostelium discoideum OX=44689 GN=DDB0167879 PE=4 SV=1	8671.13	7685.17	7656.62	6262.34	6956.3	4694.05	6968.64	6149.53	5383.53	8189.01	6888.16	5929.98		8.65876e-05	9.49117e-05	7.13586e-05	6.62588e-05	9.14944e-05	8.7622e-05	0.000122256	6.83119e-05	7.9212e-05	8.79532e-05	7.51097e-05	7.33175e-05		8.65876e-05	9.14944e-05	7.9212e-05	9.49117e-05	8.7622e-05	8.79532e-05	7.13586e-05	0.000122256	7.51097e-05	6.62588e-05	6.83119e-05	7.33175e-05		1.09614	0.957676	1.11035		0.82412	1.33621	0.948211		0.765224
Q7KWS8	U3 small nucleolar RNA-associated protein 13 C-terminal domain-containing protein OS=Dictyostelium discoideum OX=44689 GN=DDB0169416 PE=4 SV=1	42395.7	28628.2	35451.2	10235	23160.2	15497.3	12474.6	30342.1	29370.6	44069.9	43973.2	38747.1		0.000423352	0.000353558	0.0003304	0.000108292	0.00030462	0.000289283	0.000218851	0.000337054	0.000432152	0.000473328	0.000479491	0.000479064		0.000423352	0.00030462	0.000432152	0.000353558	0.000289283	0.000473328	0.0003304	0.000218851	0.000479491	0.000108292	0.000337054	0.000479064		0.835139	0.949651	1.09528		0.780438	0.71844	1.10954		0.255797
Q86I35	Uncharacterized protein OS=Dictyostelium discoideum OX=44689 GN=DDB0217618 PE=4 SV=1	37129.7	35290.7	41988.7	42090.6	31029.2	21705.6	26150.6	36600.2	26156.2	39095.1	36668.6	35367.5		0.000370767	0.00043584	0.000391328	0.000445341	0.000408119	0.000405169	0.00045878	0.000406572	0.000384857	0.000419897	0.000399841	0.000437279		0.000370767	0.000408119	0.000384857	0.00043584	0.000405169	0.000419897	0.000391328	0.00045878	0.000399841	0.000445341	0.000406572	0.000437279		1.17551	0.992773	1.09105		1.05546	1.12413	1.03893		1.20113
Q55E19	Uncharacterized protein OS=Dictyostelium discoideum OX=44689 GN=DDB0190258 PE=4 SV=1	20800.4	20598.8	28542.2	23367.1	20740.1	16218.6	19450.8	20910.3	15845.9	21873.2	18700.5	21943.1		0.000207707	0.000254395	0.000266009	0.000247236	0.000272789	0.000302746	0.000341241	0.000232281	0.000233153	0.000234927	0.000203913	0.000271301		0.000207707	0.000272789	0.000233153	0.000254395	0.000302746	0.000234927	0.000266009	0.000341241	0.000203913	0.000247236	0.000232281	0.000271301		1.22478	1.10982	1.00761		1.28069	1.25093	0.874589		1.19031
Q54B43	Uncharacterized protein OS=Dictyostelium discoideum OX=44689 GN=DDB_G0293920 PE=4 SV=1	33979.8	23570.2	21426.7	17064.6	16799.3	12348.9	11880	14748.4	11358.7	12044.1	13281.8	12242.3		0.000339313	0.000291092	0.000199694	0.000180553	0.000220957	0.000230513	0.00020842	0.000163832	0.000167129	0.000129358	0.000144827	0.000151362		0.000339313	0.000220957	0.000167129	0.000291092	0.000230513	0.000129358	0.000199694	0.00020842	0.000144827	0.000180553	0.000163832	0.000151362		0.857885	1.04325	0.774002		0.588524	0.943261	0.866556		0.532112
Q54FY6	SAC domain-containing protein OS=Dictyostelium discoideum OX=44689 GN=DDB0219574 PE=4 SV=1	50093.4	53225.2	59303.3	50320.9	43581.1	35893.3	38360.6	43166.9	35525.3	47452.2	47406.1	41997.9		0.00050022	0.00065733	0.000552698	0.000532421	0.000573211	0.000670007	0.000672988	0.000479518	0.000522711	0.000509655	0.000516924	0.000519257		0.00050022	0.000573211	0.000522711	0.00065733	0.000670007	0.000509655	0.000552698	0.000672988	0.000516924	0.000532421	0.000479518	0.000519257		1.31408	1.16887	0.975023		1.10491	1.17407	0.988928		1.06438
Q54IP7	RRM domain-containing protein (Fragment) OS=Dictyostelium discoideum OX=44689 GN=DDB0220605 PE=4 SV=1	10792	11337.8	11608.7	13144	8589.8	5137.75	8463.18	9091.92	6891.88	11438.8	10357.9	9805.92		0.000107766	0.000140022	0.000108191	0.00013907	0.000112979	9.59045e-05	0.000148476	0.000100997	0.000101406	0.000122857	0.000112945	0.000121239		0.000107766	0.000112979	0.000101406	0.000140022	9.59045e-05	0.000122857	0.000108191	0.000148476	0.000112945	0.00013907	0.000100997	0.000121239		1.29932	0.848867	1.21154		1.00395	1.31419	1.11379		1.29049
Q557J7	Uncharacterized protein OS=Dictyostelium discoideum OX=44689 GN=DDB0203354 PE=4 SV=1	14236.4	13827.4	15853.9	14022.2	10237.5	8069.55	9576.53	12288.6	11442.3	13055.5	12459.9	13081.6		0.000142161	0.000170768	0.000147756	0.000148362	0.000134652	0.000150631	0.000168008	0.000136508	0.000168359	0.000140221	0.000135865	0.000161739		0.000142161	0.000134652	0.000168359	0.000170768	0.000150631	0.000140221	0.000147756	0.000168008	0.000135865	0.000148362	0.000136508	0.000161739		1.20123	1.11867	0.832867		1.03936	1.24772	0.806993		1.04362
Q54CT2	Uncharacterized protein OS=Dictyostelium discoideum OX=44689 GN=DDB0184565 PE=4 SV=1	30240	28468.6	33058.5	28822.9	23297.5	18061.6	20425.6	26155.1	19623.5	24711.6	24203.6	24880.1		0.000301969	0.000351586	0.0003081	0.000304962	0.000306426	0.00033715	0.000358341	0.000290543	0.000288736	0.000265412	0.00026392	0.000307614		0.000301969	0.000306426	0.000288736	0.000351586	0.00033715	0.000265412	0.0003081	0.000358341	0.00026392	0.000304962	0.000290543	0.000307614		1.16431	1.10026	0.919221		1.0203	1.16942	0.914053		1.00991
Q54VF3	Uncharacterized protein OS=Dictyostelium discoideum OX=44689 GN=DDB0205179 PE=4 SV=1	25399.1	21275.2	22721.3	16946.3	17298	13891.9	16247.3	17827.5	14128.4	23356.7	19739	21098.4		0.000253629	0.000262748	0.000211759	0.000179301	0.000227516	0.000259314	0.000285039	0.000198037	0.000207882	0.00025086	0.000215237	0.000260858		0.000253629	0.000227516	0.000207882	0.000262748	0.000259314	0.00025086	0.000211759	0.000285039	0.000215237	0.000179301	0.000198037	0.000260858		1.03596	1.13976	1.20674		0.834915	1.25283	1.03538		0.706942
Q54VK5	Lipid-binding serum glycoprotein N-terminal domain-containing protein OS=Dictyostelium discoideum OX=44689 GN=DDB0206489 PE=4 SV=1	22731.9	19483.2	26587.6	19323.5	16643.7	14313.8	15252.4	22950.2	18656.2	22049.9	24113.6	18939.1		0.000226994	0.000240617	0.000247792	0.000204453	0.00021891	0.000267191	0.000267585	0.000254941	0.000274503	0.000236825	0.000262939	0.000234161		0.000226994	0.00021891	0.000274503	0.000240617	0.000267191	0.000236825	0.000247792	0.000267585	0.000262939	0.000204453	0.000254941	0.000234161		1.06001	1.22055	0.86274		1.09162	1.22235	0.957872		0.900695
Q557F5	DDE Tnp4 domain-containing protein OS=Dictyostelium discoideum OX=44689 GN=DDB0217144 PE=4 SV=1	33398.9	37009.4	44908.2	44094.4	33230.8	26792.9	33289.3	45125.2	20359.4	29235.7	33531.4	31590.4		0.000333513	0.000457066	0.000418537	0.000466543	0.000437075	0.000500132	0.000584019	0.000501271	0.000299563	0.000314003	0.000365632	0.000390579		0.000333513	0.000437075	0.000299563	0.000457066	0.000500132	0.000314003	0.000418537	0.000584019	0.000365632	0.000466543	0.000501271	0.000390579		1.37046	1.14427	1.0482		1.25494	1.3362	1.22055		1.39888
Q54P37	Eukaryotic translation initiation factor 4E OS=Dictyostelium discoideum OX=44689 GN=DDB0218641 PE=3 SV=1	86558.7	65107.3	79653.6	68346.2	72929.6	48654.7	50322.3	63906.2	48712.4	55426.9	55188.5	56328.3		0.000864351	0.000804073	0.00074236	0.000723139	0.000959224	0.000908219	0.000882842	0.0007099	0.000716743	0.000595306	0.000601785	0.000696436		0.000864351	0.000959224	0.000716743	0.000804073	0.000908219	0.000595306	0.00074236	0.000882842	0.000601785	0.000723139	0.0007099	0.000696436		0.930262	0.946827	0.830571		0.858864	0.920371	0.83961		0.836626
C7FZZ4	Cyclin domain-containing protein OS=Dictyostelium discoideum OX=44689 GN=DDB_G0302543 PE=3 SV=1	40779.6	30851.1	37390.5	10663.7	24764.6	15965.5	12814.1	27076.3	21546.8	28020.1	29513	28537.4		0.000407214	0.000381011	0.000348474	0.000112828	0.000325722	0.000298022	0.000224807	0.000300776	0.000317034	0.000300946	0.000321815	0.000352833		0.000407214	0.000325722	0.000317034	0.000381011	0.000298022	0.000300946	0.000348474	0.000224807	0.000321815	0.000112828	0.000300776	0.000352833		0.935653	0.914957	0.949255		0.855752	0.690181	1.01508		0.277072
Q54CP6	Nhe3 OS=Dictyostelium discoideum OX=44689 GN=nhe3 PE=2 SV=1	78714.2	81549.4	106750	73886.1	106402	92414.7	106491	108864	64473.2	94267.7	83424.2	76380.4		0.000786019	0.00100713	0.000994898	0.000781754	0.00139947	0.00172507	0.00186825	0.00120931	0.000948644	0.00101247	0.000909671	0.000944358		0.000786019	0.00139947	0.000948644	0.00100713	0.00172507	0.00101247	0.000994898	0.00186825	0.000909671	0.000781754	0.00120931	0.000944358		1.28131	1.23266	1.06728		1.26574	1.33497	0.958917		0.994574
Q54Q18	ERCC4 domain-containing protein OS=Dictyostelium discoideum OX=44689 GN=DDB0185875 PE=3 SV=1	10609.9	12257.9	11689.1	14481.9	9642.96	6130.46	7758.37	9176.84	5804.21	8867.52	11410.5	11869.8		0.000105948	0.000151385	0.000108941	0.000153226	0.000126831	0.000114435	0.000136111	0.000101941	8.54018e-05	9.52406e-05	0.000124422	0.000146757		0.000105948	0.000126831	8.54018e-05	0.000151385	0.000114435	9.52406e-05	0.000108941	0.000136111	0.000124422	0.000153226	0.000101941	0.000146757		1.42886	0.902261	1.11521		1.02825	1.07316	1.4569		1.44624
Q54CA8	C2 DOCK-type domain-containing protein OS=Dictyostelium discoideum OX=44689 GN=DDB0191767 PE=3 SV=1	13123.4	14919.7	22926.8	18034.3	11401.3	11045.3	17983.4	20159.9	12851.3	15277	19748	18516.9		0.000131047	0.000184258	0.000213674	0.000190813	0.000149958	0.000206177	0.000315496	0.000223945	0.000189091	0.000164081	0.000215336	0.00022894		0.000131047	0.000149958	0.000189091	0.000184258	0.000206177	0.000164081	0.000213674	0.000315496	0.000215336	0.000190813	0.000223945	0.00022894		1.40604	1.3749	0.867736		1.63051	2.10389	1.13879		1.45606
Q55D19	Transmembrane protein 242 OS=Dictyostelium discoideum OX=44689 GN=DDB0190584 PE=4 SV=1	8437.49	8044.03	8355.99	8978.33	7637.41	5436.48	7008.69	8819.75	5053.58	8624.91	6848.7	6263.19		8.42545e-05	9.93436e-05	7.78766e-05	9.49955e-05	0.000100453	0.000101481	0.000122959	9.79739e-05	7.43572e-05	9.26349e-05	7.46793e-05	7.74373e-05		8.42545e-05	0.000100453	7.43572e-05	9.93436e-05	0.000101481	9.26349e-05	7.78766e-05	0.000122959	7.46793e-05	9.49955e-05	9.79739e-05	7.74373e-05		1.17909	1.01023	1.24581		0.924301	1.22404	1.00433		1.12748
Q86I19	Uncharacterized protein OS=Dictyostelium discoideum OX=44689 GN=DDB0167450 PE=4 SV=1	7998.53	8192.41	7448.69	6470.33	6578.23	5258.77	5712.24	6367.56	5221.92	6962.63	5103.49	5891.31		7.98711e-05	0.000101176	6.94206e-05	6.84595e-05	8.65218e-05	9.81633e-05	0.000100214	7.07338e-05	7.68341e-05	7.47813e-05	5.56493e-05	7.28394e-05		7.98711e-05	8.65218e-05	7.68341e-05	0.000101176	9.81633e-05	7.47813e-05	6.94206e-05	0.000100214	5.56493e-05	6.84595e-05	7.07338e-05	7.28394e-05		1.26674	1.13455	0.973283		0.869158	1.15825	0.724279		0.857125
Q54U97	Uncharacterized protein OS=Dictyostelium discoideum OX=44689 GN=DDB0204076 PE=4 SV=1	55642.2	50895.8	66451.3	61719	61271.8	43976.2	48129	61737.2	35499.2	55117.3	45498.9	56021.4		0.000555628	0.000628561	0.000619316	0.00065302	0.000805892	0.000820886	0.000844363	0.000685806	0.000522327	0.000591981	0.000496128	0.000692641		0.000555628	0.000805892	0.000522327	0.000628561	0.000820886	0.000591981	0.000619316	0.000844363	0.000496128	0.00065302	0.000685806	0.000692641		1.13126	1.01861	1.13335		1.11462	1.04774	0.949841		1.17528
Q55GH1	THIF-type NAD/FAD binding fold domain-containing protein OS=Dictyostelium discoideum OX=44689 GN=DDB0216541 PE=4 SV=1	31989.7	29804.6	34864.9	28325.7	18905.1	16252.2	20399.8	20643.9	19097.1	25896.1	24460.6	25211.5		0.000319441	0.000368086	0.000324936	0.000299701	0.000248654	0.000303373	0.000357889	0.000229322	0.00028099	0.000278134	0.000266723	0.000311711		0.000319441	0.000248654	0.00028099	0.000368086	0.000303373	0.000278134	0.000324936	0.000357889	0.000266723	0.000299701	0.000229322	0.000311711		1.15228	1.22006	0.989834		1.0172	1.43931	0.949224		0.938205
Q54U01	Uncharacterized protein OS=Dictyostelium discoideum OX=44689 GN=DDB0205566 PE=4 SV=1	21805.6	21644.1	29687.2	22922.9	22348.7	18808.2	24273.8	25493.6	20126.3	30537.5	22487.9	25508.7		0.000217745	0.000267304	0.00027668	0.000242536	0.000293947	0.000351086	0.000425853	0.000283195	0.000296134	0.000327984	0.000245211	0.000315386		0.000217745	0.000293947	0.000296134	0.000267304	0.000351086	0.000327984	0.00027668	0.000425853	0.000245211	0.000242536	0.000283195	0.000315386		1.2276	1.19438	1.10755		1.27066	1.44874	0.828042		1.11386
Q55AQ8	NADH:flavin oxidoreductase/NADH oxidase domain-containing protein OS=Dictyostelium discoideum OX=44689 GN=DDB_G0271752 PE=4 SV=2	13204.8	13046.5	15025.3	21825	9302.58	8075.11	11452.7	16599.3	9305.69	12086.2	11076.6	16907.3		0.000131859	0.000161124	0.000140033	0.000230921	0.000122354	0.000150735	0.000200923	0.000184393	0.000136922	0.000129811	0.000120781	0.00020904		0.000131859	0.000122354	0.000136922	0.000161124	0.000150735	0.000129811	0.000140033	0.000200923	0.000120781	0.000230921	0.000184393	0.00020904		1.22194	1.23195	0.948064		1.06199	1.64214	0.88212		1.75126
Q54I37	Uncharacterized protein OS=Dictyostelium discoideum OX=44689 GN=DDB0219402 PE=4 SV=1	12552.9	11467.3	14390.9	12352.5	10435	8877.1	10016.4	13097.5	9857.97	13602.3	12450.8	12109.3		0.00012535	0.000141621	0.000134121	0.000130696	0.000137249	0.000165705	0.000175725	0.000145493	0.000145048	0.000146094	0.000135766	0.000149718		0.00012535	0.000137249	0.000145048	0.000141621	0.000165705	0.000146094	0.000134121	0.000175725	0.000135766	0.000130696	0.000145493	0.000149718		1.1298	1.20733	1.00721		1.06997	1.28034	0.936007		1.04265
Q54F09	Uncharacterized protein OS=Dictyostelium discoideum OX=44689 GN=DDB0189295 PE=4 SV=1	15448.6	12824.5	17584.3	16689.1	12300.8	10836.9	13123.9	12990.1	11035.1	14520.3	14336.1	16408.8		0.000154265	0.000158382	0.000163883	0.000176579	0.000161789	0.000202288	0.000230243	0.0001443	0.000162368	0.000155954	0.000156323	0.000202877		0.000154265	0.000161789	0.000162368	0.000158382	0.000202288	0.000155954	0.000163883	0.000230243	0.000156323	0.000176579	0.0001443	0.000202877		1.02669	1.25032	0.960494		1.06235	1.42311	0.962771		1.14465
Q55CK7	Zn finger-containing protein OS=Dictyostelium discoideum OX=44689 GN=DDB0229922 PE=4 SV=1	22271.7	21490.1	29201.7	28128.4	20452.8	13506.3	18294	25060.5	20094.5	28901.1	25830.6	22764.9		0.000222399	0.000265403	0.000272155	0.000297613	0.00026901	0.000252118	0.000320946	0.000278384	0.000295665	0.000310409	0.000281661	0.000281462		0.000222399	0.00026901	0.000295665	0.000265403	0.000252118	0.000310409	0.000272155	0.000320946	0.000281661	0.000297613	0.000278384	0.000281462		1.19336	0.937206	1.04987		1.22372	1.19306	0.952634		1.33819
Q551X7	Uncharacterized protein OS=Dictyostelium discoideum OX=44689 GN=DDB0217772 PE=4 SV=1	44609.1	34538.6	45984.6	41860.9	36161.1	26526.7	25422.6	33537.6	30379.7	40183.6	29988.1	29043.1		0.000445455	0.000426551	0.000428569	0.00044291	0.000475617	0.000495163	0.000446008	0.000372551	0.000447	0.000431588	0.000326996	0.000359086		0.000445455	0.000475617	0.000447	0.000426551	0.000495163	0.000431588	0.000428569	0.000446008	0.000326996	0.00044291	0.000372551	0.000359086		0.957564	1.0411	0.96552		0.962094	0.937746	0.731533		0.994288
F0Z6Y8	40S ribosomal protein S26 OS=Dictyostelium purpureum OX=5786 GN=DICPUDRAFT_52099 PE=3 SV=1	15785.3	16706.7	19449.1	21848.8	13845.2	13497.3	12785.1	14689.8	12703.7	18729.3	18294.5	18391		0.000157628	0.000206327	0.000181263	0.000231172	0.000182102	0.000251948	0.000224299	0.000163181	0.000186919	0.000201159	0.000199486	0.000227384		0.000157628	0.000182102	0.000186919	0.000206327	0.000251948	0.000201159	0.000181263	0.000224299	0.000199486	0.000231172	0.000163181	0.000227384		1.30895	1.38356	1.07619		1.14994	1.23172	1.06723		1.46657
Q55BA7	Protein MON2 homolog OS=Dictyostelium discoideum OX=44689 GN=DDB0216808 PE=4 SV=1	18744.7	15131.5	21753.4	18990.6	14812	12424.3	14456	15621	11728.1	17902.1	15442.4	18193.7		0.00018718	0.000186874	0.000202738	0.000200931	0.000194819	0.00023192	0.000253613	0.000173526	0.000172565	0.000192276	0.000168387	0.000224944		0.00018718	0.000194819	0.000172565	0.000186874	0.00023192	0.000192276	0.000202738	0.000253613	0.000168387	0.000200931	0.000173526	0.000224944		0.998367	1.19044	1.11422		1.08312	1.30179	0.975785		1.07347
Q86A69	CWF19-like protein 2 homolog OS=Dictyostelium discoideum OX=44689 GN=DDB0167930 PE=4 SV=1	29998.7	24025.6	32901	30871.9	27216	17973.5	17138.4	31950.1	23576.3	26948.1	27391.2	25147.6		0.000299559	0.000296716	0.000306632	0.000326641	0.000357965	0.000335504	0.000300671	0.000354916	0.000346896	0.000289433	0.000298678	0.000310922		0.000299559	0.000357965	0.000346896	0.000296716	0.000335504	0.000289433	0.000306632	0.000300671	0.000298678	0.000326641	0.000354916	0.000310922		0.990508	0.937255	0.83435		1.02361	0.839947	0.861002		1.09041
Q54YF1	NAP family protein OS=Dictyostelium discoideum OX=44689 GN=DDB_G0278269 PE=3 SV=1	13411.3	12700.8	17974.6	14878.2	12259.2	6655	9765.44	15503.8	12223.9	13813	13375.5	12660.6		0.000133922	0.000156855	0.000167521	0.000157419	0.000161243	0.000124226	0.000171322	0.000172224	0.000179859	0.000148357	0.000145849	0.000156534		0.000133922	0.000161243	0.000179859	0.000156855	0.000124226	0.000148357	0.000167521	0.000171322	0.000145849	0.000157419	0.000172224	0.000156534		1.17124	0.77043	0.824849		1.25089	1.06251	0.810903		1.17546
Q75JA4	RNA polymerase II subunit A C-terminal domain phosphatase OS=Dictyostelium discoideum OX=44689 GN=DDB0168463 PE=4 SV=1	15603	18011	21592.5	22538.5	12873.6	12942.7	14980.4	18092.3	11440.6	19032.5	18653.9	18056.5		0.000155807	0.000222435	0.000201239	0.000238469	0.000169324	0.000241596	0.000262813	0.000200978	0.000168335	0.000204416	0.000203405	0.000223249		0.000155807	0.000169324	0.000168335	0.000222435	0.000241596	0.000204416	0.000201239	0.000262813	0.000203405	0.000238469	0.000200978	0.000223249		1.42763	1.42683	1.21434		1.29159	1.55213	1.20834		1.53054
Q54S87	Ceramide synthase OS=Dictyostelium discoideum OX=44689 GN=crsA PE=4 SV=1	48515.7	42674.9	57174.6	51752.2	43648	35313.4	31928.8	45582.2	39043.7	46732.6	45747.1	39644.7		0.000484465	0.000527034	0.000532859	0.000547566	0.000574091	0.000659182	0.000560151	0.000506348	0.00057448	0.000501927	0.000498834	0.000490162		0.000484465	0.000574091	0.00057448	0.000527034	0.000659182	0.000501927	0.000532859	0.000560151	0.000498834	0.000547566	0.000506348	0.000490162		1.08787	1.14822	0.873706		1.09989	0.975718	0.868323		1.13025
Q54B24	Uncharacterized protein OS=Dictyostelium discoideum OX=44689 GN=DDB_G0293982 PE=4 SV=1	51546.9	42689.4	53025.8	51908.9	52578.5	38014.3	40599.5	55477.4	36280.5	41029.7	49577.3	51684.9		0.000514733	0.000527213	0.000494192	0.000549224	0.000691552	0.000709599	0.000712268	0.000616269	0.000533823	0.000440675	0.000540599	0.000639026		0.000514733	0.000691552	0.000533823	0.000527213	0.000709599	0.000440675	0.000494192	0.000712268	0.000540599	0.000549224	0.000616269	0.000639026		1.02425	1.0261	0.825508		0.960095	1.02996	1.01269		1.06701
Q551B2	RNase NYN domain-containing protein OS=Dictyostelium discoideum OX=44689 GN=DDB0217843 PE=4 SV=1	57338.1	45847	64357.6	55620.4	48415.4	31713	37626.6	53604.9	40618.6	48116	44450.2	46071.6		0.000572563	0.000566209	0.000599803	0.000588493	0.000636795	0.000591974	0.000660111	0.000595469	0.000597652	0.000516785	0.000484693	0.000569623		0.000572563	0.000636795	0.000597652	0.000566209	0.000591974	0.000516785	0.000599803	0.000660111	0.000484693	0.000588493	0.000595469	0.000569623		0.988904	0.929615	0.864691		1.04758	1.03661	0.810995		1.02782
Q55F82	Uncharacterized protein OS=Dictyostelium discoideum OX=44689 GN=DDB_G0268600 PE=4 SV=2	44795	42827.7	75644.6	66516.6	45959.7	27297.4	30048.5	77982	50514.9	59083.5	64777.3	44833.5		0.000447311	0.000528921	0.000704997	0.000703781	0.000604496	0.00050955	0.000527164	0.00086626	0.000743264	0.000634579	0.000706342	0.000554316		0.000447311	0.000604496	0.000743264	0.000528921	0.00050955	0.000634579	0.000704997	0.000527164	0.000706342	0.000703781	0.00086626	0.000554316		1.18245	0.842934	0.853774		1.57608	0.872072	0.950324		1.57336
Q54M79	PG_binding_1 domain-containing protein OS=Dictyostelium discoideum OX=44689 GN=DDB0186829 PE=4 SV=1	18514.5	18688.9	22057.8	19445.5	13196	10967.1	13747.5	17219.1	12903.7	20520.6	17299.9	15475.7		0.000184881	0.000230807	0.000205575	0.000205744	0.000173563	0.000204719	0.000241183	0.000191278	0.000189863	0.000220399	0.000188641	0.00019134		0.000184881	0.000173563	0.000189863	0.000230807	0.000204719	0.000220399	0.000205575	0.000241183	0.000188641	0.000205744	0.000191278	0.00019134		1.24841	1.1795	1.16083		1.11193	1.3896	0.993567		1.11285
Q55DA4	Lipid desaturase domain-containing protein OS=Dictyostelium discoideum OX=44689 GN=DDB0190504 PE=3 SV=1	19885.2	16652.3	19937.9	17761.1	15720.9	10004.9	13450.1	14563.5	12473	16659.2	15532	17665.2		0.000198569	0.000205656	0.000185818	0.000187922	0.000206773	0.000186757	0.000235965	0.000161778	0.000183525	0.000178926	0.000169364	0.00021841		0.000198569	0.000206773	0.000183525	0.000205656	0.000186757	0.000178926	0.000185818	0.000235965	0.000169364	0.000187922	0.000161778	0.00021841		1.03569	0.903198	0.974944		0.935788	1.14118	0.922839		0.946381
Q54BB6	Ubiquitinyl hydrolase 1 OS=Dictyostelium discoideum OX=44689 GN=DDB0192113 PE=3 SV=1	3522.9	3065.61	4833.59	3579.93	3537.96	2871.89	3229.92	3505	3164.51	4342.13	3443.62	3733.17		3.51788e-05	3.78602e-05	4.50483e-05	3.78775e-05	4.65338e-05	5.36084e-05	5.66648e-05	3.89351e-05	4.65619e-05	4.66361e-05	3.75498e-05	4.61564e-05		3.51788e-05	4.65338e-05	4.65619e-05	3.78602e-05	5.36084e-05	4.66361e-05	4.50483e-05	5.66648e-05	3.75498e-05	3.78775e-05	3.89351e-05	4.61564e-05		1.07622	1.15203	1.00159		1.28055	1.21771	0.806449		1.07672
Q557D0	RING-type domain-containing protein OS=Dictyostelium discoideum OX=44689 GN=DDB0217139 PE=4 SV=1	22928.5	19699.2	27776	25769.6	21295.3	15332	18753.5	20233.4	14532.1	20199.3	21742.7	22288		0.000228958	0.000243285	0.000258869	0.000272656	0.000280092	0.000286196	0.000329006	0.000224762	0.000213822	0.000216948	0.000237086	0.000275565		0.000228958	0.000280092	0.000213822	0.000243285	0.000286196	0.000216948	0.000258869	0.000329006	0.000237086	0.000272656	0.000224762	0.000275565		1.06257	1.02179	1.01462		1.13064	1.17464	1.1088		1.19086
Q553T2	RRM domain-containing protein OS=Dictyostelium discoideum OX=44689 GN=DDB0202577 PE=4 SV=1	29177	23623.3	28341.4	25115.3	25855.4	17568.9	22231.8	22832.1	19259.2	24575.7	21711.4	21954.2		0.000291354	0.000291748	0.000264137	0.000265733	0.00034007	0.000327952	0.000390029	0.00025363	0.000283375	0.000263952	0.000236745	0.000271439		0.000291354	0.00034007	0.000283375	0.000291748	0.000327952	0.000263952	0.000264137	0.000390029	0.000236745	0.000265733	0.00025363	0.000271439		1.00135	0.964367	0.931457		0.906585	1.14691	0.835445		0.912062
Q54DZ5	MJ1316 RNA cyclic group end recognition domain-containing protein OS=Dictyostelium discoideum OX=44689 GN=DDB0184125 PE=4 SV=1	26662.9	17881.4	26315.6	3337.39	17406.3	11762.3	13444.9	19109.7	14213.7	21066.6	24213.2	17627.3		0.000266249	0.000220835	0.000245257	3.53113e-05	0.000228941	0.000219562	0.000235874	0.000212279	0.000209137	0.000226264	0.000264025	0.000217942		0.000266249	0.000228941	0.000209137	0.000220835	0.000219562	0.000226264	0.000245257	0.000235874	0.000264025	3.53113e-05	0.000212279	0.000217942		0.82943	0.959034	1.08189		0.921158	1.03029	1.26245		0.132625
Q54Y00	Protein phosphatase 2C OS=Dictyostelium discoideum OX=44689 GN=DDB_G0278499 PE=3 SV=1	75531.9	59648.2	75409.5	62531.2	56344.3	44614	49928.7	55238.5	39613.3	55189.1	57572.2	54164.5		0.000754241	0.000736654	0.000702805	0.000661613	0.000741082	0.000832792	0.000875937	0.000613615	0.00058286	0.000592752	0.000627776	0.000669683		0.000754241	0.000741082	0.00058286	0.000736654	0.000832792	0.000592752	0.000702805	0.000875937	0.000627776	0.000661613	0.000613615	0.000669683		0.976682	1.12375	1.01697		0.931805	1.18197	1.07706		0.877191
Q54PG2	NOT2/NOT3/NOT5 C-terminal domain-containing protein OS=Dictyostelium discoideum OX=44689 GN=DDB0186079 PE=3 SV=1	38653.7	27764.2	25664.3	22481.5	29995.2	21462.5	22406.1	29902.9	26602.8	23381.9	28784.5	23741.2		0.000385985	0.000342887	0.000239188	0.000237866	0.000394519	0.000400632	0.000393087	0.000332176	0.000391427	0.000251131	0.000313871	0.000293534		0.000385985	0.000394519	0.000391427	0.000342887	0.000400632	0.000251131	0.000239188	0.000393087	0.000313871	0.000237866	0.000332176	0.000293534		0.888343	1.0155	0.641577		0.619682	0.99637	0.801863		0.616258
F0ZN32	USP domain-containing protein OS=Dictyostelium purpureum OX=5786 GN=DICPUDRAFT_34644 PE=4 SV=1	26346.7	25730.1	31357.5	30339.1	21221.1	19541.7	18298.1	21705.8	15557.7	27598.8	23185.7	22444.7		0.000263091	0.000317766	0.000292247	0.000321004	0.000279115	0.000364778	0.000321017	0.000241118	0.000228912	0.000296421	0.000252821	0.000277503		0.000263091	0.000279115	0.000228912	0.000317766	0.000364778	0.000296421	0.000292247	0.000321017	0.000252821	0.000321004	0.000241118	0.000277503		1.20782	1.30691	1.29491		1.11082	1.15012	1.10444		1.22013
Q86JM6	PIG-P domain-containing protein OS=Dictyostelium discoideum OX=44689 GN=DDB0168617 PE=4 SV=1	29011.9	17990.6	14352.7	7241.36	29341.4	21728.1	15313.6	8534.5	25008.4	22830.7	14960.9	10143.7		0.000289705	0.000222183	0.000133765	7.66174e-05	0.00038592	0.00040559	0.000268658	9.48052e-05	0.000367968	0.00024521	0.000163136	0.000125416		0.000289705	0.00038592	0.000367968	0.000222183	0.00040559	0.00024521	0.000133765	0.000268658	0.000163136	7.66174e-05	9.48052e-05	0.000125416		0.766929	1.05097	0.66639		0.461729	0.696148	0.443343		0.264467
F0ZT34	Plectin/S10 N-terminal domain-containing protein OS=Dictyostelium purpureum OX=5786 GN=DICPUDRAFT_92515 PE=3 SV=1	23273.5	23122.1	26862.1	28048	23464.4	18813.8	19248.8	20621	20377.5	29479.5	22130.4	23882.9		0.000232403	0.000285557	0.00025035	0.000296763	0.000308622	0.000351191	0.000337696	0.000229067	0.00029983	0.000316621	0.000241314	0.000295286		0.000232403	0.000308622	0.00029983	0.000285557	0.000351191	0.000316621	0.00025035	0.000337696	0.000241314	0.000296763	0.000229067	0.000295286		1.22871	1.13793	1.056		1.07722	1.09421	0.804836		1.27693
F0ZE89	Coronin OS=Dictyostelium purpureum OX=5786 GN=DICPUDRAFT_46298 PE=4 SV=1	159468	132438	124762	80916.6	96264.2	102337	97262.5	103642	67860.4	100264	106316	79878.9		0.0015924	0.0016356	0.00116277	0.000856141	0.00126614	0.00191028	0.00170635	0.00115131	0.000998482	0.00107688	0.00115929	0.000987613		0.0015924	0.00126614	0.000998482	0.0016356	0.00191028	0.00107688	0.00116277	0.00170635	0.00115929	0.000856141	0.00115131	0.000987613		1.02713	1.50874	1.07851		0.730195	1.34768	1.16105		0.537641
Q551L6	Uncharacterized protein OS=Dictyostelium discoideum OX=44689 GN=DDB0217808 PE=4 SV=1	8127.8	8013.82	8347.08	9009.67	7577.89	6549.77	6906.59	6120.91	6267.03	6981.28	5146.29	6493.3		8.11621e-05	9.89705e-05	7.77936e-05	9.53271e-05	9.96701e-05	0.000122262	0.000121167	6.79939e-05	9.22117e-05	7.49816e-05	5.6116e-05	8.02823e-05		8.11621e-05	9.96701e-05	9.22117e-05	9.89705e-05	0.000122262	7.49816e-05	7.77936e-05	0.000121167	5.6116e-05	9.53271e-05	6.79939e-05	8.02823e-05		1.21942	1.22667	0.813147		0.958497	1.21569	0.608556		1.17453
Q54EU2	EF-hand domain-containing protein OS=Dictyostelium discoideum OX=44689 GN=DDB0183827 PE=4 SV=1	45557.5	38610.5	58239.4	50095.6	37374.5	26552.5	35507.6	57089	45634.6	51918.7	55132.4	40768.3		0.000454925	0.000476839	0.000542783	0.000530039	0.000491577	0.000495645	0.000622937	0.000634171	0.000671457	0.000557627	0.000601173	0.000504053		0.000454925	0.000491577	0.000671457	0.000476839	0.000495645	0.000557627	0.000542783	0.000622937	0.000601173	0.000530039	0.000634171	0.000504053		1.04817	1.00827	0.830473		1.19312	1.26722	0.895327		1.16511
Q55EP8	Uncharacterized protein OS=Dictyostelium discoideum OX=44689 GN=DDB0190044 PE=4 SV=1	18343.2	18751.9	18644.9	21555.8	14421.4	13910.9	14049.7	16676.6	8829.82	16239.6	14810.2	17735.2		0.00018317	0.000231586	0.000173768	0.000228072	0.000189681	0.00025967	0.000246484	0.000185251	0.00012992	0.00017442	0.000161493	0.000219275		0.00018317	0.000189681	0.00012992	0.000231586	0.00025967	0.00017442	0.000173768	0.000246484	0.000161493	0.000228072	0.000185251	0.000219275		1.26432	1.36899	1.34252		0.948667	1.29947	1.24302		1.24514
Q54NF9	Uncharacterized protein OS=Dictyostelium discoideum OX=44689 GN=DDB0186428 PE=4 SV=1	72588.9	57670.5	68327.2	63473.6	49276.2	40257.3	43894.1	54628.7	51754.2	68133.3	66410.1	61686.5		0.000724853	0.00071223	0.000636799	0.000671585	0.000648117	0.000751467	0.000770066	0.000606841	0.0007615	0.000731778	0.000724147	0.000762684		0.000724853	0.000648117	0.0007615	0.00071223	0.000751467	0.000731778	0.000636799	0.000770066	0.000724147	0.000671585	0.000606841	0.000762684		0.982586	1.15946	0.960969		0.878522	1.18816	0.950948		0.926512
Q54XJ7	Clu domain-containing protein OS=Dictyostelium discoideum OX=44689 GN=DDB0206267 PE=4 SV=1	84689.8	60591.9	72484.5	59772.3	63249.5	48408.5	43800.8	66836.8	51825.2	65905.6	67784.4	56351.7		0.000845689	0.000748309	0.000675544	0.000632423	0.000831905	0.000903623	0.00076843	0.000742454	0.000762545	0.000707851	0.000739132	0.000696725		0.000845689	0.000831905	0.000762545	0.000748309	0.000903623	0.000707851	0.000675544	0.00076843	0.000739132	0.000632423	0.000742454	0.000696725		0.884851	1.08621	0.928275		0.798809	0.9237	0.969297		0.747819
Q54HL2	Uncharacterized protein OS=Dictyostelium discoideum OX=44689 GN=DDB0219431 PE=4 SV=1	2531.01	2635.46	2917.09	3319.44	1067.5	2701.25	1811.27	2409.93	1474.74	2283.17	2426	1965.73		2.5274e-05	3.25479e-05	2.71868e-05	3.51215e-05	1.40406e-05	5.04232e-05	3.17764e-05	2.67707e-05	2.1699e-05	2.45222e-05	2.64535e-05	2.4304e-05		2.5274e-05	1.40406e-05	2.1699e-05	3.25479e-05	5.04232e-05	2.45222e-05	2.71868e-05	3.17764e-05	2.64535e-05	3.51215e-05	2.67707e-05	2.4304e-05		1.2878	3.59124	1.1301		1.07568	2.26318	1.21911		1.38963
Q54W51	Cobalamin adenosyltransferase-like domain-containing protein OS=Dictyostelium discoideum OX=44689 GN=DDB0218202 PE=3 SV=1	9100	6498.81	9607.25	6638.94	5829.46	4698.34	6333.8	6109.01	5062.65	6985.75	7441.92	8232.95		9.08702e-05	8.02601e-05	8.95382e-05	7.02435e-05	7.66734e-05	8.77022e-05	0.000111119	6.78617e-05	7.44906e-05	7.50296e-05	8.11479e-05	0.000101791		9.08702e-05	7.66734e-05	7.44906e-05	8.02601e-05	8.77022e-05	7.50296e-05	8.95382e-05	0.000111119	8.11479e-05	7.02435e-05	6.78617e-05	0.000101791		0.88324	1.14384	1.00724		0.985342	1.44925	1.08937		0.77301
Q54LN3	RUN domain-containing protein OS=Dictyostelium discoideum OX=44689 GN=DDB_G0286543 PE=4 SV=2	28060.6	33644.5	28954.6	27890.7	23051.9	23199	25671.6	24114	23790.2	28900.9	23979.8	24466.8		0.000280205	0.000415508	0.000269853	0.000295098	0.000303196	0.000433046	0.000450376	0.00026787	0.000350044	0.000310407	0.000261479	0.000302504		0.000280205	0.000303196	0.000350044	0.000415508	0.000433046	0.000310407	0.000269853	0.000450376	0.000261479	0.000295098	0.00026787	0.000302504		1.48287	1.42827	0.886766		0.963054	1.48543	0.74699		1.05315
Q54SC3	EamA domain-containing protein OS=Dictyostelium discoideum OX=44689 GN=DDB0218390 PE=4 SV=1	152017	134502	166186	162462	139035	92852.8	95653.5	145584	91177.3	126722	117157	117553		0.001518	0.0016611	0.00154883	0.00171894	0.0018287	0.00173325	0.00167812	0.00161722	0.00134156	0.00136104	0.0012775	0.00145342		0.001518	0.0018287	0.00134156	0.0016611	0.00173325	0.00136104	0.00154883	0.00167812	0.0012775	0.00171894	0.00161722	0.00145342		1.09427	0.947805	1.01452		1.02031	0.91766	0.952251		1.13237
F0ZMD5	LIM zinc-binding domain-containing protein OS=Dictyostelium purpureum OX=5786 GN=DICPUDRAFT_94684 PE=4 SV=1	50711.4	41815.8	48496	47085.8	40241.4	31275.8	34226.2	42637.8	32739.5	43417.4	38341.6	38124.3		0.00050639	0.000516425	0.000451976	0.000498193	0.000529284	0.000583813	0.000600456	0.000473641	0.000481722	0.000466319	0.000418083	0.000471363		0.00050639	0.000529284	0.000481722	0.000516425	0.000583813	0.000466319	0.000451976	0.000600456	0.000418083	0.000498193	0.000473641	0.000471363		1.01982	1.10302	0.968026		0.892544	1.13447	0.867894		0.983812
Q55FZ5	Uncharacterized protein OS=Dictyostelium discoideum OX=44689 GN=DDB0189621 PE=4 SV=1	5535.17	5749.41	9484.61	9222.19	5741.11	5816.32	6444.43	7062.16	6011.67	10150.9	8383.83	6761.73		5.52727e-05	7.10051e-05	8.83951e-05	9.75756e-05	7.55113e-05	0.000108571	0.000113059	7.84497e-05	8.84543e-05	0.000109025	9.14187e-05	8.36011e-05		5.52727e-05	7.55113e-05	8.84543e-05	7.10051e-05	0.000108571	0.000109025	8.83951e-05	0.000113059	9.14187e-05	9.75756e-05	7.84497e-05	8.36011e-05		1.28463	1.43781	1.23255		1.59925	1.49725	1.03351		1.76535
Q54QL8	OBG-type G domain-containing protein OS=Dictyostelium discoideum OX=44689 GN=DDB0185667 PE=4 SV=1	78083.9	77969.4	80243.8	73183	59367.8	52357.2	60887.5	60550.2	44321.9	69465.6	55536.5	59848.8		0.000779725	0.00096292	0.00074786	0.000774315	0.000780849	0.000977331	0.0010682	0.000672619	0.000652142	0.000746087	0.00060558	0.000739963		0.000779725	0.000780849	0.000652142	0.00096292	0.000977331	0.000746087	0.00074786	0.0010682	0.00060558	0.000774315	0.000672619	0.000739963		1.23495	1.25163	1.14406		0.959133	1.36799	0.928601		0.993062
Q54P97	Uncharacterized protein OS=Dictyostelium discoideum OX=44689 GN=DDB0186144 PE=4 SV=1	31226.3	30153.1	42721.9	33811.1	33270.8	23086.8	26364.4	33715.7	27496.5	35954.5	36975.9	27682.8		0.000311817	0.00037239	0.000398162	0.00035774	0.000437603	0.000430952	0.00046253	0.00037453	0.000404578	0.000386165	0.000403191	0.000342266		0.000311817	0.000437603	0.000404578	0.00037239	0.000430952	0.000386165	0.000398162	0.00046253	0.000403191	0.00035774	0.00037453	0.000342266		1.19426	0.984802	0.95449		1.27691	1.05696	0.996572		1.14727
Q553W1	Uncharacterized protein OS=Dictyostelium discoideum OX=44689 GN=DDB0217636 PE=4 SV=1	23708	28452.2	30971	29228.6	20663	18153.5	24645.5	30677.2	17902	31688.6	26797.6	25516.4		0.000236741	0.000351384	0.000288645	0.000309254	0.000271775	0.000338864	0.000432375	0.000340776	0.000263405	0.000340348	0.000292206	0.000315482		0.000236741	0.000271775	0.000263405	0.000351384	0.000338864	0.000340348	0.000288645	0.000432375	0.000292206	0.000309254	0.000340776	0.000315482		1.48425	1.24685	1.29211		1.21924	1.59093	1.10934		1.3063
Q86A08	Uncharacterized protein OS=Dictyostelium discoideum OX=44689 GN=DDB0167169 PE=4 SV=1	21746.1	19573.7	25377	26179	17178.1	12682.2	15452.7	19900.2	13352	22064.9	19790.4	20341.4		0.000217151	0.000241735	0.00023651	0.000276988	0.000225939	0.000236733	0.000271098	0.000221061	0.000196459	0.000236985	0.000215798	0.000251499		0.000217151	0.000225939	0.000196459	0.000241735	0.000236733	0.000236985	0.00023651	0.000271098	0.000215798	0.000276988	0.000221061	0.000251499		1.11321	1.04777	1.20628		1.08915	1.19987	1.09844		1.27556
F0ZFP7	Ribosomal protein L22 OS=Dictyostelium purpureum OX=5786 GN=DICPUDRAFT_91674 PE=3 SV=1	28751.8	28096.1	36703.4	35044.5	25845.5	21440.3	21950.9	26708.4	21296.3	31725.8	32290.5	33888		0.000287108	0.000346986	0.00034207	0.000370789	0.000339939	0.000400218	0.000385101	0.000296689	0.000313349	0.000340747	0.000352101	0.000418987		0.000287108	0.000339939	0.000313349	0.000346986	0.000400218	0.000340747	0.00034207	0.000385101	0.000352101	0.000370789	0.000296689	0.000418987		1.20856	1.17732	1.08744		1.19143	1.13285	1.12367		1.29146
Q54XK3	Usp domain-containing protein OS=Dictyostelium discoideum OX=44689 GN=DDB_G0278883 PE=4 SV=2	15354.7	12703.7	16523.7	13878.3	12963.2	8231.63	10421.4	13491.4	8278.39	14188.1	10808.8	12942.9		0.000153328	0.00015689	0.000153999	0.00014684	0.000170502	0.000153657	0.000182831	0.000149869	0.000121806	0.000152386	0.000117861	0.000160024		0.000153328	0.000170502	0.000121806	0.00015689	0.000153657	0.000152386	0.000153999	0.000182831	0.000117861	0.00014684	0.000149869	0.000160024		1.02323	0.901201	1.25105		1.00437	1.07231	0.967608		0.957685
Q54GN1	Cysteine desulfurase OS=Dictyostelium discoideum OX=44689 GN=DDB0188699 PE=4 SV=1	14171.6	16573.8	15539.1	14615.8	11148.9	11201.2	13132	11963.8	10272.6	18675.7	14114.3	15681.6		0.000141513	0.000204686	0.000144822	0.000154643	0.000146639	0.000209089	0.000230385	0.0001329	0.000151149	0.000200584	0.000153904	0.000193886		0.000141513	0.000146639	0.000151149	0.000204686	0.000209089	0.000200584	0.000144822	0.000230385	0.000153904	0.000154643	0.0001329	0.000193886		1.44641	1.42588	1.32706		1.02338	1.57111	1.01823		1.09278
Q54CK3	Uncharacterized protein OS=Dictyostelium discoideum OX=44689 GN=DDB0191672 PE=4 SV=1	15072.1	12378.3	19335.3	16666.3	14483.3	9464.97	9557.39	18228.2	11737.5	16500.4	12668.2	14476.6		0.000150506	0.000152872	0.000180202	0.000176338	0.000190495	0.000176679	0.000167673	0.000202487	0.000172702	0.00017722	0.000138136	0.000178986		0.000150506	0.000190495	0.000172702	0.000152872	0.000176679	0.00017722	0.000180202	0.000167673	0.000138136	0.000176338	0.000202487	0.000178986		1.01572	0.927473	1.02616		1.19731	0.880194	0.799853		1.17164
Q86L37	WD_REPEATS_REGION domain-containing protein OS=Dictyostelium discoideum OX=44689 GN=DDB0168971 PE=4 SV=1	34159.1	39568.7	61356.5	46990	31105.6	31261.6	41251.3	49742.3	25960.1	40547	39024.3	39093.2		0.000341104	0.000488672	0.000571833	0.000497179	0.000409123	0.000583548	0.000723703	0.00055256	0.000381971	0.000435491	0.000425528	0.000483344		0.000341104	0.000409123	0.000381971	0.000488672	0.000583548	0.000435491	0.000571833	0.000723703	0.000425528	0.000497179	0.00055256	0.000483344		1.43262	1.42634	1.14011		1.67642	1.76891	1.11403		1.45756
Q555Z2	AAA_11 domain-containing protein OS=Dictyostelium discoideum OX=44689 GN=DDB0217480 PE=3 SV=1	28223	25338.5	32264.7	27412.2	22281.1	16142.9	18053.2	21054.2	16947.2	25075.1	20792.3	21852.1		0.000281827	0.000312931	0.000300702	0.000290036	0.000293057	0.000301333	0.000316721	0.00023388	0.000249357	0.000269316	0.000226723	0.000270176		0.000281827	0.000293057	0.000249357	0.000312931	0.000301333	0.000269316	0.000300702	0.000316721	0.000226723	0.000290036	0.00023388	0.000270176		1.11036	1.02824	1.08004		1.06697	1.08075	0.90923		1.02913
Q54F74	Sulfate adenylyltransferase OS=Dictyostelium discoideum OX=44689 GN=DDB0230064 PE=3 SV=1	13203	14380.4	17408.2	13196.6	10573.7	10936.2	12265.6	12774.6	10251	15566	13539.4	11068.2		0.000131842	0.000177598	0.000162242	0.000139627	0.000139073	0.000204141	0.000215185	0.000141907	0.000150831	0.000167185	0.000147636	0.000136845		0.000131842	0.000139073	0.000150831	0.000177598	0.000204141	0.000167185	0.000162242	0.000215185	0.000147636	0.000139627	0.000141907	0.000136845		1.34705	1.46787	1.10842		1.23058	1.54728	0.978813		1.05905
Q55CL7	KxDL domain-containing protein OS=Dictyostelium discoideum OX=44689 GN=DDB0216732 PE=3 SV=1	14910.5	9977.67	12466.4	13208.1	9142.77	7360.54	7990.53	12602	10180.2	14594.9	15546.3	14077.5		0.000148892	0.000123224	0.000116185	0.000139749	0.000120252	0.000137396	0.000140184	0.000139988	0.000149789	0.000156755	0.00016952	0.000174052		0.000148892	0.000120252	0.000149789	0.000123224	0.000137396	0.000156755	0.000116185	0.000140184	0.00016952	0.000139749	0.000139988	0.000174052		0.827606	1.14257	1.0465		0.780333	1.16575	1.13172		0.938594
Q55F60	mRNA decay factor PAT1 domain-containing protein OS=Dictyostelium discoideum OX=44689 GN=DDB0189892 PE=3 SV=1	53820.8	58101.7	57990.5	32943	43558	35711.7	39348.5	28830.8	39510.1	67719.3	51375.4	40046.9		0.000537439	0.000717555	0.000540463	0.000348554	0.000572908	0.000666616	0.00069032	0.000320266	0.000581343	0.000727331	0.000560206	0.000495134		0.000537439	0.000572908	0.000581343	0.000717555	0.000666616	0.000727331	0.000540463	0.00069032	0.000560206	0.000348554	0.000320266	0.000495134		1.33514	1.16357	1.25112		1.00563	1.20494	0.963642		0.648546
F0Z864	J domain-containing protein OS=Dictyostelium purpureum OX=5786 GN=DICPUDRAFT_74587 PE=4 SV=1	24405.4	22423.6	26051.1	24962.7	18493.7	17298.7	17612.8	18746.7	17804.7	20859.8	19580.3	22337.8		0.000243706	0.000276931	0.000242792	0.000264119	0.000243243	0.000322909	0.000308994	0.000208247	0.000261974	0.000224042	0.000213507	0.000276181		0.000243706	0.000243243	0.000261974	0.000276931	0.000322909	0.000224042	0.000242792	0.000308994	0.000213507	0.000264119	0.000208247	0.000276181		1.13633	1.32752	0.855206		0.996253	1.27031	0.814993		1.08376
Q54VA7	JmjC domain-containing protein OS=Dictyostelium discoideum OX=44689 GN=DDB0205230 PE=4 SV=1	8670.69	7035.54	7840.09	7792.46	4655.12	5282.22	4422.59	7722.55	7723.66	9044.23	7867.58	8315.8		8.65831e-05	8.68887e-05	7.30685e-05	8.24484e-05	6.12276e-05	9.86011e-05	7.75888e-05	8.57857e-05	0.000113644	9.71386e-05	8.57894e-05	0.000102815		8.65831e-05	6.12276e-05	0.000113644	8.68887e-05	9.86011e-05	9.71386e-05	7.30685e-05	7.75888e-05	8.57894e-05	8.24484e-05	8.57857e-05	0.000102815		1.00353	1.6104	0.854761		0.843911	1.26722	0.754895		0.952246
O44011	Protein kinase YakA OS=Dictyostelium discoideum OX=44689 GN=yakA PE=2 SV=1	36726.8	36669.5	25605.9	18330.2	45234.7	42654.9	33602.4	21128.7	46639.3	40487.3	29581.8	31022.8		0.000366744	0.000452867	0.000238643	0.000193944	0.00059496	0.000796222	0.000589512	0.000234708	0.00068624	0.000434849	0.000322565	0.000383562		0.000366744	0.00059496	0.00068624	0.000452867	0.000796222	0.000434849	0.000238643	0.000589512	0.000322565	0.000193944	0.000234708	0.000383562		1.23483	1.33828	0.633669		0.650708	0.990843	0.470047		0.528825
Q54E51	Queuine tRNA-ribosyltransferase catalytic subunit 1 OS=Dictyostelium discoideum OX=44689 GN=DDB0184073 PE=3 SV=1	26642.3	26596	29214.1	27218.8	24261.3	17019.5	20210.7	23856.7	20092.8	24343.5	23330.8	22224.4		0.000266042	0.000328461	0.000272271	0.000287989	0.000319103	0.000317696	0.000354572	0.000265011	0.000295641	0.000261458	0.000254403	0.00027478		0.000266042	0.000319103	0.000295641	0.000328461	0.000317696	0.000261458	0.000272271	0.000354572	0.000254403	0.000287989	0.000265011	0.00027478		1.23462	0.99559	0.884377		1.02341	1.11115	0.860513		1.08249
Q54FV6	LIM zinc-binding domain-containing protein OS=Dictyostelium discoideum OX=44689 GN=DDB0188965 PE=4 SV=1	107822	78264	61255.5	30699.7	64959.6	40996	33403.8	21274.4	46735.5	61521.5	36446.3	24059.7		0.00107668	0.000966558	0.000570892	0.000324819	0.000854397	0.000765257	0.000586027	0.000236326	0.000687656	0.000660765	0.000397416	0.00029747		0.00107668	0.000854397	0.000687656	0.000966558	0.000765257	0.000660765	0.000570892	0.000586027	0.000397416	0.000324819	0.000236326	0.00029747		0.897718	0.895669	0.960895		0.530232	0.685896	0.577929		0.301685
Q54VQ1	Heat shock protein OS=Dictyostelium discoideum OX=44689 GN=ddj1 PE=3 SV=1	2991.74	2528.72	4238.01	4045.29	1940.08	1347.58	2146.53	4475.15	2679.35	3547.41	5148.1	4437.25		2.98747e-05	3.12297e-05	3.94976e-05	4.28013e-05	2.55174e-05	2.51548e-05	3.76582e-05	4.97121e-05	3.94234e-05	3.81005e-05	5.61358e-05	5.48616e-05		2.98747e-05	2.55174e-05	3.94234e-05	3.12297e-05	2.51548e-05	3.81005e-05	3.94976e-05	3.76582e-05	5.61358e-05	4.28013e-05	4.97121e-05	5.48616e-05		1.04536	0.985789	0.966444		1.32211	1.47579	1.42392		1.4327
Q55EB8	NUC153 domain-containing protein OS=Dictyostelium discoideum OX=44689 GN=DDB0190166 PE=3 SV=1	12355.8	10973.1	18152.7	15924.2	11886.7	8145.44	9254.61	16132.8	13809.3	15308.6	18180.2	14545.3		0.000123382	0.000135517	0.00016918	0.000168486	0.000156343	0.000152048	0.00016236	0.00017921	0.000203187	0.00016442	0.00019824	0.000179836		0.000123382	0.000156343	0.000203187	0.000135517	0.000152048	0.00016442	0.00016918	0.00016236	0.00019824	0.000168486	0.00017921	0.000179836		1.09835	0.972526	0.809205		1.37119	1.03849	0.975653		1.36556
Q54K98	Uncharacterized protein OS=Dictyostelium discoideum OX=44689 GN=DDB0187498 PE=4 SV=1	5417.76	4758.98	7499.52	8273.07	4967.74	3663.79	3959.72	8772.76	6380.76	8135.66	6745.65	6657.11		5.41003e-05	5.87733e-05	6.98944e-05	8.75334e-05	6.53394e-05	6.83905e-05	6.94683e-05	9.74519e-05	9.3885e-05	8.73801e-05	7.35557e-05	8.23076e-05		5.41003e-05	6.53394e-05	9.3885e-05	5.87733e-05	6.83905e-05	8.73801e-05	6.98944e-05	6.94683e-05	7.35557e-05	8.75334e-05	9.74519e-05	8.23076e-05		1.08638	1.0467	0.930714		1.29194	1.06319	0.783465		1.61798
Q54BH3	Uncharacterized protein OS=Dictyostelium discoideum OX=44689 GN=DDB0192052 PE=3 SV=1	67689.9	44863.2	79916.3	70757.3	61555	40705.1	46306.1	90201	61417.2	72764.2	82411	68845.5		0.000675933	0.00055406	0.000744808	0.00074865	0.000809617	0.000759827	0.000812383	0.00100199	0.000903679	0.000781515	0.000898623	0.000851197		0.000675933	0.000809617	0.000903679	0.00055406	0.000759827	0.000781515	0.000744808	0.000812383	0.000898623	0.00074865	0.00100199	0.000851197		0.819696	0.938502	0.864815		1.10189	1.00342	0.994405		1.10758
F0ZVA4	Ribosomal protein L23a OS=Dictyostelium purpureum OX=5786 GN=DICPUDRAFT_92654 PE=3 SV=1	16919.6	16292.1	19461.9	21480.8	14589.6	12485.1	14419.1	16998.1	15174.1	18816.8	19217.9	18041.4		0.000168955	0.000201208	0.000181382	0.000227278	0.000191894	0.000233055	0.000252965	0.000188823	0.000223269	0.000202099	0.000209555	0.000223061		0.000168955	0.000191894	0.000223269	0.000201208	0.000233055	0.000202099	0.000181382	0.000252965	0.000209555	0.000227278	0.000188823	0.000223061		1.1909	1.2145	0.905185		1.07355	1.31826	0.938579		1.3452
Q54CK8	SIR2-like domain-containing protein OS=Dictyostelium discoideum OX=44689 GN=DDB0219802 PE=4 SV=1	2173.06	3713.05	4774.56	4380.02	2859.37	2422.56	3601.51	5534.15	3480.61	4903.67	4951.94	4925.78		2.16996e-05	4.58561e-05	4.44982e-05	4.63429e-05	3.76085e-05	4.52209e-05	6.31839e-05	6.14759e-05	5.1213e-05	5.26673e-05	5.39968e-05	6.09016e-05		2.16996e-05	3.76085e-05	5.1213e-05	4.58561e-05	4.52209e-05	5.26673e-05	4.44982e-05	6.31839e-05	5.39968e-05	4.63429e-05	6.14759e-05	6.09016e-05		2.11323	1.20241	1.0284		2.05065	1.68004	1.05436		2.13566
Q54JG8	PARP catalytic domain-containing protein OS=Dictyostelium discoideum OX=44689 GN=DDB0187762 PE=4 SV=1	60602.3	57470.1	50062.6	45198.1	55735	48093.5	45573	48778.5	41726.6	53784.3	46330.4	47483		0.000605158	0.000709754	0.000466575	0.00047822	0.000733068	0.000897743	0.000799522	0.000541854	0.000613956	0.000577664	0.000505194	0.000587074		0.000605158	0.000733068	0.000613956	0.000709754	0.000897743	0.000577664	0.000466575	0.000799522	0.000505194	0.00047822	0.000541854	0.000587074		1.17284	1.22464	0.940888		0.770997	1.09065	0.822851		0.790239
F1A0R4	40S ribosomal protein S27 (Fragment) OS=Dictyostelium purpureum OX=5786 GN=DICPUDRAFT_41760 PE=3 SV=1	60058.2	47459.4	64172.6	55650.4	46594.3	30806.4	37238	44280.3	37547.3	54335.9	54187.5	51836.3		0.000599725	0.000586123	0.000598079	0.000588811	0.000612843	0.000575052	0.000653294	0.000491886	0.000552462	0.000583589	0.00059087	0.000640897		0.000599725	0.000612843	0.000552462	0.000586123	0.000575052	0.000583589	0.000598079	0.000653294	0.00059087	0.000588811	0.000491886	0.000640897		0.97732	0.938334	1.05634		0.997257	1.06601	1.06952		0.981802
Q54PL8	Uncharacterized protein OS=Dictyostelium discoideum OX=44689 GN=DDB0186023 PE=4 SV=1	22634.1	20510.5	26470.6	22628.8	23187.3	15373.8	17456.7	23966.5	17136.4	20880.4	21947.6	19851.6		0.000226018	0.000253305	0.000246702	0.000239425	0.000304976	0.000286976	0.000306256	0.000266231	0.000252141	0.000224263	0.00023932	0.000245442		0.000226018	0.000304976	0.000252141	0.000253305	0.000286976	0.000224263	0.000246702	0.000306256	0.00023932	0.000239425	0.000266231	0.000245442		1.12073	0.940978	0.889436		1.09152	1.0042	0.949151		1.05932
Q54I40	Uncharacterized protein OS=Dictyostelium discoideum OX=44689 GN=DDB0188218 PE=4 SV=1	11375.9	9453.02	11189.2	9332.93	7271.73	6958.25	6838.89	7545.65	5704.86	9941.05	7588.14	9524.82		0.000113596	0.000116745	0.000104281	9.87473e-05	9.56431e-05	0.000129887	0.00011998	8.38206e-05	8.394e-05	0.000106771	8.27423e-05	0.000117764		0.000113596	9.56431e-05	8.394e-05	0.000116745	0.000129887	0.000106771	0.000104281	0.00011998	8.27423e-05	9.87473e-05	8.38206e-05	0.000117764		1.02772	1.35804	1.27199		0.917999	1.25445	0.985731		0.869283
Q55C41	Uncharacterized protein OS=Dictyostelium discoideum OX=44689 GN=DDB0190902 PE=4 SV=1	44411.9	33243.5	43308.6	40395.1	44260	29357.9	32559	40184.1	33651	32930	35942.9	38475.4		0.000443485	0.000410557	0.00040363	0.000427402	0.00058214	0.000548013	0.000571208	0.000446383	0.000495134	0.000353681	0.000391927	0.000475705		0.000443485	0.00058214	0.000495134	0.000410557	0.000548013	0.000353681	0.00040363	0.000571208	0.000391927	0.000427402	0.000446383	0.000475705		0.925752	0.941377	0.714314		0.910132	0.98122	0.791558		0.963735
Q54HN5	RRM domain-containing protein OS=Dictyostelium discoideum OX=44689 GN=DDB0188369 PE=4 SV=1	70553.7	42729.8	45876.8	37548.4	55158.6	29842.4	29880.4	32556.2	38181.5	45043.4	37314.1	31203.9		0.000704531	0.000527712	0.000427564	0.000397282	0.000725487	0.000557056	0.000524214	0.000361649	0.000561794	0.000483784	0.000406879	0.000385801		0.000704531	0.000725487	0.000561794	0.000527712	0.000557056	0.000483784	0.000427564	0.000524214	0.000406879	0.000397282	0.000361649	0.000385801		0.749027	0.767838	0.86114		0.606879	0.722568	0.724249		0.563896
Q55F59	Uncharacterized protein OS=Dictyostelium discoideum OX=44689 GN=DDB0189893 PE=4 SV=1	11154.8	9625.13	11229.4	11514.9	10403.3	7199.26	9293	8889.63	7698.96	10763.6	9864.3	9214.07		0.000111388	0.00011887	0.000104657	0.000121833	0.000136831	0.000134386	0.000163034	9.87502e-05	0.000113281	0.000115605	0.000107562	0.000113922		0.000111388	0.000136831	0.000113281	0.00011887	0.000134386	0.000115605	0.000104657	0.000163034	0.000107562	0.000121833	9.87502e-05	0.000113922		1.06717	0.982128	1.02052		0.939565	1.1915	0.949517		1.09377
Q54YF5	DNA-directed RNA polymerase I subunit RPA12 OS=Dictyostelium discoideum OX=44689 GN=rpa12 PE=4 SV=1	42991	38746.2	50977	41750.7	36040.9	25871.1	26694.5	40057.8	34655.7	45588.9	41779.3	39674.5		0.000429297	0.000478514	0.000475098	0.000441745	0.000474036	0.000482925	0.000468321	0.000444981	0.000509917	0.000489642	0.000455568	0.000490531		0.000429297	0.000474036	0.000509917	0.000478514	0.000482925	0.000489642	0.000475098	0.000468321	0.000455568	0.000441745	0.000444981	0.000490531		1.11465	1.01875	0.96024		1.10669	0.987945	0.893416		1.029
Q9GPS4	Citrate synthase (Fragment) OS=Dictyostelium discoideum OX=44689 GN=gltA PE=3 SV=1	68350.3	39988.7	52518.7	51461.4	50840.6	29736.3	39901	47866	40251.6	41864	44807.4	44279.5		0.000682527	0.00049386	0.000489467	0.000544489	0.000668693	0.000555077	0.000700014	0.000531717	0.000592252	0.000449635	0.000488587	0.000547466		0.000682527	0.000668693	0.000592252	0.00049386	0.000555077	0.000449635	0.000489467	0.000700014	0.000488587	0.000544489	0.000531717	0.000547466		0.723576	0.830092	0.759196		0.717138	1.04684	0.824965		0.797754
Q556S0	Uncharacterized protein OS=Dictyostelium discoideum OX=44689 GN=DDB0168041 PE=3 SV=1	37521.6	35847.1	40058.8	41767.7	30284.7	23318.1	27990.9	31931.5	22251.5	30866.7	27773.5	31645.7		0.00037468	0.000442711	0.000373342	0.000441924	0.000398327	0.000435269	0.000491065	0.000354709	0.000327403	0.00033152	0.000302847	0.000391263		0.00037468	0.000398327	0.000327403	0.000442711	0.000435269	0.00033152	0.000373342	0.000491065	0.000302847	0.000441924	0.000354709	0.000391263		1.18157	1.09274	1.01257		0.996427	1.23282	0.924999		1.17947
Q54PI8	Uncharacterized protein OS=Dictyostelium discoideum OX=44689 GN=DDB0186054 PE=4 SV=1	52431.1	47971.7	60715.6	62451.9	45087.3	36284.8	38135.3	46231.1	39419	52511.1	48181.1	55716.8		0.000523563	0.00059245	0.00056586	0.000660774	0.000593022	0.000677314	0.000669036	0.000513557	0.000580002	0.000563989	0.000525375	0.000688875		0.000523563	0.000593022	0.000580002	0.00059245	0.000677314	0.000563989	0.00056586	0.000669036	0.000525375	0.000660774	0.000513557	0.000688875		1.13157	1.14214	0.972392		1.08079	1.12818	0.905816		1.26207
Q55G29	Ribosomal protein L1 family protein OS=Dictyostelium discoideum OX=44689 GN=DDB_G0267850 PE=4 SV=2	33869.1	28061.3	38430.9	29784.9	25509.1	20362.3	24250.7	27267.3	19658.8	25452	26094.7	26579		0.000338208	0.000346556	0.00035817	0.00031514	0.000335515	0.000380095	0.000425448	0.000302898	0.000289254	0.000273364	0.000284541	0.000328619		0.000338208	0.000335515	0.000289254	0.000346556	0.000380095	0.000273364	0.00035817	0.000425448	0.000284541	0.00031514	0.000302898	0.000328619		1.02468	1.13287	0.945064		1.05903	1.26804	0.983706		0.931795
Q54QY2	WW domain-containing protein OS=Dictyostelium discoideum OX=44689 GN=DDB0185552 PE=4 SV=1	11705.3	16457	21828.1	19946.2	12997.6	10556.5	13468.1	21329.7	12599.6	20537.1	19127.2	20837.7		0.000116886	0.000203243	0.000203435	0.000211042	0.000170954	0.000197054	0.000236282	0.00023694	0.000185387	0.000220577	0.000208566	0.000257634		0.000116886	0.000170954	0.000185387	0.000203243	0.000197054	0.000220577	0.000203435	0.000236282	0.000208566	0.000211042	0.00023694	0.000257634		1.73882	1.15267	1.18982		1.74046	1.38214	1.12503		1.80554
Q54FR5	UBC core domain-containing protein OS=Dictyostelium discoideum OX=44689 GN=DDB0189005 PE=4 SV=1	23425.6	21961.2	34686.3	30698.9	26045.3	16553.7	17881.4	34560.9	26916	32020.5	32904.8	28619.6		0.000233922	0.00027122	0.000323271	0.000324811	0.000342568	0.000309001	0.000313707	0.000383918	0.000396036	0.000343913	0.000358799	0.000353849		0.000233922	0.000342568	0.000396036	0.00027122	0.000309001	0.000343913	0.000323271	0.000313707	0.000358799	0.000324811	0.000383918	0.000353849		1.15945	0.902016	0.868387		1.38196	0.915752	0.905976		1.38855
Q55F81	Uncharacterized protein OS=Dictyostelium discoideum OX=44689 GN=DDB0189872 PE=4 SV=1	21328.1	23386.9	25776.6	23683.8	19816.6	15042.8	14585.2	15483.9	14467.9	21431.4	18811.1	18053.3		0.000212977	0.000288828	0.000240234	0.000250587	0.000260643	0.000280797	0.000255879	0.000172002	0.000212878	0.000230181	0.00020512	0.000223208		0.000212977	0.000260643	0.000212878	0.000288828	0.000280797	0.000230181	0.000240234	0.000255879	0.00020512	0.000250587	0.000172002	0.000223208		1.35615	1.07733	1.08128		1.12798	0.98172	0.963557		1.17659
Q54QK0	Phosphatidylethanolamine-binding protein PEBP OS=Dictyostelium discoideum OX=44689 GN=DDB_G0283803 PE=4 SV=1	9752.64	8840.49	11646.5	10922.7	10237.4	5542.49	7687.04	8295.96	6768.98	9922.27	11119.5	9151.6		9.73873e-05	0.00010918	0.000108543	0.000115568	0.00013465	0.000103459	0.00013486	9.21554e-05	9.95972e-05	0.000106569	0.000121249	0.000113149		9.73873e-05	0.00013465	9.95972e-05	0.00010918	0.000103459	0.000106569	0.000108543	0.00013486	0.000121249	0.000115568	9.21554e-05	0.000113149		1.12109	0.768358	1.07		1.11455	1.00156	1.21739		1.18669
Q551R4	VWFA domain-containing protein OS=Dictyostelium discoideum OX=44689 GN=DDB0203824 PE=4 SV=1	52154.4	39380.9	53363.7	51199.2	44849.1	34624	37757.1	46552.4	38039.8	54959.5	48472.9	49339		0.0005208	0.000486353	0.000497341	0.000541715	0.000589888	0.000646313	0.000662401	0.000517126	0.000559708	0.000590286	0.000528556	0.000610021		0.0005208	0.000589888	0.000559708	0.000486353	0.000646313	0.000590286	0.000497341	0.000662401	0.000528556	0.000541715	0.000517126	0.000610021		0.933858	1.09565	1.05463		0.954956	1.12293	0.944342		1.04016
[truncated: 8 more columns]

## Sheet: (10_vs_0)_min
		Mean FC	P-val	Log2FC	-Log10Pval					Mean FC	P-val	Log2FC	-Log10Pval
Accession	Description	10 vs 0	10 vs 0	10 vs 0	10 vs 0			Accession	Description	10 vs 0	10 vs 0	10 vs 0	10 vs 0
B0G0Z1	Eukaryotic translation initiation factor 4E family protein OS=Dictyostelium discoideum OX=44689 GN=DDB_G0270910 PE=3 SV=1	1.04901	0.00155893	0.0690279	2.80717			Q54SV5	O-acyltransferase OS=Dictyostelium discoideum OX=44689 GN=DDB_G0282197 PE=3 SV=2	1.68536	0.014049	0.753057	1.85236	Upregulated
Q556B3	TATA element modulatory factor 1 TATA binding domain-containing protein OS=Dictyostelium discoideum OX=44689 GN=DDB0217472 PE=4 SV=1	1.21268	0.00159733	0.2782	2.79661			Q54GN1	Cysteine desulfurase OS=Dictyostelium discoideum OX=44689 GN=DDB0188699 PE=4 SV=1	1.39978	0.00580041	0.485203	2.23654
Q54WL8	ENTH domain-containing protein OS=Dictyostelium discoideum OX=44689 GN=pcf11 PE=4 SV=2	1.21513	0.00193446	0.281107	2.71344			Q86HT7	SH3 domain-containing protein OS=Dictyostelium discoideum OX=44689 GN=DDB0167628 PE=4 SV=1	1.38198	0.0447812	0.466733	1.3489
Q54QJ0	HBS1-like protein OS=Dictyostelium discoideum OX=44689 GN=HBS1 PE=4 SV=1	1.29904	0.0022454	0.377447	2.64871			Q75JA4	RNA polymerase II subunit A C-terminal domain phosphatase OS=Dictyostelium discoideum OX=44689 GN=DDB0168463 PE=4 SV=1	1.35627	0.0351966	0.439644	1.4535
Q86IH5	Uncharacterized protein OS=Dictyostelium discoideum OX=44689 GN=DDB0168905 PE=4 SV=1	0.865328	0.0033977	-0.208681	2.46881			Q54F41	SH3 domain-containing protein OS=Dictyostelium discoideum OX=44689 GN=DDB0189251 PE=4 SV=1	1.34288	0.0367922	0.425328	1.43424
Q54CV2	Trafficking protein particle complex subunit 8 OS=Dictyostelium discoideum OX=44689 GN=DDB0184521 PE=4 SV=1	0.803562	0.00523783	-0.315518	2.28085			Q553W1	Uncharacterized protein OS=Dictyostelium discoideum OX=44689 GN=DDB0217636 PE=4 SV=1	1.34107	0.0271016	0.423387	1.56701
Q54GN1	Cysteine desulfurase OS=Dictyostelium discoideum OX=44689 GN=DDB0188699 PE=4 SV=1	1.39978	0.00580041	0.485203	2.23654			Q54SY7	Uncharacterized protein OS=Dictyostelium discoideum OX=44689 GN=DDB0205148 PE=4 SV=1	1.3343	0.0332351	0.416078	1.4784
Q54XW9	Huntingtin associated protein-1-domain containing protein OS=Dictyostelium discoideum OX=44689 GN=DDB0205525 PE=2 SV=1	1.11971	0.00595373	0.163125	2.22521			Q55EP8	Uncharacterized protein OS=Dictyostelium discoideum OX=44689 GN=DDB0190044 PE=4 SV=1	1.32527	0.0206423	0.406291	1.68524
Q86H47	Uncharacterized protein OS=Dictyostelium discoideum OX=44689 GN=DDB0167229 PE=4 SV=1	0.858303	0.00643316	-0.220441	2.19158			Q86IF9	Phosphatidylethanolamine N-methyltransferase OS=Dictyostelium discoideum OX=44689 GN=DDB0168929 PE=4 SV=1	1.32509	0.0443229	0.406088	1.35337
Q54YP3	Clu domain-containing protein OS=Dictyostelium discoideum OX=44689 GN=DDB0204455 PE=4 SV=1	0.703588	0.00798984	-0.507197	2.09746			C7G034	HECT-type E3 ubiquitin transferase OS=Dictyostelium discoideum OX=44689 GN=DDB_G0285063 PE=3 SV=1	1.3244	0.0395988	0.405343	1.40232
Q55CZ7	VASt domain-containing protein OS=Dictyostelium discoideum OX=44689 GN=DDB0190604 PE=4 SV=1	1.17161	0.00809846	0.228495	2.0916			Q55CB2	ADF-H domain-containing protein OS=Dictyostelium discoideum OX=44689 GN=DDB0190831 PE=4 SV=1	1.32314	0.0118127	0.403963	1.92765
Q86IZ8	BLOC-1-related complex subunit 5 OS=Dictyostelium discoideum OX=44689 GN=DDB0167866 PE=3 SV=1	0.904795	0.00821786	-0.144337	2.08524			Q55FZ5	Uncharacterized protein OS=Dictyostelium discoideum OX=44689 GN=DDB0189621 PE=4 SV=1	1.31833	0.0464036	0.398713	1.33345
Q8T867	J domain-containing protein OS=Dictyostelium discoideum OX=44689 GN=DDB0167087 PE=4 SV=1	1.23547	0.00855095	0.305063	2.06799			B0G164	C2H2-type zinc finger-containing protein OS=Dictyostelium discoideum OX=44689 GN=DDB_G0288859 PE=4 SV=1	1.30587	0.0335013	0.385015	1.47494
Q54T61	Uncharacterized protein OS=Dictyostelium discoideum OX=44689 GN=DDB0205068 PE=4 SV=1	1.13024	0.00856749	0.176635	2.06715			Q54QJ0	HBS1-like protein OS=Dictyostelium discoideum OX=44689 GN=HBS1 PE=4 SV=1	1.29904	0.0022454	0.377447	2.64871
Q54WA6	Uncharacterized protein (Fragment) OS=Dictyostelium discoideum OX=44689 GN=DDB0220596 PE=4 SV=1	0.655897	0.00897519	-0.608459	2.04696			Q54JE2	SprT-like domain-containing protein OS=Dictyostelium discoideum OX=44689 GN=DDB0219312 PE=4 SV=1	1.29274	0.0265677	0.370427	1.57565
Q54CU6	Ribosomal RNA-processing protein 43 OS=Dictyostelium discoideum OX=44689 GN=DDB0184528 PE=4 SV=1	1.18443	0.0104213	0.24419	1.98208			Q54JN3	Uncharacterized protein OS=Dictyostelium discoideum OX=44689 GN=DDB0187697 PE=4 SV=1	1.2748	0.0451035	0.350275	1.34579
Q55GW5	Nuclear pore protein OS=Dictyostelium discoideum OX=44689 GN=DDB0189316 PE=3 SV=1	1.20722	0.0115002	0.271685	1.9393			F0ZN32	USP domain-containing protein OS=Dictyostelium purpureum OX=5786 GN=DICPUDRAFT_34644 PE=4 SV=1	1.26988	0.0164206	0.344692	1.78461
Q55CB2	ADF-H domain-containing protein OS=Dictyostelium discoideum OX=44689 GN=DDB0190831 PE=4 SV=1	1.32314	0.0118127	0.403963	1.92765			Q54U74	NECAP PHear domain-containing protein OS=Dictyostelium discoideum OX=44689 GN=DDB0204098 PE=4 SV=1	1.26942	0.0155093	0.344167	1.80941
Q55A48	Transcription elongation factor spt6 OS=Dictyostelium discoideum OX=44689 GN=DDB0216963 PE=3 SV=1	1.1286	0.0126741	0.174539	1.89708			Q54K20	Pre-mRNA processing factor 4 (PRP4)-like domain-containing protein OS=Dictyostelium discoideum OX=44689 GN=DDB0187564 PE=4 SV=1	1.26133	0.0195741	0.334948	1.70832
Q86AF6	VASt domain-containing protein OS=Dictyostelium discoideum OX=44689 GN=DDB0216989 PE=4 SV=1	1.09301	0.0129586	0.128307	1.88744			Q55F60	mRNA decay factor PAT1 domain-containing protein OS=Dictyostelium discoideum OX=44689 GN=DDB0189892 PE=3 SV=1	1.24994	0.0307595	0.321861	1.51202
Q54SV5	O-acyltransferase OS=Dictyostelium discoideum OX=44689 GN=DDB_G0282197 PE=3 SV=2	1.68536	0.014049	0.753057	1.85236			Q54WV7	U3 small nucleolar RNA-associated protein 14 homolog A OS=Dictyostelium discoideum OX=44689 GN=DDB0205748 PE=4 SV=1	1.24649	0.0357682	0.317868	1.4465
Q54Q30	RRM domain-containing protein OS=Dictyostelium discoideum OX=44689 GN=DDB0218582 PE=4 SV=1	1.10541	0.0144737	0.14458	1.83942			Q9GSG9	Wiscott-Aldrich syndrome protein OS=Dictyostelium discoideum OX=44689 GN=wasA PE=4 SV=1	1.23575	0.0401625	0.305388	1.39618
Q54TN1	Uncharacterized protein OS=Dictyostelium discoideum OX=44689 GN=DDB0204586 PE=4 SV=1	0.734615	0.014786	-0.444939	1.83015			Q8T867	J domain-containing protein OS=Dictyostelium discoideum OX=44689 GN=DDB0167087 PE=4 SV=1	1.23547	0.00855095	0.305063	2.06799
Q54U74	NECAP PHear domain-containing protein OS=Dictyostelium discoideum OX=44689 GN=DDB0204098 PE=4 SV=1	1.26942	0.0155093	0.344167	1.80941			Q54HD3	Uncharacterized protein OS=Dictyostelium discoideum OX=44689 GN=DDB0219445 PE=4 SV=1	1.21852	0.0184453	0.285127	1.73411
F0ZN32	USP domain-containing protein OS=Dictyostelium purpureum OX=5786 GN=DICPUDRAFT_34644 PE=4 SV=1	1.26988	0.0164206	0.344692	1.78461			Q54LP1	Plus3 domain-containing protein OS=Dictyostelium discoideum OX=44689 GN=DDB0218834 PE=4 SV=1	1.21549	0.0482388	0.281536	1.3166
B0G111	Ankyrin repeat-containing protein OS=Dictyostelium discoideum OX=44689 GN=DDB_G0294633 PE=4 SV=1	0.866917	0.0165695	-0.206034	1.78069			Q54WL8	ENTH domain-containing protein OS=Dictyostelium discoideum OX=44689 GN=pcf11 PE=4 SV=2	1.21513	0.00193446	0.281107	2.71344
Q54HD3	Uncharacterized protein OS=Dictyostelium discoideum OX=44689 GN=DDB0219445 PE=4 SV=1	1.21852	0.0184453	0.285127	1.73411			Q556B3	TATA element modulatory factor 1 TATA binding domain-containing protein OS=Dictyostelium discoideum OX=44689 GN=DDB0217472 PE=4 SV=1	1.21268	0.00159733	0.2782	2.79661
Q54M79	PG_binding_1 domain-containing protein OS=Dictyostelium discoideum OX=44689 GN=DDB0186829 PE=4 SV=1	1.19625	0.0191006	0.258518	1.71895			Q54QL8	OBG-type G domain-containing protein OS=Dictyostelium discoideum OX=44689 GN=DDB0185667 PE=4 SV=1	1.21021	0.0391571	0.275258	1.40719
Q54CB1	Uncharacterized protein OS=Dictyostelium discoideum OX=44689 GN=DDB_G0293078 PE=4 SV=1	1.12511	0.0194846	0.170067	1.71031			Q54DL9	S1-like domain-containing protein OS=Dictyostelium discoideum OX=44689 GN=DDB0184249 PE=3 SV=1	1.20857	0.0288112	0.273306	1.54044
Q54K20	Pre-mRNA processing factor 4 (PRP4)-like domain-containing protein OS=Dictyostelium discoideum OX=44689 GN=DDB0187564 PE=4 SV=1	1.26133	0.0195741	0.334948	1.70832			Q55GW5	Nuclear pore protein OS=Dictyostelium discoideum OX=44689 GN=DDB0189316 PE=3 SV=1	1.20722	0.0115002	0.271685	1.9393
Q55DL8	Uncharacterized protein OS=Dictyostelium discoideum OX=44689 GN=DDB0190401 PE=4 SV=1	0.598079	0.0197006	-0.741591	1.70552			Q8SSP5	Arf-GAP domain-containing protein OS=Dictyostelium discoideum OX=44689 GN=DDB0167328 PE=4 SV=2	1.20649	0.0304281	0.270813	1.51673
Q1ZXN6	Uncharacterized protein OS=Dictyostelium discoideum OX=44689 GN=gxcM PE=4 SV=1	1.09595	0.0202597	0.13218	1.69337			Q54M79	PG_binding_1 domain-containing protein OS=Dictyostelium discoideum OX=44689 GN=DDB0186829 PE=4 SV=1	1.19625	0.0191006	0.258518	1.71895
Q55EP8	Uncharacterized protein OS=Dictyostelium discoideum OX=44689 GN=DDB0190044 PE=4 SV=1	1.32527	0.0206423	0.406291	1.68524			Q54ZD5	DUF202 domain-containing protein OS=Dictyostelium discoideum OX=44689 GN=DDB0203417 PE=4 SV=1	1.19605	0.0478721	0.258277	1.31992
Q9GPS4	Citrate synthase (Fragment) OS=Dictyostelium discoideum OX=44689 GN=gltA PE=3 SV=1	0.770954	0.0210275	-0.375283	1.67721			Q54CU6	Ribosomal RNA-processing protein 43 OS=Dictyostelium discoideum OX=44689 GN=DDB0184528 PE=4 SV=1	1.18443	0.0104213	0.24419	1.98208
Q556T7	SEC7 domain-containing protein OS=Dictyostelium discoideum OX=44689 GN=DDB0168059 PE=4 SV=1	0.753524	0.0210499	-0.408274	1.67675			O15723	Gag OS=Dictyostelium discoideum OX=44689 GN=gag PE=2 SV=1	1.17763	0.0498219	0.235889	1.30258
O61085	Coronin binding protein OS=Dictyostelium discoideum OX=44689 GN=DB10 PE=2 SV=1	1.15607	0.0213729	0.209235	1.67014			Q54U01	Uncharacterized protein OS=Dictyostelium discoideum OX=44689 GN=DDB0205566 PE=4 SV=1	1.17651	0.0253271	0.234516	1.59641
Q54R70	Protein CASP OS=Dictyostelium discoideum OX=44689 GN=scdA PE=3 SV=1	0.672304	0.0226065	-0.572815	1.64577			Q54LR1	Uncharacterized protein OS=Dictyostelium discoideum OX=44689 GN=DDB0186992 PE=4 SV=1	1.17266	0.0326733	0.229785	1.48581
B0G198	LIM-type zinc finger-containing protein OS=Dictyostelium discoideum OX=44689 GN=DDB_G0295683 PE=4 SV=1	1.06458	0.0227271	0.09029	1.64346			Q55CZ7	VASt domain-containing protein OS=Dictyostelium discoideum OX=44689 GN=DDB0190604 PE=4 SV=1	1.17161	0.00809846	0.228495	2.0916
Q8T2H8	SAP DNA-binding domain-containing protein OS=Dictyostelium discoideum OX=44689 GN=DDB0216422 PE=3 SV=1	0.603224	0.0235603	-0.729234	1.62782			Q54G40	Leucine-rich repeat-containing protein OS=Dictyostelium discoideum OX=44689 GN=DDB0188882 PE=4 SV=1	1.16729	0.03161	0.223163	1.50018
C7FZZ4	Cyclin domain-containing protein OS=Dictyostelium discoideum OX=44689 GN=DDB_G0302543 PE=3 SV=1	0.933288	0.023574	-0.0996054	1.62757			F0ZFP7	Ribosomal protein L22 OS=Dictyostelium purpureum OX=5786 GN=DICPUDRAFT_91674 PE=3 SV=1	1.15777	0.0457205	0.21135	1.33989
Q55D98	J domain-containing protein OS=Dictyostelium discoideum OX=44689 GN=DDB0190510 PE=4 SV=1	1.09116	0.0246501	0.125858	1.60818			O61085	Coronin binding protein OS=Dictyostelium discoideum OX=44689 GN=DB10 PE=2 SV=1	1.15607	0.0213729	0.209235	1.67014
Q86I66	C2 domain-containing protein OS=Dictyostelium discoideum OX=44689 GN=DDB0167384 PE=3 SV=1	1.13039	0.0248959	0.176815	1.60387			Q54WT0	FHA domain-containing protein OS=Dictyostelium discoideum OX=44689 GN=DDB0205777 PE=4 SV=1	1.15447	0.0462921	0.207226	1.33449
Q54U01	Uncharacterized protein OS=Dictyostelium discoideum OX=44689 GN=DDB0205566 PE=4 SV=1	1.17651	0.0253271	0.234516	1.59641			Q551Q1	Uncharacterized protein OS=Dictyostelium discoideum OX=44689 GN=DDB0217810 PE=4 SV=1	1.15161	0.0459854	0.203656	1.33738
Q54JE2	SprT-like domain-containing protein OS=Dictyostelium discoideum OX=44689 GN=DDB0219312 PE=4 SV=1	1.29274	0.0265677	0.370427	1.57565			Q75JY8	ADF-H domain-containing protein OS=Dictyostelium discoideum OX=44689 GN=DDB_G0277615 PE=4 SV=1	1.14584	0.0341796	0.19641	1.46623
Q8T2Q3	Small-subunit processome Utp12 domain-containing protein OS=Dictyostelium discoideum OX=44689 GN=DDB0167502 PE=4 SV=1	0.705601	0.0270588	-0.503075	1.56769			Q54G75	SEC7 domain-containing protein OS=Dictyostelium discoideum OX=44689 GN=DDB0219551 PE=4 SV=1	1.14392	0.0411744	0.193992	1.38537
Q553W1	Uncharacterized protein OS=Dictyostelium discoideum OX=44689 GN=DDB0217636 PE=4 SV=1	1.34107	0.0271016	0.423387	1.56701			Q1ZXJ3	Phosphatidylserine synthase OS=Dictyostelium discoideum OX=44689 GN=pssA PE=4 SV=1	1.13457	0.0461515	0.18215	1.33581
Q54E38	Uncharacterized protein OS=Dictyostelium discoideum OX=44689 GN=DDB0184085 PE=3 SV=1	0.880337	0.0285729	-0.183872	1.54405			Q86I66	C2 domain-containing protein OS=Dictyostelium discoideum OX=44689 GN=DDB0167384 PE=3 SV=1	1.13039	0.0248959	0.176815	1.60387
Q54DL9	S1-like domain-containing protein OS=Dictyostelium discoideum OX=44689 GN=DDB0184249 PE=3 SV=1	1.20857	0.0288112	0.273306	1.54044			Q54T61	Uncharacterized protein OS=Dictyostelium discoideum OX=44689 GN=DDB0205068 PE=4 SV=1	1.13024	0.00856749	0.176635	2.06715
Q8SSP5	Arf-GAP domain-containing protein OS=Dictyostelium discoideum OX=44689 GN=DDB0167328 PE=4 SV=2	1.20649	0.0304281	0.270813	1.51673			Q55A48	Transcription elongation factor spt6 OS=Dictyostelium discoideum OX=44689 GN=DDB0216963 PE=3 SV=1	1.1286	0.0126741	0.174539	1.89708
Q55F60	mRNA decay factor PAT1 domain-containing protein OS=Dictyostelium discoideum OX=44689 GN=DDB0189892 PE=3 SV=1	1.24994	0.0307595	0.321861	1.51202			Q54CB1	Uncharacterized protein OS=Dictyostelium discoideum OX=44689 GN=DDB_G0293078 PE=4 SV=1	1.12511	0.0194846	0.170067	1.71031
Q54VB1	Uncharacterized protein OS=Dictyostelium discoideum OX=44689 GN=DDB0205225 PE=4 SV=1	0.857873	0.0312361	-0.221164	1.50534			Q54XW9	Huntingtin associated protein-1-domain containing protein OS=Dictyostelium discoideum OX=44689 GN=DDB0205525 PE=2 SV=1	1.11971	0.00595373	0.163125	2.22521
Q54G40	Leucine-rich repeat-containing protein OS=Dictyostelium discoideum OX=44689 GN=DDB0188882 PE=4 SV=1	1.16729	0.03161	0.223163	1.50018			C7G023	NOL1/NOP2/Sun family protein OS=Dictyostelium discoideum OX=44689 GN=DDB_G0295715 PE=3 SV=1	1.10798	0.044914	0.147929	1.34762
Q54LR1	Uncharacterized protein OS=Dictyostelium discoideum OX=44689 GN=DDB0186992 PE=4 SV=1	1.17266	0.0326733	0.229785	1.48581			Q54Q30	RRM domain-containing protein OS=Dictyostelium discoideum OX=44689 GN=DDB0218582 PE=4 SV=1	1.10541	0.0144737	0.14458	1.83942
Q54Y28	Uncharacterized protein OS=Dictyostelium discoideum OX=44689 GN=DDB0205464 PE=4 SV=1	0.57975	0.033111	-0.786498	1.48003			Q1ZXN6	Uncharacterized protein OS=Dictyostelium discoideum OX=44689 GN=gxcM PE=4 SV=1	1.09595	0.0202597	0.13218	1.69337
Q54SY7	Uncharacterized protein OS=Dictyostelium discoideum OX=44689 GN=DDB0205148 PE=4 SV=1	1.3343	0.0332351	0.416078	1.4784			Q54GT8	Phosphatidylinositol-3,4,5-trisphosphate 3-phosphatase OS=Dictyostelium discoideum OX=44689 GN=DDB0219504 PE=4 SV=1	1.09347	0.0477367	0.128908	1.32115
B0G164	C2H2-type zinc finger-containing protein OS=Dictyostelium discoideum OX=44689 GN=DDB_G0288859 PE=4 SV=1	1.30587	0.0335013	0.385015	1.47494			Q86AF6	VASt domain-containing protein OS=Dictyostelium discoideum OX=44689 GN=DDB0216989 PE=4 SV=1	1.09301	0.0129586	0.128307	1.88744
Q75JY8	ADF-H domain-containing protein OS=Dictyostelium discoideum OX=44689 GN=DDB_G0277615 PE=4 SV=1	1.14584	0.0341796	0.19641	1.46623			Q55D98	J domain-containing protein OS=Dictyostelium discoideum OX=44689 GN=DDB0190510 PE=4 SV=1	1.09116	0.0246501	0.125858	1.60818
Q75JA4	RNA polymerase II subunit A C-terminal domain phosphatase OS=Dictyostelium discoideum OX=44689 GN=DDB0168463 PE=4 SV=1	1.35627	0.0351966	0.439644	1.4535			Q55G82	Uncharacterized protein OS=Dictyostelium discoideum OX=44689 GN=DDB0189538 PE=4 SV=1	1.07403	0.0487832	0.103033	1.31173
Q54WV7	U3 small nucleolar RNA-associated protein 14 homolog A OS=Dictyostelium discoideum OX=44689 GN=DDB0205748 PE=4 SV=1	1.24649	0.0357682	0.317868	1.4465			B0G198	LIM-type zinc finger-containing protein OS=Dictyostelium discoideum OX=44689 GN=DDB_G0295683 PE=4 SV=1	1.06458	0.0227271	0.09029	1.64346
F0ZMC1	TRASH domain-containing protein OS=Dictyostelium purpureum OX=5786 GN=DICPUDRAFT_98062 PE=3 SV=1	0.94751	0.0358088	-0.0777862	1.44601			B0G0Z1	Eukaryotic translation initiation factor 4E family protein OS=Dictyostelium discoideum OX=44689 GN=DDB_G0270910 PE=3 SV=1	1.04901	0.00155893	0.0690279	2.80717
Q54F41	SH3 domain-containing protein OS=Dictyostelium discoideum OX=44689 GN=DDB0189251 PE=4 SV=1	1.34288	0.0367922	0.425328	1.43424			F0ZMC1	TRASH domain-containing protein OS=Dictyostelium purpureum OX=5786 GN=DICPUDRAFT_98062 PE=3 SV=1	0.94751	0.0358088	-0.0777862	1.44601	Downregulated
Q54H95	Uncharacterized protein OS=Dictyostelium discoideum OX=44689 GN=DDB0188491 PE=4 SV=1	0.760846	0.0389528	-0.394323	1.40946			C7FZZ4	Cyclin domain-containing protein OS=Dictyostelium discoideum OX=44689 GN=DDB_G0302543 PE=3 SV=1	0.933288	0.023574	-0.0996054	1.62757
Q54QL8	OBG-type G domain-containing protein OS=Dictyostelium discoideum OX=44689 GN=DDB0185667 PE=4 SV=1	1.21021	0.0391571	0.275258	1.40719			Q86IZ8	BLOC-1-related complex subunit 5 OS=Dictyostelium discoideum OX=44689 GN=DDB0167866 PE=3 SV=1	0.904795	0.00821786	-0.144337	2.08524
C7G030	Ras interacting protein OS=Dictyostelium discoideum OX=44689 GN=ripA PE=3 SV=1	0.699994	0.0394874	-0.514586	1.40354			Q54E38	Uncharacterized protein OS=Dictyostelium discoideum OX=44689 GN=DDB0184085 PE=3 SV=1	0.880337	0.0285729	-0.183872	1.54405
C7G034	HECT-type E3 ubiquitin transferase OS=Dictyostelium discoideum OX=44689 GN=DDB_G0285063 PE=3 SV=1	1.3244	0.0395988	0.405343	1.40232			B0G111	Ankyrin repeat-containing protein OS=Dictyostelium discoideum OX=44689 GN=DDB_G0294633 PE=4 SV=1	0.866917	0.0165695	-0.206034	1.78069
Q9GSG9	Wiscott-Aldrich syndrome protein OS=Dictyostelium discoideum OX=44689 GN=wasA PE=4 SV=1	1.23575	0.0401625	0.305388	1.39618			Q86IH5	Uncharacterized protein OS=Dictyostelium discoideum OX=44689 GN=DDB0168905 PE=4 SV=1	0.865328	0.0033977	-0.208681	2.46881
Q54T42	Uncharacterized protein OS=Dictyostelium discoideum OX=44689 GN=DDB0205089 PE=3 SV=1	0.758951	0.0407924	-0.397921	1.38942			Q86H47	Uncharacterized protein OS=Dictyostelium discoideum OX=44689 GN=DDB0167229 PE=4 SV=1	0.858303	0.00643316	-0.220441	2.19158
Q54G75	SEC7 domain-containing protein OS=Dictyostelium discoideum OX=44689 GN=DDB0219551 PE=4 SV=1	1.14392	0.0411744	0.193992	1.38537			Q54VB1	Uncharacterized protein OS=Dictyostelium discoideum OX=44689 GN=DDB0205225 PE=4 SV=1	0.857873	0.0312361	-0.221164	1.50534
Q55FF2	Uncharacterized protein OS=Dictyostelium discoideum OX=44689 GN=DDB0189804 PE=4 SV=1	0.761477	0.0439339	-0.393127	1.3572			Q54NJ9	UDENN domain-containing protein OS=Dictyostelium discoideum OX=44689 GN=DDB0215817 PE=4 SV=1	0.813349	0.0440794	-0.298054	1.35576
Q54NJ9	UDENN domain-containing protein OS=Dictyostelium discoideum OX=44689 GN=DDB0215817 PE=4 SV=1	0.813349	0.0440794	-0.298054	1.35576			Q54CV2	Trafficking protein particle complex subunit 8 OS=Dictyostelium discoideum OX=44689 GN=DDB0184521 PE=4 SV=1	0.803562	0.00523783	-0.315518	2.28085
Q86IF9	Phosphatidylethanolamine N-methyltransferase OS=Dictyostelium discoideum OX=44689 GN=DDB0168929 PE=4 SV=1	1.32509	0.0443229	0.406088	1.35337			Q54HN5	RRM domain-containing protein OS=Dictyostelium discoideum OX=44689 GN=DDB0188369 PE=4 SV=1	0.792668	0.0467654	-0.335211	1.33008
Q86HT7	SH3 domain-containing protein OS=Dictyostelium discoideum OX=44689 GN=DDB0167628 PE=4 SV=1	1.38198	0.0447812	0.466733	1.3489			Q9GPS4	Citrate synthase (Fragment) OS=Dictyostelium discoideum OX=44689 GN=gltA PE=3 SV=1	0.770954	0.0210275	-0.375283	1.67721
C7G023	NOL1/NOP2/Sun family protein OS=Dictyostelium discoideum OX=44689 GN=DDB_G0295715 PE=3 SV=1	1.10798	0.044914	0.147929	1.34762			Q55FF2	Uncharacterized protein OS=Dictyostelium discoideum OX=44689 GN=DDB0189804 PE=4 SV=1	0.761477	0.0439339	-0.393127	1.3572
Q54JN3	Uncharacterized protein OS=Dictyostelium discoideum OX=44689 GN=DDB0187697 PE=4 SV=1	1.2748	0.0451035	0.350275	1.34579			Q54H95	Uncharacterized protein OS=Dictyostelium discoideum OX=44689 GN=DDB0188491 PE=4 SV=1	0.760846	0.0389528	-0.394323	1.40946
F0ZFP7	Ribosomal protein L22 OS=Dictyostelium purpureum OX=5786 GN=DICPUDRAFT_91674 PE=3 SV=1	1.15777	0.0457205	0.21135	1.33989			Q54T42	Uncharacterized protein OS=Dictyostelium discoideum OX=44689 GN=DDB0205089 PE=3 SV=1	0.758951	0.0407924	-0.397921	1.38942
Q551Q1	Uncharacterized protein OS=Dictyostelium discoideum OX=44689 GN=DDB0217810 PE=4 SV=1	1.15161	0.0459854	0.203656	1.33738			Q556T7	SEC7 domain-containing protein OS=Dictyostelium discoideum OX=44689 GN=DDB0168059 PE=4 SV=1	0.753524	0.0210499	-0.408274	1.67675
Q1ZXJ3	Phosphatidylserine synthase OS=Dictyostelium discoideum OX=44689 GN=pssA PE=4 SV=1	1.13457	0.0461515	0.18215	1.33581			Q54TN1	Uncharacterized protein OS=Dictyostelium discoideum OX=44689 GN=DDB0204586 PE=4 SV=1	0.734615	0.014786	-0.444939	1.83015
Q54WT0	FHA domain-containing protein OS=Dictyostelium discoideum OX=44689 GN=DDB0205777 PE=4 SV=1	1.15447	0.0462921	0.207226	1.33449			Q8T2Q3	Small-subunit processome Utp12 domain-containing protein OS=Dictyostelium discoideum OX=44689 GN=DDB0167502 PE=4 SV=1	0.705601	0.0270588	-0.503075	1.56769
Q55FZ5	Uncharacterized protein OS=Dictyostelium discoideum OX=44689 GN=DDB0189621 PE=4 SV=1	1.31833	0.0464036	0.398713	1.33345			Q54YP3	Clu domain-containing protein OS=Dictyostelium discoideum OX=44689 GN=DDB0204455 PE=4 SV=1	0.703588	0.00798984	-0.507197	2.09746
Q54HN5	RRM domain-containing protein OS=Dictyostelium discoideum OX=44689 GN=DDB0188369 PE=4 SV=1	0.792668	0.0467654	-0.335211	1.33008			C7G030	Ras interacting protein OS=Dictyostelium discoideum OX=44689 GN=ripA PE=3 SV=1	0.699994	0.0394874	-0.514586	1.40354
Q55GV2	Uncharacterized protein OS=Dictyostelium discoideum OX=44689 GN=DDB0202067 PE=4 SV=1	0.474611	0.0470688	-1.07518	1.32727			Q54R70	Protein CASP OS=Dictyostelium discoideum OX=44689 GN=scdA PE=3 SV=1	0.672304	0.0226065	-0.572815	1.64577
Q54GT8	Phosphatidylinositol-3,4,5-trisphosphate 3-phosphatase OS=Dictyostelium discoideum OX=44689 GN=DDB0219504 PE=4 SV=1	1.09347	0.0477367	0.128908	1.32115			Q54WA6	Uncharacterized protein (Fragment) OS=Dictyostelium discoideum OX=44689 GN=DDB0220596 PE=4 SV=1	0.655897	0.00897519	-0.608459	2.04696
Q54ZD5	DUF202 domain-containing protein OS=Dictyostelium discoideum OX=44689 GN=DDB0203417 PE=4 SV=1	1.19605	0.0478721	0.258277	1.31992			Q8T2H8	SAP DNA-binding domain-containing protein OS=Dictyostelium discoideum OX=44689 GN=DDB0216422 PE=3 SV=1	0.603224	0.0235603	-0.729234	1.62782
Q54LP1	Plus3 domain-containing protein OS=Dictyostelium discoideum OX=44689 GN=DDB0218834 PE=4 SV=1	1.21549	0.0482388	0.281536	1.3166			Q55DL8	Uncharacterized protein OS=Dictyostelium discoideum OX=44689 GN=DDB0190401 PE=4 SV=1	0.598079	0.0197006	-0.741591	1.70552
Q55G82	Uncharacterized protein OS=Dictyostelium discoideum OX=44689 GN=DDB0189538 PE=4 SV=1	1.07403	0.0487832	0.103033	1.31173			Q54Y28	Uncharacterized protein OS=Dictyostelium discoideum OX=44689 GN=DDB0205464 PE=4 SV=1	0.57975	0.033111	-0.786498	1.48003
O15723	Gag OS=Dictyostelium discoideum OX=44689 GN=gag PE=2 SV=1	1.17763	0.0498219	0.235889	1.30258			Q55GV2	Uncharacterized protein OS=Dictyostelium discoideum OX=44689 GN=DDB0202067 PE=4 SV=1	0.474611	0.0470688	-1.07518	1.32727
Q54Z52	PH domain-containing protein OS=Dictyostelium discoideum OX=44689 GN=DDB0203449 PE=4 SV=1	1.1051	0.0506032	0.14418	1.29582
Q55BQ0	PHD zinc finger-containing protein OS=Dictyostelium discoideum OX=44689 GN=DDB_G0270410 PE=4 SV=2	1.31777	0.0508183	0.398094	1.29398
Q86I87	Uncharacterized protein OS=Dictyostelium discoideum OX=44689 GN=DDB0168564 PE=4 SV=1	1.11226	0.0509259	0.153491	1.29306
Q54C87	Conserved oligomeric Golgi complex subunit 4 OS=Dictyostelium discoideum OX=44689 GN=DDB0191785 PE=3 SV=1	1.17261	0.0511102	0.229718	1.29149
Q55E10	Uncharacterized protein OS=Dictyostelium discoideum OX=44689 GN=DDB0216655 PE=4 SV=1	1.16025	0.0515806	0.214431	1.28751
Q553Q6	VPS9 domain-containing protein OS=Dictyostelium discoideum OX=44689 GN=DDB0217649 PE=4 SV=1	1.33189	0.0518397	0.413474	1.28534
Q55GC0	Methyltransferase type 11 domain-containing protein OS=Dictyostelium discoideum OX=44689 GN=DDB0189501 PE=4 SV=1	1.21661	0.0520591	0.282866	1.2835
O76546	Developmental protein (Fragment) OS=Dictyostelium discoideum OX=44689 GN=DG1105 PE=4 SV=1	0.697557	0.0530228	-0.519616	1.27554
Q54BH3	Uncharacterized protein OS=Dictyostelium discoideum OX=44689 GN=DDB0192052 PE=3 SV=1	0.874338	0.0554496	-0.193738	1.2561
Q54KM1	mRNA-decapping enzyme subunit 1 OS=Dictyostelium discoideum OX=44689 GN=DDB0187387 PE=3 SV=1	1.1729	0.055725	0.230081	1.25395
Q54Q66	Elongator complex protein 1 OS=Dictyostelium discoideum OX=44689 GN=DDB0185824 PE=3 SV=1	1.13322	0.0563064	0.180433	1.24944
Q55ED2	Arrestin_C domain-containing protein OS=Dictyostelium discoideum OX=44689 GN=DDB0190152 PE=4 SV=1	1.15777	0.0575255	0.211345	1.24014
Q54NB3	RRM domain-containing protein OS=Dictyostelium discoideum OX=44689 GN=DDB0186472 PE=4 SV=1	1.32022	0.0582259	0.40078	1.23488
Q556J3	Heat shock factor-binding protein 1 OS=Dictyostelium discoideum OX=44689 GN=DDB0167979 PE=3 SV=1	1.3201	0.0583809	0.40065	1.23373
Q556T3	Filament-interacting protein OS=Dictyostelium discoideum OX=44689 GN=fip-1 PE=4 SV=1	1.07597	0.0587686	0.105637	1.23085
Q54XA9	Chorein N-terminal domain-containing protein OS=Dictyostelium discoideum OX=44689 GN=DDB0205028 PE=4 SV=1	1.1513	0.0590273	0.20326	1.22895
Q869T5	Uncharacterized protein OS=Dictyostelium discoideum OX=44689 GN=DDB0167629 PE=4 SV=1	1.21172	0.0590501	0.277051	1.22878
Q54W13	Putative zinc-finger domain-containing protein OS=Dictyostelium discoideum OX=44689 GN=DDB0218210 PE=4 SV=1	1.17904	0.0593091	0.237611	1.22688
Q54LB6	Gamma-glutamylcyclotransferase OS=Dictyostelium discoideum OX=44689 GN=DDB0187117 PE=3 SV=1	0.791676	0.0608658	-0.337018	1.21563
Q55G48	FAD-binding FR-type domain-containing protein OS=Dictyostelium discoideum OX=44689 GN=DDB0189571 PE=4 SV=1	0.68584	0.0625517	-0.544057	1.20376
Q55CT7	Fatty acid 2-hydroxylase OS=Dictyostelium discoideum OX=44689 GN=DDB0190661 PE=3 SV=1	1.22204	0.0626465	0.289291	1.2031
Q54U48	LSM14 domain-containing protein OS=Dictyostelium discoideum OX=44689 GN=DDB0204127 PE=4 SV=1	1.14431	0.0645046	0.194482	1.19041
Q54D97	Inositol 5-phosphatase OS=Dictyostelium discoideum OX=44689 GN=Dd5P3 PE=4 SV=1	1.16843	0.0650825	0.224565	1.18654
Q86IG6	FHA domain-containing protein OS=Dictyostelium discoideum OX=44689 GN=DDB0168917 PE=4 SV=1	1.12891	0.0662153	0.174929	1.17904
Q86J04	Uncharacterized protein OS=Dictyostelium discoideum OX=44689 GN=DDB0167855 PE=4 SV=1	1.12827	0.066437	0.174112	1.17759
Q54LH2	Uncharacterized protein OS=Dictyostelium discoideum OX=44689 GN=DDB0218855 PE=4 SV=1	1.34255	0.0678817	0.424976	1.16825
Q75JW5	Arginine deiminase OS=Dictyostelium discoideum OX=44689 GN=DDB0168738 PE=4 SV=1	0.808335	0.0681284	-0.306975	1.16667
Q54TY2	Uncharacterized protein OS=Dictyostelium discoideum OX=44689 GN=DDB0205584 PE=4 SV=1	1.10609	0.0687094	0.145465	1.16298
Q54GS3	Cation-transporting P-type ATPase C-terminal domain-containing protein OS=Dictyostelium discoideum OX=44689 GN=DDB0219507 PE=4 SV=1	1.16098	0.0688274	0.215339	1.16224
Q54YH9	WWE domain-containing protein OS=Dictyostelium discoideum OX=44689 GN=DDB0204524 PE=4 SV=1	1.08168	0.0694691	0.113269	1.15821
Q553C7	Uncharacterized protein OS=Dictyostelium discoideum OX=44689 GN=DDB0217691 PE=3 SV=1	1.19609	0.0697485	0.258323	1.15647
Q54WT5	HP domain-containing protein OS=Dictyostelium discoideum OX=44689 GN=DDB0205771 PE=4 SV=1	1.11217	0.0699284	0.153379	1.15535
Q54WZ1	GYF domain-containing protein OS=Dictyostelium discoideum OX=44689 GN=DDB0205713 PE=4 SV=1	1.06259	0.0715094	0.0875917	1.14564
Q1ZXD8	Uncharacterized protein OS=Dictyostelium discoideum OX=44689 GN=MF12 PE=4 SV=1	1.10714	0.0716303	0.146837	1.1449
F1A406	14-3-3 domain-containing protein OS=Dictyostelium purpureum OX=5786 GN=DICPUDRAFT_51485 PE=3 SV=1	1.29939	0.0716475	0.377834	1.1448
Q54P37	Eukaryotic translation initiation factor 4E OS=Dictyostelium discoideum OX=44689 GN=DDB0218641 PE=3 SV=1	0.902553	0.0724207	-0.147916	1.14014
F0ZMQ7	Uncharacterized protein OS=Dictyostelium purpureum OX=5786 GN=DICPUDRAFT_34447 PE=3 SV=1	0.951016	0.0725138	-0.0724592	1.13958
Q54VM1	Uncharacterized protein OS=Dictyostelium discoideum OX=44689 GN=DDB0206472 PE=4 SV=1	1.06621	0.0733114	0.0924932	1.13483
F0ZT34	Plectin/S10 N-terminal domain-containing protein OS=Dictyostelium purpureum OX=5786 GN=DICPUDRAFT_92515 PE=3 SV=1	1.14088	0.0738289	0.190152	1.13177
Q54FU1	Winged helix DNA-binding domain-containing protein OS=Dictyostelium discoideum OX=44689 GN=DDB0220515 PE=4 SV=1	1.15818	0.0740991	0.211863	1.13019
Q55D06	Ribosomal RNA-processing protein 7 C-terminal domain-containing protein OS=Dictyostelium discoideum OX=44689 GN=DDB0190597 PE=3 SV=1	1.16115	0.0741142	0.215559	1.1301
Q55EQ8	Nodulin-like domain-containing protein OS=Dictyostelium discoideum OX=44689 GN=DDB0202337 PE=4 SV=1	1.2253	0.0752722	0.293135	1.12337
Q54HF9	VPS9 domain-containing protein OS=Dictyostelium discoideum OX=44689 GN=DDB0188445 PE=4 SV=1	1.3164	0.0754358	0.396593	1.12242
Q54LJ0	Uncharacterized protein OS=Dictyostelium discoideum OX=44689 GN=DDB0187046 PE=3 SV=1	0.868128	0.0755721	-0.204021	1.12164
Q86KG9	SEC7 domain-containing protein OS=Dictyostelium discoideum OX=44689 GN=DDB0168842 PE=4 SV=2	0.869554	0.0760867	-0.201653	1.11869
Q86L37	WD_REPEATS_REGION domain-containing protein OS=Dictyostelium discoideum OX=44689 GN=DDB0168971 PE=4 SV=1	1.33302	0.0760962	0.414703	1.11864
F0ZXE3	60S acidic ribosomal protein P0 OS=Dictyostelium purpureum OX=5786 GN=DICPUDRAFT_95530 PE=3 SV=1	1.31681	0.0767261	0.397042	1.11506
Q55GV6	Uncharacterized protein OS=Dictyostelium discoideum OX=44689 GN=DDB0189324 PE=4 SV=1	1.32918	0.0768178	0.410534	1.11454
Q555M9	Uncharacterized protein OS=Dictyostelium discoideum OX=44689 GN=DDB0217510 PE=4 SV=1	1.127	0.0790417	0.172485	1.10214
Q54D71	Uncharacterized protein OS=Dictyostelium discoideum OX=44689 GN=DDB0184404 PE=4 SV=1	0.799416	0.0792247	-0.322982	1.10114
Q54F26	RRM domain-containing protein OS=Dictyostelium discoideum OX=44689 GN=DDB0189279 PE=4 SV=1	1.18824	0.0795326	0.248826	1.09945
Q54KJ2	Clu domain-containing protein OS=Dictyostelium discoideum OX=44689 GN=DDB0187414 PE=4 SV=1	0.708143	0.0798352	-0.497887	1.09781
Q553Z7	MATH domain-containing protein OS=Dictyostelium discoideum OX=44689 GN=DDB0217622 PE=4 SV=1	0.814677	0.0804788	-0.295699	1.09432
Q54XY0	RING-type domain-containing protein OS=Dictyostelium discoideum OX=44689 GN=DDB0205514 PE=4 SV=1	1.23341	0.0823125	0.30265	1.08453
Q556H0	Phosphatidylinositol-4-phosphate 5-kinase family protein OS=Dictyostelium discoideum OX=44689 GN=DDB_G0272638 PE=4 SV=2	1.14438	0.0836238	0.19457	1.07767
Q55FI2	Stress response protein NST1 OS=Dictyostelium discoideum OX=44689 GN=DDB0189776 PE=3 SV=1	1.17057	0.0837455	0.227213	1.07704
O96902	Autophagy-related protein 13 N-terminal domain-containing protein OS=Dictyostelium discoideum OX=44689 PE=2 SV=1	1.1362	0.0842353	0.184218	1.07451
Q54X99	Uncharacterized protein OS=Dictyostelium discoideum OX=44689 GN=DDB0205038 PE=4 SV=1	1.10929	0.0848974	0.149634	1.07111
Q54UR2	peptidylprolyl isomerase OS=Dictyostelium discoideum OX=44689 GN=DDB0215228 PE=4 SV=1	0.548902	0.0858112	-0.865381	1.06646
Q54UM2	RING-type domain-containing protein OS=Dictyostelium discoideum OX=44689 GN=DDB0203940 PE=4 SV=1	1.19085	0.0915832	0.251995	1.03818
Q55BM9	RRM domain-containing protein OS=Dictyostelium discoideum OX=44689 GN=DDB0191059 PE=4 SV=1	2.38163	0.0938584	1.25195	1.02753
Q54FV6	LIM zinc-binding domain-containing protein OS=Dictyostelium discoideum OX=44689 GN=DDB0188965 PE=4 SV=1	0.918094	0.0945769	-0.123286	1.02422
Q555Z2	AAA_11 domain-containing protein OS=Dictyostelium discoideum OX=44689 GN=DDB0217480 PE=3 SV=1	1.07288	0.0954019	0.10149	1.02044
Q55FV9	15 kDa selenoprotein OS=Dictyostelium discoideum OX=44689 GN=sep15 PE=3 SV=2	1.16403	0.0956206	0.219127	1.01945
Q55BQ8	C2 domain-containing protein OS=Dictyostelium discoideum OX=44689 GN=DDB0191032 PE=3 SV=1	0.593532	0.0957775	-0.752602	1.01874
Q54F74	Sulfate adenylyltransferase OS=Dictyostelium discoideum OX=44689 GN=DDB0230064 PE=3 SV=1	1.30778	0.0958404	0.387122	1.01845
Q55G43	Cyclophilin-type peptidylprolyl cis-trans isomerase OS=Dictyostelium discoideum OX=44689 GN=DDB_G0268358 PE=4 SV=2	1.25377	0.0960948	0.326269	1.0173
Q86A08	Uncharacterized protein OS=Dictyostelium discoideum OX=44689 GN=DDB0167169 PE=4 SV=1	1.12242	0.0985334	0.166616	1.00642
B0G109	Patatin family protein OS=Dictyostelium discoideum OX=44689 GN=DDB_G0274499 PE=4 SV=1	1.10062	0.0986186	0.138321	1.00604
Q54DM8	RING Zn finger-containing protein OS=Dictyostelium discoideum OX=44689 GN=cnrK PE=4 SV=1	1.1401	0.0989799	0.189165	1.00445
Q54WI5	SAP DNA-binding domain-containing protein OS=Dictyostelium discoideum OX=44689 GN=DDB0220678 PE=3 SV=1	1.09077	0.099735	0.125349	1.00115
Q55GG9	CHCH domain-containing protein OS=Dictyostelium discoideum OX=44689 GN=DDB_G0267680 PE=4 SV=1	1.15483	0.100523	0.207683	0.997733
Q54TT9	Uncharacterized protein OS=Dictyostelium discoideum OX=44689 GN=DDB0205632 PE=4 SV=1	1.12994	0.102159	0.176247	0.990725
F0Z796	Actin OS=Dictyostelium purpureum OX=5786 GN=DICPUDRAFT_46519 PE=3 SV=1	1.06165	0.103999	0.0863091	0.982969
F0ZE14	Glyceraldehyde-3-phosphate dehydrogenase OS=Dictyostelium purpureum OX=5786 GN=DICPUDRAFT_91547 PE=3 SV=1	1.13855	0.10519	0.187201	0.978024
Q55FY1	Uncharacterized protein OS=Dictyostelium discoideum OX=44689 GN=DDB0202179 PE=4 SV=1	0.772997	0.105281	-0.371466	0.977651
Q556K7	Uncharacterized protein OS=Dictyostelium discoideum OX=44689 GN=DDB0167992 PE=4 SV=1	1.13475	0.106065	0.182371	0.97443
Q55DZ0	BSD domain-containing protein OS=Dictyostelium discoideum OX=44689 GN=DDB0190284 PE=4 SV=1	1.24769	0.106895	0.319256	0.971042
Q54VF3	Uncharacterized protein OS=Dictyostelium discoideum OX=44689 GN=DDB0205179 PE=4 SV=1	1.12749	0.106897	0.17311	0.971033
Q55E78	Rab-GAP TBC domain-containing protein OS=Dictyostelium discoideum OX=44689 GN=DDB0216649 PE=4 SV=1	1.0645	0.107166	0.0901709	0.969942
Q54C68	Dopey N-terminal domain-containing protein OS=Dictyostelium discoideum OX=44689 GN=DDB0191804 PE=3 SV=1	1.17561	0.107479	0.233406	0.968675
Q54U97	Uncharacterized protein OS=Dictyostelium discoideum OX=44689 GN=DDB0204076 PE=4 SV=1	1.09441	0.107689	0.13015	0.967829
Q55GD7	Iron-binding zinc finger CDGSH type domain-containing protein OS=Dictyostelium discoideum OX=44689 GN=DDB0189485 PE=4 SV=1	1.0893	0.10942	0.123396	0.960902
Q86AD8	Development protein DG1106 OS=Dictyostelium discoideum OX=44689 GN=DG1106 PE=4 SV=1	1.34314	0.109616	0.425612	0.960127
Q54LT3	PWI domain-containing protein OS=Dictyostelium discoideum OX=44689 GN=srrm1 PE=4 SV=2	1.33733	0.110786	0.419358	0.955515
Q54QH4	Uncharacterized protein OS=Dictyostelium discoideum OX=44689 GN=DDB0185712 PE=4 SV=1	1.05337	0.111564	0.0750154	0.952474
F0Z6Y8	40S ribosomal protein S26 OS=Dictyostelium purpureum OX=5786 GN=DICPUDRAFT_52099 PE=3 SV=1	1.25623	0.111967	0.329101	0.950909
Q54HR7	MARVEL domain-containing protein OS=Dictyostelium discoideum OX=44689 GN=DDB_G0289269 PE=4 SV=1	1.85751	0.113442	0.893369	0.945226
Q86I62	Uncharacterized protein OS=Dictyostelium discoideum OX=44689 GN=DDB0167388 PE=4 SV=1	1.04485	0.113815	0.0632897	0.943799
F0ZE95	NAD+ dependent glutamate dehydrogenase OS=Dictyostelium purpureum OX=5786 GN=DICPUDRAFT_94010 PE=3 SV=1	0.749066	0.114783	-0.416835	0.940123
Q54CP6	Nhe3 OS=Dictyostelium discoideum OX=44689 GN=nhe3 PE=2 SV=1	1.19375	0.115938	0.2555	0.935776
Q54Z21	Uncharacterized protein OS=Dictyostelium discoideum OX=44689 GN=DDB0204324 PE=4 SV=1	1.15001	0.116759	0.20164	0.93271
Q54QY2	WW domain-containing protein OS=Dictyostelium discoideum OX=44689 GN=DDB0185552 PE=4 SV=1	1.36044	0.119703	0.444072	0.921895
Q54FX9	RRM domain-containing protein OS=Dictyostelium discoideum OX=44689 GN=DDB0188942 PE=4 SV=1	1.14242	0.12071	0.192093	0.918257
Q54M91	J domain-containing protein OS=Dictyostelium discoideum OX=44689 GN=DDB0186819 PE=4 SV=1	1.05645	0.121087	0.0792306	0.916901
Q556J1	tRNA dimethylallyltransferase OS=Dictyostelium discoideum OX=44689 GN=DDB0217101 PE=3 SV=1	1.16016	0.121651	0.214326	0.914885
Q86H89	RING-type E3 ubiquitin transferase OS=Dictyostelium discoideum OX=44689 GN=DDB0167308 PE=4 SV=1	1.14686	0.124482	0.197691	0.904894
Q86HI9	Uncharacterized protein OS=Dictyostelium discoideum OX=44689 GN=DDB_G0271784 PE=4 SV=2	1.12984	0.124747	0.176122	0.903971
Q54Q82	Uncharacterized protein OS=Dictyostelium discoideum OX=44689 GN=DDB0185806 PE=4 SV=1	1.10693	0.127718	0.146562	0.893747
Q54G54	Uncharacterized protein OS=Dictyostelium discoideum OX=44689 GN=DDB0188867 PE=4 SV=1	1.09838	0.128029	0.135371	0.892691
C7FZY8	Histidine kinase OS=Dictyostelium discoideum OX=44689 GN=dhkI-2 PE=4 SV=1	1.1135	0.129311	0.1551	0.888365
Q54IE1	Rab-GAP TBC domain-containing protein OS=Dictyostelium discoideum OX=44689 GN=DDB0188123 PE=4 SV=1	1.22583	0.133268	0.293763	0.875274
Q54RZ4	Monalysin beta barrel Pore-forming domain-containing protein OS=Dictyostelium discoideum OX=44689 GN=orfSGP PE=4 SV=1	1.10327	0.133669	0.141789	0.87397
F0ZBL5	non-specific serine/threonine protein kinase OS=Dictyostelium purpureum OX=5786 GN=roco5 PE=3 SV=1	1.28573	0.135898	0.362583	0.866786
Q54GQ3	Methyltransferase type 11 domain-containing protein OS=Dictyostelium discoideum OX=44689 GN=DDB0188677 PE=4 SV=1	0.676324	0.135972	-0.564214	0.86655
Q54BP1	Uncharacterized protein OS=Dictyostelium discoideum OX=44689 GN=DDB0191988 PE=4 SV=1	1.18519	0.13603	0.245113	0.866366
Q54ND2	Uncharacterized protein OS=Dictyostelium discoideum OX=44689 GN=DDB0218703 PE=4 SV=1	1.06214	0.137601	0.0869742	0.861379
B0G144	Uncharacterized protein OS=Dictyostelium discoideum OX=44689 GN=DDB_G0294593 PE=4 SV=1	1.08394	0.13873	0.116279	0.85783
Q558S4	Purple acid phosphatase OS=Dictyostelium discoideum OX=44689 GN=DDB0202692 PE=3 SV=1	1.13387	0.138978	0.181262	0.857054
Q86KU7	Carboxylic ester hydrolase OS=Dictyostelium discoideum OX=44689 GN=DDB0230057 PE=4 SV=1	1.32697	0.140058	0.408134	0.853692
Q54RA7	Rab-GAP TBC domain-containing protein OS=Dictyostelium discoideum OX=44689 GN=DDB0185432 PE=4 SV=1	0.788606	0.140469	-0.342623	0.852419
Q54F48	Uncharacterized protein OS=Dictyostelium discoideum OX=44689 GN=DDB0219647 PE=3 SV=1	1.10595	0.140548	0.145291	0.852175
F0ZDG1	Mitogen-activated protein kinase OS=Dictyostelium purpureum OX=5786 GN=DICPUDRAFT_53558 PE=3 SV=1	1.14745	0.141447	0.198432	0.849406
Q1ZXE9	I/LWEQ domain-containing protein OS=Dictyostelium discoideum OX=44689 GN=hipA PE=3 SV=1	0.837028	0.141649	-0.256652	0.848786
Q54GL1	ANK_REP_REGION domain-containing protein OS=Dictyostelium discoideum OX=44689 GN=DDB0188719 PE=4 SV=1	1.16655	0.141909	0.222246	0.847989
Q71VC9	Elongation factor 1-alpha (Fragment) OS=Dictyostelium discoideum OX=44689 GN=tef2 PE=3 SV=1	1.10329	0.142851	0.141816	0.845116
Q557D0	RING-type domain-containing protein OS=Dictyostelium discoideum OX=44689 GN=DDB0217139 PE=4 SV=1	1.03299	0.143743	0.0468328	0.842414
F0Z724	Proteasome subunit alpha type OS=Dictyostelium purpureum OX=5786 GN=DICPUDRAFT_52118 PE=3 SV=1	1.09233	0.145081	0.127406	0.838389
Q54IZ8	Uncharacterized protein OS=Dictyostelium discoideum OX=44689 GN=DDB0187926 PE=4 SV=1	1.05105	0.14898	0.071825	0.826872
Q76NU8	Uncharacterized protein OS=Dictyostelium discoideum OX=44689 GN=DDB0169204 PE=4 SV=1	0.850624	0.150227	-0.233406	0.823253
Q54NB2	t-SNARE coiled-coil homology domain-containing protein OS=Dictyostelium discoideum OX=44689 GN=DDB0186473 PE=4 SV=1	1.13056	0.150955	0.177033	0.821152
Q54X20	Uncharacterized protein OS=Dictyostelium discoideum OX=44689 GN=DDB0218162 PE=4 SV=1	1.39286	0.15124	0.478047	0.820333
Q556I5	PPR_long domain-containing protein OS=Dictyostelium discoideum OX=44689 GN=DDB0217100 PE=4 SV=1	1.08133	0.153084	0.112805	0.81507
C7FZW3	RanBP2-type zinc finger OS=Dictyostelium discoideum OX=44689 GN=DDB_G0302588 PE=4 SV=1	1.09082	0.153929	0.125415	0.812679
Q54FR1	DeliriumA OS=Dictyostelium discoideum OX=44689 GN=dlrA PE=4 SV=1	1.08959	0.154609	0.123779	0.810766
Q869X0	Anaphase-promoting complex subunit 4 WD40 domain-containing protein OS=Dictyostelium discoideum OX=44689 GN=DDB0167442 PE=4 SV=1	1.09116	0.156314	0.125861	0.806002
Q55E73	Peroxisome assembly protein 22 OS=Dictyostelium discoideum OX=44689 GN=DDB0201699 PE=4 SV=1	1.1339	0.157257	0.181289	0.80339
Q54I40	Uncharacterized protein OS=Dictyostelium discoideum OX=44689 GN=DDB0188218 PE=4 SV=1	1.21925	0.157651	0.285991	0.802304
Q557I2	Uncharacterized protein OS=Dictyostelium discoideum OX=44689 GN=DDB0217154 PE=4 SV=1	1.19646	0.159565	0.25877	0.797064
Q54YB2	Uncharacterized protein OS=Dictyostelium discoideum OX=44689 GN=DDB0218089 PE=3 SV=1	1.05539	0.159797	0.0777711	0.796431
Q54DZ0	THUMP domain-containing protein OS=Dictyostelium discoideum OX=44689 GN=DDB0184130 PE=4 SV=1	1.23654	0.162745	0.306304	0.788493
Q55D19	Transmembrane protein 242 OS=Dictyostelium discoideum OX=44689 GN=DDB0190584 PE=4 SV=1	1.14504	0.162959	0.195402	0.787922
Q557C8	Uncharacterized protein OS=Dictyostelium discoideum OX=44689 GN=DDB0217138 PE=4 SV=1	0.814967	0.163567	-0.295187	0.786304
Q54KW8	Timeless N-terminal domain-containing protein OS=Dictyostelium discoideum OX=44689 GN=DDB0215738 PE=4 SV=1	1.09312	0.163847	0.128457	0.785561
Q553T4	ubiquitinyl hydrolase 1 OS=Dictyostelium discoideum OX=44689 GN=DDB0217656 PE=3 SV=1	1.10711	0.165183	0.1468	0.782034
Q54CP2	PRELI/MSF1 domain-containing protein OS=Dictyostelium discoideum OX=44689 GN=DDB_G0292832 PE=4 SV=1	1.12106	0.16751	0.164864	0.775959
Q557F5	DDE Tnp4 domain-containing protein OS=Dictyostelium discoideum OX=44689 GN=DDB0217144 PE=4 SV=1	1.18764	0.167695	0.248102	0.775479
Q55G74	A20-type domain-containing protein OS=Dictyostelium discoideum OX=44689 GN=DDB0189547 PE=4 SV=1	1.26259	0.167749	0.336384	0.775341
Q54RS9	Rap-GAP domain-containing protein OS=Dictyostelium discoideum OX=44689 GN=DDB0218425 PE=4 SV=1	1.1709	0.169722	0.227613	0.770262
Q54I70	Uncharacterized protein OS=Dictyostelium discoideum OX=44689 GN=DDB0219395 PE=4 SV=1	0.891265	0.170864	-0.166073	0.767349
Q55BW3	Importin N-terminal domain-containing protein OS=Dictyostelium discoideum OX=44689 GN=DDB0190979 PE=4 SV=1	1.12275	0.174659	0.16704	0.757808
Q54EQ2	ANK_REP_REGION domain-containing protein OS=Dictyostelium discoideum OX=44689 GN=DDB0183870 PE=4 SV=1	1.06143	0.17508	0.086007	0.756763
Q551B2	RNase NYN domain-containing protein OS=Dictyostelium discoideum OX=44689 GN=DDB0217843 PE=4 SV=1	0.927737	0.17741	-0.108213	0.751021
Q55BF7	Uncharacterized protein OS=Dictyostelium discoideum OX=44689 GN=DDB0202856 PE=4 SV=1	1.10003	0.180172	0.137539	0.744313
Q54HI6	Mis18 domain-containing protein OS=Dictyostelium discoideum OX=44689 GN=DDB0188417 PE=4 SV=1	1.0646	0.182422	0.0903129	0.738923
Q54DW4	Uncharacterized protein OS=Dictyostelium discoideum OX=44689 GN=racGAP PE=4 SV=1	1.24218	0.182755	0.312879	0.73813
Q54VK1	Nucleolar GTP-binding protein 2 OS=Dictyostelium discoideum OX=44689 GN=DDB0206493 PE=3 SV=1	1.07328	0.182898	0.102025	0.737791
Q55E19	Uncharacterized protein OS=Dictyostelium discoideum OX=44689 GN=DDB0190258 PE=4 SV=1	1.11407	0.184246	0.155838	0.734601
Q55BR0	Protein transport protein sec16 OS=Dictyostelium discoideum OX=44689 GN=wimA PE=3 SV=1	0.925341	0.185357	-0.111943	0.731991
Q54GD2	choline-phosphate cytidylyltransferase OS=Dictyostelium discoideum OX=44689 GN=DDB0188793 PE=3 SV=1	1.22738	0.185848	0.295581	0.730842
Q55F81	Uncharacterized protein OS=Dictyostelium discoideum OX=44689 GN=DDB0189872 PE=4 SV=1	1.17159	0.186006	0.228462	0.730474
Q552K5	RRM domain-containing protein OS=Dictyostelium discoideum OX=44689 GN=DDB0203538 PE=4 SV=1	0.97554	0.18741	-0.0357267	0.727206
Q556S0	Uncharacterized protein OS=Dictyostelium discoideum OX=44689 GN=DDB0168041 PE=3 SV=1	1.09563	0.187559	0.13176	0.726863
Q55BA9	Uncharacterized protein OS=Dictyostelium discoideum OX=44689 GN=DDB0202806 PE=4 SV=1	1.17342	0.188956	0.230715	0.72364
Q54HA7	Nuclear export mediator factor NEMF homolog OS=Dictyostelium discoideum OX=44689 GN=DDB0188474 PE=3 SV=1	1.12617	0.190007	0.171421	0.721231
Q556P6	Uncharacterized protein OS=Dictyostelium discoideum OX=44689 GN=DDB0217108 PE=4 SV=1	1.04383	0.191198	0.0618858	0.718516
Q55C41	Uncharacterized protein OS=Dictyostelium discoideum OX=44689 GN=DDB0190902 PE=4 SV=1	0.860481	0.193098	-0.216785	0.714222
Q54ZS5	C2H2-type domain-containing protein OS=Dictyostelium discoideum OX=44689 GN=DDB0217966 PE=3 SV=1	1.226	0.193456	0.293956	0.713418
Q54I37	Uncharacterized protein OS=Dictyostelium discoideum OX=44689 GN=DDB0219402 PE=4 SV=1	1.11478	0.194203	0.156763	0.711744
Q54E97	RWP-RK domain-containing protein OS=Dictyostelium discoideum OX=44689 GN=DDB0184018 PE=4 SV=1	1.37569	0.194636	0.460156	0.710777
F0ZJH1	Protein kinase domain-containing protein OS=Dictyostelium purpureum OX=5786 GN=DICPUDRAFT_151676 PE=4 SV=1	1.05864	0.195408	0.0822188	0.709058
Q86IW7	Uncharacterized protein OS=Dictyostelium discoideum OX=44689 GN=DDB0217474 PE=4 SV=1	1.06002	0.195925	0.0840847	0.707911
Q559F5	BCAS3 domain-containing protein OS=Dictyostelium discoideum OX=44689 GN=DDB0217053 PE=4 SV=1	1.13059	0.196727	0.177076	0.706137
Q54BJ4	WW domain-containing protein OS=Dictyostelium discoideum OX=44689 GN=DDB0192033 PE=4 SV=1	1.25909	0.199495	0.332377	0.700069
F0ZDU0	Nucleoside diphosphate kinase OS=Dictyostelium purpureum OX=5786 GN=DICPUDRAFT_97095 PE=3 SV=1	1.15709	0.20196	0.210507	0.694735
Q54QG1	Uncharacterized protein OS=Dictyostelium discoideum OX=44689 GN=AF279134_1 PE=4 SV=1	0.798517	0.202423	-0.324605	0.69374
Q55CC3	Uncharacterized protein OS=Dictyostelium discoideum OX=44689 GN=DDB0190820 PE=4 SV=1	1.21252	0.202887	0.278007	0.692746
Q551S2	Cilium assembly protein DZIP1 N-terminal domain-containing protein OS=Dictyostelium discoideum OX=44689 GN=DDB0217787 PE=4 SV=1	1.07234	0.206005	0.100767	0.686121
C7G004	Heat shock protein DnaJ family protein OS=Dictyostelium discoideum OX=44689 GN=DDB_G0304475 PE=4 SV=1	1.09902	0.206333	0.136212	0.685431
Q55GH1	THIF-type NAD/FAD binding fold domain-containing protein OS=Dictyostelium discoideum OX=44689 GN=DDB0216541 PE=4 SV=1	1.12073	0.208037	0.164434	0.681859
Q54Y02	Alkaline phosphatase OS=Dictyostelium discoideum OX=44689 GN=DDB0205491 PE=3 SV=1	1.22782	0.210248	0.296104	0.677268
Q55CR5	Uncharacterized protein OS=Dictyostelium discoideum OX=44689 GN=DDB0190683 PE=4 SV=1	1.0761	0.21035	0.105812	0.677057
Q54P61	Uncharacterized protein OS=Dictyostelium discoideum OX=44689 GN=DDB0186185 PE=4 SV=1	1.10355	0.213614	0.142154	0.67037
Q54H47	Uncharacterized protein OS=Dictyostelium discoideum OX=44689 GN=DDB0188533 PE=3 SV=1	0.915784	0.213769	-0.126921	0.670055
Q55ET1	UBA domain-containing protein OS=Dictyostelium discoideum OX=44689 GN=DDB0190016 PE=4 SV=1	1.15819	0.213949	0.211875	0.669691
Q553T2	RRM domain-containing protein OS=Dictyostelium discoideum OX=44689 GN=DDB0202577 PE=4 SV=1	0.965725	0.214605	-0.0503155	0.66836
Q54LM6	DET1- and DDB1-associated protein 1 OS=Dictyostelium discoideum OX=44689 GN=DDB0187010 PE=3 SV=1	1.10248	0.215344	0.140753	0.666867
Q54GT5	Endoplasmic reticulum junction formation protein lunapark OS=Dictyostelium discoideum OX=44689 GN=DDB0216142 PE=3 SV=1	0.898008	0.217607	-0.1552	0.662326
Q54EV5	Ribosomal RNA-processing protein 4 OS=Dictyostelium discoideum OX=44689 GN=DDB0183814 PE=3 SV=1	1.09859	0.217931	0.135655	0.661681
Q54YY7	Uncharacterized protein OS=Dictyostelium discoideum OX=44689 GN=DDB0204362 PE=4 SV=1	1.08632	0.220047	0.119443	0.657485
Q54QM1	Kinase OS=Dictyostelium discoideum OX=44689 GN=DDB0218526 PE=3 SV=1	1.49862	0.220233	0.583639	0.657117
Q54VP0	C2 domain-containing protein OS=Dictyostelium discoideum OX=44689 GN=DDB0206452 PE=4 SV=1	1.23671	0.220861	0.306505	0.655881
Q55BA7	Protein MON2 homolog OS=Dictyostelium discoideum OX=44689 GN=DDB0216808 PE=4 SV=1	1.10101	0.22348	0.138825	0.65076
Q55C96	Rab-like protein 6 OS=Dictyostelium discoideum OX=44689 GN=DDB0201969 PE=4 SV=1	1.07713	0.223481	0.10719	0.650759
Q86A69	CWF19-like protein 2 homolog OS=Dictyostelium discoideum OX=44689 GN=DDB0167930 PE=4 SV=1	0.920704	0.226298	-0.11919	0.645319
Q86H44	BRCT domain-containing protein OS=Dictyostelium discoideum OX=44689 GN=DDB0167233 PE=4 SV=1	1.0837	0.227275	0.115971	0.643449
Q55BF1	Uncharacterized protein OS=Dictyostelium discoideum OX=44689 GN=DDB0202850 PE=4 SV=1	1.12482	0.228397	0.169688	0.64131
Q54KL4	Glycosylphosphatidylinositol anchor attachment 1 protein OS=Dictyostelium discoideum OX=44689 GN=DDB0219213 PE=4 SV=1	1.09352	0.22916	0.128981	0.639861
Q54FB4	Alpha/beta hydrolase fold-3 domain-containing protein OS=Dictyostelium discoideum OX=44689 GN=DDB0189182 PE=4 SV=1	1.12593	0.240385	0.171118	0.619092
Q86I35	Uncharacterized protein OS=Dictyostelium discoideum OX=44689 GN=DDB0217618 PE=4 SV=1	1.08644	0.241579	0.119612	0.616941
Q55AI4	PX domain-containing protein OS=Dictyostelium discoideum OX=44689 GN=DDB0216929 PE=4 SV=1	1.21157	0.243621	0.276873	0.613284
Q54CK8	SIR2-like domain-containing protein OS=Dictyostelium discoideum OX=44689 GN=DDB0219802 PE=4 SV=1	1.44801	0.243912	0.534074	0.612768
Q54HT3	Vacuolar protein 14 C-terminal Fig4-binding domain-containing protein OS=Dictyostelium discoideum OX=44689 GN=DDB0188326 PE=3 SV=1	1.10901	0.245637	0.149275	0.609705
Q54N82	Rho GTPase OS=Dictyostelium discoideum OX=44689 GN=DDB0230013 PE=4 SV=1	1.23939	0.246475	0.309629	0.608228
Q557C5	Uncharacterized protein OS=Dictyostelium discoideum OX=44689 GN=DDB0217137 PE=4 SV=1	0.940949	0.246951	-0.0878118	0.607388
Q54UZ8	CHD gene family protein containing chromodomain, helicase domain, and DNA-binding domain OS=Dictyostelium discoideum OX=44689 GN=DDB0220644 PE=4 SV=1	1.07683	0.247301	0.106789	0.606774
Q86A16	PPM-type phosphatase domain-containing protein OS=Dictyostelium discoideum OX=44689 GN=DDB0168928 PE=4 SV=1	0.83309	0.248117	-0.263455	0.605344
Q54FY6	SAC domain-containing protein OS=Dictyostelium discoideum OX=44689 GN=DDB0219574 PE=4 SV=1	1.15266	0.248336	0.204963	0.60496
Q54U70	Alba domain-containing protein OS=Dictyostelium discoideum OX=44689 GN=DDB_G0281243 PE=4 SV=1	1.08055	0.24931	0.111764	0.60326
Q54BB6	Ubiquitinyl hydrolase 1 OS=Dictyostelium discoideum OX=44689 GN=DDB0192113 PE=3 SV=1	1.07662	0.249876	0.106504	0.602275
Q54F90	Phospholipase A-2-activating protein OS=Dictyostelium discoideum OX=44689 GN=DDB0189206 PE=4 SV=1	1.15624	0.252326	0.209446	0.598038
Q86KB4	BRCT domain-containing protein OS=Dictyostelium discoideum OX=44689 GN=DDB0167567 PE=4 SV=1	1.06336	0.253516	0.0886303	0.595994
Q55FU1	Thioredoxin domain-containing protein OS=Dictyostelium discoideum OX=44689 GN=DDB0189671 PE=4 SV=1	1.1231	0.254282	0.167488	0.594684
Q55CE2	Uncharacterized protein OS=Dictyostelium discoideum OX=44689 GN=DDB0190802 PE=4 SV=1	1.2022	0.254839	0.265679	0.593735
Q54YL9	Myb domain-containing protein OS=Dictyostelium discoideum OX=44689 GN=DDB0216404 PE=4 SV=1	0.899246	0.257351	-0.153213	0.589474
Q54CI4	Uncharacterized protein OS=Dictyostelium discoideum OX=44689 GN=DDB0215535 PE=3 SV=1	1.10233	0.260833	0.140562	0.583637
Q54VX9	Uncharacterized protein OS=Dictyostelium discoideum OX=44689 GN=DDB0206359 PE=4 SV=1	0.898153	0.261155	-0.154967	0.583102
Q23899	Slime mold (D.discoideum) discoidin-i(5.6) (Fragment) OS=Dictyostelium discoideum OX=44689 PE=4 SV=1	1.09608	0.262051	0.132359	0.581614
Q54P34	Uncharacterized protein OS=Dictyostelium discoideum OX=44689 GN=DDB0186212 PE=3 SV=1	1.11459	0.262604	0.156513	0.580699
Q54MS4	Uncharacterized protein OS=Dictyostelium discoideum OX=44689 GN=DDB0186662 PE=4 SV=1	1.24589	0.262745	0.317173	0.580466
Q55BA8	Calnexin homolog OS=Dictyostelium discoideum OX=44689 GN=cnxA PE=3 SV=1	1.06967	0.264289	0.0971684	0.57792
Q55DM0	Uncharacterized protein OS=Dictyostelium discoideum OX=44689 GN=DDB0190400 PE=4 SV=1	0.876594	0.264804	-0.19002	0.577075
Q54RZ3	TPR_REGION domain-containing protein OS=Dictyostelium discoideum OX=44689 GN=DDB0204972 PE=4 SV=1	1.04359	0.265488	0.0615524	0.575955
Q55BS4	RNA polymerase II degradation factor 1 OS=Dictyostelium discoideum OX=44689 GN=DDB0191017 PE=3 SV=1	0.863405	0.265957	-0.211891	0.575188
Q54V78	Calponin-homology (CH) domain-containing protein OS=Dictyostelium discoideum OX=44689 GN=DDB_G0280565 PE=4 SV=2	1.09743	0.267463	0.134127	0.572736
Q86I19	Uncharacterized protein OS=Dictyostelium discoideum OX=44689 GN=DDB0167450 PE=4 SV=1	1.12486	0.267938	0.169743	0.571965
Q55CP1	Sas10 C-terminal domain-containing protein OS=Dictyostelium discoideum OX=44689 GN=DDB0190708 PE=3 SV=1	1.07582	0.268478	0.10544	0.571092
F1A4V5	SH2 domain-containing protein OS=Dictyostelium purpureum OX=5786 GN=DICPUDRAFT_159737 PE=4 SV=1	1.09477	0.272129	0.130626	0.565225
Q54CR1	Uncharacterized protein OS=Dictyostelium discoideum OX=44689 GN=DDB0184540 PE=4 SV=1	1.1788	0.272785	0.237316	0.56418
Q54HL2	Uncharacterized protein OS=Dictyostelium discoideum OX=44689 GN=DDB0219431 PE=4 SV=1	2.00305	0.27882	1.0022	0.554677
Q54PI8	Uncharacterized protein OS=Dictyostelium discoideum OX=44689 GN=DDB0186054 PE=4 SV=1	1.08204	0.28027	0.113747	0.552424
Q86L43	PH domain-containing protein OS=Dictyostelium discoideum OX=44689 GN=DDB0168965 PE=4 SV=1	1.23779	0.280824	0.307769	0.551566
F0ZY14	Uncharacterized protein OS=Dictyostelium purpureum OX=5786 GN=DICPUDRAFT_95570 PE=3 SV=1	1.10024	0.283637	0.137813	0.547237
Q54B43	Uncharacterized protein OS=Dictyostelium discoideum OX=44689 GN=DDB_G0293920 PE=4 SV=1	0.891712	0.288153	-0.16535	0.540377
B0G151	Uncharacterized protein OS=Dictyostelium discoideum OX=44689 GN=DDB_G0285245 PE=4 SV=1	1.06678	0.291743	0.0932565	0.535
Q54UU7	RRM domain-containing protein OS=Dictyostelium discoideum OX=44689 GN=DDB0204742 PE=4 SV=1	0.88508	0.294805	-0.176119	0.530466
Q55AQ8	NADH:flavin oxidoreductase/NADH oxidase domain-containing protein OS=Dictyostelium discoideum OX=44689 GN=DDB_G0271752 PE=4 SV=2	1.13398	0.294958	0.181401	0.53024
Q54HG8	Uncharacterized protein OS=Dictyostelium discoideum OX=44689 GN=DDB0188436 PE=3 SV=1	1.16189	0.295331	0.216475	0.529691
Q54LL9	J domain-containing protein OS=Dictyostelium discoideum OX=44689 GN=DDB0187017 PE=4 SV=1	1.09697	0.29778	0.133526	0.526104
Q54C05	BRCT domain-containing protein OS=Dictyostelium discoideum OX=44689 GN=DDB0191863 PE=4 SV=1	0.934224	0.301634	-0.0981597	0.52052
Q54WV5	OTU domain-containing protein OS=Dictyostelium discoideum OX=44689 GN=DDB0205750 PE=4 SV=1	0.903564	0.302004	-0.146301	0.519987
Q54PG2	NOT2/NOT3/NOT5 C-terminal domain-containing protein OS=Dictyostelium discoideum OX=44689 GN=DDB0186079 PE=3 SV=1	0.848472	0.303217	-0.237062	0.518247
Q86JM6	PIG-P domain-containing protein OS=Dictyostelium discoideum OX=44689 GN=DDB0168617 PE=4 SV=1	0.828096	0.303757	-0.272131	0.517473
Q8I7C6	Poly [ADP-ribose] polymerase OS=Dictyostelium discoideum OX=44689 GN=adprt2 PE=2 SV=1	0.895597	0.309326	-0.159078	0.509584
Q9GSE7	F1F0-ATPase putative regulatory protein IF1 OS=Dictyostelium discoideum OX=44689 GN=if1 PE=2 SV=1	1.08296	0.309409	0.114986	0.509467
Q54DJ7	Uncharacterized protein OS=Dictyostelium discoideum OX=44689 GN=DDB0184280 PE=4 SV=1	0.94188	0.309602	-0.0863842	0.509197
Q54JH9	Uncharacterized protein OS=Dictyostelium discoideum OX=44689 GN=DDB0187751 PE=4 SV=1	1.07063	0.311524	0.0984564	0.506508
Q54UV2	ETS domain-containing protein OS=Dictyostelium discoideum OX=44689 GN=DDB0204738 PE=3 SV=1	1.04019	0.312223	0.0568532	0.505535
Q75JA1	phosphatidate phosphatase OS=Dictyostelium discoideum OX=44689 GN=DDB0168507 PE=3 SV=1	1.04517	0.314108	0.0637334	0.502922
Q54CA5	S5 DRBM domain-containing protein OS=Dictyostelium discoideum OX=44689 GN=DDB0191770 PE=4 SV=1	0.894441	0.314926	-0.160941	0.501792
Q54PX6	PPM-type phosphatase domain-containing protein OS=Dictyostelium discoideum OX=44689 GN=DDB0185918 PE=3 SV=1	0.932883	0.317583	-0.100231	0.498143
F0ZE89	Coronin OS=Dictyostelium purpureum OX=5786 GN=DICPUDRAFT_46298 PE=4 SV=1	1.2048	0.320196	0.268788	0.494583
Q54LN3	RUN domain-containing protein OS=Dictyostelium discoideum OX=44689 GN=DDB_G0286543 PE=4 SV=2	1.26597	0.320714	0.340242	0.493883
Q54JG8	PARP catalytic domain-containing protein OS=Dictyostelium discoideum OX=44689 GN=DDB0187762 PE=4 SV=1	1.11279	0.322134	0.15418	0.491964
Q553P2	Uncharacterized protein OS=Dictyostelium discoideum OX=44689 GN=DDB0217664 PE=4 SV=1	1.04772	0.323869	0.0672546	0.48963
Q54J96	Enhancer of mRNA-decapping protein 4 WD40 repeat region domain-containing protein OS=Dictyostelium discoideum OX=44689 GN=DDB0219320 PE=4 SV=1	0.983386	0.324742	-0.024171	0.488462
Q54GR0	C3H1-type domain-containing protein OS=Dictyostelium discoideum OX=44689 GN=DDB0188671 PE=4 SV=1	0.904241	0.326152	-0.14522	0.486581
Q54SF8	WD_REPEATS_REGION domain-containing protein OS=Dictyostelium discoideum OX=44689 GN=DDB0204793 PE=4 SV=1	1.14864	0.328354	0.199932	0.483657
Q54G36	Uncharacterized protein OS=Dictyostelium discoideum OX=44689 GN=DDB0219559 PE=3 SV=1	1.08227	0.331831	0.114055	0.479084
Q54CM8	Uncharacterized protein OS=Dictyostelium discoideum OX=44689 GN=DDB0191648 PE=4 SV=1	1.13457	0.334208	0.182144	0.475984
Q55C90	Protein transport protein SEC23 OS=Dictyostelium discoideum OX=44689 GN=DDB0216749 PE=4 SV=1	1.07337	0.336261	0.102154	0.473324
Q54C61	Man1/Src1 C-terminal domain-containing protein OS=Dictyostelium discoideum OX=44689 GN=DDB0191811 PE=4 SV=1	1.06566	0.33657	0.0917535	0.472924
Q54YF9	Regulator of chromosome condensation domain-containing protein OS=Dictyostelium discoideum OX=44689 GN=DDB0205322 PE=4 SV=1	1.05578	0.339323	0.0783076	0.469386
Q55E22	Elongation factor 1 beta central acidic region eukaryote domain-containing protein OS=Dictyostelium discoideum OX=44689 GN=DDB_G0270864 PE=4 SV=2	0.91619	0.34053	-0.126282	0.467845
Q75JX1	Sphingosine kinase related protein OS=Dictyostelium discoideum OX=44689 GN=sgkC PE=4 SV=1	1.16743	0.344066	0.223333	0.463358
Q54RC0	Uncharacterized protein OS=Dictyostelium discoideum OX=44689 GN=DDB0218473 PE=4 SV=1	1.06666	0.34428	0.0930951	0.463088
Q86AC9	Uncharacterized protein OS=Dictyostelium discoideum OX=44689 GN=DDB0167013 PE=4 SV=1	0.944435	0.345363	-0.0824761	0.461724
Q76NX0	BRCT domain-containing protein OS=Dictyostelium discoideum OX=44689 GN=DDB_G0274693 PE=4 SV=1	1.07391	0.34726	0.102868	0.459346
Q55FM7	Rab GDP dissociation inhibitor OS=Dictyostelium discoideum OX=44689 GN=DDB0189731 PE=3 SV=1	1.18303	0.35211	0.242486	0.453322
Q54CF8	CHD gene family protein containing chromodomain, helicase domain, and DNA-binding domain OS=Dictyostelium discoideum OX=44689 GN=DDB0220643 PE=4 SV=1	1.15445	0.352197	0.2072	0.453214
Q55EJ0	BTB domain-containing protein OS=Dictyostelium discoideum OX=44689 GN=DDB0202360 PE=4 SV=1	1.09886	0.353213	0.136006	0.451964
Q54JW8	DUF202 domain-containing protein OS=Dictyostelium discoideum OX=44689 GN=DDB0187617 PE=4 SV=1	1.08372	0.353703	0.115992	0.451362
Q559P7	Protein SPT2 homolog OS=Dictyostelium discoideum OX=44689 GN=DDB0217017 PE=3 SV=1	1.08199	0.354269	0.113683	0.450666
F1A1I5	5-methyltetrahydropteroyltriglutamate--homocysteine S-methyltransferase OS=Dictyostelium purpureum OX=5786 GN=DICPUDRAFT_51014 PE=3 SV=1	1.23805	0.359868	0.308071	0.443857
Q54WG8	SAP DNA-binding domain-containing protein OS=Dictyostelium discoideum OX=44689 GN=DDB0220669 PE=3 SV=1	1.09633	0.362948	0.132687	0.440156
Q54NS2	Leucine-rich repeat-containing protein OS=Dictyostelium discoideum OX=44689 GN=DDB_G0285081 PE=4 SV=2	0.925227	0.365029	-0.112121	0.437672
Q550W4	BTB domain-containing protein OS=Dictyostelium discoideum OX=44689 GN=DDB0217858 PE=4 SV=1	1.21514	0.365131	0.28112	0.437552
Q54JE9	E3 ubiquitin-protein ligase OS=Dictyostelium discoideum OX=44689 GN=DDB0187780 PE=3 SV=1	1.12899	0.365887	0.175032	0.436653
Q54YE9	RanBD1 domain-containing protein OS=Dictyostelium discoideum OX=44689 GN=DDB0205337 PE=4 SV=1	1.028	0.367075	0.039842	0.435245
Q54UJ3	Paired amphipathic helix (PAH) containing protein OS=Dictyostelium discoideum OX=44689 GN=DDB0216409 PE=4 SV=1	1.1058	0.377958	0.145094	0.422556
Q86K95	Uncharacterized protein OS=Dictyostelium discoideum OX=44689 GN=DDB0169060 PE=4 SV=1	1.07755	0.378285	0.107754	0.422181
Q54T23	Uncharacterized protein OS=Dictyostelium discoideum OX=44689 GN=DDB0218356 PE=4 SV=1	1.03531	0.378837	0.0500576	0.421547
Q54GC3	Uncharacterized protein OS=Dictyostelium discoideum OX=44689 GN=DDB0219543 PE=4 SV=1	1.09225	0.380696	0.127309	0.419422
F0ZE25	E3 ubiquitin-protein ligase OS=Dictyostelium purpureum OX=5786 GN=DICPUDRAFT_149555 PE=3 SV=1	1.07352	0.386187	0.102355	0.413202
Q555H5	N-acetyltransferase domain-containing protein OS=Dictyostelium discoideum OX=44689 GN=DDB0217527 PE=4 SV=1	1.03981	0.386413	0.0563131	0.412949
F0Z9U7	Calponin-homology (CH) domain-containing protein OS=Dictyostelium purpureum OX=5786 GN=DICPUDRAFT_52744 PE=4 SV=1	1.06268	0.389241	0.0877073	0.409781
Q1ZX99	RhoGEF domain-containing protein OS=Dictyostelium discoideum OX=44689 GN=gxcZ PE=4 SV=2	1.20739	0.3897	0.271897	0.40927
F1A386	Aquaporin OS=Dictyostelium purpureum OX=5786 GN=DICPUDRAFT_58856 PE=3 SV=1	1.13815	0.39319	0.186688	0.405398
Q1ZXP2	Uncharacterized protein (Fragment) OS=Dictyostelium discoideum OX=44689 GN=DDB_G0294587 PE=4 SV=1	1.1568	0.39487	0.210139	0.403546
Q54WL9	PUM-HD domain-containing protein OS=Dictyostelium discoideum OX=44689 GN=DDB0205845 PE=4 SV=1	0.906742	0.397355	-0.141236	0.400821
F0ZAQ1	ATP synthase subunit beta OS=Dictyostelium purpureum OX=5786 GN=DICPUDRAFT_52984 PE=3 SV=1	1.08973	0.397571	0.123968	0.400585
Q54M41	Uncharacterized protein OS=Dictyostelium discoideum OX=44689 GN=DDB0218799 PE=4 SV=1	1.07791	0.398233	0.108233	0.399862
Q54EY8	Uncharacterized protein OS=Dictyostelium discoideum OX=44689 GN=DDB0183780 PE=4 SV=1	0.93277	0.398692	-0.100406	0.399363
Q86A81	TFIIS N-terminal domain-containing protein OS=Dictyostelium discoideum OX=44689 GN=DDB0167879 PE=4 SV=1	1.05472	0.39913	0.0768619	0.398886
C7G070	PAP/25A-associated domain-containing protein OS=Dictyostelium discoideum OX=44689 GN=DDB_G0295737 PE=4 SV=1	1.09675	0.400035	0.133241	0.397902
Q54CA8	C2 DOCK-type domain-containing protein OS=Dictyostelium discoideum OX=44689 GN=DDB0191767 PE=3 SV=1	1.21623	0.400846	0.282411	0.397022
Q86HD1	phosphoglycerate mutase (2,3-diphosphoglycerate-dependent) OS=Dictyostelium discoideum OX=44689 GN=DDB0204752 PE=3 SV=1	1.20993	0.40382	0.274925	0.393812
Q54I26	RNA recognition motif-containing protein RRM OS=Dictyostelium discoideum OX=44689 GN=DDB_G0289053 PE=4 SV=2	0.709406	0.409322	-0.495317	0.387935
Q54GL6	Uncharacterized protein OS=Dictyostelium discoideum OX=44689 GN=DDB0188714 PE=4 SV=1	1.10492	0.416066	0.143942	0.380837
Q54MC2	BTB domain-containing protein OS=Dictyostelium discoideum OX=44689 GN=DDB0186788 PE=4 SV=1	1.05045	0.423493	0.0710069	0.373154
Q54Y47	Uncharacterized protein OS=Dictyostelium discoideum OX=44689 GN=DDB0205443 PE=4 SV=1	1.13488	0.428812	0.182534	0.367733
Q55C33	Short-chain dehydrogenase/reductase family protein OS=Dictyostelium discoideum OX=44689 GN=DDB_G0270766 PE=4 SV=2	0.957978	0.430887	-0.0619352	0.365637
Q54JK3	60S acidic ribosomal protein P1 OS=Dictyostelium discoideum OX=44689 GN=DDB0187726 PE=3 SV=1	0.969897	0.432049	-0.0440965	0.364467
Q556K1	SH3 domain-containing protein OS=Dictyostelium discoideum OX=44689 GN=DDB0217102 PE=4 SV=1	0.926776	0.434943	-0.109708	0.361567
Q54XF5	Uncharacterized protein OS=Dictyostelium discoideum OX=44689 GN=DDB0215287 PE=4 SV=1	0.953197	0.438806	-0.0691529	0.357727
Q54SE3	FNIP repeat-containing protein OS=Dictyostelium discoideum OX=44689 GN=DDB0204807 PE=4 SV=1	1.08725	0.440004	0.120688	0.356544
Q54E19	PARP-type domain-containing protein OS=Dictyostelium discoideum OX=44689 GN=DDB0184103 PE=4 SV=1	1.06065	0.444734	0.0849439	0.3519
P90532	Cell division cycle protein 48 OS=Dictyostelium discoideum OX=44689 GN=cdcD PE=2 SV=2	1.10109	0.446114	0.138931	0.350554
Q54TQ2	SART-1 family protein OS=Dictyostelium discoideum OX=44689 GN=DDB0216406 PE=3 SV=1	0.973762	0.448022	-0.0383591	0.348701
Q559I6	Uncharacterized protein OS=Dictyostelium discoideum OX=44689 GN=DDB0217039 PE=3 SV=1	1.07171	0.454833	0.0999164	0.342148
Q54ZB5	Uncharacterized protein OS=Dictyostelium discoideum OX=44689 GN=DDB0218010 PE=4 SV=1	1.09659	0.458634	0.133026	0.338534
Q54S11	HP domain-containing protein OS=Dictyostelium discoideum OX=44689 GN=DDB0204950 PE=4 SV=1	1.3052	0.45974	0.384269	0.337487
Q55C46	Uncharacterized protein OS=Dictyostelium discoideum OX=44689 GN=DDB0201987 PE=4 SV=1	1.07371	0.460515	0.102609	0.336756
Q75JF5	5'-3' exoribonuclease 1 OS=Dictyostelium discoideum OX=44689 GN=DDB0169529 PE=4 SV=1	0.754554	0.461481	-0.406304	0.335846
F1A4B8	Uncharacterized protein OS=Dictyostelium purpureum OX=5786 GN=DICPUDRAFT_51572 PE=3 SV=1	1.14327	0.463588	0.19316	0.333868
Q54F09	Uncharacterized protein OS=Dictyostelium discoideum OX=44689 GN=DDB0189295 PE=4 SV=1	1.07917	0.464804	0.109918	0.33273
F0ZVA4	Ribosomal protein L23a OS=Dictyostelium purpureum OX=5786 GN=DICPUDRAFT_92654 PE=3 SV=1	1.10353	0.465327	0.142122	0.332242
Q54S85	Phosphopantothenatecysteine ligase OS=Dictyostelium discoideum OX=44689 GN=DDB0231514 PE=3 SV=1	1.0651	0.466021	0.0909847	0.331595
Q55E61	Phospholipid-transporting ATPase OS=Dictyostelium discoideum OX=44689 GN=DDB0190219 PE=3 SV=1	0.874882	0.470077	-0.192839	0.327831
Q551H5	t-SNARE coiled-coil homology domain-containing protein OS=Dictyostelium discoideum OX=44689 GN=DDB0217821 PE=3 SV=1	1.11144	0.470145	0.152435	0.327768
Q54P82	4-nitrophenylphosphatase OS=Dictyostelium discoideum OX=44689 GN=DDB0186160 PE=4 SV=1	1.08209	0.471522	0.113827	0.326498
F1A122	Protein kinase domain-containing protein OS=Dictyostelium purpureum OX=5786 GN=DICPUDRAFT_41903 PE=3 SV=1	1.04194	0.471967	0.0592704	0.326089
Q54SG2	Uncharacterized protein OS=Dictyostelium discoideum OX=44689 GN=DDB0204789 PE=4 SV=1	1.16588	0.473791	0.221421	0.324413
Q54RW5	peptidylprolyl isomerase OS=Dictyostelium discoideum OX=44689 GN=DDB0205004 PE=4 SV=1	0.978879	0.475647	-0.0307977	0.322715
Q55EC4	CS domain-containing protein OS=Dictyostelium discoideum OX=44689 GN=DDB0190160 PE=3 SV=1	0.946343	0.475804	-0.0795651	0.322572
Q54CT2	Uncharacterized protein OS=Dictyostelium discoideum OX=44689 GN=DDB0184565 PE=4 SV=1	1.06127	0.476211	0.085787	0.3222
Q55F59	Uncharacterized protein OS=Dictyostelium discoideum OX=44689 GN=DDB0189893 PE=4 SV=1	1.02327	0.48219	0.0331901	0.316782
Q55CS3	Pep3/Vps18/deep orange domain-containing protein OS=Dictyostelium discoideum OX=44689 GN=DDB0190675 PE=3 SV=1	1.08047	0.483011	0.11166	0.316043
Q54Y00	Protein phosphatase 2C OS=Dictyostelium discoideum OX=44689 GN=DDB_G0278499 PE=3 SV=1	1.03913	0.483452	0.0553824	0.315646
Q54WY2	Putative countin receptor Cnr17 OS=Dictyostelium discoideum OX=44689 GN=cnrP PE=4 SV=1	1.01626	0.485242	0.0232755	0.314042
Q54Q18	ERCC4 domain-containing protein OS=Dictyostelium discoideum OX=44689 GN=DDB0185875 PE=3 SV=1	1.14878	0.485467	0.200097	0.31384
Q54X23	Mei2-like C-terminal RNA recognition motif domain-containing protein OS=Dictyostelium discoideum OX=44689 GN=DDB0205680 PE=4 SV=1	0.916432	0.489706	-0.1259	0.310065
Q54FG3	WD_REPEATS_REGION domain-containing protein OS=Dictyostelium discoideum OX=44689 GN=DDB0189129 PE=4 SV=1	1.15702	0.491252	0.210416	0.308695
Q557G6	AAA+ ATPase, core domain-containing protein OS=Dictyostelium discoideum OX=44689 GN=DDB_G0273573 PE=4 SV=3	0.944865	0.493942	-0.0818194	0.306324
Q54J27	UBC core domain-containing protein OS=Dictyostelium discoideum OX=44689 GN=DDB0187898 PE=4 SV=1	1.11272	0.494575	0.154094	0.305768
Q86A73	UBX domain-containing protein OS=Dictyostelium discoideum OX=44689 GN=DDB0167912 PE=4 SV=1	0.937464	0.49764	-0.0931641	0.303084
Q95ZG5	Putative RNase III OS=Dictyostelium discoideum OX=44689 GN=DrnA PE=4 SV=2	0.87877	0.500032	-0.186442	0.301002
Q54IP7	RRM domain-containing protein (Fragment) OS=Dictyostelium discoideum OX=44689 GN=DDB0220605 PE=4 SV=1	1.11991	0.500405	0.163381	0.300678
F1A2L4	ADP/ATP translocase OS=Dictyostelium purpureum OX=5786 GN=DICPUDRAFT_93127 PE=3 SV=1	1.03632	0.50177	0.0514645	0.299495
F0ZMD5	LIM zinc-binding domain-containing protein OS=Dictyostelium purpureum OX=5786 GN=DICPUDRAFT_94684 PE=4 SV=1	1.03029	0.506766	0.0430477	0.295193
Q54VY2	PPM-type phosphatase domain-containing protein OS=Dictyostelium discoideum OX=44689 GN=DDB0206356 PE=4 SV=1	0.991286	0.510062	-0.0126268	0.292377
Q54YF1	NAP family protein OS=Dictyostelium discoideum OX=44689 GN=DDB_G0278269 PE=3 SV=1	0.922174	0.5103	-0.116889	0.292175
Q55CK7	Zn finger-containing protein OS=Dictyostelium discoideum OX=44689 GN=DDB0229922 PE=4 SV=1	1.06014	0.513632	0.0842612	0.289348
Q54DG4	Ubiquitin-like protease family profile domain-containing protein OS=Dictyostelium discoideum OX=44689 GN=DDB0184304 PE=3 SV=1	1.11603	0.518535	0.158373	0.285222
Q54R54	Uncharacterized protein OS=Dictyostelium discoideum OX=44689 GN=DDB0185485 PE=4 SV=1	1.09782	0.521028	0.134636	0.283139
F0ZF54	RGS domain-containing protein OS=Dictyostelium purpureum OX=5786 GN=DICPUDRAFT_94082 PE=4 SV=1	1.1983	0.527131	0.260991	0.278082
Q54QQ7	RRM domain-containing protein OS=Dictyostelium discoideum OX=44689 GN=DDB0185629 PE=4 SV=1	1.01443	0.529847	0.020669	0.275849
Q54E45	Calmodulin OS=Dictyostelium discoideum OX=44689 GN=DDB0184078 PE=4 SV=1	1.0482	0.534052	0.0679082	0.272417
Q55DA4	Lipid desaturase domain-containing protein OS=Dictyostelium discoideum OX=44689 GN=DDB0190504 PE=3 SV=1	0.971278	0.534234	-0.0420435	0.272268
Q55GC5	Uncharacterized protein OS=Dictyostelium discoideum OX=44689 GN=DDB0189496 PE=4 SV=1	0.84798	0.537573	-0.237898	0.269562
F0Z864	J domain-containing protein OS=Dictyostelium purpureum OX=5786 GN=DICPUDRAFT_74587 PE=4 SV=1	1.10635	0.540988	0.14581	0.266812
Q54EL0	Uncharacterized protein OS=Dictyostelium discoideum OX=44689 GN=DDB0183910 PE=4 SV=1	0.934243	0.544174	-0.0981298	0.264263
A0A2C9SN78	Uncharacterized protein OS=Dictyostelium discoideum OX=44689 GN=DDB_G0288313 PE=4 SV=1	1.08934	0.547461	0.123457	0.261647
Q555V8	Acetylglutamate kinase OS=Dictyostelium discoideum OX=44689 GN=argB PE=4 SV=2	0.955412	0.548162	-0.0658053	0.261091
F0ZEQ8	Myosin IC OS=Dictyostelium purpureum OX=5786 GN=myoC PE=3 SV=1	0.899125	0.548726	-0.153407	0.260645
Q54CU3	Peptidyl-prolyl cis-trans isomerase OS=Dictyostelium discoideum OX=44689 GN=DDB0215524 PE=3 SV=1	0.855561	0.552017	-0.225058	0.258047
Q54VC8	Protein pelota homolog OS=Dictyostelium discoideum OX=44689 GN=DDB0205206 PE=3 SV=1	0.930541	0.554112	-0.103858	0.256402
Q55G29	Ribosomal protein L1 family protein OS=Dictyostelium discoideum OX=44689 GN=DDB_G0267850 PE=4 SV=2	1.03421	0.555039	0.0485244	0.255677
Q54I94	Uncharacterized protein OS=Dictyostelium discoideum OX=44689 GN=DDB0188170 PE=4 SV=1	0.927122	0.555918	-0.109168	0.254989
Q76P11	Cation-transporting P-type ATPase N-terminal domain-containing protein OS=Dictyostelium discoideum OX=44689 GN=ionA PE=3 SV=1	1.0327	0.558219	0.0464163	0.253195
[truncated: 166 more rows]

## Sheet: (30_vs_0)_min
		Mean FC	P-val	Log2FC	-Log10Pval					Mean FC	P-val	Log2FC	-Log10Pval
[truncated: 603 more rows]

[truncated: 4 more sheets: (60_vs_0)_min, Phosphoproteins_2FC, Significant proteins (1% FDR), Phosphoptn_with_missing_values]
