# Supplementary material for: Phosphoproteomic Profiling Reveals Overlapping and Distinct Signaling Pathways in Dictyostelium discoideum in Response to Two Different Chemorepellents
Source: Cells. 2025 Dec 29;15(1):60. doi: 10.3390/cells15010060 (PMC12785797; doi:10.3390/cells15010060)
Supplement: Supplementary file 1 [file cells-15-00060-s001.zip › Supplementary File S4. PolyP phosphoproteins.xlsx]

## Sheet: Index
Tabs	Name	Contents
1	Index	Index table
2	PolyP_phosphoprotein	Raw and analysed data for all the time points of PolyP phosphoprotein
3	(10_vs_0)_min	List of phosphoproteins with their fold changes (FC), P-value, log2FC, and -log10(p-val) at 10 min compared to 0 min
4	(30_vs_0)_min	List of phosphoproteins with their fold changes (FC), P-value, log2FC, and -log10(p-val) at 30 min compared to 0 min
5	(60_vs_0)_min	List of phosphoproteins with their fold changes (FC), P-value, log2FC, and -log10(p-val) at 60 min compared to 0 min
6	phosphoproteins_2FC	List of phosphoproteins with more than 2-fold changes at 10, 30 & 60 min compared to 0 min
7	Significant proteins (1% FDR)	List of significant phosphoproteins after computing Benjamini–Hochberg false discovery rate (FDR)–adjusted p-values for 10, 30 & 60 min compared to 0 min
8	Phosphoptn_with_missing_values	List of phosphoprotein with missing values in all 3 replicates in atleast one time point

## Sheet: PolyP_phosphoprotein
	Phosphoprotein abundance	3.04707e+07	2.92405e+07	4.22906e+07	4.22013e+07	5.93596e+07	5.91599e+07	6.28429e+07	5.48687e+07	6.53672e+07	6.07483e+07	5.17201e+07	6.34909e+07		Normalized to total phosphoprotein													Fold Change
																													N1				N2				N3				Mean FC				P-val
Accession	Description	Abundance N1, 0min	Abundance N1, 10min	Abundance N1, 30min,	Abundance N1, 60min	Abundance N2, 0min	Abundance N2, 10min	Abundance N2, 30min,	Abundance N2, 60min	Abundance N3, 0min	Abundance N3, 10min	Abundance N3, 30min,	Abundance N3, 60min		Abundance N1, 0min	Abundance N2, 0min	Abundance N3, 0min	Abundance N1, 10min	Abundance N2, 10min	Abundance N3, 10min	Abundance N1, 30min,	Abundance N2, 30min,	Abundance N3, 30min,	Abundance N1, 60min	Abundance N2, 60min	Abundance N3, 60min		[10-0] mins	[30-0] mins	[60-0] mins		[10-0] mins	[30-0] mins	[60-0] mins		[10-0] mins	[30-0] mins	[60-0] mins		[10-0] mins	[30-0] mins	[60-0] mins		[10-0] mins	[30-0] mins	[60-0] mins
F0ZZX7	Annexin OS=Dictyostelium purpureum OX=5786 GN=DICPUDRAFT_95723 PE=3 SV=1	54373.1	46825.4	78150.5	81458.1	116117	118398	120193	106231	129194	114601	103790	113331		0.00178444	0.00195615	0.00197643	0.00160139	0.00200133	0.00188649	0.00184794	0.00191259	0.00200676	0.00193023	0.0019361	0.001785		0.897419	1.03559	1.0817		1.02309	0.977731	0.98975		0.954491	1.01534	0.903141		0.958334	1.00955	0.99153		0.370347	0.649342	0.842912
Q559P7	Protein SPT2 homolog OS=Dictyostelium discoideum OX=44689 GN=DDB0217017 PE=3 SV=1	8196.7	8103.75	10211.7	10347.8	16577.4	17062.9	16992.4	12794.3	18449.4	18866	14719.7	16066.1		0.000269003	0.000279271	0.000282242	0.000277142	0.00028842	0.000310561	0.000241466	0.000270396	0.000284604	0.0002452	0.000233181	0.000253046		1.03026	0.897634	0.911517		1.03276	0.968218	0.834962		1.10034	1.00837	0.896558		1.05445	0.958074	0.881012		0.146559	0.322764	0.0389181
Q54UG7	Association with the SNF1 complex (ASC) domain-containing protein OS=Dictyostelium discoideum OX=44689 GN=DDB0204006 PE=3 SV=1	38476.9	38406.5	41732.2	43116.8	35318.9	38507.1	44242.7	29291.7	33064.8	40830.3	38424.4	36686.1		0.00126275	0.000594999	0.000505832	0.00131347	0.000650899	0.000672123	0.000986797	0.000704021	0.00074293	0.00102169	0.000533852	0.000577817		1.04017	0.781466	0.809102		1.09395	1.18323	0.897232		1.32875	1.46873	1.14231		1.15429	1.14448	0.949547		0.137198	0.893339	0.486607
Q54RW5	peptidylprolyl isomerase OS=Dictyostelium discoideum OX=44689 GN=DDB0205004 PE=4 SV=1	20538.5	23196.7	36414.5	32035.2	54842.2	51745.9	53798.3	50767.9	51897	49501.9	48047.1	50475.4		0.000674042	0.000923897	0.000793931	0.000793307	0.000874678	0.00081487	0.000861054	0.000856076	0.000928984	0.000759104	0.000925263	0.000795001		1.17694	1.27745	1.1262		0.946727	0.926592	1.00148		1.02637	1.17011	1.00135		1.05001	1.12472	1.04301		0.598114	0.38951	0.406237
C7G083	Protein kinase domain-containing protein (Fragment) OS=Dictyostelium discoideum OX=44689 GN=DDB_G0295843 PE=4 SV=1	14689.9	15087.2	19473.7	17383.3	42034.6	40617.8	48832.4	38356.1	46439.4	41850.8	39089.6	46414.1		0.0004821	0.000708135	0.00071044	0.00051597	0.000686577	0.000688922	0.000460474	0.000777055	0.000755792	0.000411915	0.000699053	0.000731035		1.07025	0.955143	0.854419		0.969557	1.09733	0.987176		0.969712	1.06384	1.02899		1.00317	1.03877	0.956861		0.883319	0.372853	0.540424
Q551I8	Elongator complex protein 5 OS=Dictyostelium discoideum OX=44689 GN=DDB0217818 PE=3 SV=1	27061.2	31518	47393.5	49459.5	72556.4	67492.7	70158	70158.9	71431.9	77091.6	63831.4	70779.5		0.000888107	0.00122232	0.00109278	0.00107789	0.00114085	0.00126903	0.00112066	0.0011164	0.00123417	0.00117199	0.00127867	0.0011148		1.21369	1.26186	1.31965		0.93335	0.913348	1.0461		1.16129	1.12939	1.02015		1.10278	1.10153	1.12863		0.394891	0.470129	0.27945
Q1ZXJ2	Calponin-homology (CH) domain-containing protein OS=Dictyostelium discoideum OX=44689 GN=DDB_G0294557 PE=4 SV=2	11788.1	9756.2	14793.7	13452.3	19475.3	20235	20870.6	17853.7	21168.2	18487.6	14711.8	17764.9		0.000386866	0.000328091	0.000323836	0.000333654	0.000342039	0.000304332	0.00034981	0.000332108	0.00028445	0.000318764	0.00032539	0.000279802		0.862455	0.904215	0.823966		1.04251	1.01224	0.99177		0.939771	0.878378	0.864025		0.948246	0.931612	0.893253		0.418662	0.228897	0.182913
Q8T1F9	Transcription factor TFIIIC triple barrel domain-containing protein OS=Dictyostelium discoideum OX=44689 GN=DDB0167496 PE=4 SV=1	19460.6	22449.8	32928.3	34170.8	47919.9	49593.4	42223.5	46058.9	46822.3	44436.5	44924	40556.9		0.000638666	0.000807281	0.000716297	0.000767764	0.000838294	0.000731486	0.00077862	0.00067189	0.000868599	0.000809711	0.000839439	0.000638783		1.20214	1.21913	1.26781		1.03842	0.832288	1.03984		1.02121	1.21262	0.891785		1.08725	1.08802	1.06648		0.24265	0.63365	0.619119
Q86JN6	Uncharacterized protein OS=Dictyostelium discoideum OX=44689 GN=DDB0168606 PE=4 SV=1	31312.7	23659.6	33776.2	32114.5	33825.8	38183.5	33250.9	28449	35695.3	39957.8	30611.4	32995.8		0.00102763	0.000569846	0.000546073	0.00080914	0.000645428	0.00065776	0.000798671	0.000529112	0.000591866	0.000760984	0.000518493	0.000519694		0.787383	0.777195	0.740522		1.13264	0.928517	0.909882		1.20453	1.08386	0.951692		1.04152	0.929857	0.867366		0.929793	0.454608	0.271228
Q8I7C6	Poly [ADP-ribose] polymerase OS=Dictyostelium discoideum OX=44689 GN=adprt2 PE=2 SV=1	52888.2	48365	78069.3	72750.1	131495	119095	120872	118811	133292	125772	112450	130476		0.00173571	0.00221523	0.00203913	0.00165404	0.0020131	0.00207037	0.00184602	0.00192339	0.00217421	0.00172388	0.00216538	0.00205504		0.952951	1.06356	0.993188		0.908754	0.86826	0.977497		1.01532	1.06624	1.0078		0.959009	0.999353	0.992829		0.337924	0.921132	0.507483
Q55G52	Rad60-SLD domain-containing protein OS=Dictyostelium discoideum OX=44689 GN=DDB0189567 PE=4 SV=1	22566.5	22887.4	28494.4	29452.4	32519.2	37584.4	43164	38789.7	40575.8	34564.6	35332.3	40085.7		0.000740598	0.000547833	0.000620736	0.000782731	0.000635301	0.000568981	0.000673776	0.000686856	0.000683144	0.000697904	0.000706956	0.00063136		1.05689	0.909773	0.942352		1.15966	1.25377	1.29046		0.916622	1.10054	1.01712		1.04439	1.08803	1.08331		0.591491	0.532939	0.555682
Q553T4	ubiquitinyl hydrolase 1 OS=Dictyostelium discoideum OX=44689 GN=DDB0217656 PE=3 SV=1	15620.7	11965.7	20147.9	16101.5	23474.3	22481.4	28392.6	25419.1	23901.2	26792.1	23023.7	28846.4		0.000512645	0.000395459	0.000365645	0.000409217	0.00038001	0.000441036	0.000476415	0.000451803	0.000445161	0.000381541	0.000463272	0.000454338		0.798246	0.929327	0.74426		0.960935	1.14248	1.17148		1.20618	1.21747	1.24257		0.988455	1.09642	1.05277		0.805248	0.446758	0.914834
Q54F16	Uncharacterized protein OS=Dictyostelium discoideum OX=44689 GN=DDB0219654 PE=3 SV=1	51842.8	51873.4	76921.6	83600.5	128550	129612	138832	121238	136888	130522	120630	140896		0.0017014	0.00216562	0.00209414	0.00177403	0.00219087	0.00214857	0.00181888	0.00220919	0.00233236	0.00198099	0.0022096	0.00221915		1.04269	1.06905	1.16433		1.01166	1.02012	1.02031		1.02599	1.11376	1.0597		1.02678	1.06764	1.08145		0.0665667	0.143563	0.162952
Q559I6	Uncharacterized protein OS=Dictyostelium discoideum OX=44689 GN=DDB0217039 PE=3 SV=1	91069.5	24845.9	46304.6	37573.7	123558	86345.8	155155	117302	145544	117949	145328	168137		0.00298875	0.00208151	0.00222656	0.000849708	0.00145953	0.0019416	0.00109491	0.00246894	0.0028099	0.000890346	0.00213786	0.0026482		0.284302	0.366345	0.297899		0.701188	1.18613	1.02707		0.872016	1.26199	1.18937		0.619168	0.938155	0.838113		0.216934	0.73606	0.56305
Q54T96	Uncharacterized protein OS=Dictyostelium discoideum OX=44689 GN=DDB0204282 PE=4 SV=1	22948.1	22143.4	37395.9	39011	64011.9	62005.9	68020.5	54464.8	61774.5	57441.1	56309.3	62903.8		0.000753121	0.00107837	0.000945038	0.000757284	0.00104811	0.00094556	0.00088426	0.00108239	0.00108873	0.000924404	0.000992639	0.000990753		1.00553	1.17413	1.22743		0.971933	1.00372	0.920496		1.00055	1.15205	1.04837		0.992671	1.10997	1.06543		0.516634	0.172611	0.615157
Q75JL4	CCR4-Not complex component, Not1 OS=Dictyostelium discoideum OX=44689 GN=DG1040 PE=4 SV=1	27650.8	23039.1	32273.1	35526	55761	54033.8	51042.4	56544.3	60087.2	58056.8	50111.2	58203.1		0.000907455	0.000939376	0.000919226	0.000787919	0.000913351	0.000955696	0.000763127	0.000812223	0.000968894	0.000841823	0.00103054	0.000916715		0.868274	0.840954	0.927675		0.972296	0.864642	1.09705		1.03967	1.05403	0.997269		0.960081	0.919876	1.00733		0.506618	0.355359	0.881702
Q54QY2	WW domain-containing protein OS=Dictyostelium discoideum OX=44689 GN=DDB0185552 PE=4 SV=1	10659.1	9492.48	21200.8	20294.2	23150.5	29343.2	27369.7	29023.4	21131.5	23585.9	28119.9	26459.9		0.000349815	0.000390004	0.000323273	0.000324635	0.000495998	0.000388256	0.000501312	0.000435525	0.000543693	0.00048089	0.000528961	0.00041675		0.928019	1.43308	1.3747		1.27178	1.11672	1.3563		1.20101	1.68184	1.28916		1.1336	1.41055	1.34005		0.336428	0.111683	0.0131471
Q54YF5	DNA-directed RNA polymerase I subunit RPA12 OS=Dictyostelium discoideum OX=44689 GN=rpa12 PE=4 SV=1	16419.2	17767.6	23896.1	28165.4	49084.7	48011.9	40464	35043.6	42566.3	40853.9	39982.8	37165.7		0.000538851	0.000826904	0.000651188	0.000607637	0.000811561	0.000672511	0.000565046	0.000643892	0.000773062	0.000667406	0.000638682	0.00058537		1.12765	1.04861	1.23857		0.981445	0.778678	0.772378		1.03275	1.18716	0.898927		1.04728	1.00482	0.969959		0.413751	0.908892	0.694627
F0ZPW7	Myosin II heavy chain OS=Dictyostelium purpureum OX=5786 GN=DICPUDRAFT_48616 PE=3 SV=1	28259.2	33683.6	42980.5	41236.7	39695.5	42551.9	47471.4	42398.4	47287.5	42720	38582.2	49169.4		0.000927421	0.000668728	0.000723414	0.00115195	0.00071927	0.00070323	0.00101632	0.000755398	0.000745982	0.000977142	0.000772726	0.000774432		1.2421	1.09585	1.05361		1.07558	1.1296	1.15552		0.972099	1.0312	1.07052		1.09659	1.08555	1.09322		0.363033	0.0934773	0.0622959
Q54CI4	Uncharacterized protein OS=Dictyostelium discoideum OX=44689 GN=DDB0215535 PE=3 SV=1	3970.72	3614.31	6079.28	6850.52	8996.43	8286.58	8560.72	7606.03	10187.5	8250.04	7402.24	9623.68		0.000130313	0.000151558	0.000155851	0.000123606	0.000140071	0.000135807	0.00014375	0.000136224	0.000143121	0.00016233	0.000138622	0.000151576		0.948536	1.10312	1.24569		0.924205	0.898825	0.914649		0.871391	0.918322	0.972568		0.914711	0.973422	1.0443		0.0822861	0.648685	0.754326
Q54WT5	HP domain-containing protein OS=Dictyostelium discoideum OX=44689 GN=DDB0205771 PE=4 SV=1	10282.2	9728.27	13375.7	10280.8	20861	16684.6	22246.6	20432.2	20581.4	20260.3	15104.8	19880.5		0.000337445	0.000351435	0.000314858	0.000332699	0.000282026	0.000333512	0.000316281	0.000354003	0.00029205	0.000243614	0.000372384	0.000313124		0.985934	0.937281	0.721936		0.802498	1.00731	1.05961		1.05925	0.927561	0.994494		0.949226	0.957384	0.925346		0.555125	0.234339	0.551987
B0G131	DNA polymerase delta subunit 3 OS=Dictyostelium discoideum OX=44689 GN=DDB_G0294609 PE=4 SV=1	106698	114508	162540	155409	229509	218510	242183	210073	249209	239171	204743	235488		0.00350165	0.00386642	0.00381246	0.00391606	0.00369355	0.00393708	0.00384341	0.00385378	0.00395868	0.00368256	0.00382865	0.003709		1.11835	1.0976	1.05166		0.955291	0.996733	0.990233		1.03269	1.03835	0.972864		1.03544	1.04423	1.00492		0.546322	0.262131	0.8918
Q554I8	Uncharacterized protein OS=Dictyostelium discoideum OX=44689 GN=DDB0217599 PE=3 SV=1	6429.44	3403.48	6100.62	6039.61	12755.7	9474.39	9887.78	8885.58	11994.3	10275.5	9098.87	10260.3		0.000211004	0.000214888	0.000183491	0.000116396	0.000160149	0.000169149	0.000144255	0.000157341	0.000175925	0.000143114	0.000161943	0.000161603		0.55163	0.683659	0.678254		0.745265	0.7322	0.753613		0.921841	0.958769	0.880716		0.739579	0.791543	0.770861		0.142723	0.139335	0.0724053
Q54LP1	Plus3 domain-containing protein OS=Dictyostelium discoideum OX=44689 GN=DDB0218834 PE=4 SV=1	70587.7	69127.4	119165	115920	190605	183606	192314	169320	188375	177458	156615	192591		0.00231658	0.00321101	0.0028818	0.0023641	0.00310356	0.00292121	0.00281776	0.00306023	0.00302812	0.00274684	0.00308592	0.00303336		1.02052	1.21635	1.18573		0.966535	0.953043	0.961041		1.01367	1.05077	1.05259		1.00024	1.07339	1.06646		0.904388	0.472286	0.442531
Q54Q34	Calponin-homology (CH) domain-containing protein OS=Dictyostelium discoideum OX=44689 GN=DDB0185859 PE=4 SV=1	32926.8	12468.7	17043.7	15355.6	21645.2	38026.6	20100.6	21244	34720.4	49738.4	23995.3	32684		0.00108061	0.000364645	0.000531159	0.000426419	0.000642777	0.000818762	0.000403015	0.000319855	0.000463945	0.000363865	0.000387179	0.000514781		0.394612	0.372953	0.336724		1.76275	0.877168	1.0618		1.54146	0.873457	0.969166		1.23294	0.707859	0.789229		0.933405	0.331944	0.428041
Q54FB4	Alpha/beta hydrolase fold-3 domain-containing protein OS=Dictyostelium discoideum OX=44689 GN=DDB0189182 PE=4 SV=1	19466.1	18970.6	25607.4	25441	117958	119099	135966	110049	132558	127819	115001	129596		0.000638846	0.00198718	0.0020279	0.00064878	0.00201316	0.00210408	0.000605512	0.00216359	0.00222353	0.000602848	0.00200568	0.00204117		1.01555	0.947821	0.943651		1.01307	1.08877	1.00931		1.03757	1.09647	1.00654		1.02206	1.04435	0.986501		0.20201	0.263525	0.942606
Q54FU1	Winged helix DNA-binding domain-containing protein OS=Dictyostelium discoideum OX=44689 GN=DDB0220515 PE=4 SV=1	36472.6	36795.6	46670.4	45156	78047.5	75173.9	86374.6	70985.9	85230.6	73274.9	63174.3	84488.7		0.00119697	0.00131482	0.00130388	0.00125838	0.00127069	0.00120621	0.00110356	0.00137445	0.00122147	0.00107002	0.00129374	0.00133072		1.0513	0.921963	0.893935		0.966433	1.04535	0.983967		0.925092	0.936796	1.02059		0.980942	0.968037	0.966164		0.624216	0.514256	0.467767
F0ZVR4	Heat shock protein OS=Dictyostelium purpureum OX=5786 GN=DICPUDRAFT_49867 PE=3 SV=1	242379	247854	333094	345148	483588	493698	519913	462713	537657	509683	436842	548126		0.00795448	0.00814676	0.00822518	0.00847641	0.00834514	0.00839009	0.00787631	0.00827321	0.00844628	0.00817861	0.0084331	0.00863314		1.06561	0.990173	1.02818		1.02435	1.01552	1.03515		1.02005	1.02688	1.0496		1.03667	1.01086	1.03764		0.122153	0.416248	0.0297152
Q551B2	RNase NYN domain-containing protein OS=Dictyostelium discoideum OX=44689 GN=DDB0217843 PE=4 SV=1	15268.4	13200.8	20198.8	24972.7	33092	31755	33542.7	29158.4	32487.1	32124.5	29444.8	29664.1		0.000501086	0.000557484	0.000496995	0.000451457	0.000536766	0.000528814	0.000477619	0.000533754	0.000569311	0.000591751	0.000531421	0.000467218		0.900957	0.953169	1.18094		0.962837	0.957435	0.953249		1.06402	1.14551	0.940086		0.975939	1.0187	1.02476		0.644034	0.817904	0.796747
Q55DD1	Prespore-specific protein OS=Dictyostelium discoideum OX=44689 GN=pspC PE=4 SV=1	32499.4	32494.8	43821.5	44825.6	77692.6	79826.9	80978	70530.8	84162.1	74638.4	70935.1	73573.2		0.00106658	0.00130885	0.00128753	0.0011113	0.00134934	0.00122865	0.0010362	0.00128858	0.00137152	0.00106219	0.00128545	0.0011588		1.04193	0.971518	0.995881		1.03094	0.984515	0.982123		0.954271	1.06523	0.900017		1.00905	1.00709	0.95934		0.819632	0.789798	0.30971
Q54KW8	Timeless N-terminal domain-containing protein OS=Dictyostelium discoideum OX=44689 GN=DDB0215738 PE=4 SV=1	51902.5	54184.6	72922.3	71631.2	113658	115039	122313	102054	121763	109773	102204	114903		0.00170336	0.00191474	0.00186276	0.00185307	0.00194454	0.00180702	0.00172432	0.00194634	0.0019761	0.00169737	0.00185998	0.00180975		1.08789	1.0123	0.996484		1.01556	1.0165	0.971397		0.970076	1.06085	0.971542		1.02451	1.02988	0.979808		0.560276	0.198612	0.140894
F0ZMC1	TRASH domain-containing protein OS=Dictyostelium purpureum OX=5786 GN=DICPUDRAFT_98062 PE=3 SV=1	62352	53945.1	88320.3	84119.5	156455	133069	130428	112994	166268	132608	108392	142949		0.00204629	0.00263572	0.00254361	0.00184488	0.0022493	0.00218291	0.00208842	0.00207547	0.00209574	0.00199329	0.00205935	0.00225148		0.901571	1.02058	0.974098		0.853392	0.787438	0.781325		0.858196	0.823924	0.885152		0.871053	0.877316	0.880192		0.031894	0.223773	0.179404
Q54KV8	HMG1/2 (High mobility group) box-containing protein OS=Dictyostelium discoideum OX=44689 GN=DDB0220649 PE=4 SV=1	21229.8	24204.5	29408.4	34568.4	43941.1	43055.8	47476.6	40560.1	46945	44992.8	38516.7	45998.7		0.000696729	0.000740252	0.000718174	0.000827773	0.000727787	0.000740643	0.000695388	0.000755482	0.000744715	0.000819131	0.000739221	0.000724492		1.18808	0.998076	1.17568		0.983162	1.02057	0.998608		1.03129	1.03696	1.0088		1.06751	1.01854	1.06103		0.390186	0.237914	0.398534
Q54FR5	UBC core domain-containing protein OS=Dictyostelium discoideum OX=44689 GN=DDB0189005 PE=4 SV=1	23737	23599.5	36353.1	42477.8	43111.4	46755.8	56961.8	43705.7	49713.8	50931	37010.9	46596.7		0.00077901	0.000726274	0.000760532	0.000807082	0.000790328	0.000838394	0.000859604	0.000906416	0.000715601	0.00100655	0.000796552	0.000733911		1.03604	1.10346	1.29209		1.0882	1.24804	1.09676		1.10238	0.940922	0.964997		1.07554	1.09747	1.11795		0.0622611	0.384408	0.346592
Q55FY5	Minichromosome loss protein Mcl1 middle region domain-containing protein OS=Dictyostelium discoideum OX=44689 GN=DDB0189629 PE=4 SV=1	19036.8	18825.3	27210.6	23362.7	42713	40270	41307.9	40913.7	47269.2	41142.6	37605.2	44595.2		0.000624759	0.000719563	0.000723133	0.00064381	0.000680697	0.000677264	0.00064342	0.00065732	0.000727092	0.000553601	0.000745667	0.000702386		1.03049	1.02987	0.886104		0.945987	0.913499	1.03628		0.936568	1.00547	0.97131		0.971016	0.982948	0.964564		0.398696	0.6486	0.516563
Q55F80	Uncharacterized protein OS=Dictyostelium discoideum OX=44689 GN=DDB0189873 PE=4 SV=1	86823.8	91294	135307	134319	197675	201752	215805	193667	207279	183822	186440	201022		0.00284942	0.00333012	0.00317099	0.00312218	0.00341029	0.00302597	0.00319946	0.00343404	0.00360479	0.00318282	0.00352965	0.00316615		1.09572	1.12284	1.11701		1.02407	1.03121	1.05992		0.954266	1.1368	0.998472		1.02469	1.09695	1.05847		0.623894	0.0960653	0.215367
Q54PH6	Uncharacterized protein OS=Dictyostelium discoideum OX=44689 GN=DDB0218617 PE=4 SV=1	8366.52	8478.52	10270.3	10739.5	10536	9555.49	10245.3	9049.43	10452.1	9040.41	7470.59	9298.15		0.000274576	0.000177494	0.000159898	0.000289958	0.00016152	0.000148818	0.000242851	0.00016303	0.000144443	0.000254484	0.000164929	0.000146448		1.05602	0.88446	0.926825		0.910003	0.918514	0.929211		0.930702	0.903342	0.915886		0.965576	0.902106	0.923974		0.728167	0.066816	0.0230659
Q54MU5	Uncharacterized protein OS=Dictyostelium discoideum OX=44689 GN=DDB0186640 PE=3 SV=1	16058.1	17105.7	22699.2	23004.1	42102.6	40333.5	47610.1	37990.6	48536	41483.6	37487.5	44430.3		0.000527001	0.000709279	0.000742513	0.000584999	0.000681771	0.000682877	0.000536744	0.000757605	0.000724816	0.000545104	0.000692392	0.00069979		1.11005	1.01849	1.03435		0.961216	1.06813	0.976191		0.919684	0.976166	0.942462		0.996985	1.02093	0.984335		0.80795	0.554984	0.514677
Q55ED8	Decapping nuclease OS=Dictyostelium discoideum OX=44689 GN=DDB0190146 PE=3 SV=1	23238.2	23640.6	36684.8	38585.9	49202.5	56546.9	61173	49688.5	56071.4	53779.8	49277.8	55390.3		0.000762641	0.000828888	0.000857791	0.00080849	0.000955831	0.00088529	0.000867446	0.000973428	0.000952779	0.000914329	0.000905589	0.000872413		1.06012	1.13742	1.1989		1.15315	1.17438	1.09253		1.03206	1.11074	1.01705		1.08178	1.14085	1.10283		0.160471	0.0169764	0.177617
Q86A16	PPM-type phosphatase domain-containing protein OS=Dictyostelium discoideum OX=44689 GN=DDB0168928 PE=4 SV=1	85092.6	70147.4	113909	109436	131440	174327	195071	168914	157622	182388	157701	195329		0.0027926	0.0022143	0.00241132	0.00239898	0.0029467	0.00300236	0.00269349	0.0031041	0.00304913	0.00259319	0.00307852	0.00307648		0.859049	0.964509	0.928591		1.33076	1.40184	1.39029		1.24511	1.2645	1.27585		1.14497	1.21028	1.19824		0.473765	0.249727	0.30739
Q54CA5	S5 DRBM domain-containing protein OS=Dictyostelium discoideum OX=44689 GN=DDB0191770 PE=4 SV=1	73212.4	79312.2	114681	120370	184287	183855	180180	165211	191418	174827	160749	184145		0.00240271	0.00310459	0.00292835	0.00271241	0.00310777	0.0028779	0.00271174	0.00286715	0.00310805	0.00285229	0.00301103	0.00290034		1.1289	1.12861	1.18711		1.00102	0.923519	0.969865		0.982773	1.06137	0.990436		1.03756	1.03783	1.04914		0.517159	0.661936	0.58836
Q54NS0	Uncharacterized protein OS=Dictyostelium discoideum OX=44689 GN=DDB0218668 PE=4 SV=1	31279.5	31014.7	48597	45231.9	56706.2	59210.9	68764.6	59134.1	68770.4	66738.3	56261.6	67319.6		0.00102654	0.000955299	0.00105206	0.00106068	0.00100086	0.0010986	0.00114912	0.00109423	0.00108781	0.00107181	0.00107774	0.0010603		1.03325	1.11941	1.0441		1.0477	1.14543	1.12817		1.04424	1.03398	1.00783		1.04173	1.09961	1.06003		0.00883759	0.0904738	0.223363
Q54EQ2	ANK_REP_REGION domain-containing protein OS=Dictyostelium discoideum OX=44689 GN=DDB0183870 PE=4 SV=1	70272	67769.3	148060	142779	265144	221820	234809	164439	221523	213991	187669	232966		0.00230622	0.00446675	0.0033889	0.00231765	0.0037495	0.00352258	0.00350101	0.00373645	0.00362855	0.00338329	0.00299695	0.00366928		1.00496	1.51808	1.46703		0.839426	0.836503	0.670947		1.03945	1.07072	1.08274		0.961277	1.14177	1.07357		0.547316	0.713838	0.964821
Q54NA7	CP-type G domain-containing protein OS=Dictyostelium discoideum OX=44689 GN=DDB0186477 PE=4 SV=1	22030.5	24164.2	32711.5	30770.3	41565.3	43515.3	49914.5	43605.4	48218.1	46111.7	35974	47998.8		0.000723004	0.000700229	0.000737651	0.000826395	0.000735554	0.000759061	0.000773494	0.000794275	0.000695552	0.000729132	0.000794723	0.000755994		1.143	1.06983	1.00847		1.05045	1.13431	1.13495		1.02903	0.942929	1.02487		1.07416	1.04902	1.0561		0.169648	0.484575	0.287898
Q553M5	Uncharacterized protein OS=Dictyostelium discoideum OX=44689 GN=DDB_G0275843 PE=4 SV=3	7853.63	9413.13	12131.9	13536.3	92933.3	90541.6	68670.4	38401.8	95317	92216.2	55727.5	38127.2		0.000257744	0.0015656	0.00145818	0.000321921	0.00153045	0.00151801	0.00028687	0.00109273	0.00107748	0.000320756	0.000699885	0.000600515		1.249	1.11301	1.24448		0.977553	0.697965	0.44704		1.04103	0.738924	0.411825		1.08919	0.849965	0.701114		0.457186	0.216824	0.214415
Q86HP6	Uncharacterized protein OS=Dictyostelium discoideum OX=44689 GN=DDB_G0274491 PE=3 SV=1	4832.25	4186.94	8687.62	8418.49	16208.9	13201.6	16527.7	13989.9	13635.1	13390.8	11999.6	14014.7		0.000158587	0.000273064	0.000208593	0.00014319	0.000223151	0.000220431	0.000205427	0.000263001	0.00023201	0.000199484	0.00025497	0.000220736		0.902912	1.29536	1.25789		0.817213	0.963148	0.933739		1.05675	1.11227	1.05821		0.925627	1.12359	1.08328		0.42359	0.34828	0.564599
Q55G27	Uncharacterized protein OS=Dictyostelium discoideum OX=44689 GN=DDB0189592 PE=4 SV=1	28443.3	29736	41128.4	40494.9	68290.2	61570.6	57437.8	46479.1	71623	65861.8	40838.7	46961.3		0.000933463	0.00115045	0.0010957	0.00101695	0.00104075	0.00108418	0.000972521	0.00091399	0.00078961	0.000959566	0.000847098	0.000739654		1.08944	1.04184	1.02796		0.904646	0.794464	0.73632		0.98948	0.720642	0.675049		0.99452	0.852316	0.813111		0.842479	0.252249	0.219532
Q54TS6	MMS1_N domain-containing protein OS=Dictyostelium discoideum OX=44689 GN=DDB0204541 PE=4 SV=1	14711.9	14894.9	18365.9	19000.3	29385.6	28270.8	27513.3	26762.7	30408	28140.9	26394.3	30387.7		0.00048282	0.000495043	0.000465188	0.000509392	0.00047787	0.000463239	0.000434278	0.00043781	0.00051033	0.00045023	0.00048776	0.000478614		1.05504	0.899462	0.932501		0.965311	0.884389	0.985289		0.995809	1.09704	1.02886		1.00539	0.960297	0.982217		0.864294	0.600276	0.575769
Q54K07	Seipin OS=Dictyostelium discoideum OX=44689 GN=DDB0187576 PE=4 SV=1	65671.8	67762.5	108996	98603.6	171639	173630	171885	160302	187336	177747	161431	190696		0.00215524	0.00289151	0.0028659	0.00231742	0.00293493	0.00292597	0.00257732	0.00273516	0.00312125	0.00233651	0.00292156	0.00300351		1.07525	1.19584	1.0841		1.01502	0.945928	1.01039		1.02096	1.0891	1.04802		1.03707	1.07695	1.0475		0.139811	0.418652	0.122424
Q54CP2	PRELI/MSF1 domain-containing protein OS=Dictyostelium discoideum OX=44689 GN=DDB_G0292832 PE=4 SV=1	4840.84	4565.17	5646.51	7698.96	16020	18615.5	18332.5	13855.6	19646	18121.1	17696.9	13565.2		0.000158869	0.000269881	0.000300548	0.000156125	0.000314663	0.000298298	0.000133517	0.000291719	0.000342167	0.000182434	0.000252524	0.000213656		0.982731	0.840424	1.14834		1.16593	1.08092	0.935684		0.992513	1.13848	0.710889		1.04706	1.01994	0.931636		0.488631	0.588026	0.491947
Q54QK0	Phosphatidylethanolamine-binding protein PEBP OS=Dictyostelium discoideum OX=44689 GN=DDB_G0283803 PE=4 SV=1	19437.9	20755.9	25808.8	25513.9	44581	45175.3	47243.3	39723.3	46468.9	42427	37343.5	43307		0.00063792	0.000751032	0.00071089	0.000709833	0.000763614	0.000698407	0.000610273	0.000751768	0.000722031	0.000604577	0.000723972	0.000682097		1.11273	0.956661	0.947731		1.01675	1.00098	0.963969		0.98244	1.01567	0.959497		1.03731	0.991104	0.957066		0.438656	0.694644	0.00394748
Q552K5	RRM domain-containing protein OS=Dictyostelium discoideum OX=44689 GN=DDB0203538 PE=4 SV=1	64618.3	51690.7	75819.9	81951.6	123575	132777	138028	126217	149213	133630	113111	142032		0.00212067	0.00208181	0.00228269	0.00176778	0.00224437	0.00219973	0.00179283	0.00219641	0.00218699	0.00194192	0.00230034	0.00223705		0.833595	0.845409	0.915712		1.07809	1.05505	1.10497		0.963653	0.958075	0.980002		0.958445	0.952843	1.00023		0.60284	0.504853	0.98816
Q86H89	RING-type E3 ubiquitin transferase OS=Dictyostelium discoideum OX=44689 GN=DDB0167308 PE=4 SV=1	51444.4	48660.1	74572	73918.1	106209	105924	117004	101119	108906	102885	94296.4	110565		0.00168832	0.00178924	0.00166606	0.00166413	0.00179047	0.00169363	0.00176333	0.00186185	0.00182321	0.00175156	0.00184292	0.00174142		0.985674	1.04442	1.03746		1.00069	1.04058	1.03		1.01655	1.09432	1.04524		1.00097	1.05978	1.03757		0.92741	0.0673582	0.00944458
Q7KWL1	ANK_REP_REGION domain-containing protein OS=Dictyostelium discoideum OX=44689 GN=DDB0168267 PE=4 SV=1	30891.3	31183.7	39852.4	43034	68883.4	67776.7	68436.4	65722.4	68839.7	70933.4	58236.5	71011.8		0.0010138	0.00116044	0.00105312	0.00106646	0.00114565	0.00116766	0.000942346	0.00108901	0.00112599	0.00101973	0.00119781	0.00111846		1.05194	0.929516	1.00585		0.987255	0.938443	1.0322		1.10876	1.0692	1.06204		1.04932	0.979051	1.03336		0.306764	0.675494	0.169274
Q55EC6	GYF domain-containing protein OS=Dictyostelium discoideum OX=44689 GN=DDB0190158 PE=4 SV=1	24121.7	25095.1	38227.7	39480.5	67864	64272.6	63841	67264.5	71646.3	63203.4	57885.3	66254.6		0.000791636	0.00114327	0.00109606	0.000858231	0.00108642	0.00104042	0.00090393	0.00101588	0.0011192	0.000935529	0.00122592	0.00104353		1.08412	1.14185	1.18177		0.950277	0.888578	1.07229		0.949233	1.02112	0.952074		0.994545	1.01718	1.06871		0.744588	0.972867	0.42279
Q54PX6	PPM-type phosphatase domain-containing protein OS=Dictyostelium discoideum OX=44689 GN=DDB0185918 PE=3 SV=1	97158.5	98551.2	143066	139541	211459	182259	220539	187376	196975	178578	162092	197988		0.00318859	0.00356234	0.00301336	0.00337037	0.00308078	0.00293964	0.00338294	0.00350937	0.00313403	0.00330656	0.00341499	0.00311836		1.05701	1.06095	1.037		0.864821	0.98513	0.958639		0.975534	1.04004	1.03484		0.965788	1.02871	1.01016		0.585291	0.355702	0.797852
Q54UV0	Uncharacterized protein OS=Dictyostelium discoideum OX=44689 GN=DDB0204740 PE=4 SV=1	125841	126187	188118	191408	278129	284923	286692	268237	311315	290374	269838	308786		0.00412991	0.00468549	0.00476256	0.00431551	0.00481615	0.00477996	0.00444822	0.00456204	0.00521728	0.00453559	0.00488871	0.00486346		1.04494	1.07707	1.09823		1.02788	0.973653	1.04337		1.00365	1.09548	1.02119		1.02549	1.04874	1.05426		0.153765	0.34045	0.118357
Q54N18	Uncharacterized protein OS=Dictyostelium discoideum OX=44689 GN=DDB0186569 PE=4 SV=1	18655.7	18115.8	23151.7	23728.4	46377.4	42628	47838.4	44160	48936.4	42316.5	42807.1	51443.9		0.000612252	0.000781296	0.000748639	0.000619547	0.000720555	0.000696587	0.000547444	0.000761239	0.000827669	0.000562266	0.000804831	0.000810256		1.01192	0.894148	0.918358		0.922256	0.974329	1.03012		0.930471	1.10556	1.08231		0.954881	0.991347	1.01026		0.241716	0.967653	0.754672
Q557I2	Uncharacterized protein OS=Dictyostelium discoideum OX=44689 GN=DDB0217154 PE=4 SV=1	13916.8	13387.3	16498.4	17160.6	28075	25107.1	26129.7	23253.8	29366.6	25672.6	20994.8	24587.7		0.000456727	0.000472965	0.000449255	0.000457834	0.000424393	0.000422606	0.000390121	0.000415794	0.000405932	0.000406636	0.000423808	0.000387264		1.00242	0.854167	0.890328		0.897304	0.879124	0.896066		0.94068	0.903567	0.862012		0.946803	0.878952	0.882802		0.227804	0.0144169	0.00585715
Q553P2	Uncharacterized protein OS=Dictyostelium discoideum OX=44689 GN=DDB0217664 PE=4 SV=1	109921	112821	166709	171555	242031	240811	264618	236118	256078	227207	223403	253896		0.00360745	0.00407736	0.00391753	0.00385837	0.00407051	0.00374015	0.003942	0.00421079	0.00431947	0.00406516	0.00430333	0.00399892		1.06956	1.09274	1.12688		0.998319	1.03273	1.05542		0.954721	1.1026	1.02078		1.00753	1.07602	1.06769		0.87473	0.0694016	0.14545
Q9GV71	MkpA protein OS=Dictyostelium discoideum OX=44689 GN=mkpA PE=4 SV=1	5700.92	6870.36	8234.65	7457.24	18263.2	17693.3	17580.1	13017.2	16446.1	20708.1	12269.8	14911.1		0.000187095	0.00030767	0.000251596	0.00023496	0.000299076	0.000340884	0.000194716	0.000279748	0.000237234	0.000176707	0.000237243	0.000234854		1.25583	1.04073	0.944475		0.97207	0.909246	0.771096		1.35488	0.942917	0.933457		1.19426	0.964299	0.883009		0.269966	0.380621	0.22981
F0ZJF2	AICAR transformylase OS=Dictyostelium purpureum OX=5786 GN=DICPUDRAFT_47411 PE=3 SV=1	94050.3	85066.2	133128	140000	166967	169395	170225	166153	190518	168896	153788	179951		0.00308658	0.00281281	0.00291458	0.0029092	0.00286335	0.00278025	0.00314795	0.00270874	0.00297347	0.00331744	0.00302819	0.00283428		0.94253	1.01988	1.07479		1.01797	0.963002	1.07657		0.953913	1.02021	0.972451		0.97147	1.00103	1.04127		0.33915	0.930433	0.351464
Q8T2G9	Major facilitator superfamily (MFS) profile domain-containing protein OS=Dictyostelium discoideum OX=44689 GN=DDB0168699 PE=4 SV=2	15644.5	14479.2	25981.7	22107.3	32126.7	33984.5	36172.8	34752.7	38051.3	32734.8	29229.9	38123.4		0.000513426	0.000541222	0.000582116	0.000495176	0.000574451	0.00053886	0.000614362	0.000575607	0.000565156	0.000523854	0.00063338	0.000600455		0.964453	1.19659	1.02031		1.0614	1.06353	1.17028		0.925691	0.970864	1.0315		0.983847	1.077	1.07403		0.716156	0.367102	0.261538
Q54H00	Myotubularin phosphatase domain-containing protein OS=Dictyostelium discoideum OX=44689 GN=DDB0219484 PE=4 SV=1	39873.6	39576.9	53894.2	50671.4	109969	101485	94982.1	77483.7	94169.6	88376.8	72120.9	80363		0.00130859	0.00185258	0.00144062	0.0013535	0.00171544	0.0014548	0.00127438	0.00151142	0.00139445	0.00120071	0.00141217	0.00126574		1.03432	0.973858	0.917559		0.925969	0.815845	0.762269		1.00984	0.967946	0.878605		0.990043	0.919216	0.852811		0.689204	0.296523	0.140874
Q54B26	Uncharacterized protein OS=Dictyostelium discoideum OX=44689 GN=DDB0192211 PE=3 SV=1	15302.2	15942.4	28890.8	27980.3	42014.7	42418.6	44036.7	39389	40215.7	37066.1	37535.1	40903.1		0.000502193	0.000707799	0.000615228	0.000545218	0.000717016	0.000610159	0.00068315	0.000700743	0.000725736	0.000663021	0.000717879	0.000644236		1.08567	1.36033	1.32025		1.01302	0.990031	1.01424		0.99176	1.17962	1.04715		1.03015	1.17666	1.12721		0.385107	0.226	0.295068
Q1ZXP2	Uncharacterized protein (Fragment) OS=Dictyostelium discoideum OX=44689 GN=DDB_G0294587 PE=4 SV=1	15847.5	10773.5	23958.9	24829.6	48075.4	46464.8	50376.3	39091.2	53118.9	48261.7	44261.8	43884.8		0.00052009	0.000809901	0.000812624	0.000368446	0.00078541	0.000794454	0.000566531	0.000801623	0.000855795	0.000588362	0.00071245	0.000691198		0.708427	1.08929	1.13127		0.969761	0.989779	0.879675		0.977641	1.05313	0.850576		0.885276	1.04407	0.95384		0.274748	0.265651	0.488534
F0ZCL5	60S ribosomal protein L27a OS=Dictyostelium purpureum OX=5786 GN=DICPUDRAFT_45931 PE=3 SV=1	13760.5	16057.1	20464.3	21147.7	21755.5	25777.2	29632.2	23986.2	31544.2	29277.5	22967	31815.7		0.000451598	0.000366504	0.000482569	0.000549139	0.00043572	0.000481948	0.000483897	0.000471528	0.000444063	0.000501116	0.000437158	0.000501106		1.21599	1.07152	1.10965		1.18886	1.28656	1.19278		0.998712	0.920207	1.03841		1.13452	1.09276	1.11361		0.198043	0.509986	0.0925102
Q1ZXE9	I/LWEQ domain-containing protein OS=Dictyostelium discoideum OX=44689 GN=hipA PE=3 SV=1	17538.3	19862.7	24797.4	26037.4	34012.2	32956.3	36830.5	35148.7	39210.3	35626.2	30151.4	37765.6		0.00057558	0.000572985	0.000599847	0.00067929	0.000557071	0.000586456	0.000586357	0.000586073	0.000582972	0.000616982	0.000640597	0.000594819		1.18018	1.01872	1.07193		0.972226	1.02284	1.118		0.977676	0.971868	0.991618		1.04336	1.00448	1.06052		0.593878	0.831293	0.244261
Q54DL9	S1-like domain-containing protein OS=Dictyostelium discoideum OX=44689 GN=DDB0184249 PE=3 SV=1	4315.43	3631.11	7906.96	7027.87	8415.69	10255.4	8449.72	9963.31	9054.7	6679.06	7453.54	9029		0.000141626	0.000141775	0.000138521	0.000124181	0.000173351	0.000109947	0.000186968	0.000134458	0.000144113	0.000166532	0.000181585	0.000142209		0.876826	1.32015	1.17586		1.22272	0.948391	1.2808		0.79372	1.04037	1.02663		0.964423	1.10297	1.1611		0.818814	0.455719	0.161561
F1A4B8	Uncharacterized protein OS=Dictyostelium purpureum OX=5786 GN=DICPUDRAFT_51572 PE=3 SV=1	90446.4	94182	122742	124117	160330	165487	166034	143311	207657	182047	136589	164242		0.00296831	0.002701	0.00317678	0.00322095	0.00279729	0.00299675	0.00290236	0.00264204	0.00264094	0.00294107	0.00261188	0.00258686		1.08511	0.977782	0.990826		1.03565	0.978172	0.967007		0.943331	0.831326	0.814302		1.02136	0.929094	0.924045		0.69978	0.297576	0.317247
Q55BQ8	C2 domain-containing protein OS=Dictyostelium discoideum OX=44689 GN=DDB0191032 PE=3 SV=1	70624	76968.2	112594	117575	71254.6	60820.6	74869.6	72839.4	66948.7	57919.5	58696.6	82999.7		0.00231777	0.00120039	0.00102419	0.00263225	0.00102807	0.000953434	0.00266239	0.00119138	0.00113489	0.00278605	0.00132752	0.00130727		1.13568	1.14869	1.20204		0.856449	0.992494	1.10591		0.930912	1.10808	1.27639		0.974348	1.08309	1.19478		0.887212	0.288336	0.0971391
Q553N8	Transforming acidic coiled-coil-containing protein OS=Dictyostelium discoideum OX=44689 GN=TACC1 PE=4 SV=1	71036	63439.2	85962.1	94101.8	124481	117558	136900	121283	138432	128302	108691	134464		0.00233129	0.00209707	0.00211777	0.00216957	0.00198712	0.00211203	0.00203265	0.00217845	0.00210152	0.00222983	0.00221043	0.00211785		0.930631	0.871902	0.956481		0.94757	1.03881	1.05406		0.997291	0.992326	1.00004		0.958498	0.967678	1.00353		0.181353	0.565047	0.954489
Q54Q91	Methylosome subunit pICln OS=Dictyostelium discoideum OX=44689 GN=DDB_G0284021 PE=4 SV=1	16219.3	15749.9	34555.8	35037.3	38389	40925.4	35220.3	39650.5	35045.8	34755.4	35119.9	35072.5		0.000532291	0.000646719	0.000536137	0.000538635	0.000691776	0.000572122	0.000817103	0.000560451	0.000679037	0.000830242	0.000722644	0.000552402		1.01192	1.53507	1.55975		1.06967	0.866606	1.1174		1.06712	1.26654	1.03034		1.04957	1.22274	1.23583		0.130302	0.40285	0.268445
Q54F03	Uncharacterized protein OS=Dictyostelium discoideum OX=44689 GN=DDB0189301 PE=4 SV=1	11048.9	10808.5	16862.3	19239.1	19963	19404.8	17917.9	17740.9	24265.4	16696.9	17942.5	22451.5		0.000362606	0.000336305	0.000371217	0.000369642	0.000328007	0.000274854	0.000398724	0.000285123	0.000346915	0.000455888	0.000323334	0.000353618		1.0194	1.09961	1.25726		0.975324	0.847809	0.961431		0.740413	0.934536	0.952591		0.911714	0.960651	1.05709		0.418777	0.661752	0.622096
Q55ED3	RRM domain-containing protein OS=Dictyostelium discoideum OX=44689 GN=DDB0190151 PE=4 SV=1	30969.6	35794.6	61073.1	61349.6	74971.5	79281.2	81515.8	82993.2	75761.4	80185.3	75145.9	76425.3		0.00101637	0.00126301	0.00115901	0.00122414	0.00134012	0.00131996	0.00144413	0.00129714	0.00145293	0.00145374	0.00151258	0.00120372		1.20443	1.42087	1.43032		1.06105	1.02702	1.1976		1.13887	1.2536	1.03857		1.13478	1.23383	1.22217		0.0602294	0.161036	0.164432
Q54PI8	Uncharacterized protein OS=Dictyostelium discoideum OX=44689 GN=DDB0186054 PE=4 SV=1	17300.3	19852.7	32160	30912.2	46612.6	45876.8	46875.3	42220.8	48221.9	44117.3	44195.1	51370.5		0.000567768	0.000785257	0.000737708	0.000678947	0.000775471	0.000726232	0.000760453	0.000745913	0.000854505	0.000732493	0.000769489	0.0008091		1.19582	1.33937	1.29013		0.987537	0.949896	0.979919		0.984443	1.15832	1.09678		1.05593	1.1492	1.12227		0.537307	0.318129	0.2941
Q54PU3	Uncharacterized protein OS=Dictyostelium discoideum OX=44689 GN=DDB0185950 PE=4 SV=1	76780.6	79442.9	128678	130469	155384	158939	164049	147980	175596	162502	142136	171760		0.00251982	0.00261767	0.0026863	0.00271688	0.0026866	0.002675	0.00304271	0.00261047	0.00274818	0.00309159	0.00269698	0.00270527		1.07821	1.20751	1.22691		1.02633	0.997249	1.0303		0.995796	1.02304	1.00706		1.03345	1.07593	1.08809		0.296656	0.366753	0.330176
Q54DW7	Uncharacterized protein OS=Dictyostelium discoideum OX=44689 GN=DDB0184149 PE=4 SV=1	55476.7	58050.4	68112.4	59717.6	39625.5	49275.6	79285.7	61114.6	37004.7	50116.7	63105.2	73550		0.00182066	0.00066755	0.000566105	0.00198527	0.000832922	0.00082499	0.00161058	0.00126165	0.00122013	0.00141507	0.00111384	0.00115843		1.09042	0.884615	0.777227		1.24773	1.88997	1.66854		1.45731	2.15531	2.04632		1.26515	1.6433	1.49736		0.0244925	0.340108	0.567638
Q54HB8	Uncharacterized protein OS=Dictyostelium discoideum OX=44689 GN=DDB0219460 PE=4 SV=1	46969.9	41549.5	65997.9	67437.7	112507	106031	107592	106203	126629	109094	85285.1	120083		0.00154148	0.00189534	0.0019372	0.00142096	0.00179228	0.00179584	0.00156058	0.00171208	0.00164897	0.001598	0.00193559	0.00189135		0.921817	1.01239	1.03667		0.945621	0.903308	1.02124		0.927029	0.851216	0.976331		0.931489	0.922306	1.01141		0.00817748	0.236498	0.646527
Q55BA7	Protein MON2 homolog OS=Dictyostelium discoideum OX=44689 GN=DDB0216808 PE=4 SV=1	33711	27951.2	44341.2	41754	57319.5	65782.5	55292.3	52618.2	60396.4	67896.9	44581.2	56878.3		0.00110634	0.000965631	0.000923957	0.000955908	0.00111194	0.00111768	0.00104849	0.000879849	0.00086197	0.000989401	0.000958985	0.000895849		0.864025	0.947707	0.894299		1.15152	0.911165	0.993117		1.20966	0.932912	0.969579		1.07507	0.930595	0.952332		0.616717	0.0157424	0.272915
F0ZP14	DNA-directed RNA polymerases I, II, and III subunit RPABC5 OS=Dictyostelium purpureum OX=5786 GN=DICPUDRAFT_48405 PE=3 SV=1	45719.3	40905.4	73187.4	79470.7	109544	104637	104908	99018.6	107770	107335	99278.8	113748		0.00150044	0.00184543	0.00164869	0.00139893	0.00176872	0.00176689	0.00173058	0.00166936	0.00191954	0.00188313	0.00180465	0.00179157		0.93235	1.15339	1.25506		0.95843	0.904592	0.977899		1.07169	1.16428	1.08666		0.987491	1.07409	1.10654		0.800474	0.527036	0.318211
Q55CR5	Uncharacterized protein OS=Dictyostelium discoideum OX=44689 GN=DDB0190683 PE=4 SV=1	210762	204413	270745	272928	395687	399514	422329	363580	440534	411922	325079	407148		0.00691688	0.00666593	0.00673938	0.00699076	0.00675311	0.0067808	0.00640201	0.0067204	0.00628534	0.00646729	0.00662636	0.00641269		1.01068	0.925564	0.935		1.01308	1.00817	0.994064		1.00615	0.93263	0.951526		1.00997	0.955455	0.960196		0.0382218	0.233324	0.15458
Q54T97	Uncharacterized protein OS=Dictyostelium discoideum OX=44689 GN=DDB_G0281907 PE=3 SV=2	37204.9	42064.4	64273	62356.2	99743.8	98270.1	101220	99792.6	102909	100178	91785.4	106324		0.00122101	0.00168033	0.00157432	0.00143857	0.00166109	0.00164906	0.0015198	0.00161068	0.00177466	0.00147759	0.00181875	0.00167463		1.17818	1.24471	1.21014		0.98855	0.958547	1.08238		1.04748	1.12725	1.06371		1.0714	1.11017	1.11874		0.317054	0.323295	0.0724746
Q54TG6	La protein homolog OS=Dictyostelium discoideum OX=44689 GN=DDB0204655 PE=1 SV=1	7319.4	7905.08	12421.3	15004.7	15499.2	18166.6	18301.7	18380.7	19877.1	18809.3	18875.1	18030.9		0.000240211	0.000261106	0.000304084	0.000270347	0.000307076	0.000309627	0.000293714	0.000291229	0.000364947	0.000355551	0.000334995	0.000283992		1.12546	1.22273	1.48016		1.17606	1.11537	1.28298		1.01823	1.20015	0.933925		1.10658	1.17942	1.23236		0.146727	0.0350837	0.29465
Q54XL4	Uncharacterized protein OS=Dictyostelium discoideum OX=44689 GN=DDB0206250 PE=4 SV=1	32415.4	28598.4	49390.3	48388.6	101617	96670	98069.8	78183.3	96708	87758.8	71849.5	91194.8		0.00106382	0.00171189	0.00147946	0.000978043	0.00163405	0.00144463	0.00116788	0.00156056	0.0013892	0.00114661	0.00142492	0.00143634		0.919367	1.09781	1.07782		0.954525	0.911596	0.832364		0.976459	0.938992	0.970857		0.950117	0.982801	0.960349		0.0527629	0.611957	0.526872
Q1ZXB1	RNA-binding region RNP-1 domain-containing protein OS=Dictyostelium discoideum OX=44689 GN=DDB_G0291966 PE=4 SV=1	27087.8	23671	39925	39399	59987	58193.2	65527	53988.8	60970.7	58487.3	52433.7	64924.3		0.000888978	0.00101057	0.000932742	0.00080953	0.000983659	0.000962782	0.000944065	0.00104271	0.0010138	0.000933598	0.000983964	0.00102258		0.91063	1.06197	1.05019		0.973372	1.03181	0.973674		1.03221	1.0869	1.09631		0.97207	1.06022	1.04006		0.505473	0.0579803	0.39997
F1A122	Protein kinase domain-containing protein OS=Dictyostelium purpureum OX=5786 GN=DICPUDRAFT_41903 PE=3 SV=1	120721	112526	154568	157998	251398	253737	270103	221314	288005	270709	218589	273193		0.00396186	0.00423516	0.00440595	0.00384829	0.004289	0.00445625	0.0036549	0.00429806	0.00422639	0.00374391	0.00403352	0.00430286		0.971334	0.922521	0.944987		1.01271	1.01485	0.952388		1.01142	0.959247	0.976602		0.998487	0.96554	0.957992		0.959765	0.322764	0.0398898
F0ZYT9	60S acidic ribosomal protein P2 OS=Dictyostelium purpureum OX=5786 GN=DICPUDRAFT_157318 PE=3 SV=1	298592	249326	594304	573297	1.51961e+06	1.3568e+06	1.83181e+06	1.34216e+06	1.3976e+06	1.29665e+06	1.51212e+06	1.80239e+06		0.00979932	0.0256001	0.0213808	0.00852675	0.0229344	0.0213447	0.0140529	0.0291491	0.0292365	0.0135848	0.0244614	0.0283881		0.870138	1.43407	1.3863		0.89587	1.13863	0.955518		0.99831	1.36742	1.32774		0.921439	1.31337	1.22319		0.223241	0.0595286	0.307214
Q54D59	Kri1-like C-terminal domain-containing protein OS=Dictyostelium discoideum OX=44689 GN=DDB0184416 PE=3 SV=1	66052	77688.4	105316	104241	154123	150495	162366	149576	175642	157320	131271	175087		0.00216772	0.00259643	0.002687	0.00265688	0.00254387	0.0025897	0.00249028	0.00258368	0.0025381	0.00247009	0.00272607	0.00275767		1.22565	1.1488	1.13949		0.979757	0.995089	1.04993		0.963787	0.944584	1.0263		1.0564	1.02949	1.07191		0.60939	0.738676	0.137506
F0ZVA4	Ribosomal protein L23a OS=Dictyostelium purpureum OX=5786 GN=DICPUDRAFT_92654 PE=3 SV=1	107114	99702	141250	137727	215779	210673	230824	190232	230192	215677	184375	226688		0.00351532	0.00363511	0.00352153	0.00340972	0.00356108	0.00355034	0.00333998	0.00367304	0.00356486	0.00326357	0.00346704	0.0035704		0.969962	0.950121	0.928385		0.979634	1.01043	0.953764		1.00818	1.01231	1.01388		0.985926	0.990953	0.965343		0.341078	0.705689	0.301519
Q54DM8	RING Zn finger-containing protein OS=Dictyostelium discoideum OX=44689 GN=cnrK PE=4 SV=1	29581.7	31609.6	39788.1	38014.7	109316	105574	113305	99840.5	117786	109145	97041.1	122691		0.000970824	0.00184159	0.00180192	0.00108102	0.00178455	0.00179667	0.000940828	0.00180299	0.00187628	0.000900794	0.00181963	0.00193241		1.11351	0.969102	0.927865		0.969026	0.979041	0.988076		0.997089	1.04127	1.07242		1.02654	0.99647	0.99612		0.77728	0.962591	0.851513
Q86A73	UBX domain-containing protein OS=Dictyostelium discoideum OX=44689 GN=DDB0167912 PE=4 SV=1	12099.4	9897	16543.7	16012.4	28772.2	27627.5	32499.6	26585.8	30361.4	28334.7	22626.4	24587.1		0.000397083	0.00048471	0.000464475	0.000338469	0.000466997	0.000466429	0.000391191	0.000517156	0.000437479	0.00037943	0.000484536	0.000387254		0.852389	0.985162	0.955543		0.963457	1.06694	0.999641		1.00421	0.941879	0.833747		0.940018	0.997993	0.929644		0.299105	0.994016	0.307238
Q54E45	Calmodulin OS=Dictyostelium discoideum OX=44689 GN=DDB0184078 PE=4 SV=1	69465	55491.2	83972.1	80290	121203	119913	134514	116544	139600	127516	109273	145369		0.00227973	0.00204184	0.00213563	0.00189775	0.00202693	0.00209909	0.0019856	0.00214048	0.00211278	0.00190255	0.00212405	0.0022896		0.832446	0.87098	0.83455		0.992698	1.04831	1.04027		0.982892	0.989305	1.0721		0.936012	0.969533	0.982305		0.348358	0.594791	0.804147
Q54UZ8	CHD gene family protein containing chromodomain, helicase domain, and DNA-binding domain OS=Dictyostelium discoideum OX=44689 GN=DDB0220644 PE=4 SV=1	32848.7	33238.7	51220.6	47969.7	93622.8	92055.4	95667.5	80869.7	95544.5	88436	76299.5	96432.1		0.00107804	0.00157721	0.00146166	0.00113674	0.00155604	0.00145578	0.00121116	0.00152233	0.00147524	0.00113669	0.00147388	0.00151883		1.05445	1.12348	1.0544		0.986577	0.965202	0.934482		0.995977	1.00929	1.03912		1.01233	1.03266	1.00933		0.708483	0.633481	0.945337
Q55EJ1	ubiquitinyl hydrolase 1 OS=Dictyostelium discoideum OX=44689 GN=DDB0190095 PE=4 SV=1	12332.8	9840.65	13523.7	15416.8	20681.7	19941.5	21945.7	17592.8	23706	21409.3	15641.8	20954.8		0.000404741	0.000348413	0.000362658	0.000336542	0.000337078	0.000352426	0.00031978	0.000349215	0.000302432	0.000365316	0.000320636	0.000330044		0.831499	0.790084	0.902592		0.967468	1.0023	0.920275		0.971785	0.83393	0.910069		0.923584	0.875439	0.910979		0.258431	0.199572	0.0101534
Q54WV5	OTU domain-containing protein OS=Dictyostelium discoideum OX=44689 GN=DDB0205750 PE=4 SV=1	24368.9	24641	42775.6	44127.5	65586	69768.5	65503.6	60253	64530.5	58899	61785.2	65537.3		0.000799748	0.00110489	0.000987201	0.000842702	0.00117932	0.000969558	0.00101147	0.00104234	0.00119461	0.00104564	0.00109813	0.00103223		1.05371	1.26473	1.30747		1.06736	0.943385	0.993882		0.982129	1.2101	1.04561		1.0344	1.1394	1.11565		0.343584	0.320373	0.343947
Q86H44	BRCT domain-containing protein OS=Dictyostelium discoideum OX=44689 GN=DDB0167233 PE=4 SV=1	74408.8	70945.3	106129	99039.3	162823	157988	172337	144648	176941	166331	140469	172971		0.00244198	0.002743	0.00270688	0.00242627	0.00267053	0.00273803	0.00250951	0.00274235	0.00271594	0.00234683	0.00263627	0.00272435		0.993568	1.02765	0.961037		0.973581	0.999766	0.96109		1.01151	1.00335	1.00645		0.992886	1.01026	0.976194		0.590702	0.356455	0.260888
Q553Q8	SsDNA-binding transcriptional regulator OS=Dictyostelium discoideum OX=44689 GN=DDB_G0275335 PE=3 SV=1	59168.6	61059	79246.2	79646.2	135530	136766	146778	123546	157101	146223	128211	138927		0.00194182	0.0022832	0.00240335	0.00208817	0.00231179	0.00240703	0.00187385	0.00233563	0.00247894	0.00188729	0.00225166	0.00218814		1.07537	0.964998	0.971921		1.01252	1.02297	0.986189		1.00153	1.03145	0.910453		1.02981	1.00647	0.956187		0.308633	0.696858	0.22432
F1A0W4	Elongation factor 2 OS=Dictyostelium purpureum OX=5786 GN=DICPUDRAFT_58424 PE=3 SV=1	197106	195541	282229	284673	391151	375296	422123	357417	429324	405161	333492	429498		0.0064687	0.00658951	0.00656789	0.00668733	0.00634376	0.00666951	0.00667358	0.00671712	0.00644803	0.0067456	0.00651405	0.00676471		1.0338	1.03167	1.04281		0.962705	1.01937	0.988549		1.01547	0.981751	1.02997		1.00399	1.01093	1.02044		0.875054	0.544465	0.339262
Q54Q47	Carbohydrate kinase PfkB domain-containing protein OS=Dictyostelium discoideum OX=44689 GN=DDB0185845 PE=4 SV=1	10337.2	9230.85	13267.4	15315.7	18188.7	20322	22531.4	20878.8	23472.2	21033.3	17772.7	18292.2		0.00033925	0.000306415	0.000359082	0.000315688	0.00034351	0.000346237	0.000313721	0.000358536	0.000343633	0.000362921	0.000380524	0.000288107		0.930546	0.924749	1.06977		1.12106	1.1701	1.24186		0.964228	0.956978	0.802345		1.00528	1.01727	1.03799		0.991339	0.892879	0.853043
Q54SH1	Uncharacterized protein OS=Dictyostelium discoideum OX=44689 GN=DDB0204779 PE=4 SV=1	12003.1	12405.8	16057.6	17051.4	36761.2	33828.5	37456.4	27785.7	40721.8	38983.3	32931.9	30490.9		0.000393922	0.000619296	0.000622971	0.000424269	0.000571814	0.000641719	0.000379697	0.000596032	0.000636734	0.00040405	0.000506403	0.00048024		1.07704	0.963888	1.02571		0.923329	0.962435	0.817708		1.0301	1.02209	0.770887		1.01015	0.982805	0.871435		0.984315	0.551538	0.222346
Q54UA6	Uncharacterized protein OS=Dictyostelium discoideum OX=44689 GN=DDB0204067 PE=4 SV=1	87964.8	88517.3	146134	151303	192163	183223	180406	182261	192013	182693	182579	187012		0.00288686	0.00323726	0.00293745	0.00302722	0.00309707	0.00300738	0.00345547	0.00287075	0.00353014	0.00358526	0.00332178	0.00294549		1.04862	1.19696	1.24192		0.956695	0.886782	1.02611		1.02381	1.20177	1.00274		1.00971	1.09517	1.09026		0.807606	0.489812	0.350914
Q556T3	Filament-interacting protein OS=Dictyostelium discoideum OX=44689 GN=fip-1 PE=4 SV=1	63187	63803.8	86326.3	86422.7	108016	105332	112861	100971	117541	111648	89248	120547		0.0020737	0.00181968	0.00179817	0.00218204	0.00178046	0.00183788	0.00204127	0.00179593	0.0017256	0.00204787	0.00184023	0.00189866		1.05225	0.984361	0.987545		0.978445	0.986945	1.01129		1.02209	0.959643	1.05588		1.01759	0.976983	1.01824		0.484428	0.10394	0.480287
Q54CK7	Uncharacterized protein OS=Dictyostelium discoideum OX=44689 GN=DDB0191668 PE=4 SV=1	9142.56	9098.27	17359	14866.6	23505.8	25259.7	24271.7	27102.9	25116.1	23762.5	23076.2	24498.2		0.000300044	0.000395989	0.000384231	0.000311153	0.000426973	0.000391164	0.00041047	0.000386229	0.000446175	0.000352278	0.000493959	0.000385853		1.03702	1.36803	1.17409		1.07824	0.975351	1.24741		1.01805	1.16122	1.00422		1.04444	1.1682	1.14191		0.158514	0.260704	0.210558
Q54BH3	Uncharacterized protein OS=Dictyostelium discoideum OX=44689 GN=DDB0192052 PE=3 SV=1	29633.9	32954.4	50823	42405.1	61774.8	63111	64976.8	59242.2	61864.6	57630.9	60532.5	63991.6		0.000972538	0.00104069	0.000946417	0.00112701	0.00106679	0.000948684	0.00120176	0.00103396	0.00117039	0.00100483	0.00107971	0.00100788		1.15884	1.23569	1.0332		1.02508	0.993532	1.0375		1.0024	1.23665	1.06495		1.0621	1.15529	1.04522		0.326251	0.195863	0.0374959
Q9NHF6	Dynacortin OS=Dictyostelium discoideum OX=44689 GN=dct PE=2 SV=1	301285	305445	429973	400919	248302	353535	634475	540608	251167	342386	414740	614983		0.00988768	0.00418301	0.00384241	0.010446	0.00597592	0.00563614	0.0101671	0.0100962	0.00801893	0.00950017	0.00985277	0.00968615		1.05646	1.02826	0.960809		1.42862	2.41362	2.35543		1.46682	2.08695	2.52085		1.3173	1.84295	1.9457		0.0784748	0.173666	0.211966
B0G144	Uncharacterized protein OS=Dictyostelium discoideum OX=44689 GN=DDB_G0294593 PE=4 SV=1	34984.5	32368.8	51178.4	52454	64444.9	64756.1	65920.1	58680	61777.5	64820.7	59722.6	69270.5		0.00114814	0.00108567	0.000945084	0.00110699	0.00109459	0.00106704	0.00121016	0.00104897	0.00115473	0.00124295	0.00106946	0.00109103		0.96416	1.05402	1.08258		1.00822	0.966195	0.985073		1.12904	1.22182	1.15443		1.03381	1.08068	1.07403		0.598458	0.388061	0.258287
Q55D71	Putative countin receptor Cnr3 OS=Dictyostelium discoideum OX=44689 GN=cnrC PE=4 SV=1	17055.7	19214	27479	23675	37982.1	37321.6	41001.2	39490	46387.2	40120.5	40638.9	36599.9		0.000559739	0.000639864	0.00070964	0.000657102	0.000630859	0.000660439	0.000649767	0.00065244	0.000785747	0.000561003	0.00071972	0.000576459		1.17394	1.16084	1.00226		0.985927	1.01965	1.1248		0.930667	1.10725	0.812326		1.03018	1.09591	0.979795		0.793468	0.129703	0.806442
Q54UG6	Uncharacterized protein OS=Dictyostelium discoideum OX=44689 GN=DDB0204007 PE=3 SV=1	72670.3	70210.2	100041	101809	154231	137369	158845	128288	158236	144976	120866	161493		0.00238492	0.00259824	0.00242072	0.00240113	0.002322	0.00238651	0.00236557	0.00252765	0.00233692	0.00241246	0.00233809	0.00254356		1.0068	0.991884	1.01155		0.893682	0.972833	0.899873		0.985868	0.965384	1.05074		0.962115	0.9767	0.987389		0.39072	0.0984371	0.780707
Q54LN0	BRCT domain-containing protein OS=Dictyostelium discoideum OX=44689 GN=DDB0187005 PE=4 SV=1	17971.1	18214.3	32481.8	34377.8	38045.5	46952.3	41474.9	38576.2	39846.5	33179.1	36461.8	38323.5		0.000589783	0.000640932	0.00060958	0.000622914	0.00079365	0.000546174	0.000768063	0.000659978	0.000704983	0.000814615	0.000703065	0.000603606		1.05617	1.30228	1.38121		1.23827	1.02972	1.09694		0.895984	1.15651	0.9902		1.06348	1.16283	1.15612		0.580819	0.167847	0.304735
Q54Z21	Uncharacterized protein OS=Dictyostelium discoideum OX=44689 GN=DDB0204324 PE=4 SV=1	87379.5	80256.4	124709	134973	297076	301226	288700	227875	310893	291987	255792	244772		0.00286766	0.00500469	0.00475611	0.0027447	0.00509172	0.0048065	0.00294886	0.004594	0.0049457	0.00319831	0.0041531	0.00385523		0.957125	1.02832	1.11531		1.01739	0.917939	0.829841		1.0106	1.03986	0.810586		0.995037	0.995374	0.918577		0.947377	0.824262	0.36019
Q1ZXF2	DNA polymerase OS=Dictyostelium discoideum OX=44689 GN=polB PE=3 SV=1	19904	20651.2	33971.7	33625.7	57267.7	58145.8	63673	50506	57931	60202.4	52307.1	57600.1		0.000653216	0.000964759	0.00088624	0.000706253	0.000982857	0.000991015	0.000803292	0.00101321	0.00101135	0.000796794	0.000920489	0.000907217		1.08119	1.22975	1.2198		1.01876	1.05022	0.954114		1.11822	1.14117	1.02367		1.07273	1.14038	1.06586		0.145248	0.0717882	0.542227
P90532	Cell division cycle protein 48 OS=Dictyostelium discoideum OX=44689 GN=cdcD PE=2 SV=2	82562	78225.7	119439	122030	171319	178928	189092	185317	185350	175627	159690	208908		0.00270955	0.00288612	0.00283552	0.00267526	0.00302449	0.00289106	0.00282425	0.00300897	0.00308758	0.00289162	0.00337746	0.00329036		0.987342	1.04233	1.0672		1.04794	1.04257	1.17025		1.01959	1.0889	1.16041		1.01829	1.05793	1.13262		0.397659	0.0669394	0.061204
Q54B24	Uncharacterized protein OS=Dictyostelium discoideum OX=44689 GN=DDB_G0293982 PE=4 SV=1	52205.5	33217	50382	44757.5	73365	95163.6	87023.9	73895.3	93066.1	109774	82902.3	105605		0.0017133	0.00123594	0.00142374	0.00113599	0.00160858	0.00180703	0.00119133	0.00138478	0.0016029	0.00106057	0.00134677	0.00166331		0.663043	0.695341	0.619022		1.3015	1.12043	1.08967		1.26921	1.12584	1.16826		1.07792	0.980536	0.958985		0.868928	0.804075	0.752081
Q54PQ6	Nucleolar complex protein 2 homolog OS=Dictyostelium discoideum OX=44689 GN=DDB0185982 PE=3 SV=1	167382	158197	236895	234761	306873	315505	332815	310029	336504	316042	268834	345765		0.00549323	0.00516973	0.00514791	0.0054102	0.00533308	0.00520248	0.0056016	0.00529598	0.00519786	0.00556288	0.00565038	0.00544589		0.984885	1.01973	1.01268		1.0316	1.02442	1.09297		1.0106	1.0097	1.05788		1.00903	1.01795	1.05451		0.592649	0.0542268	0.140471
F0Z796	Actin OS=Dictyostelium purpureum OX=5786 GN=DICPUDRAFT_46519 PE=3 SV=1	1.82799e+06	1.7511e+06	2.53932e+06	2.47271e+06	2.43232e+06	2.35634e+06	2.46242e+06	2.17213e+06	2.68758e+06	2.48788e+06	2.04909e+06	2.46627e+06		0.0599916	0.0409761	0.0411151	0.059886	0.03983	0.040954	0.0600447	0.0391837	0.0396189	0.0585931	0.0395879	0.0388444		0.99824	1.00088	0.976689		0.972031	0.956259	0.966122		0.996081	0.963609	0.944773		0.988784	0.973584	0.962528		0.298119	0.200124	0.028804
Q54XT5	DIS3-like exonuclease 2 OS=Dictyostelium discoideum OX=44689 GN=DDB0206173 PE=3 SV=1	36673.9	36012.9	51524.4	52938.7	75849.4	77837.8	80240.4	73726.5	78616.6	80880.1	69847.3	80827.6		0.00120358	0.00127779	0.00120269	0.00123161	0.00131572	0.0013314	0.00121834	0.00127684	0.00135049	0.00125443	0.00134369	0.00127306		1.02329	1.01227	1.04225		1.02968	0.999254	1.05157		1.10701	1.12289	1.05851		1.05333	1.0448	1.05078		0.180085	0.371833	0.00883416
Q1ZX99	RhoGEF domain-containing protein OS=Dictyostelium discoideum OX=44689 GN=gxcZ PE=4 SV=2	52004.2	55982.3	74839.5	76741.1	91726.7	84521.9	95176.2	89646.8	104771	93770.6	78405.8	106312		0.00170669	0.00154527	0.0016028	0.00191455	0.0014287	0.00154359	0.00176965	0.00151451	0.00151596	0.00181845	0.00163384	0.00167444		1.12179	1.03689	1.06548		0.924564	0.980094	1.05732		0.963059	0.945821	1.0447		1.00314	0.987601	1.05583		0.924584	0.71726	0.0160581
Q54YM8	Multidrug and toxin extrusion protein OS=Dictyostelium discoideum OX=44689 GN=DDB0204470 PE=3 SV=1	20852.6	19429.2	37452.7	31382	32827.7	33867.6	32779.4	29034.8	35292.5	30909.5	36871.3	30078.9		0.000684351	0.000553032	0.000539911	0.000664464	0.000572474	0.000508813	0.000885604	0.00052161	0.000712902	0.000743625	0.00052917	0.000473751		0.97094	1.29408	1.08661		1.03516	0.943182	0.956853		0.942402	1.32041	0.877462		0.982833	1.18589	0.973643		0.563508	0.259355	0.807003
Q55C32	SNF2-related domain-containing protein OS=Dictyostelium discoideum OX=44689 GN=DDB0220695 PE=4 SV=1	4978.86	5882.09	10938	9351.08	12949.7	15297.4	14151.9	15087.2	16065.6	15089.2	12040.1	17224.3		0.000163398	0.000218157	0.000245775	0.000201163	0.000258577	0.000248388	0.000258639	0.000225195	0.000232793	0.000221583	0.000274969	0.000271287		1.23112	1.58288	1.35609		1.18528	1.03226	1.26042		1.01063	0.94718	1.1038		1.14234	1.18744	1.2401		0.157635	0.465073	0.0481747
Q54DN5	glutaminase OS=Dictyostelium discoideum OX=44689 GN=AF310889_1 PE=3 SV=1	123724	63212.4	98862.1	86552.4	208325	280162	147338	118374	272134	336202	139186	142537		0.00406043	0.00350954	0.00416316	0.00216181	0.00473567	0.00553434	0.00233769	0.00234455	0.00269115	0.00205094	0.00215741	0.00224499		0.532409	0.575724	0.505104		1.34937	0.668051	0.614726		1.32936	0.646419	0.539252		1.07038	0.630065	0.553027		0.847404	0.0120938	0.0133737
F0ZJY7	40S ribosomal protein S2 OS=Dictyostelium purpureum OX=5786 GN=DICPUDRAFT_32959 PE=3 SV=1	69841.4	68877.6	95994	102407	137761	140477	151678	133407	161490	143011	121930	159865		0.00229208	0.00232079	0.00247051	0.00235556	0.00237452	0.00235416	0.00226987	0.00241361	0.00235749	0.00242663	0.00243139	0.00251792		1.02769	0.990308	1.0587		1.02315	1.04	1.04765		0.952903	0.954254	1.01919		1.00125	0.994852	1.04185		0.996543	0.83447	0.0642603
Q54IF1	Pre-mRNA polyadenylation factor Fip1 domain-containing protein OS=Dictyostelium discoideum OX=44689 GN=DDB0188114 PE=3 SV=1	11590.5	13831.8	17597.6	18111.2	14780.3	15096.3	26029.7	21929.8	14320	18483.1	20246.9	28402.3		0.000380381	0.000248997	0.00021907	0.000473038	0.000255178	0.000304257	0.000416112	0.000414203	0.00039147	0.000429162	0.000399678	0.000447343		1.24359	1.09394	1.12824		1.02483	1.66349	1.60516		1.38885	1.78696	2.04201		1.21909	1.51479	1.5918		0.156883	0.107233	0.111157
Q55CZ7	VASt domain-containing protein OS=Dictyostelium discoideum OX=44689 GN=DDB0190604 PE=4 SV=1	26804	24037.9	36494	34185	55707.1	62569.7	64981.1	55160.2	68051.7	63379.3	53758.8	60356.1		0.000879665	0.000938468	0.00104107	0.000822077	0.00105764	0.00104331	0.000862935	0.00103403	0.00103942	0.000810046	0.00100531	0.000950625		0.934535	0.980981	0.920857		1.12698	1.10182	1.07123		1.00215	0.998416	0.913125		1.02122	1.02707	0.968404		0.721626	0.540747	0.593118
Q55G82	Uncharacterized protein OS=Dictyostelium discoideum OX=44689 GN=DDB0189538 PE=4 SV=1	152967	151803	213875	216681	208611	220234	237634	206560	232538	204882	192336	241799		0.00502014	0.00351435	0.00355742	0.00519153	0.00372269	0.00337264	0.00505727	0.0037814	0.00371879	0.00513446	0.00376462	0.0038084		1.03414	1.0074	1.02277		1.05928	1.07599	1.07121		0.948058	1.04536	1.07055		1.01383	1.04292	1.05485		0.655798	0.144594	0.0457005
Q54YA4	Uncharacterized protein OS=Dictyostelium discoideum OX=44689 GN=DDB0205383 PE=4 SV=1	57955.5	60862.2	86445.2	81811.9	123654	129457	126448	122033	126410	120496	116722	138089		0.00190201	0.00208313	0.00193385	0.00208144	0.00218826	0.00198352	0.00204408	0.00201213	0.0022568	0.00193861	0.0022241	0.00217494		1.09434	1.07469	1.01924		1.05047	0.965913	1.06767		1.02569	1.167	1.12467		1.05683	1.0692	1.07053		0.0974749	0.367913	0.141843
F0ZW52	Heat shock cognate 90 kDa protein OS=Dictyostelium purpureum OX=5786 GN=DICPUDRAFT_49949 PE=3 SV=1	131697	125560	184859	201603	278751	276229	277080	261074	287980	293799	248990	269029		0.0043221	0.00469597	0.00440557	0.00429405	0.0046692	0.00483634	0.00437116	0.00440909	0.00481419	0.00477718	0.00475817	0.00423728		0.99351	1.01135	1.10529		0.994299	0.938909	1.01325		1.09778	1.09275	0.9618		1.02853	1.01434	1.02678		0.498155	0.803433	0.588103
O44007	NOSA OS=Dictyostelium discoideum OX=44689 GN=nosA PE=2 SV=1	8708.54	7075.37	10196.1	9233.48	19063.9	15858.3	18877	18623.6	17648.4	17102.2	15121.8	17891.2		0.0002858	0.00032116	0.000269988	0.000241972	0.000268058	0.000281525	0.000241097	0.000300384	0.000292378	0.000218796	0.000339422	0.000281791		0.846646	0.843584	0.765555		0.834655	0.935308	1.05686		1.04273	1.08293	1.04371		0.908011	0.953939	0.955377		0.2938	0.540492	0.697242
Q23899	Slime mold (D.discoideum) discoidin-i(5.6) (Fragment) OS=Dictyostelium discoideum OX=44689 PE=4 SV=1	38015.7	44502.6	40504.4	40630.2	113534	108662	128083	110672	135217	117215	104333	126150		0.00124762	0.00191264	0.00206857	0.00152195	0.00183674	0.00192952	0.000957764	0.00203814	0.00201727	0.000962772	0.00201703	0.00198689		1.21989	0.767675	0.771689		0.960317	1.06562	1.05458		0.93278	0.9752	0.960515		1.03766	0.936163	0.928927		0.891764	0.610905	0.518282
Q54GR0	C3H1-type domain-containing protein OS=Dictyostelium discoideum OX=44689 GN=DDB0188671 PE=4 SV=1	64873.6	50539.6	85322.8	78699.7	82357.6	94070.8	75207.2	71630.1	108482	105468	59750.6	91943		0.00212905	0.00138744	0.00165957	0.00172841	0.00159011	0.00173615	0.00201754	0.00119675	0.00115527	0.00186486	0.00130548	0.00144813		0.811825	0.947625	0.875915		1.14608	0.862563	0.940932		1.04614	0.696124	0.872591		1.00135	0.835437	0.896479		0.846137	0.154259	0.0753788
Q54HG8	Uncharacterized protein OS=Dictyostelium discoideum OX=44689 GN=DDB0188436 PE=3 SV=1	87217.8	82358.7	124025	126039	132534	138212	139107	130365	168754	145539	117494	149521		0.00286235	0.00223273	0.00258163	0.0028166	0.00233625	0.00239578	0.00293268	0.00221357	0.00227172	0.00298662	0.00237594	0.002355		0.984017	1.02457	1.04342		1.04636	0.991417	1.06414		0.928009	0.879956	0.912212		0.98613	0.965315	1.00659		0.660159	0.530775	0.920197
F0ZAK0	Elongation factor 1-alpha OS=Dictyostelium purpureum OX=5786 GN=DICPUDRAFT_52946 PE=3 SV=1	593590	579760	863041	856204	1.18655e+06	1.16113e+06	1.23865e+06	1.10365e+06	1.26245e+06	1.18628e+06	1.05944e+06	1.26967e+06		0.0194807	0.0199892	0.0193131	0.0198273	0.019627	0.0195279	0.0204074	0.0197102	0.0204841	0.0202886	0.0201145	0.0199977		1.01779	1.04757	1.04147		0.981882	0.986044	1.00627		1.01112	1.06063	1.03545		1.0036	1.03142	1.02773		0.789123	0.308797	0.12409
Q54S87	Ceramide synthase OS=Dictyostelium discoideum OX=44689 GN=crsA PE=4 SV=1	66866.8	69127.5	104893	96822.2	109214	108164	102981	102862	123894	125560	95956.2	106881		0.00219446	0.00183987	0.00189535	0.0023641	0.00182833	0.00206689	0.0024803	0.0016387	0.0018553	0.0022943	0.0018747	0.0016834		1.0773	1.13026	1.04549		0.993727	0.89066	1.01893		1.0905	0.978868	0.888175		1.05385	0.999928	0.984199		0.212038	0.926782	0.811614
Q54FX9	RRM domain-containing protein OS=Dictyostelium discoideum OX=44689 GN=DDB0188942 PE=4 SV=1	877414	813803	1.24065e+06	1.23901e+06	1.69039e+06	1.63152e+06	1.83381e+06	1.61997e+06	1.89852e+06	1.73076e+06	1.49528e+06	1.90982e+06		0.0287953	0.028477	0.029044	0.0278314	0.0275782	0.0284907	0.0293363	0.029181	0.028911	0.0293596	0.0295246	0.0300801		0.966524	1.01879	1.0196		0.968435	1.02472	1.03679		0.980951	0.995421	1.03567		0.97197	1.01298	1.03069		0.0241382	0.284884	0.0310325
Q54P29	RING zinc finger-containing protein OS=Dictyostelium discoideum OX=44689 GN=DDB_G0284853 PE=4 SV=2	24403.5	23105.7	32782.9	36407	57764.3	60924.7	60494.9	58935.1	63710.8	61736.5	56536.2	64076.3		0.000800885	0.000973124	0.000974661	0.000790195	0.00102983	0.00101627	0.000775183	0.000962637	0.00109312	0.0008627	0.00107411	0.00100922		0.986651	0.967907	1.07718		1.05827	0.989223	1.10378		1.04269	1.12154	1.03546		1.0292	1.02622	1.07214		0.288891	0.609612	0.0761967
Q54W51	Cobalamin adenosyltransferase-like domain-containing protein OS=Dictyostelium discoideum OX=44689 GN=DDB0218202 PE=3 SV=1	37012.4	39585.6	57974.5	54439.9	87417.8	94577.6	103555	88255.5	103167	92739.1	83819.8	101145		0.00121469	0.00147268	0.00157827	0.00135379	0.00159868	0.00152661	0.00137086	0.00164784	0.00162064	0.00129001	0.00160849	0.00159305		1.11452	1.12857	1.06201		1.08555	1.11894	1.09222		0.967269	1.02685	1.00937		1.05578	1.09145	1.05453		0.366953	0.0952254	0.163905
Q86I62	Uncharacterized protein OS=Dictyostelium discoideum OX=44689 GN=DDB0167388 PE=4 SV=1	32505	31420.7	46219.1	46828.7	88878.9	80183.1	86040.7	71895.9	96523.4	79749.8	66531.2	86087.4		0.00106676	0.00149729	0.00147663	0.00107456	0.00135536	0.00131279	0.00109289	0.00136914	0.00128637	0.00110965	0.00131033	0.0013559		1.00731	1.0245	1.0402		0.905207	0.91441	0.87513		0.889043	0.871151	0.918237		0.933855	0.936686	0.944524		0.206884	0.269103	0.325455
F0ZYA3	40S ribosomal protein S3 OS=Dictyostelium purpureum OX=5786 GN=DICPUDRAFT_92861 PE=3 SV=1	113329	112156	164795	169098	229429	221571	236435	212983	242658	236919	201878	249392		0.00371928	0.00386506	0.00371223	0.00383565	0.00374528	0.00390001	0.00389673	0.00376231	0.00390328	0.00400694	0.00388168	0.00392799		1.03129	1.04771	1.07734		0.969009	0.973416	1.0043		1.05058	1.05146	1.05812		1.01696	1.0242	1.04659		0.576414	0.452536	0.165916
Q55EB8	NUC153 domain-containing protein OS=Dictyostelium discoideum OX=44689 GN=DDB0190166 PE=3 SV=1	112318	107892	171419	177429	256450	269542	270294	263740	272773	257799	238340	269145		0.0036861	0.00432028	0.00417293	0.00368981	0.00455616	0.00424372	0.00405336	0.00430111	0.00460827	0.00420436	0.00480675	0.00423912		1.00101	1.09963	1.1406		1.0546	0.995563	1.1126		1.01696	1.10432	1.01586		1.02419	1.06651	1.08969		0.272445	0.206307	0.1339
C7G004	Heat shock protein DnaJ family protein OS=Dictyostelium discoideum OX=44689 GN=DDB_G0304475 PE=4 SV=1	44972.6	38881.3	59650.3	57677.7	87624.3	87900.6	92005.3	85975.1	94543.1	88746.4	81443.9	89651.8		0.00147593	0.00147616	0.00144634	0.00132971	0.00148581	0.00146089	0.00141049	0.00146405	0.00157471	0.00136673	0.00156693	0.00141204		0.90093	0.95566	0.926011		1.00654	0.991798	1.06149		1.01006	1.08875	0.976286		0.972509	1.01207	0.987928		0.521607	0.797094	0.791578
Q555V8	Acetylglutamate kinase OS=Dictyostelium discoideum OX=44689 GN=argB PE=4 SV=2	43697.6	40269.8	56798.6	56639.8	77220.4	79802.9	84094.6	74332.7	84560.7	78965.9	65400.1	75788.3		0.00143408	0.00130089	0.00129363	0.0013772	0.00134894	0.00129989	0.00134306	0.00133817	0.0012645	0.00134213	0.00135474	0.00119369		0.960331	0.936525	0.935882		1.03693	1.02866	1.04139		1.00484	0.977486	0.922744		1.0007	0.98089	0.966673		0.980052	0.53361	0.454462
F0ZDU0	Nucleoside diphosphate kinase OS=Dictyostelium purpureum OX=5786 GN=DICPUDRAFT_97095 PE=3 SV=1	67263	64159.8	97837.6	96964.4	133724	130622	135038	124636	152020	140324	110855	137138		0.00220746	0.00225278	0.00232563	0.00219421	0.00220794	0.00230993	0.00231346	0.00214881	0.00214337	0.00229766	0.00227154	0.00215996		0.993997	1.04802	1.04086		0.980096	0.953849	1.00833		0.99325	0.921632	0.928765		0.989114	0.9745	0.992651		0.136238	0.557368	0.827282
Q86AD8	Development protein DG1106 OS=Dictyostelium discoideum OX=44689 GN=DG1106 PE=4 SV=1	10529.4	8881.02	10998.2	11309.9	44934.2	42712.3	44190.7	41668.6	49084.5	45988.2	35398.2	37554.5		0.000345559	0.000756983	0.000750904	0.000303724	0.00072198	0.000757029	0.000260063	0.000703193	0.000684419	0.000267999	0.000759425	0.000591494		0.878934	0.752586	0.775552		0.953759	0.928941	1.00323		1.00816	0.91146	0.787709		0.94695	0.864329	0.855495		0.256218	0.0175678	0.236267
Q54C63	FHA domain-containing protein OS=Dictyostelium discoideum OX=44689 GN=DDB0219831 PE=4 SV=1	32483.4	31949.5	48595	47315	60464.1	68557.3	74263.5	59308.6	74226.7	66864.5	59265.3	68691.5		0.00106605	0.00101861	0.00113553	0.00109265	0.00115885	0.00110068	0.00114908	0.00118173	0.00114589	0.00112117	0.00108092	0.00108191		1.02494	1.07788	1.0517		1.13768	1.16015	1.06117		0.969307	1.00912	0.952776		1.04398	1.08238	1.02188		0.481405	0.192224	0.627804
Q54H43	SAP DNA-binding domain-containing protein OS=Dictyostelium discoideum OX=44689 GN=DDB0220682 PE=3 SV=1	51176.6	42861.7	63215	60352.2	106759	108264	113221	97158.7	122057	114173	91280.1	116894		0.00167953	0.00179852	0.00186724	0.00146584	0.00183003	0.00187945	0.00149478	0.00180166	0.00176489	0.0014301	0.00177075	0.00184111		0.872763	0.889996	0.851488		1.01752	1.00174	0.984561		1.00654	0.945183	0.986004		0.965607	0.945641	0.940685		0.546401	0.223847	0.305951
Q54V27	Uncharacterized protein OS=Dictyostelium discoideum OX=44689 GN=lmcA PE=4 SV=1	27793.6	27956	35584.3	37181.1	55926.5	58611.6	65434.7	51211.8	67856.9	61860.9	51804.7	65030.8		0.000912142	0.000942164	0.00103809	0.000956073	0.000990731	0.00101832	0.000841424	0.00104124	0.00100164	0.000881042	0.000933352	0.00102425		1.04816	0.92247	0.965904		1.05155	1.10516	0.990647		0.980953	0.964885	0.986673		1.02689	0.997506	0.981075		0.386207	0.963237	0.117456
Q86IF9	Phosphatidylethanolamine N-methyltransferase OS=Dictyostelium discoideum OX=44689 GN=DDB0168929 PE=4 SV=1	117809	115260	182756	189385	215770	247222	246165	262268	227489	244897	195042	287739		0.0038663	0.00363496	0.00348017	0.0039418	0.00417887	0.00403135	0.00432143	0.00391716	0.0037711	0.00448767	0.00477993	0.00453197		1.01953	1.11772	1.16071		1.14963	1.07763	1.31499		1.15838	1.0836	1.30223		1.10918	1.09298	1.25931		0.13135	0.0258886	0.0282287
Q9GSG9	Wiscott-Aldrich syndrome protein OS=Dictyostelium discoideum OX=44689 GN=wasA PE=4 SV=1	112722	105821	148421	143471	183598	178266	188900	170423	200590	188551	153344	188895		0.00369934	0.00309297	0.00306866	0.00361899	0.00301329	0.00310381	0.00350955	0.0030059	0.00296487	0.00339969	0.00310602	0.00297516		0.97828	0.948696	0.918997		0.974237	0.971849	1.00422		1.01145	0.966178	0.969528		0.98799	0.962241	0.964248		0.391514	0.0575276	0.30147
F0ZD03	Glutamate-ammonia ligase OS=Dictyostelium purpureum OX=5786 GN=DICPUDRAFT_93892 PE=3 SV=1	32217	28620.3	48654	44081.5	78795.6	73329.3	76335.8	67185.6	88945.6	74166.1	66983.7	80248.8		0.00105731	0.00132743	0.00136071	0.000978791	0.00123951	0.00122088	0.00115047	0.00121471	0.00129512	0.00104455	0.00122448	0.00126394		0.925737	1.08811	0.987935		0.933769	0.915085	0.922446		0.897236	0.951799	0.928885		0.918914	0.984998	0.946422		0.0331507	0.693272	0.135285
F0ZE14	Glyceraldehyde-3-phosphate dehydrogenase OS=Dictyostelium purpureum OX=5786 GN=DICPUDRAFT_91547 PE=3 SV=1	94932.8	94821.4	141729	155370	182873	176046	186315	167440	203121	184690	151771	197061		0.00311554	0.00308076	0.00310739	0.00324282	0.00297576	0.00304025	0.00335132	0.00296478	0.00293447	0.00368163	0.00305166	0.00310376		1.04085	1.07568	1.1817		0.965916	0.962353	0.990553		0.978395	0.944352	0.998834		0.995054	0.994128	1.05703		0.854581	0.902498	0.456756
Q54TL4	SAM-dependent MTase RsmB/NOP-type domain-containing protein OS=Dictyostelium discoideum OX=44689 GN=DDB0204605 PE=3 SV=1	58577.9	52854.9	87181.6	98131.1	143467	135565	142590	133887	165799	136494	114508	161580		0.00192243	0.00241691	0.00253643	0.00180759	0.0022915	0.00224688	0.00206149	0.00226899	0.00221399	0.00232531	0.00244014	0.00254493		0.940264	1.07233	1.20957		0.948111	0.938797	1.00961		0.885844	0.872874	1.00335		0.92474	0.961335	1.07418		0.0890731	0.497996	0.378351
F0ZKM4	phosphoenolpyruvate carboxykinase (ATP) OS=Dictyostelium purpureum OX=5786 GN=DICPUDRAFT_47664 PE=3 SV=1	45589.1	47861.5	68418.8	71621.4	82560	76706.5	91251	69555.6	93055	87219.8	74834.8	94904.7		0.00149616	0.00139084	0.00142357	0.00163682	0.0012966	0.00143576	0.00161783	0.00145205	0.00144692	0.00169714	0.00126767	0.00149478		1.09402	1.08132	1.13433		0.932237	1.04401	0.911442		1.00856	1.0164	1.05002		1.0116	1.04724	1.03193		0.800699	0.138369	0.650616
Q55BS4	RNA polymerase II degradation factor 1 OS=Dictyostelium discoideum OX=44689 GN=DDB0191017 PE=3 SV=1	401428	317882	457247	442737	771469	1.00927e+06	766332	702836	859869	996552	610632	781691		0.0131742	0.0129965	0.0131544	0.0108713	0.0170601	0.0164046	0.010812	0.0121944	0.0118065	0.0104911	0.0128094	0.0123119		0.825194	0.820695	0.796332		1.31267	0.938283	0.985605		1.24708	0.897527	0.935946		1.12831	0.885501	0.905961		0.491595	0.0812515	0.239468
O61085	Coronin binding protein OS=Dictyostelium discoideum OX=44689 GN=DB10 PE=2 SV=1	35426.5	26342.6	38843.3	42292.1	64583.3	73432.3	73244	64278.5	89597.1	82504.1	73196	85496.2		0.00116264	0.001088	0.00137067	0.000900895	0.00124125	0.00135813	0.000918487	0.00116551	0.00141523	0.00100215	0.0011715	0.00134659		0.774869	0.789999	0.861959		1.14085	1.07124	1.07674		0.99085	1.03251	0.982429		0.968858	0.964583	0.973711		0.769798	0.728907	0.680246
Q86KC0	RNI-like protein OS=Dictyostelium discoideum OX=44689 GN=DDB0167554 PE=4 SV=1	27823.5	35616.5	64778	61988.5	69557.9	72710.7	88086.9	92800.1	62281.3	62892.7	64044.2	80795.8		0.000913123	0.00117181	0.000952792	0.00121806	0.00122905	0.0010353	0.00153174	0.0014017	0.00123829	0.00146888	0.00169131	0.00127256		1.33395	1.67747	1.60863		1.04885	1.19619	1.44334		1.0866	1.29964	1.33561		1.15647	1.3911	1.46253		0.20029	0.0894775	0.0240041
Q54F90	Phospholipase A-2-activating protein OS=Dictyostelium discoideum OX=44689 GN=DDB0189206 PE=4 SV=1	75473.5	77761.3	111415	114766	181090	184427	202323	159123	205249	181381	161872	194543		0.00247692	0.00305073	0.00313993	0.00265937	0.00311744	0.00298578	0.00263451	0.0032195	0.00312977	0.00271948	0.00290007	0.0030641		1.07366	1.06362	1.09793		1.02186	1.05532	0.950615		0.950905	0.996764	0.975848		1.01548	1.03857	1.00813		0.778839	0.210154	0.968606
Q556T2	BCNT-C domain-containing protein OS=Dictyostelium discoideum OX=44689 GN=DDB0168053 PE=4 SV=1	29264.2	29581.4	37130.7	40259.4	60947.8	62770.2	63946.2	59892.6	65921.3	65294.7	53285.6	65349		0.000960405	0.00102676	0.00100848	0.00101166	0.00106102	0.00107484	0.000877989	0.00101756	0.00103027	0.000953985	0.00109156	0.00102926		1.05337	0.914187	0.993315		1.03338	0.99104	1.06312		1.06581	1.02161	1.02061		1.05085	0.975612	1.02568		0.0319267	0.529849	0.331326
Q54SY9	Agenet-like domain-containing protein OS=Dictyostelium discoideum OX=44689 GN=DDB0205146 PE=4 SV=1	46370.5	46653.3	66095.5	65490.8	97306.5	99857.2	104239	95169.7	110845	99735.8	85987	107449		0.0015218	0.00163927	0.00169573	0.00159551	0.00168792	0.00164179	0.00156289	0.00165872	0.00166255	0.00155187	0.0017345	0.00169235		1.04843	1.027	1.01975		1.02968	1.01186	1.05809		0.968187	0.980428	0.998003		1.01543	1.00643	1.02528		0.618358	0.719497	0.295615
Q54WZ1	GYF domain-containing protein OS=Dictyostelium discoideum OX=44689 GN=DDB0205713 PE=4 SV=1	102281	109387	146607	146313	248412	258521	270970	228175	286157	271440	217958	263673		0.00335669	0.00418486	0.00437768	0.00374093	0.00436987	0.00446827	0.00346667	0.00431186	0.00421419	0.00346703	0.00415857	0.00415292		1.11447	1.03276	1.03287		1.04421	1.03035	0.993717		1.02069	0.962653	0.948657		1.05979	1.00859	0.991748		0.126199	0.819017	0.6773
Q54P34	Uncharacterized protein OS=Dictyostelium discoideum OX=44689 GN=DDB0186212 PE=3 SV=1	62461.4	50700.4	88314.2	88374.5	129842	125525	128134	122212	137439	124213	105540	134436		0.00204988	0.00218738	0.00210256	0.00173391	0.00212179	0.00204472	0.00208827	0.00203895	0.00204059	0.00209412	0.00222735	0.00211741		0.845859	1.01873	1.02158		0.970014	0.932142	1.01827		0.972488	0.970527	1.00706		0.929454	0.973799	1.01564		0.226197	0.399449	0.0692068
Q54E19	PARP-type domain-containing protein OS=Dictyostelium discoideum OX=44689 GN=DDB0184103 PE=4 SV=1	91922.2	88741.9	134414	131222	166190	172068	173634	159219	179578	155566	137990	173784		0.00301674	0.00279971	0.00274722	0.0030349	0.00290852	0.00256083	0.00317834	0.00276298	0.00266801	0.00310943	0.00290182	0.00273715		1.00602	1.05357	1.03073		1.03887	0.986881	1.03647		0.932152	0.971166	0.996332		0.992346	1.00387	1.02118		0.841602	0.856496	0.228697
Q55F07	Uncharacterized protein OS=Dictyostelium discoideum OX=44689 GN=DDB0189949 PE=3 SV=1	4736.98	5201.01	7509.43	7938.89	10485.7	9535.64	9466.39	9016.57	12319.7	9490.05	8456.29	10772.6		0.00015546	0.000176646	0.00018847	0.00017787	0.000161184	0.000156219	0.000177568	0.000150636	0.000163501	0.00018812	0.00016433	0.000169672		1.14415	1.14221	1.21008		0.912468	0.852754	0.930278		0.828882	0.867519	0.900262		0.961835	0.95416	1.01354		0.653882	0.605869	0.97749
Q55C81	PPM-type phosphatase domain-containing protein OS=Dictyostelium discoideum OX=44689 GN=DDB0190861 PE=3 SV=1	109067	121542	164790	147431	119715	120432	181712	134548	134281	123087	125252	149175		0.00357942	0.00201678	0.00205425	0.00415663	0.00203571	0.00202618	0.0038966	0.00289153	0.00242172	0.00349352	0.00245219	0.00234955		1.16126	1.08861	0.976002		1.00939	1.43374	1.21589		0.986333	1.17888	1.14375		1.05233	1.23374	1.11188		0.432772	0.10005	0.301629
Q551S2	Cilium assembly protein DZIP1 N-terminal domain-containing protein OS=Dictyostelium discoideum OX=44689 GN=DDB0217787 PE=4 SV=1	30619.1	23507.4	38749.7	43250.5	93896.5	86704.5	77131	58458.7	107114	85105.9	67503.7	64754		0.00100487	0.00158182	0.00163865	0.000803932	0.00146559	0.00140096	0.000916273	0.00122736	0.00130517	0.00102486	0.00106543	0.00101989		0.800035	0.911831	1.0199		0.926522	0.775915	0.673544		0.854947	0.796494	0.622398		0.860501	0.82808	0.771946		0.0357894	0.0936734	0.20137
Q54J96	Enhancer of mRNA-decapping protein 4 WD40 repeat region domain-containing protein OS=Dictyostelium discoideum OX=44689 GN=DDB0219320 PE=4 SV=1	71288	58618.4	81632.6	77705.3	137396	172977	147167	130197	159569	187410	125213	146569		0.00233956	0.00231464	0.00244112	0.0020047	0.00292388	0.00308503	0.00193028	0.00234182	0.00242097	0.0018413	0.00237289	0.00230851		0.856871	0.825061	0.787029		1.26321	1.01174	1.02517		1.26378	0.991747	0.945676		1.12795	0.94285	0.919291		0.440499	0.434498	0.362863
Q54UV2	ETS domain-containing protein OS=Dictyostelium discoideum OX=44689 GN=DDB0204738 PE=3 SV=1	26012.9	22348.1	34501.9	32635.8	51998	54036.6	56572.9	54070.1	59946.8	54341	47345.5	56852.8		0.000853702	0.000875982	0.000917078	0.000764285	0.000913398	0.000894527	0.000815831	0.000900227	0.000915419	0.000773336	0.000985445	0.000895447		0.895259	0.955638	0.905862		1.04271	1.02768	1.12496		0.975411	0.998192	0.976413		0.971128	0.993836	1.00241		0.567492	0.803887	0.968653
Q54D60	NUC153 domain-containing protein OS=Dictyostelium discoideum OX=44689 GN=DDB0184415 PE=3 SV=1	69455.2	73609.1	118880	122876	154858	161304	167547	164903	161794	150526	153708	187650		0.00227941	0.00260881	0.00247516	0.00251737	0.00272658	0.00247787	0.00281102	0.00266612	0.00297193	0.00291167	0.00300541	0.00295555		1.1044	1.23322	1.27738		1.04514	1.02197	1.15202		1.0011	1.2007	1.19408		1.05021	1.15196	1.20783		0.220609	0.141153	0.0182808
Q86HD1	phosphoglycerate mutase (2,3-diphosphoglycerate-dependent) OS=Dictyostelium discoideum OX=44689 GN=DDB0204752 PE=3 SV=1	33782.1	34223.3	50401.2	50964.2	73992.4	72459.5	69686.8	70630.4	75461.3	67471.9	65790.3	76613.6		0.00110868	0.00124651	0.00115442	0.00117041	0.00122481	0.00111068	0.00119178	0.00110891	0.00127204	0.00120765	0.00128726	0.00120669		1.05568	1.07496	1.08927		0.982588	0.889608	1.03269		0.96211	1.10189	1.04527		1.00013	1.02215	1.05575		0.972772	0.81703	0.0694075
B0G141	Glutathione S-transferase domain-containing protein OS=Dictyostelium discoideum OX=44689 GN=efa1G PE=4 SV=1	46144.2	50869.3	66359.6	74062.9	105871	101301	102210	99685.4	113561	106356	95927.1	114967		0.00151438	0.00178354	0.00173728	0.00173969	0.00171232	0.00175077	0.00156913	0.00162643	0.00185474	0.00175499	0.0018168	0.00181077		1.14878	1.03616	1.15889		0.960065	0.91191	1.01865		1.00776	1.06761	1.0423		1.03887	1.00522	1.07328		0.591238	0.957203	0.209748
Q54VY2	PPM-type phosphatase domain-containing protein OS=Dictyostelium discoideum OX=44689 GN=DDB0206356 PE=4 SV=1	41530.9	43761.2	57640.5	56411.6	85744.2	88023.3	93714.7	85281	97960.7	89685	81488.6	101513		0.00136298	0.00144449	0.00149862	0.0014966	0.00148789	0.00147634	0.00136296	0.00149125	0.00157557	0.00133673	0.00155428	0.00159886		1.09803	0.999989	0.980739		1.03005	1.03238	1.07601		0.985131	1.05135	1.06689		1.03774	1.0279	1.04121		0.371956	0.20686	0.297172
Q54K59	WD_REPEATS_REGION domain-containing protein OS=Dictyostelium discoideum OX=44689 GN=DDB0219246 PE=3 SV=1	52738.3	59699.1	78036.1	81140.1	133638	128196	147743	125070	146307	137803	122135	147683		0.00173079	0.00225133	0.00223823	0.00204166	0.00216693	0.00226842	0.00184524	0.002351	0.00236146	0.00192269	0.00227944	0.00232604		1.17961	1.06613	1.11088		0.962511	1.04427	1.01248		1.01349	1.05506	1.03923		1.05187	1.05515	1.0542		0.541984	0.00371755	0.165258
Q556F5	C2H2 type Zn-finger-containing protein OS=Dictyostelium discoideum OX=44689 GN=DDB0203240 PE=4 SV=1	12227	13762.2	18383.7	20168.9	23668.2	27854.1	29890.8	28963	24730.1	24189.9	26255.1	30164.5		0.000401271	0.000398726	0.000378326	0.000470656	0.000470828	0.000398199	0.0004347	0.000475644	0.000507638	0.000477922	0.000527861	0.0004751		1.17291	1.08331	1.19102		1.18083	1.19291	1.32387		1.05253	1.3418	1.2558		1.13542	1.20601	1.2569		0.0868275	0.102259	0.0222151
Q86KB4	BRCT domain-containing protein OS=Dictyostelium discoideum OX=44689 GN=DDB0167567 PE=4 SV=1	37184.8	34063.7	52788	53272.1	66256	78892.9	81231.4	72596	82168.2	72986.3	71418.4	82960.9		0.00122035	0.00111618	0.00125703	0.00116495	0.00133355	0.00120146	0.00124822	0.00129261	0.00138086	0.00126233	0.00132309	0.00130666		0.954606	1.02284	1.03441		1.19475	1.15807	1.18537		0.955793	1.09852	1.03948		1.03505	1.09314	1.08642		0.73417	0.128339	0.205299
Q54QJ0	HBS1-like protein OS=Dictyostelium discoideum OX=44689 GN=HBS1 PE=4 SV=1	29156	39795.7	55556.6	50167.9	73558.9	77566.1	95729.8	76756.1	89713.7	80189.1	76851.4	96931.2		0.000956853	0.00123921	0.00137246	0.00136098	0.00131113	0.00132002	0.00131369	0.00152332	0.00148591	0.00118878	0.00139891	0.00152669		1.42235	1.37292	1.24238		1.05804	1.22927	1.12887		0.961795	1.08266	1.11238		1.14739	1.22829	1.16121		0.40898	0.0733386	0.0184107
Q54XJ7	Clu domain-containing protein OS=Dictyostelium discoideum OX=44689 GN=DDB0206267 PE=4 SV=1	26014	28595.7	43781.4	45638.7	61850	63220.8	64254.4	52428.6	68057.6	58482.4	54566.4	53193.7		0.000853738	0.00104195	0.00104116	0.000977948	0.00106864	0.0009627	0.00103525	0.00102246	0.00105503	0.00108145	0.000955528	0.000837816		1.14549	1.21261	1.26673		1.02561	0.981292	0.917055		0.924644	1.01333	0.804696		1.03192	1.06908	0.99616		0.719901	0.445313	0.887089
Q552T7	THO complex subunit 1 OS=Dictyostelium discoideum OX=44689 GN=thoc1 PE=4 SV=2	43891.9	37557.8	49705.8	52412.5	83195.2	80237	85676.2	78070.5	101086	85850.1	64550.5	99596.1		0.00144046	0.00140155	0.00154644	0.00128445	0.00135627	0.00141321	0.00117534	0.00136334	0.00124808	0.00124196	0.00142286	0.00156867		0.89169	0.815945	0.862198		0.967697	0.972741	1.01521		0.913848	0.807063	1.01437		0.924412	0.86525	0.963926		0.0807359	0.133617	0.554624
Q54YF9	Regulator of chromosome condensation domain-containing protein OS=Dictyostelium discoideum OX=44689 GN=DDB0205322 PE=4 SV=1	38240.8	38241.7	58156.4	60441.3	87728.9	86972.6	90245.4	87369.7	99996.3	90975.2	73036	98269.9		0.001255	0.00147792	0.00152976	0.00130783	0.00147013	0.00149758	0.00137516	0.00143605	0.00141214	0.00143222	0.00159234	0.00154778		1.0421	1.09575	1.14121		0.994725	0.971668	1.07742		0.97896	0.92311	1.01178		1.00526	0.996841	1.0768		0.881022	0.868943	0.155564
O15699	RbbE (Fragment) OS=Dictyostelium discoideum OX=44689 GN=rbbE PE=4 SV=1	12294	12679.4	19107.6	15972.3	22889.3	25376.7	21460.3	18717.7	28432.9	21490.2	22210.8	21014.8		0.000403468	0.000385604	0.000434973	0.000433625	0.00042895	0.000353758	0.000451816	0.000341492	0.000429443	0.000378478	0.000341136	0.000330989		1.07475	1.11983	0.938062		1.11241	0.885602	0.884679		0.813288	0.987288	0.760942		1.00015	0.997574	0.861228		0.954041	0.988631	0.135419
Q8SSU4	Ras-GAP domain-containing protein OS=Dictyostelium discoideum OX=44689 GN=DDB0167574 PE=4 SV=1	14383.7	14680.5	20317.5	19220.4	31125.4	33141.8	28688.1	26236.4	30979.3	31411	26689.4	31141.1		0.000472051	0.000524353	0.000473927	0.000502062	0.000560207	0.000517069	0.000480427	0.000456505	0.000516035	0.000455445	0.000478167	0.000490481		1.06358	1.01774	0.964822		1.06838	0.870605	0.911917		1.09103	1.08885	1.03493		1.07433	0.9924	0.970557		0.0107505	0.875139	0.484621
Q54EK0	RING-type domain-containing protein OS=Dictyostelium discoideum OX=44689 GN=vacA2 PE=3 SV=1	48829.6	30027.3	47747.9	42489.8	64412.3	80145.3	77765.2	61653.1	79184.7	90034.1	64068.7	81753.8		0.00160251	0.00108512	0.00121138	0.00102691	0.00135472	0.00148208	0.00112904	0.00123745	0.00123876	0.00100684	0.00112365	0.00128765		0.640813	0.704547	0.628288		1.24845	1.14038	1.03551		1.22346	1.0226	1.06295		1.03758	0.955844	0.908917		0.970502	0.659521	0.538633
Q54Y39	CCHC-type domain-containing protein OS=Dictyostelium discoideum OX=44689 GN=DDB0205452 PE=4 SV=1	327139	323995	455021	466351	677063	626157	694757	613639	750244	636275	590124	712493		0.0107362	0.0114061	0.0114774	0.0110803	0.0105841	0.010474	0.0107594	0.0110555	0.01141	0.0110506	0.0111838	0.011222		1.03206	1.00216	1.02929		0.927936	0.969257	0.980508		0.912575	0.994126	0.977746		0.957523	0.988515	0.995848		0.362754	0.362923	0.796007
Q55GQ9	Uncharacterized protein OS=Dictyostelium discoideum OX=44689 GN=DDB0189368 PE=4 SV=1	20178.7	16485.3	28720.6	27478.9	36205.4	39019.5	42887.1	38198.9	49612.1	41336.9	35317.3	47677.5		0.000662233	0.000609934	0.000758975	0.000563785	0.000659559	0.000680462	0.000679125	0.00068245	0.000682855	0.000651139	0.000696188	0.000750934		0.85134	1.02551	0.983247		1.08136	1.11889	1.14142		0.896553	0.899706	0.989405		0.943085	1.0147	1.03802		0.456824	0.927953	0.556296
Q8T131	Propionyl-CoA carboxylase beta chain, mitochondrial OS=Dictyostelium discoideum OX=44689 GN=DDB0166993 PE=4 SV=1	15325.1	12886.6	17536.2	19614.4	29398.3	29520.2	34095.3	30457	34604.7	31040.7	27710.8	32022.8		0.000502944	0.000495257	0.00052939	0.000440709	0.000498989	0.000510973	0.000414659	0.000542548	0.000535785	0.000464782	0.000555089	0.000504369		0.876259	0.824464	0.924122		1.00754	1.09549	1.12081		0.965211	1.01208	0.952735		0.949668	0.977344	0.999222		0.316877	0.800952	0.974279
Q54D97	Inositol 5-phosphatase OS=Dictyostelium discoideum OX=44689 GN=Dd5P3 PE=4 SV=1	30658.2	38379.2	50444.8	56937.7	78203.4	78973.6	76279.9	67859.5	81948.1	71181.3	59854.7	69617.3		0.00100615	0.00131745	0.00125366	0.00131254	0.00133492	0.00117174	0.00119281	0.00121382	0.00115728	0.00134919	0.00123676	0.00109649		1.30451	1.18552	1.34094		1.01326	0.921339	0.938754		0.934659	0.923125	0.874634		1.08414	1.00999	1.05144		0.560235	0.967103	0.842615
Q54LP4	Lysyl-tRNA synthetase OS=Dictyostelium discoideum OX=44689 GN=mlysS PE=3 SV=1	14150	11867.3	18926.2	19741	41859	43073.9	45179.5	37977	44332.8	38305.9	31910	43619		0.00046438	0.000705176	0.000678212	0.000405851	0.000728092	0.000630567	0.000447528	0.000718928	0.000616974	0.000467783	0.000692144	0.000687011		0.873964	0.963712	1.00733		1.0325	1.0195	0.98152		0.929749	0.909707	1.01297		0.945403	0.964307	1.00061		0.390547	0.428414	0.970232
Q550L4	HTH La-type RNA-binding domain-containing protein OS=Dictyostelium discoideum OX=44689 GN=DDB0217890 PE=4 SV=1	128262	117905	172744	176332	165353	166223	158870	139660	186774	181845	128989	151574		0.00420936	0.00278561	0.00285731	0.00403227	0.00280971	0.00299342	0.00408468	0.00252805	0.00249399	0.00417836	0.00254536	0.00238733		0.95793	0.970382	0.992637		1.00865	0.907538	0.913753		1.04764	0.872843	0.835517		1.00474	0.916921	0.913969		0.956637	0.0692565	0.190623
Q75JA1	phosphatidate phosphatase OS=Dictyostelium discoideum OX=44689 GN=DDB0168507 PE=3 SV=1	39661.4	62967	86977.6	89828.8	121480	104188	142335	116846	129150	102659	114923	124870		0.00130162	0.00204652	0.00197576	0.00215342	0.00176112	0.00168992	0.00205667	0.00226493	0.00222202	0.00212858	0.00212955	0.00196674		1.65441	1.58008	1.63533		0.860548	1.10672	1.04058		0.855322	1.12464	0.995432		1.12343	1.27048	1.22378		0.828179	0.145047	0.374161
Q54L26	S1 motif domain-containing protein OS=Dictyostelium discoideum OX=44689 GN=DDB0187202 PE=4 SV=1	61628.2	57349.6	92382.9	90109.3	142376	138302	141952	127636	150533	135265	122307	143720		0.00202254	0.00239854	0.00230288	0.00196131	0.00233776	0.00222666	0.00218448	0.00225884	0.00236479	0.00213523	0.0023262	0.00226362		0.969725	1.08007	1.05571		0.974659	0.941756	0.969842		0.966898	1.02688	0.982952		0.970427	1.01623	1.00284		0.0058482	0.781809	0.995495
Q54VC8	Protein pelota homolog OS=Dictyostelium discoideum OX=44689 GN=DDB0205206 PE=3 SV=1	5129.48	4836.4	7859.36	6741.04	9741.01	11219.2	10620.4	7642.53	10946.7	8950.65	8887	12094.4		0.000168341	0.000164102	0.000167464	0.000165401	0.000189642	0.00014734	0.000185842	0.000168999	0.000171829	0.000159735	0.000139288	0.00019049		0.982534	1.10396	0.948879		1.15564	1.02984	0.848789		0.87983	1.02606	1.1375		1.006	1.05329	0.978389		0.956223	0.17328	0.828197
Q55BH2	C2 NT-type domain-containing protein OS=Dictyostelium discoideum OX=44689 GN=DDB0202870 PE=4 SV=1	3446.55	3978.3	6719.77	7068.8	9650.01	9240.04	8644.39	6775.32	8343.76	9093.35	8968.51	8146.65		0.00011311	0.000162569	0.000127645	0.000136055	0.000156187	0.000149689	0.000158895	0.000137556	0.000173405	0.000167502	0.000123483	0.000128312		1.20285	1.40478	1.48087		0.960748	0.846138	0.759572		1.1727	1.3585	1.00523		1.1121	1.20314	1.08189		0.313132	0.446482	0.86232
Q55BC4	Ubiquitin carboxyl-terminal hydrolase OS=Dictyostelium discoideum OX=44689 GN=DDB0202821 PE=3 SV=1	46085.1	45859.5	63286.8	64249.7	145153	148845	147350	139459	161239	151823	133162	138431		0.00151244	0.00244531	0.00246666	0.00156836	0.00251597	0.00249921	0.00149648	0.00234474	0.00257467	0.00152246	0.00254169	0.00218032		1.03697	0.989446	1.00662		1.0289	0.958871	1.03941		1.0132	1.04379	0.883917		1.02635	0.997368	0.976651		0.0410734	0.966831	0.656322
Q54DZ0	THUMP domain-containing protein OS=Dictyostelium discoideum OX=44689 GN=DDB0184130 PE=4 SV=1	20755.4	22616.3	31176.5	28577.9	44803.6	45824.7	51524.1	40923.5	49815.8	41058.5	36156.5	50790.3		0.000681158	0.000754783	0.000762092	0.000773457	0.000774591	0.000675879	0.000737198	0.000819888	0.000699081	0.000677181	0.000745845	0.000799962		1.1355	1.08227	0.994161		1.02624	1.08626	0.988158		0.886874	0.917319	1.04969		1.01621	1.02862	1.01067		0.88306	0.684946	0.631647
Q55D98	J domain-containing protein OS=Dictyostelium discoideum OX=44689 GN=DDB0190510 PE=4 SV=1	85264.8	83621.9	126372	119706	173284	180145	173401	161961	170450	163675	143780	190793		0.00279825	0.00291922	0.00260757	0.0028598	0.00304504	0.00269431	0.00298817	0.00275928	0.00277997	0.00283655	0.00295179	0.00300505		1.02199	1.06787	1.01368		1.0431	0.945212	1.01116		1.03327	1.06612	1.15243		1.03279	1.0264	1.05909		0.039419	0.61345	0.325091
Q54VG5	Uncharacterized protein OS=Dictyostelium discoideum OX=44689 GN=DDB0206531 PE=4 SV=1	23915.3	25472	35137.1	33443	48631.6	48989.9	55644.6	45999.7	47209.5	47031.1	48695.5	47393.7		0.000784861	0.000819271	0.000722221	0.000871123	0.000828093	0.000774196	0.00083085	0.000885456	0.00094152	0.000792463	0.000838359	0.000746464		1.10991	1.05859	1.00968		1.01077	1.08079	1.0233		1.07197	1.30365	1.03357		1.06421	1.14768	1.02218		0.160154	0.180894	0.0746556
P90529	IfdA (Fragment) OS=Dictyostelium discoideum OX=44689 GN=ifdA PE=2 SV=1	37173.8	33929.2	54704.7	56197	66540.2	65936.2	73204.6	70819.3	70558.6	66323	55712.4	70402.5		0.00121999	0.00112097	0.00107942	0.00116035	0.00111454	0.00109177	0.00129354	0.00116488	0.00107719	0.00133164	0.00129071	0.00110886		0.951118	1.06029	1.09152		0.994268	1.03918	1.15142		1.01144	0.997936	1.02727		0.985609	1.03247	1.09007		0.49361	0.223596	0.125834
Q1ZXN6	Uncharacterized protein OS=Dictyostelium discoideum OX=44689 GN=gxcM PE=4 SV=1	59227.7	67873.8	92385.3	99719.1	174280	146983	142919	122485	167159	146792	120190	127600		0.00194376	0.00293601	0.00255723	0.00232123	0.0024845	0.0024164	0.00218454	0.00227423	0.00232385	0.00236294	0.00223234	0.00200974		1.1942	1.12387	1.21566		0.846216	0.774598	0.760331		0.944928	0.908737	0.785904		0.995114	0.935736	0.92063		0.794992	0.490747	0.512438
Q54JW8	DUF202 domain-containing protein OS=Dictyostelium discoideum OX=44689 GN=DDB0187617 PE=4 SV=1	134397	142012	203190	205353	276249	270085	303277	286251	314687	277634	250459	328465		0.00441069	0.00465382	0.00481415	0.00485669	0.00456534	0.00457024	0.00480463	0.00482595	0.0048426	0.00486605	0.00521702	0.00517341		1.10112	1.08932	1.10324		0.980988	1.03699	1.12102		0.949334	1.00591	1.07463		1.01048	1.04407	1.09963		0.872881	0.203319	0.0160547
F1A1I6	Ribosomal protein L11 OS=Dictyostelium purpureum OX=5786 GN=DICPUDRAFT_58541 PE=3 SV=1	43638.3	44328.8	59359.8	61181.6	82140.6	81728	91167.3	85559.1	101434	87486.1	69546.6	96035		0.00143214	0.00138378	0.00155175	0.00151601	0.00138148	0.00144014	0.00140362	0.00145072	0.00134467	0.00144976	0.00155934	0.00151258		1.05856	0.980084	1.0123		0.998336	1.04837	1.12687		0.928073	0.866551	0.974754		0.994991	0.965003	1.03798		0.875775	0.556349	0.508053
Q55GG3	Uncharacterized protein OS=Dictyostelium discoideum OX=44689 GN=DDB_G0268498 PE=4 SV=2	164633	170743	238237	214941	207744	179681	212902	183538	216943	193899	163203	221974		0.00540299	0.00349976	0.00331884	0.00583928	0.0030372	0.00319185	0.00563335	0.00338785	0.0031555	0.00509324	0.00334504	0.00349615		1.08075	1.04264	0.94267		0.867832	0.968024	0.955792		0.961737	0.950785	1.05343		0.970106	0.987148	0.983963		0.863543	0.914686	0.573808
Q54DW4	Uncharacterized protein OS=Dictyostelium discoideum OX=44689 GN=racGAP PE=4 SV=1, xacA	105221	128696	151199	157518	77229.7	72495.6	75006.9	72638.3	73923.6	62973.7	51945.8	67612.9		0.00345319	0.00130105	0.0011309	0.00440131	0.00122542	0.00103663	0.00357525	0.00119356	0.00100436	0.00373255	0.00132386	0.00106492		1.27456	1.03535	1.0809		0.941869	0.917385	1.01753		0.916647	0.888112	0.941661		1.04436	0.946948	1.01336		0.52991	0.686312	0.52642
A0A2C9SN78	Uncharacterized protein OS=Dictyostelium discoideum OX=44689 GN=DDB_G0288313 PE=4 SV=1	23166.2	25457.3	41467.7	39725.8	80073.9	83445.3	82368.5	84685.8	84536.3	84295.3	77198	87109.9		0.000760279	0.00134896	0.00129325	0.000870618	0.0014105	0.00138762	0.000980542	0.00131071	0.00149261	0.000941341	0.00154343	0.00137201		1.14513	1.28971	1.23815		1.04562	0.971639	1.14416		1.07297	1.15415	1.0609		1.08791	1.1385	1.14774		0.0252096	0.264933	0.0535967
Q869X0	Anaphase-promoting complex subunit 4 WD40 domain-containing protein OS=Dictyostelium discoideum OX=44689 GN=DDB0167442 PE=4 SV=1	13514.9	15311.7	23315.8	23559.1	42791.7	41255.8	47274.4	38341.9	43892.2	41992.3	37920.2	42757.1		0.000443539	0.000720888	0.000671471	0.000523648	0.00069736	0.00069125	0.000551324	0.000752263	0.000733181	0.000558256	0.000698794	0.000673435		1.18061	1.24301	1.25864		0.967362	1.04352	0.969352		1.02946	1.0919	1.00293		1.05914	1.12615	1.07697		0.486192	0.094688	0.532614
Q54SC3	EamA domain-containing protein OS=Dictyostelium discoideum OX=44689 GN=DDB0218390 PE=4 SV=1	60898.6	58669.2	83335.3	93447.7	148211	158136	162474	157158	165353	171547	146800	163105		0.0019986	0.00249682	0.0025296	0.00200644	0.00267303	0.00282391	0.00197054	0.0025854	0.00283835	0.00221433	0.00286426	0.00256895		1.00392	0.985963	1.10794		1.07057	1.03548	1.14716		1.11635	1.12206	1.01556		1.06361	1.04783	1.09022		0.19508	0.338769	0.160048
Q55BA9	Uncharacterized protein OS=Dictyostelium discoideum OX=44689 GN=DDB0202806 PE=4 SV=1	15007.4	16231.9	20279.5	21024.8	30364.8	29295.1	32385.2	26543.7	33853.3	31051.6	26283.9	33143.4		0.000492519	0.000511539	0.000517894	0.000555118	0.000495185	0.000511152	0.000479527	0.000515337	0.000508196	0.000498202	0.000483768	0.000522018		1.1271	0.973621	1.01154		0.96803	1.00742	0.945711		0.986982	0.981274	1.00796		1.02737	0.987439	0.988405		0.64939	0.344932	0.637946
Q54ZD5	DUF202 domain-containing protein OS=Dictyostelium discoideum OX=44689 GN=DDB0203417 PE=4 SV=1	8565.31	9568.61	10618.4	10571.4	13799.8	13082.9	15547.6	12395.9	17100	15195.4	11299.6	17796.6		0.0002811	0.000232478	0.000261599	0.000327238	0.000221144	0.000250138	0.000251082	0.000247404	0.000218476	0.0002505	0.000225919	0.000280302		1.16414	0.893213	0.891142		0.951249	1.06421	0.971787		0.956188	0.835156	1.07149		1.02386	0.930858	0.978141		0.724231	0.384667	0.70773
Q54JQ8	Major facilitator superfamily (MFS) profile domain-containing protein OS=Dictyostelium discoideum OX=44689 GN=DDB0187674 PE=4 SV=1	29640.8	16841.8	20783	20166.5	40553.5	73072	33054.5	36834.7	56239.9	83986.3	29988.9	40774		0.000972762	0.000683183	0.000860369	0.000575974	0.00123516	0.00138253	0.000491434	0.000525987	0.000579832	0.000477865	0.000671326	0.000642202		0.592101	0.505194	0.491245		1.80795	0.769906	0.982644		1.6069	0.673933	0.746426		1.33565	0.649678	0.740105		0.543778	0.0833486	0.226343
Q54VK1	Nucleolar GTP-binding protein 2 OS=Dictyostelium discoideum OX=44689 GN=DDB0206493 PE=3 SV=1	218301	204130	280603	282160	445403	445081	482646	445717	503766	462708	377670	514323		0.0071643	0.00750347	0.00770672	0.00698107	0.00752335	0.00761681	0.00663512	0.00768021	0.0073022	0.00668605	0.00812335	0.00810073		0.974424	0.926136	0.933244		1.00265	1.02355	1.08261		0.988335	0.947512	1.05113		0.988469	0.965734	1.02233		0.286977	0.365823	0.647169
Q55CP1	Sas10 C-terminal domain-containing protein OS=Dictyostelium discoideum OX=44689 GN=DDB0190708 PE=3 SV=1	37197.2	34356	46281.8	46547.3	65320.7	63253.6	67089.7	71504.2	72233.4	68158.6	66631.2	83798.7		0.00122075	0.00110042	0.00110504	0.00117495	0.0010692	0.00112198	0.00109438	0.00106758	0.00128831	0.00110298	0.00130319	0.00131985		0.962478	0.896477	0.903527		0.971623	0.970152	1.18426		1.01533	1.16584	1.19439		0.983145	1.01082	1.09406		0.401536	0.938311	0.455688
Q54DG0	Chromatin-remodeling ATPase INO80 OS=Dictyostelium discoideum OX=44689 GN=DDB0219732 PE=3 SV=1	34294.8	35781.8	55630.3	54846.2	73982.6	80451.4	82566.7	73295.9	77388.8	73249.7	67374.9	81310.6		0.0011255	0.00124635	0.00118391	0.00122371	0.0013599	0.00120579	0.00131543	0.00131386	0.00130268	0.00129963	0.00133584	0.00128067		1.08726	1.16875	1.15472		1.09111	1.05417	1.07181		1.01848	1.10032	1.08173		1.06562	1.10775	1.10275		0.110885	0.0716097	0.0472573
Q54R54	Uncharacterized protein OS=Dictyostelium discoideum OX=44689 GN=DDB0185485 PE=4 SV=1	30125.8	33343	40184.4	46477.3	59188.2	56118	70308.5	57047.2	64905.2	51474.6	52603.6	63147.9		0.000988681	0.000997112	0.000992932	0.0011403	0.000948582	0.000847342	0.000950197	0.0011188	0.00101708	0.00110132	0.0010397	0.000994596		1.15336	0.961075	1.11393		0.951329	1.12204	1.04272		0.853374	1.02432	1.00168		0.98602	1.03581	1.05277		0.886266	0.522828	0.247861
Q54ND2	Uncharacterized protein OS=Dictyostelium discoideum OX=44689 GN=DDB0218703 PE=4 SV=1	34021.6	28965	39569.9	40354.2	48978.7	54210.4	48243.6	41386.1	54034.2	50783	41244.6	47665.4		0.00111654	0.000825119	0.000826626	0.000990577	0.000916337	0.000835958	0.000935667	0.000767687	0.000797458	0.000956231	0.000754275	0.000750743		0.887188	0.838009	0.856427		1.11055	0.930395	0.914141		1.01129	0.964714	0.908202		1.00301	0.91104	0.892923		0.905844	0.195699	0.0718325
Q1ZXP5	HP domain-containing protein OS=Dictyostelium discoideum OX=44689 GN=vilC PE=3 SV=1	71299.2	78879.8	98538	107113	44910.9	38711.9	42256.8	57867.7	41729.4	36023.1	29303.8	64740.2		0.00233993	0.00075659	0.000638384	0.00269762	0.00065436	0.00059299	0.00233002	0.000672421	0.000566585	0.00253815	0.00105466	0.00101968		1.15287	0.995768	1.08471		0.864881	0.888752	1.39396		0.928891	0.887529	1.59728		0.982213	0.924016	1.35865		0.67638	0.137823	0.0312035
Q54HI6	Mis18 domain-containing protein OS=Dictyostelium discoideum OX=44689 GN=DDB0188417 PE=4 SV=1	20493.5	22673.5	30343	31064	41733.9	42332.9	41546.6	38284.6	47589.7	44866.8	36434.2	46877.8		0.000672564	0.000703069	0.000728037	0.000775415	0.000715568	0.00073857	0.000717488	0.000661118	0.00070445	0.000736092	0.00069775	0.000738338		1.15292	1.0668	1.09446		1.01778	0.940332	0.992435		1.01447	0.967602	1.01415		1.06172	0.991577	1.03368		0.302122	0.819231	0.387487
Q8T867	J domain-containing protein OS=Dictyostelium discoideum OX=44689 GN=DDB0167087 PE=4 SV=1	6732.18	8950.07	10503.1	8906.8	39126.7	48589.2	45169	28760.5	46781.5	49231.7	36775.8	29945.6		0.000220939	0.000659147	0.000715673	0.000306085	0.000821319	0.000810421	0.000248357	0.000718761	0.000711054	0.000211055	0.000524171	0.000471652		1.38538	1.12409	0.955262		1.24603	1.09044	0.795226		1.13239	0.993547	0.659033		1.2546	1.06936	0.803174		0.042325	0.276651	0.195377
O15723	Gag OS=Dictyostelium discoideum OX=44689 GN=gag PE=2 SV=1	22837	23404	33202.8	34983.2	55079.7	59917.7	61615.3	54934.8	67736.2	59604	50509	69793.4		0.000749472	0.000927899	0.00103624	0.000800397	0.00101281	0.000981163	0.00078511	0.000980467	0.000976585	0.000828959	0.00100121	0.00109926		1.06795	1.04755	1.10606		1.09151	1.05665	1.079		0.946847	0.942429	1.06082		1.03543	1.01554	1.08196		0.588487	0.810841	0.00442581
Q55DH9	EF-hand domain-containing protein OS=Dictyostelium discoideum OX=44689 GN=DDB0216674 PE=4 SV=1	45675.1	47039.5	58159.6	62298.2	39846.1	39551.7	59188.8	51915.4	45111.4	39811.5	50888.1	66061.1		0.00149898	0.000671267	0.000690123	0.00160871	0.000668556	0.000655352	0.00137524	0.000941854	0.000983915	0.00147622	0.000946175	0.00104048		1.0732	0.917448	0.984811		0.995962	1.4031	1.40954		0.949616	1.42571	1.50767		1.00626	1.24875	1.30067		0.637722	0.391594	0.219919
Q54I26	RNA recognition motif-containing protein RRM OS=Dictyostelium discoideum OX=44689 GN=DDB_G0289053 PE=4 SV=2	2512.95	4509.04	5513.53	7230.33	10343.9	9914.26	8959.59	7958.78	8891.58	8204.05	6828.27	10819.5		8.24711e-05	0.000174258	0.000136025	0.000154205	0.000167584	0.00013505	0.000130373	0.000142571	0.000132024	0.000171329	0.000145051	0.00017041		1.86981	1.58083	2.07745		0.961702	0.818163	0.832395		0.992832	0.970583	1.25278		1.27478	1.12319	1.38754		0.486476	0.877522	0.455201
Q75K16	RNA-binding region RNP-1 domain-containing protein OS=Dictyostelium discoideum OX=44689 GN=DDB0231494 PE=4 SV=1	23401.3	20445.5	44435.2	50232.2	56484.2	43296.2	45288	53040.3	58884.1	49059.9	36923.9	63610.4		0.000767995	0.000951559	0.000900821	0.000699219	0.000731851	0.000807593	0.00105071	0.000720655	0.000713918	0.0011903	0.000966679	0.00100188		0.910447	1.36812	1.54988		0.769107	0.757341	1.01589		0.896508	0.792519	1.11219		0.858687	0.972661	1.22599		0.11273	0.809814	0.284465
Q55C90	Protein transport protein SEC23 OS=Dictyostelium discoideum OX=44689 GN=DDB0216749 PE=4 SV=1	32810.1	29572.7	47714.5	40328.2	65574.3	69356.2	64518.4	60045.4	70368.7	70591.8	55816.7	73136.8		0.00107678	0.0011047	0.00107651	0.00101136	0.00117235	0.00116204	0.00112825	0.00102666	0.00107921	0.000955616	0.00109435	0.00115192		0.93925	1.04781	0.887479		1.06124	0.929363	0.990633		1.07945	1.0025	1.07005		1.02665	0.993224	0.982721		0.601529	0.852695	0.773651
Q54F78	THO complex subunit 2 OS=Dictyostelium discoideum OX=44689 GN=thoc2 PE=3 SV=2	9044.15	9404.98	13610.3	13194.6	20974	24428.2	24707.2	21866.9	21707.2	17275.6	22786.7	24276.8		0.000296815	0.000353337	0.000332082	0.000321643	0.000412919	0.000284381	0.000321829	0.000393158	0.000440577	0.000312658	0.000398531	0.000382366		1.08365	1.08428	1.05338		1.16862	1.1127	1.12791		0.856358	1.32671	1.15142		1.03621	1.17456	1.1109		0.735937	0.153711	0.0744416
Q55A48	Transcription elongation factor spt6 OS=Dictyostelium discoideum OX=44689 GN=DDB0216963 PE=3 SV=1	87784.7	78663.3	107630	110017	164987	161153	183497	148459	186930	169341	141534	182169		0.00288095	0.00277945	0.00285969	0.00269022	0.00272403	0.00278759	0.00254502	0.00291993	0.00273653	0.00260695	0.00270572	0.00286922		0.933795	0.883394	0.904891		0.980059	1.05054	0.973471		0.974787	0.956934	1.00333		0.96288	0.963622	0.960564		0.130415	0.521434	0.312224
Q54JH9	Uncharacterized protein OS=Dictyostelium discoideum OX=44689 GN=DDB0187751 PE=4 SV=1	16958.4	15127.3	22246.9	21651.4	40840.2	36991.2	37383.2	35479.9	44218.7	39506.3	29559.7	40600.6		0.000556547	0.000688013	0.000676466	0.000517342	0.000625274	0.000650329	0.000526048	0.000594869	0.000571532	0.00051305	0.000646634	0.000639471		0.929557	0.945199	0.921845		0.908812	0.864618	0.939857		0.961362	0.844879	0.945312		0.933244	0.884899	0.935671		0.0575412	0.0809099	0.00221402
Q556T7	SEC7 domain-containing protein OS=Dictyostelium discoideum OX=44689 GN=DDB0168059 PE=4 SV=1	122297	60879.4	99246.8	87005.4	311033	323049	210539	129637	403979	380984	167456	148058		0.00401358	0.00523981	0.00618015	0.00208202	0.00546061	0.00627152	0.00234678	0.00335024	0.00323774	0.00206168	0.00236267	0.00233195		0.518745	0.584711	0.513676		1.04214	0.639381	0.450908		1.01478	0.523893	0.377329		0.858556	0.582662	0.447304		0.51962	0.0314283	0.0340089
Q554L0	CCR4-NOT transcription complex subunit 4 OS=Dictyostelium discoideum OX=44689 GN=DDB0217593 PE=4 SV=1	71865.8	55484.9	80635.7	84576.1	136947	169323	162955	133745	168505	184952	136271	162763		0.00235852	0.00230707	0.00257782	0.00189754	0.00286213	0.00304456	0.00190671	0.00259305	0.00263477	0.00200411	0.00243756	0.00256357		0.804545	0.808433	0.849732		1.24059	1.12396	1.05656		1.18106	1.02209	0.994471		1.0754	0.984828	0.96692		0.623209	0.883093	0.636148
Q559F5	BCAS3 domain-containing protein OS=Dictyostelium discoideum OX=44689 GN=DDB0217053 PE=4 SV=1	85947.3	110788	138753	137005	174813	147836	241708	213416	196944	152092	198336	251266		0.00282065	0.00294499	0.00301289	0.00378885	0.00249892	0.00250365	0.00328094	0.00384623	0.0038348	0.00324645	0.00388959	0.00395752		1.34325	1.16318	1.15096		0.848534	1.30602	1.32075		0.830978	1.2728	1.31353		1.00759	1.24734	1.26174		0.993703	0.0330542	0.046731
Q76P11	Cation-transporting P-type ATPase N-terminal domain-containing protein OS=Dictyostelium discoideum OX=44689 GN=ionA PE=3 SV=1	6676.8	5198.77	10456.4	9676.63	20784.2	20799.9	21657.3	16918.5	17391.4	16719.6	16167.8	13998.9		0.000219122	0.000350141	0.000266056	0.000177794	0.000351587	0.000275227	0.000247251	0.000344626	0.000312603	0.000229297	0.000308346	0.000220486		0.811392	1.12837	1.04644		1.00413	0.984249	0.880634		1.03447	1.17495	0.828721		0.949997	1.09586	0.918597		0.581396	0.269552	0.288836
F0ZFD9	Ribosomal protein L23 OS=Dictyostelium purpureum OX=5786 GN=DICPUDRAFT_54064 PE=3 SV=1	48204.9	45614	66010.8	71296.6	92113	91290.9	94544	93944.9	111542	94686.6	82891.9	105620		0.00158201	0.00155178	0.0017064	0.00155996	0.00154312	0.00155867	0.00156089	0.00150445	0.0016027	0.00168944	0.00171218	0.00166354		0.986065	0.98665	1.06791		0.994421	0.969501	1.10336		0.913427	0.939231	0.974886		0.964638	0.965127	1.04872		0.311451	0.142668	0.343163
Q54T92	Clu domain-containing protein OS=Dictyostelium discoideum OX=44689 GN=comB PE=4 SV=1	3691.28	2813.35	5751.38	5684.53	11813.5	9181.09	12149.9	11413	11734.5	11379.2	8334.43	11524		0.000121142	0.000199016	0.000179516	9.62143e-05	0.000155191	0.000187318	0.000135997	0.000193338	0.000161145	0.0001347	0.000208005	0.000181506		0.794229	1.12263	1.11192		0.779792	0.971471	1.04517		1.04346	0.897662	1.01108		0.872494	0.997253	1.05606		0.31025	0.781542	0.135597
Q55AN3	SH3 domain-containing protein OS=Dictyostelium discoideum OX=44689 GN=DDB0216913 PE=4 SV=1	37472.7	33105	44183.9	40999.6	66495.4	61580.5	67934.1	60470.8	77182.6	64599	60482.3	69625.5		0.00122979	0.00112021	0.00118075	0.00113216	0.00104091	0.00106339	0.00104477	0.00108102	0.00116942	0.000971525	0.0011021	0.00109662		0.920611	0.849549	0.78999		0.929212	0.96501	0.983832		0.900602	0.990397	0.928746		0.916808	0.934985	0.900856		0.0123229	0.282206	0.235416
Q54Q30	RRM domain-containing protein OS=Dictyostelium discoideum OX=44689 GN=DDB0218582 PE=4 SV=1	101446	97474.4	141083	143073	240469	238799	254713	227794	283682	247317	216578	260382		0.0033293	0.00405105	0.00433983	0.00333354	0.0040365	0.00407118	0.00333603	0.00405317	0.0041875	0.00339026	0.00415162	0.00410109		1.00128	1.00202	1.01831		0.996408	1.00052	1.02483		0.938098	0.9649	0.94499		0.978594	0.989149	0.996042		0.401456	0.456797	0.832525
Q55DC1	MRC1 domain-containing protein OS=Dictyostelium discoideum OX=44689 GN=DDB_G0270920 PE=4 SV=2	57771.5	60233.4	71921.2	74983.9	120564	118770	133237	113843	143470	128665	105725	140259		0.00189597	0.00203107	0.00219484	0.00205993	0.0020076	0.002118	0.00170064	0.00212016	0.00204418	0.00177682	0.00207483	0.00220912		1.08648	0.89698	0.937156		0.988445	1.04386	1.02155		0.964994	0.931358	1.00651		1.01331	0.9574	0.988403		0.798689	0.434493	0.723793
Q54LJ4	Poly [ADP-ribose] polymerase OS=Dictyostelium discoideum OX=44689 GN=DDB0187042 PE=3 SV=1	38975.2	38931.1	58077.5	57184	124105	119659	117355	98150.9	129386	117502	98676	114473		0.0012791	0.00209074	0.00197937	0.00133141	0.00202264	0.00193424	0.0013733	0.00186744	0.00190789	0.00135503	0.00178883	0.00180299		1.04089	1.07364	1.05936		0.967428	0.893197	0.8556		0.977201	0.963886	0.910889		0.995174	0.976907	0.941949		0.637417	0.541663	0.350746
Q54FE3	Structural maintenance of chromosomes protein 5 OS=Dictyostelium discoideum OX=44689 GN=smc5 PE=3 SV=1	9391.44	9360.27	12760.6	13949.5	23197.4	23428.9	22994.9	18942.9	27295.9	24454.1	19971	22175.5		0.000308212	0.000390794	0.000417577	0.000320113	0.000396027	0.000402548	0.000301736	0.000365912	0.000386137	0.000330547	0.000345241	0.00034927		1.03861	0.978989	1.07247		1.01339	0.936328	0.883434		0.964007	0.924708	0.83642		1.00534	0.946675	0.930773		0.93887	0.107301	0.378961
Q54JE9	E3 ubiquitin-protein ligase OS=Dictyostelium discoideum OX=44689 GN=DDB0187780 PE=3 SV=1	6383.63	8565.7	11836.5	11828.1	22012.3	22465.6	23647.5	18753.4	24945.3	22463.3	17075.3	22390.3		0.000209501	0.000370829	0.000381619	0.00029294	0.000379743	0.000369777	0.000279886	0.000376296	0.000330148	0.000280279	0.000341787	0.000352653		1.39828	1.33597	1.33784		1.02404	1.01474	0.921684		0.968971	0.865127	0.924099		1.13043	1.07195	1.06121		0.451488	0.838875	0.909867
Q54TM9	RING-type E3 ubiquitin transferase OS=Dictyostelium discoideum OX=44689 GN=DDB0204588 PE=4 SV=1	55289.5	64553.1	82579.4	80815	101895	106778	106663	90632.9	99144.7	88827.3	82819.1	86110.2		0.00181451	0.00171657	0.00151674	0.00220766	0.0018049	0.00146222	0.00195267	0.00169729	0.00160129	0.00191499	0.00165182	0.00135626		1.21667	1.07614	1.05537		1.05146	0.988771	0.962279		0.964057	1.05575	0.894197		1.0774	1.04022	0.970616		0.393757	0.279947	0.640056
Q54BR4	Uncharacterized protein OS=Dictyostelium discoideum OX=44689 GN=DDB0191962 PE=4 SV=1	3754.49	5115.95	5383.07	6564.17	6635.52	7022.94	6294.78	6703.79	7397.01	7062.82	6193.74	7961.45		0.000123216	0.000111785	0.000113161	0.000174961	0.000118711	0.000116264	0.000127288	0.000100167	0.000119755	0.000155544	0.000122179	0.000125395		1.41995	1.03304	1.26237		1.06196	0.896068	1.09298		1.02742	1.05827	1.10811		1.16978	0.995794	1.15449		0.318048	0.96062	0.120947
Q555A3	Carbonic anhydrase OS=Dictyostelium discoideum OX=44689 GN=DDB0203193 PE=3 SV=1	171846	146284	240287	239495	528123	511843	472119	382349	588868	519190	400479	465603		0.00563973	0.00889701	0.00900862	0.00500279	0.00865185	0.00854658	0.00568182	0.00751268	0.0077432	0.00567506	0.00696844	0.00733337		0.887063	1.00746	1.00627		0.972445	0.844406	0.783235		0.948712	0.859532	0.814039		0.936073	0.9038	0.867846		0.0584128	0.197482	0.193576
Q55FM7	Rab GDP dissociation inhibitor OS=Dictyostelium discoideum OX=44689 GN=DDB0189731 PE=3 SV=1	32523	31515.7	46675.3	49606.8	61748.7	61599	64345.3	56622.7	64367.5	62423	53039.3	65605.5		0.00106735	0.00104025	0.000984706	0.00107781	0.00104123	0.00102757	0.00110368	0.00102391	0.00102551	0.00117548	0.00103197	0.0010333		1.0098	1.03404	1.10131		1.00094	0.984292	0.99204		1.04353	1.04143	1.04935		1.01809	1.01992	1.04757		0.28959	0.384509	0.278794
Q54QH4	Uncharacterized protein OS=Dictyostelium discoideum OX=44689 GN=DDB0185712 PE=4 SV=1	58345.2	61196.6	79195.5	76097.7	86690.2	85699.5	80439.4	46642	100892	85343.6	63535.7	54999.2		0.0019148	0.00146042	0.00154346	0.00209287	0.00144861	0.00140487	0.00187265	0.00128001	0.00122845	0.00180321	0.000850067	0.000866253		1.093	0.97799	0.941723		0.991909	0.876464	0.582069		0.910209	0.795908	0.561241		0.998373	0.883454	0.695011		0.929296	0.150739	0.120498
Q54C75	Uncharacterized protein OS=Dictyostelium discoideum OX=44689 GN=DDB0191797 PE=3 SV=1	18950.4	17926.6	30317.9	32710.6	42503.4	43263.2	45546.8	43666.8	50601.2	42400.7	35785.4	45975.5		0.000621921	0.000716033	0.000774107	0.000613074	0.000731292	0.000697974	0.000716895	0.000724773	0.000691906	0.000775109	0.000795842	0.000724127		0.985774	1.15271	1.24631		1.02131	1.01221	1.11146		0.901651	0.893812	0.935435		0.969579	1.01958	1.09774		0.484918	0.901357	0.412376
Q55BR0	Protein transport protein sec16 OS=Dictyostelium discoideum OX=44689 GN=wimA PE=3 SV=1	22264.6	22260.5	29639.8	28445.5	53664.8	53684.6	57634.4	48282.4	53890.4	49618.3	52472.9	53710.8		0.000730688	0.000904062	0.000824427	0.000761291	0.000907448	0.000816786	0.000700862	0.000917119	0.00101456	0.000674043	0.000879963	0.000845959		1.04188	0.959181	0.922477		1.00375	1.01444	0.973344		0.990733	1.23062	1.02612		1.01212	1.06808	0.97398		0.520456	0.481124	0.475805
F0ZJQ6	aldehyde dehydrogenase (NAD(+)) OS=Dictyostelium purpureum OX=5786 GN=DICPUDRAFT_151785 PE=3 SV=1	13009	9366.56	10428.1	10905.4	19057.8	16761.6	18682.8	16396.7	21381.5	21511.8	17626.1	19859.6		0.000426935	0.000321056	0.000327098	0.000320329	0.000283326	0.000354113	0.000246581	0.000297294	0.000340797	0.000258414	0.000298835	0.000312795		0.750299	0.577561	0.605278		0.882482	0.925988	0.930787		1.08259	1.04188	0.956271		0.905123	0.848476	0.830778		0.417419	0.397364	0.305996
B0G198	LIM-type zinc finger-containing protein OS=Dictyostelium discoideum OX=44689 GN=DDB_G0295683 PE=4 SV=1	114246	119387	182069	173945	290107	265562	288185	258138	318009	266503	238656	304677		0.00374936	0.00488727	0.00486497	0.00408295	0.00448888	0.00438701	0.0043052	0.0045858	0.00461439	0.0041218	0.00470466	0.00479875		1.08897	1.14825	1.09933		0.918484	0.938315	0.962634		0.901756	0.948493	0.98639		0.969737	1.01169	1.01612		0.556144	0.996788	0.830109
F0ZA07	Protein kinase domain-containing protein OS=Dictyostelium purpureum OX=5786 GN=DICPUDRAFT_93640 PE=4 SV=1	6004.93	6777.13	8328.17	10503.4	12481.4	10442.3	11706.5	12423.6	14092.2	12347.4	12333.2	17838		0.000197072	0.000210268	0.000215585	0.000231772	0.00017651	0.000203256	0.000196927	0.000186282	0.000238461	0.000248889	0.000226424	0.000280954		1.17608	0.999264	1.26293		0.839455	0.885926	1.07684		0.942811	1.10611	1.30322		0.986114	0.997102	1.21433		0.868403	0.978154	0.0939239
Q54EL0	Uncharacterized protein OS=Dictyostelium discoideum OX=44689 GN=DDB0183910 PE=4 SV=1	55566.4	50946.5	70190.3	70615.2	91882.3	95769.8	96272.2	82512.9	104144	99532.4	73313	91595		0.0018236	0.00154789	0.00159322	0.00174233	0.00161883	0.00163844	0.00165972	0.00153195	0.0014175	0.0016733	0.00150383	0.00144265		0.955434	0.910131	0.917578		1.04583	0.989702	0.971532		1.02838	0.889704	0.905491		1.00988	0.929846	0.931534		0.827798	0.147572	0.0833776
Q551L6	Uncharacterized protein OS=Dictyostelium discoideum OX=44689 GN=DDB0217808 PE=4 SV=1	19831	21604.4	26544.3	23051.7	30142.8	27679	31263.5	29281.9	28887.1	34393.7	25710.6	34594.6		0.000650822	0.0005078	0.000441921	0.000738853	0.000467867	0.000566168	0.000627666	0.000497487	0.000497111	0.000546231	0.000533672	0.000544875		1.13526	0.964421	0.839295		0.921362	0.979691	1.05095		1.28115	1.12489	1.23297		1.11259	1.023	1.04107		0.36791	0.793511	0.906105
Q54G54	Uncharacterized protein OS=Dictyostelium discoideum OX=44689 GN=DDB0188867 PE=4 SV=1	145502	139539	186617	196388	333032	333507	354935	309147	380310	339114	285673	363923		0.00477515	0.00561042	0.00581806	0.00477212	0.00563738	0.00558228	0.00441273	0.00564798	0.00552344	0.0046536	0.00563432	0.00573189		0.999367	0.924103	0.974546		1.00481	1.0067	1.00426		0.959475	0.949362	0.98519		0.987882	0.960054	0.987999		0.484669	0.236717	0.296715
Q54BY1	Ubiquitin-like domain-containing protein OS=Dictyostelium discoideum OX=44689 GN=DDB0191890 PE=4 SV=1	60473.7	59821.1	97166	94144	136228	122103	133785	138862	139024	125970	115479	153033		0.00198465	0.00229496	0.00212681	0.00204583	0.00206395	0.00207364	0.00229758	0.00212887	0.00223278	0.00223083	0.00253081	0.00241032		1.03083	1.15767	1.12404		0.899341	0.92763	1.10277		0.974998	1.04982	1.1333		0.968389	1.04504	1.12004		0.474095	0.605283	0.00320167
B0G145	WD-40 repeat-containing protein OS=Dictyostelium discoideum OX=44689 GN=DG1104 PE=4 SV=1	88768.8	93888.7	128020	122628	194182	208196	203728	181625	231839	218404	162645	219014		0.00291325	0.00327128	0.00354673	0.00321091	0.0035192	0.00359523	0.00302716	0.00324186	0.00314471	0.00290579	0.00331019	0.00344953		1.10218	1.0391	0.99744		1.07579	0.991007	1.01189		1.01368	0.886653	0.972595		1.06388	0.972253	0.993976		0.121443	0.562339	0.638324
F0ZTN9	60S ribosomal protein L3 OS=Dictyostelium purpureum OX=5786 GN=DICPUDRAFT_49425 PE=3 SV=1	34702.4	32130	45196.1	50030.6	54625.1	57737.5	62628.3	54516	67611.5	58984.7	47962.8	63073.6		0.00113888	0.000920239	0.00103433	0.00109882	0.000975955	0.00097097	0.0010687	0.000996586	0.000927354	0.00118552	0.000993573	0.000993426		0.964826	0.938384	1.04096		1.06055	1.08296	1.07969		0.938739	0.896572	0.960451		0.988037	0.97264	1.02703		0.70511	0.609361	0.524738
Q55BQ0	PHD zinc finger-containing protein OS=Dictyostelium discoideum OX=44689 GN=DDB_G0270410 PE=4 SV=2	52797.8	46039.4	72568	67979.5	99255	118954	127641	100449	112552	113645	109750	104857		0.00173274	0.0016721	0.00172184	0.00157451	0.00201072	0.00187075	0.00171594	0.00203111	0.002122	0.00161084	0.00183072	0.00165153		0.908681	0.990302	0.929648		1.20251	1.21471	1.09487		1.08648	1.2324	0.959169		1.06589	1.14581	0.994561		0.527462	0.203135	0.908569
Q54GC3	Uncharacterized protein OS=Dictyostelium discoideum OX=44689 GN=DDB0219543 PE=4 SV=1	2545.42	3095.29	2165.82	3385.87	4227.89	5783.01	8770.8	9345.67	3779.33	4427.87	8325.02	11848.3		8.35365e-05	7.1225e-05	5.7817e-05	0.000105856	9.77522e-05	7.28888e-05	5.12129e-05	0.000139567	0.000160963	8.02315e-05	0.000170328	0.000186614		1.26719	0.61306	0.960436		1.37244	1.95952	2.39141		1.26068	2.78401	3.22766		1.3001	1.78553	2.19317		0.0237792	0.371727	0.202253
Q557G6	AAA+ ATPase, core domain-containing protein OS=Dictyostelium discoideum OX=44689 GN=DDB_G0273573 PE=4 SV=3	5742.37	6930.64	9621.4	7760.1	17588	16218.5	17666.2	16332.4	20239.5	16761.3	17861.5	19165.9		0.000188455	0.000296296	0.000309627	0.000237022	0.000274147	0.000275915	0.000227507	0.000281117	0.000345349	0.000183883	0.000297664	0.000301868		1.25771	1.20722	0.975737		0.925248	0.94877	1.00462		0.891118	1.11537	0.974941		1.02469	1.09045	0.985099		0.933292	0.375096	0.305163
F1A183	60S ribosomal protein L7a OS=Dictyostelium purpureum OX=5786 GN=DICPUDRAFT_158272 PE=3 SV=1	28455.4	24599	36229.3	40169.5	50998.4	54763.5	52348	47864.5	54659.5	49328.8	48489.3	54228.8		0.00093386	0.000859143	0.000836192	0.000841266	0.000925686	0.00081202	0.000856676	0.000832998	0.000937533	0.000951855	0.000872346	0.000854118		0.900849	0.91735	1.01927		1.07745	0.969569	1.01537		0.971092	1.12119	1.02144		0.983131	1.0027	1.01869		0.751233	0.991175	0.00925031
Q55AF6	DUF4211 domain-containing protein OS=Dictyostelium discoideum OX=44689 GN=DDB0203640 PE=4 SV=1	37042.9	44870.3	59384.5	52618.6	87790.8	88837.1	93354.5	83365.2	93745.5	92955.6	70966.7	87737.5		0.00121569	0.00147897	0.00143414	0.00153453	0.00150164	0.00153018	0.0014042	0.00148552	0.00137213	0.00124685	0.00151936	0.00138189		1.26227	1.15507	1.02563		1.01533	1.00443	1.02731		1.06697	0.956764	0.963568		1.11486	1.03875	1.0055		0.243098	0.613089	0.847374
Q54WY2	Putative countin receptor Cnr17 OS=Dictyostelium discoideum OX=44689 GN=cnrP PE=4 SV=1	4413.62	6047.3	7000.11	5901.47	9132.59	9838.52	9212.86	8807.84	9248.86	7141.68	7760.7	10201.3		0.000144848	0.000153852	0.000141491	0.000206813	0.000166304	0.000117562	0.000165524	0.000146602	0.000150052	0.000139841	0.000160526	0.000160673		1.42779	1.14274	0.965432		1.08093	0.952874	1.04338		0.83088	1.06051	1.13557		1.1132	1.05204	1.04813		0.568683	0.46037	0.424556
F0ZSX1	40S ribosomal protein S16 OS=Dictyostelium purpureum OX=5786 GN=DICPUDRAFT_98715 PE=3 SV=1	51650.2	50840.5	68874.1	71643.1	97336.9	96088	111003	91852.6	111135	102430	88147.2	106298		0.00169508	0.00163978	0.00170016	0.0017387	0.00162421	0.00168614	0.00162859	0.00176636	0.00170431	0.00169765	0.00167405	0.00167422		1.02574	0.960777	1.00152		0.990502	1.07719	1.02089		0.991752	1.00244	0.984741		1.00266	1.01347	1.00238		0.832651	0.740691	0.853899
Q54DJ7	Uncharacterized protein OS=Dictyostelium discoideum OX=44689 GN=DDB0184280 PE=4 SV=1	10839.9	12094.4	16537.9	17264	28217.3	28969.2	26208.4	22609	28709.5	30466.8	26405.8	27949.3		0.000355748	0.000475362	0.000439204	0.000413618	0.000489676	0.000501525	0.000391055	0.000417046	0.000510553	0.000409088	0.000412057	0.00044021		1.16267	1.09925	1.14994		1.03011	0.877323	0.866828		1.1419	1.16245	1.00229		1.11156	1.04634	1.00635		0.0995555	0.717182	0.937516
Q54M91	J domain-containing protein OS=Dictyostelium discoideum OX=44689 GN=DDB0186819 PE=4 SV=1	37883	36406.4	53830.6	54697.9	69514.7	68049.2	72680.8	67221.2	78914.5	67789.9	60659.1	74490.5		0.00124326	0.00117108	0.00120725	0.00124507	0.00115026	0.00111591	0.00127287	0.00115655	0.00117284	0.00129612	0.00122513	0.00117325		1.00146	1.02382	1.04252		0.982223	0.987594	1.04616		0.924344	0.971493	0.971833		0.969341	0.994303	1.02017		0.320073	0.765921	0.492224
Q55GV2	Uncharacterized protein OS=Dictyostelium discoideum OX=44689 GN=DDB0202067 PE=4 SV=1	16062.7	15688.7	28040.3	25013.3	27985.1	25291.2	28457.4	24964	31752.7	26274.9	24604.9	33329		0.000527152	0.000471449	0.000485758	0.00053654	0.000427505	0.000432522	0.000663039	0.000452834	0.000475733	0.000592714	0.000454977	0.000524942		1.01781	1.25777	1.12437		0.906789	0.960514	0.96506		0.890404	0.979361	1.08066		0.938334	1.06588	1.0567		0.27242	0.549757	0.347739
Q54C68	Dopey N-terminal domain-containing protein OS=Dictyostelium discoideum OX=44689 GN=DDB0191804 PE=3 SV=1	49583.1	48280.3	62074.7	62716.4	84156.9	83810	87826.7	79513.3	100479	88196	77183.7	95320.8		0.00162724	0.00141775	0.00153715	0.00165115	0.00141667	0.00145183	0.00146781	0.00139756	0.00149234	0.00148613	0.00144916	0.00150133		1.01469	0.902028	0.913281		0.999239	0.985761	1.02215		0.944493	0.970845	0.976697		0.986142	0.952878	0.970711		0.59285	0.22332	0.435886
Q54VB5	Uncharacterized protein OS=Dictyostelium discoideum OX=44689 GN=DDB0205220 PE=4 SV=1	51952.5	58065.9	82989	91905.5	88998.2	77066.9	121566	140963	102672	73111.8	95368.5	157307		0.001705	0.00149931	0.0015707	0.00198581	0.00130269	0.00120352	0.00196235	0.00193445	0.00184394	0.00217779	0.0025691	0.00247762		1.1647	1.15094	1.2773		0.86886	1.29023	1.71353		0.766232	1.17396	1.5774		0.933263	1.20504	1.52274		0.674746	0.0297514	0.0444651
Q55AI4	PX domain-containing protein OS=Dictyostelium discoideum OX=44689 GN=DDB0216929 PE=4 SV=1	14959.1	18070.5	22134.3	24189.4	32596	27135.4	32818.3	28459.2	33395.2	28785	23911.1	29574.5		0.000490933	0.000549128	0.000510886	0.000617997	0.000458678	0.00047384	0.000523387	0.000522227	0.000462318	0.000573191	0.000518678	0.000465807		1.25882	1.06611	1.16756		0.835285	0.951011	0.944548		0.927488	0.904935	0.911764		1.0072	0.974018	1.00796		0.998448	0.613839	0.960602
Q54FY6	SAC domain-containing protein OS=Dictyostelium discoideum OX=44689 GN=DDB0219574 PE=4 SV=1	5418.95	5173.92	8222.1	7219.46	11760.8	11116.8	13630.2	9634.18	11905.5	9984.95	10965.5	11434.2		0.000177841	0.000198127	0.000182133	0.000176944	0.000187911	0.000164366	0.000194419	0.000216893	0.000212015	0.000171072	0.000175586	0.000180093		0.994953	1.09322	0.961936		0.948434	1.09472	0.886229		0.90245	1.16407	0.988796		0.948612	1.11733	0.945654		0.187189	0.0340644	0.233804
Q551X5	Uncharacterized protein OS=Dictyostelium discoideum OX=44689 GN=DDB0217774 PE=4 SV=1	0	839.456	1416.6	1489.16	2147.73	1566.18	2577.95	2112.47	1466.97	1738.79	1194.43	1938.98		0	3.61816e-05	2.2442e-05	2.87087e-05	2.64737e-05	2.86229e-05	3.34969e-05	4.10222e-05	2.30941e-05	3.52871e-05	3.85005e-05	3.05395e-05		#DIV/0!	#DIV/0!	#DIV/0!		0.73169	1.13378	1.06409		1.27541	1.02906	1.36082		#DIV/0!	#DIV/0!	#DIV/0!		0.529943	0.335011	0.272657
Q8T2R4	Bet_v_1 domain-containing protein OS=Dictyostelium discoideum OX=44689 GN=DDB_G0276927 PE=4 SV=2	16090.6	10096.2	18402.1	17271.2	35560.7	38170.1	41108	32400.8	36994.5	35592.7	32166.8	38151.1		0.000528069	0.000599073	0.00056595	0.000345281	0.000645202	0.000585905	0.000435136	0.000654139	0.00062194	0.000409258	0.000590515	0.000600891		0.653856	0.824014	0.775008		1.077	1.09192	0.985715		1.03526	1.09893	1.06174		0.922039	1.00495	0.940821		0.644574	0.914	0.57013
Q54LB6	Gamma-glutamylcyclotransferase OS=Dictyostelium discoideum OX=44689 GN=DDB0187117 PE=3 SV=1	10371.5	14014.3	24395.5	26376.7	34739.4	33635.1	31607.4	37361.7	36098.1	39099.6	37344	39349.8		0.000340378	0.000585237	0.000552236	0.000479276	0.000568545	0.000643633	0.000576855	0.000502959	0.000722041	0.000625021	0.000680929	0.000619771		1.40807	1.69475	1.83626		0.971479	0.859411	1.16351		1.1655	1.30749	1.12229		1.18168	1.28722	1.37402		0.262005	0.381669	0.159911
Q75JM9	E3 ubiquitin-protein ligase OS=Dictyostelium discoideum OX=44689 GN=DDB0169450 PE=3 SV=1	24451	20612.7	32157.1	33517.7	41093.6	41298.9	43368.5	32641.8	49090.8	39864.8	28502.6	40457.8		0.000802441	0.000692282	0.000751	0.000704938	0.000698089	0.000656229	0.000760384	0.000690111	0.000551094	0.000794235	0.000594908	0.000637222		0.878491	0.947588	0.989773		1.00839	0.996864	0.859343		0.873808	0.733814	0.848498		0.920229	0.892755	0.899205		0.208962	0.310055	0.155585
Q556H0	Phosphatidylinositol-4-phosphate 5-kinase family protein OS=Dictyostelium discoideum OX=44689 GN=DDB_G0272638 PE=4 SV=2	135322	140427	203273	189314	268721	279851	312765	285133	300050	298388	258012	325037		0.00444107	0.004527	0.00459023	0.00480248	0.00473042	0.00491188	0.00480659	0.00497694	0.00498862	0.00448597	0.00519664	0.00511943		1.08138	1.08231	1.01011		1.04493	1.09939	1.14792		1.07007	1.08679	1.11529		1.06546	1.0895	1.09111		0.0248287	0.00366584	0.159836
B0G151	Uncharacterized protein OS=Dictyostelium discoideum OX=44689 GN=DDB_G0285245 PE=4 SV=1	30900.9	30796.8	49365.8	48639.9	79454.5	80781	90318	74454.8	85593.4	77206.8	64272.6	87527.9		0.00101412	0.00133853	0.00130942	0.00105323	0.00136547	0.00127093	0.0011673	0.0014372	0.0012427	0.00115257	0.00135696	0.00137859		1.03856	1.15105	1.13652		1.02013	1.07372	1.01377		0.970602	0.949044	1.05282		1.00976	1.05794	1.06771		0.739799	0.449166	0.162635
Q54XY0	RING-type domain-containing protein OS=Dictyostelium discoideum OX=44689 GN=DDB0205514 PE=4 SV=1	25491.7	27463.3	37659.5	38834.7	65062.9	60306.5	81116.9	70369.9	70046.8	67769	70731	93413.6		0.000836598	0.00109608	0.00107159	0.000939224	0.00101938	0.00111557	0.000890495	0.00129079	0.00136757	0.000920225	0.00128251	0.00147129		1.12267	1.06442	1.09996		0.930025	1.17764	1.17009		1.04104	1.27621	1.373		1.03125	1.17276	1.21435		0.702037	0.122621	0.13859
F0ZC67	Glucose-6-phosphate 1-dehydrogenase OS=Dictyostelium purpureum OX=5786 GN=DICPUDRAFT_45843 PE=3 SV=1	61562.9	67776.3	97533.5	104043	122705	123131	121251	108949	140279	127472	105250	118452		0.0020204	0.00206715	0.00214602	0.00231789	0.00208133	0.00209836	0.00230627	0.00192942	0.002035	0.00246539	0.00198563	0.00186566		1.14725	1.1415	1.22025		1.00686	0.933376	0.960566		0.977794	0.948268	0.86936		1.04397	1.00771	1.01673		0.494618	0.936224	0.909833
Q54TP9	Arf-GAP domain-containing protein OS=Dictyostelium discoideum OX=44689 GN=DDB0204568 PE=4 SV=1	156740	157298	247115	240402	332151	329033	330524	278585	358097	310146	282120	325284		0.00514397	0.00559557	0.00547824	0.00537945	0.00556175	0.00510543	0.00584327	0.00525952	0.00545475	0.00569656	0.0050773	0.00512331		1.04578	1.13594	1.10742		0.993956	0.939944	0.907379		0.931948	0.995712	0.935212		0.990561	1.02387	0.983338		0.776579	0.747284	0.778748
Q55E22	Elongation factor 1 beta central acidic region eukaryote domain-containing protein OS=Dictyostelium discoideum OX=44689 GN=DDB_G0270864 PE=4 SV=2	9384.55	9729.02	13494.5	14353.6	17685	16929.5	17822.5	19612.9	19010.6	19766.8	15554.6	17053.3		0.000307986	0.000297929	0.000290828	0.000332725	0.000286165	0.000325389	0.00031909	0.000283604	0.000300745	0.000340123	0.000357452	0.000268594		1.08032	1.03605	1.10435		0.960515	0.951919	1.19979		1.11884	1.0341	0.92355		1.05323	1.00736	1.07589		0.377674	0.812852	0.43707
Q553C7	Uncharacterized protein OS=Dictyostelium discoideum OX=44689 GN=DDB0217691 PE=3 SV=1	14677.7	17987.2	20697	19023.4	33166.6	27354.9	28930.6	27461.6	29815.5	27449	25407.5	35161		0.000481697	0.000558739	0.000456124	0.000615147	0.000462389	0.000451849	0.0004894	0.000460364	0.000491251	0.000450778	0.000500497	0.000553795		1.27704	1.01599	0.93581		0.827557	0.823934	0.895762		0.990628	1.07701	1.21413		1.03174	0.972312	1.01524		0.884902	0.693826	0.95831
Q54IB7	Uncharacterized protein OS=Dictyostelium discoideum OX=44689 GN=DDB0219387 PE=4 SV=1	15777.3	15699.2	23361.4	20151.6	41791.4	37386.6	42930.5	35505.9	42975.2	35864.4	34999.4	38835.1		0.000517784	0.000704038	0.000657443	0.0005369	0.000631958	0.000590377	0.000552403	0.00068314	0.000676709	0.000477512	0.000647107	0.000611664		1.03692	1.06686	0.922222		0.89762	0.970318	0.919137		0.897989	1.0293	0.930368		0.944176	1.02216	0.923909		0.309033	0.574808	0.0104058
Q54SZ4	SNF2_N domain-containing protein OS=Dictyostelium discoideum OX=44689 GN=DDB0205141 PE=4 SV=1	11340.4	9883.36	14516.7	15393.9	36067.2	36498.3	29205.2	21053.2	39844.7	39457.3	25001	27633.9		0.000372174	0.000607605	0.000609553	0.000338003	0.000616942	0.000649522	0.000343261	0.000464734	0.00048339	0.000364774	0.000383702	0.000435242		0.908184	0.922313	0.980117		1.01537	0.764862	0.6315		1.06557	0.793024	0.714035		0.996374	0.826733	0.775217		0.836396	0.107701	0.174986
Q54BK7	Squalene monooxygenase OS=Dictyostelium discoideum OX=44689 GN=DDB0192021 PE=3 SV=1	32593.1	31273.8	54647.4	55578.6	54400.8	63368.9	61016.3	57309.9	62115	58045.9	55241.2	60075.2		0.00106965	0.000916461	0.000950248	0.00106954	0.00107115	0.000955516	0.00129219	0.000970933	0.00106808	0.00131699	0.00104449	0.000946201		0.999892	1.20805	1.23123		1.16878	1.05944	1.1397		1.00554	1.124	0.995742		1.05807	1.1305	1.12222		0.403762	0.115165	0.230331
Q54Q66	Elongator complex protein 1 OS=Dictyostelium discoideum OX=44689 GN=DDB0185824 PE=3 SV=1	29791.5	26995.4	40746	42376.4	57987.4	61103.5	64608.2	54316.8	68914.4	56613	52175.6	65740.1		0.000977708	0.000976882	0.00105427	0.000923222	0.00103285	0.000931928	0.000963478	0.00102809	0.00100881	0.00100415	0.000989942	0.00103542		0.944272	0.985445	1.02704		1.0573	1.05242	1.01337		0.88396	0.956882	0.982129		0.961842	0.998249	1.00751		0.519289	0.930005	0.659156
Q55C96	Rab-like protein 6 OS=Dictyostelium discoideum OX=44689 GN=DDB0201969 PE=4 SV=1	2861	3283.09	3187.94	3320.3	6606.73	4582.86	6594.01	5041.14	6167.76	6144.41	5463.01	6067.83		9.38935e-05	0.0001113	9.43557e-05	0.000112279	7.74656e-05	0.000101145	7.53819e-05	0.000104929	0.000105626	7.86776e-05	9.18765e-05	9.55699e-05		1.19581	0.802844	0.837945		0.696008	0.942754	0.825485		1.07196	1.11945	1.01287		0.987927	0.955016	0.8921		0.872145	0.652097	0.21882
Q54V78	Calponin-homology (CH) domain-containing protein OS=Dictyostelium discoideum OX=44689 GN=DDB_G0280565 PE=4 SV=2	61472.3	58330.6	85931.5	79891.4	30133.3	29834.7	30296.1	24852.7	26075.7	23539	21936	27599.9		0.00201742	0.00050764	0.000398911	0.00199486	0.000504305	0.000387485	0.00203193	0.000482094	0.00042413	0.0018931	0.00045295	0.000434706		0.988815	1.00719	0.938377		0.993431	0.949676	0.892265		0.971357	1.06322	1.08973		0.984535	1.0067	0.973459		0.155289	0.78853	0.411309
Q86J04	Uncharacterized protein OS=Dictyostelium discoideum OX=44689 GN=DDB0167855 PE=4 SV=1	99897.6	93165.9	127877	135215	256441	249378	285257	240526	297136	261375	211867	286364		0.00327848	0.00432012	0.00454565	0.0031862	0.00421532	0.00430259	0.00302378	0.0045392	0.00409641	0.00320405	0.00438368	0.00451031		0.971851	0.922311	0.977298		0.975741	1.05071	1.01471		0.946529	0.901172	0.992226		0.964707	0.958065	0.994745		0.0934603	0.500978	0.743587
Q54N76	Thioredoxin domain-containing protein OS=Dictyostelium discoideum OX=44689 GN=DDB0218719 PE=3 SV=1	10331.1	12132.5	10389.1	13618.9	20400.1	15878.2	19151.6	15355.4	22405.6	19520.2	14633.3	20687.1		0.000339051	0.00034367	0.000342765	0.000414922	0.000268395	0.00032133	0.000245661	0.000304754	0.000282932	0.000322713	0.000279857	0.000325828		1.22377	0.724553	0.951811		0.780967	0.886764	0.814319		0.937463	0.82544	0.950587		0.980735	0.812252	0.905572		0.889623	0.0562413	0.175845
Q54WP5	Uncharacterized protein OS=Dictyostelium discoideum OX=44689 GN=DDB0205815 PE=4 SV=1	3248.73	3122.86	7197.78	6928.64	7982.79	9117.27	8389.67	7865.46	11573.4	8660.95	7643	11149.7		0.000106618	0.000134482	0.000177052	0.000106799	0.000154112	0.000142571	0.000170198	0.000133502	0.000147776	0.000164181	0.000143351	0.000175611		1.0017	1.59633	1.53989		1.14597	0.992716	1.06595		0.80525	0.834649	0.991861		0.984306	1.14123	1.19923		0.786543	0.725154	0.355947
Q54XA9	Chorein N-terminal domain-containing protein OS=Dictyostelium discoideum OX=44689 GN=DDB0205028 PE=4 SV=1	68393	60683.8	75867.1	73868	96766	87813.2	126827	89811.6	128038	116641	71826.7	129194		0.00224455	0.00163016	0.00195875	0.00207534	0.00148434	0.00192007	0.00179395	0.00201817	0.00138876	0.00175037	0.00163685	0.00203485		0.924612	0.799247	0.779832		0.910543	1.23801	1.0041		0.980252	0.709002	1.03885		0.938469	0.915421	0.940927		0.0991728	0.556601	0.524999
Q54VQ1	Heat shock protein OS=Dictyostelium discoideum OX=44689 GN=ddj1 PE=3 SV=1	15993.4	18132.4	25362.3	22772.6	28532.6	26806.9	36959.9	34180.1	33858.7	27129.9	28133.3	39432.4		0.000524877	0.000480674	0.000517977	0.000620114	0.000453125	0.000446595	0.000599716	0.000588131	0.000543954	0.000539619	0.000622944	0.000621072		1.18145	1.14258	1.02809		0.942688	1.22356	1.29598		0.86219	1.05015	1.19903		0.995442	1.13876	1.17437		0.982545	0.0992893	0.148265
Q54VY1	DUF2185 domain-containing protein OS=Dictyostelium discoideum OX=44689 GN=DDB0206357 PE=4 SV=1	176609	159871	231456	229615	237798	241025	227254	232543	204755	214755	203642	210164		0.00579604	0.00400605	0.00313238	0.00546744	0.00407413	0.00353516	0.005473	0.00361623	0.00393738	0.00544095	0.00423818	0.00331014		0.943306	0.944265	0.938736		1.01699	0.902691	1.05794		1.12858	1.25699	1.05675		1.02963	1.03465	1.01781		0.843338	0.944066	0.931225
Q54CF8	CHD gene family protein containing chromodomain, helicase domain, and DNA-binding domain OS=Dictyostelium discoideum OX=44689 GN=DDB0220643 PE=4 SV=1	78082.4	80492.1	113208	106287	104464	104835	132699	127044	110408	100773	108144	146522		0.00256254	0.00175986	0.00168904	0.00275276	0.00177206	0.00165886	0.00267692	0.0021116	0.00209096	0.00251858	0.00231542	0.00230776		1.07423	1.04463	0.982846		1.00693	1.19987	1.31569		0.982135	1.23796	1.36632		1.0211	1.16082	1.22162		0.484695	0.0824696	0.216296
Q54GL1	ANK_REP_REGION domain-containing protein OS=Dictyostelium discoideum OX=44689 GN=DDB0188719 PE=4 SV=1	98957.8	96023.5	145431	141332	199458	198482	279300	224170	242507	210228	218395	260374		0.00324764	0.00336016	0.00370992	0.00328392	0.00335501	0.00346065	0.00343884	0.00444441	0.00422264	0.00334899	0.00408557	0.00410096		1.01117	1.05888	1.03121		0.998468	1.32268	1.21589		0.932809	1.1382	1.1054		0.980817	1.17325	1.1175		0.500156	0.149943	0.153203
Q54U78	SAP DNA-binding domain-containing protein OS=Dictyostelium discoideum OX=44689 GN=DDB0220676 PE=3 SV=1	30158	29029.2	39160.1	41474.1	61371.2	59417.2	59467.9	48138.6	64100.5	60415.1	56997.5	53005.5		0.000989737	0.00103389	0.000980621	0.000992774	0.00100435	0.000994516	0.000925977	0.000946295	0.00110204	0.000982768	0.000877342	0.000834851		1.00307	0.935579	0.992958		0.971429	0.915279	0.848586		1.01417	1.12382	0.851349		0.996222	0.991558	0.897631		0.77798	0.893789	0.165653
Q86IW3	3'-5' exonuclease domain-containing protein OS=Dictyostelium discoideum OX=44689 GN=DDB0167914 PE=4 SV=1	3578.33	5973.31	6840.66	6660.09	10546	8944.78	12147.3	9775.01	11971.1	10626.7	6692.75	9931.44		0.000117435	0.000177662	0.000183136	0.000204282	0.000151197	0.00017493	0.000161754	0.000193296	0.000129403	0.000157817	0.000178153	0.000156423		1.73953	1.37739	1.34387		0.851035	1.088	1.00276		0.955196	0.706598	0.854137		1.18192	1.05733	1.06692		0.669548	0.94969	0.831156
F0ZHY7	Ubiquitin OS=Dictyostelium purpureum OX=5786 GN=DICPUDRAFT_94309 PE=4 SV=1	138735	130753	187555	185310	174740	172672	175954	179490	232750	191329	147532	215538		0.00455306	0.00294375	0.00356065	0.00447164	0.00291874	0.00314955	0.00443491	0.0027999	0.00285251	0.00439111	0.00327127	0.00339478		0.982117	0.97405	0.964429		0.991505	0.951134	1.11126		0.884543	0.801121	0.953415		0.952722	0.908768	1.0097		0.288296	0.235027	0.999559
Q7KWK0	WD_REPEATS_REGION domain-containing protein OS=Dictyostelium discoideum OX=44689 GN=lysA PE=3 SV=1	37515.2	38053.2	57125	59231.7	77749.2	77866.8	87747.3	70790.7	87413.2	83241.8	66705.1	92468.5		0.00123119	0.0013098	0.00133726	0.00130139	0.00131621	0.00137028	0.00135077	0.0013963	0.00128973	0.00140355	0.00129019	0.0014564		1.05702	1.09713	1.14		1.00489	1.06604	0.985025		1.02468	0.964456	1.08909		1.02887	1.04254	1.07137		0.186923	0.409628	0.254088
Q54I94	Uncharacterized protein OS=Dictyostelium discoideum OX=44689 GN=DDB0188170 PE=4 SV=1	49642.6	50776.9	72777.3	65553.8	85280	95616.7	92129.3	78475.5	95404.3	90393.8	74816.4	85576.6		0.00162919	0.00143667	0.00145951	0.00173653	0.00161624	0.00148801	0.00172089	0.00146603	0.00144656	0.00155336	0.00143024	0.00134786		1.06588	1.05628	0.953454		1.12499	1.02044	0.995528		1.01952	0.991128	0.923497		1.07013	1.02262	0.957493		0.137544	0.357522	0.171469
Q54W41	VPS9 domain-containing protein OS=Dictyostelium discoideum OX=44689 GN=DDB0205871 PE=4 SV=1	16819.1	18098.9	23481.1	24356.8	42437.7	42363.7	42387.9	41083.9	40662.2	38488.3	33019.8	44257.9		0.000551975	0.000714926	0.000622058	0.000618969	0.000716087	0.00063357	0.000555233	0.000674505	0.000638434	0.000577158	0.000748767	0.000697074		1.12137	1.0059	1.04562		1.00162	0.943462	1.04734		1.01851	1.02633	1.12059		1.04717	0.991896	1.07118		0.323446	0.725578	0.100793
Q54YZ6	Rac guanyl-nucleotide exchange factor OS=Dictyostelium discoideum OX=44689 GN=racgef1 PE=4 SV=1	182980	200493	265278	252708	181800	152844	151752	117066	217952	170586	107601	133383		0.00600512	0.0030627	0.00333427	0.00685671	0.00258357	0.00280809	0.00627276	0.00241478	0.00208044	0.00598816	0.00213357	0.00210082		1.14181	1.04457	0.997175		0.843559	0.788448	0.69663		0.842188	0.623957	0.630068		0.942519	0.818991	0.774624		0.920022	0.343222	0.185176
Q54X02	Peptidase M20 dimerisation domain-containing protein OS=Dictyostelium discoideum OX=44689 GN=DDB0205702 PE=4 SV=1	31060.1	27993.3	40350.6	45116.8	52478.5	51853.9	50198.8	48229.1	54151.8	52951.4	44601.9	58455.8		0.00101934	0.000884078	0.000828425	0.000957349	0.000876503	0.000871653	0.000954128	0.000798799	0.000862371	0.00106909	0.000878993	0.000920696		0.939183	0.936022	1.0488		0.991432	0.903539	0.994248		1.05218	1.04098	1.11138		0.994265	0.960179	1.05148		0.79978	0.402385	0.246718
Q54IE1	Rab-GAP TBC domain-containing protein OS=Dictyostelium discoideum OX=44689 GN=DDB0188123 PE=4 SV=1	130742	133063	201152	185905	132428	188021	298200	250131	145119	167271	217007	284553		0.00429075	0.00223095	0.00222005	0.00455063	0.00317818	0.00275352	0.00475644	0.00474517	0.0041958	0.00440519	0.00455873	0.00448179		1.06057	1.10853	1.02667		1.42459	2.12698	2.04341		1.24029	1.88996	2.01878		1.24182	1.70849	1.69629		0.100943	0.114571	0.16375
F0Z7B6	60S ribosomal protein L5 OS=Dictyostelium purpureum OX=5786 GN=DICPUDRAFT_52175 PE=3 SV=1	88469.1	80922.9	112815	120194	103450	104238	101801	101758	154360	121436	98394.1	133550		0.00290342	0.00174276	0.00236142	0.0027675	0.00176197	0.001999	0.00266762	0.00161993	0.00190244	0.0028481	0.00185458	0.00210345		0.953187	0.918786	0.98095		1.01102	0.92952	1.06416		0.846523	0.805631	0.890756		0.93691	0.884646	0.978623		0.286206	0.110063	0.594089
Q54RL6	Palmitoyltransferase OS=Dictyostelium discoideum OX=44689 GN=DDB0185344 PE=3 SV=1	120456	112584	144704	158066	198336	199213	235047	201110	258982	222256	177007	242020		0.00395318	0.00334127	0.00396196	0.00385029	0.00336736	0.00365865	0.00342167	0.00374024	0.0034224	0.00374553	0.0036653	0.00381188		0.973975	0.86555	0.947474		1.00781	1.11941	1.09698		0.923442	0.863814	0.962119		0.968409	0.94959	1.00219		0.317088	0.546708	0.952899
F1A406	14-3-3 domain-containing protein OS=Dictyostelium purpureum OX=5786 GN=DICPUDRAFT_51485 PE=3 SV=1	23362.8	22078.9	36991.6	37353.2	26967	27118.9	25843.5	25178.6	37044.8	27147.2	23060.4	28714.3		0.000766729	0.000454298	0.000566719	0.000755081	0.000458399	0.000446881	0.0008747	0.00041124	0.000445869	0.00088512	0.000458888	0.000452258		0.984808	1.14082	1.15441		1.00903	0.90522	1.0101		0.788541	0.786755	0.798029		0.927459	0.944266	0.987515		0.389525	0.807401	0.970137
Q54TI4	Uncharacterized protein OS=Dictyostelium discoideum OX=44689 GN=DDB0204635 PE=4 SV=1	28032.7	22202.4	28776.2	29645.4	41084	42902.8	38035.9	36313.4	45384.9	48860.5	38220.8	52103.8		0.000919987	0.00069212	0.000694307	0.000759303	0.0007252	0.000804311	0.000680439	0.000605253	0.000738993	0.000702477	0.000661825	0.000820649		0.825341	0.739618	0.763572		1.0478	0.874492	0.956228		1.15844	1.06436	1.18197		1.01052	0.892823	0.967256		0.948554	0.371256	0.723207
Q54BH0	Uncharacterized protein OS=Dictyostelium discoideum OX=44689 GN=DDB0192055 PE=4 SV=1	62873.6	57932.8	93629	94778.8	100868	97679.1	104946	90757.7	107118	98517.4	90941.2	109111		0.00206341	0.00169927	0.00163872	0.00198125	0.0016511	0.00162173	0.00221395	0.00166997	0.00175833	0.00224587	0.00165409	0.00171854		0.960184	1.07295	1.08843		0.971656	0.982762	0.973414		0.989637	1.073	1.04871		0.973825	1.0429	1.03685		0.12085	0.285006	0.386209
Q54LL9	J domain-containing protein OS=Dictyostelium discoideum OX=44689 GN=DDB0187017 PE=4 SV=1	22503.7	24370.7	32272.6	31623	53064.8	55355.8	59463.4	54082.9	62988.4	59945.1	48234.8	61736.4		0.000738534	0.000893954	0.000963609	0.000833456	0.000935698	0.000986779	0.000763116	0.000946224	0.000932614	0.000749336	0.000985679	0.000972365		1.12853	1.03328	1.01463		1.0467	1.05847	1.10261		1.02405	0.967834	1.00909		1.06642	1.01986	1.04211		0.131491	0.59613	0.307457
Q551Y5	PUM-HD domain-containing protein OS=Dictyostelium discoideum OX=44689 GN=DDB0217770 PE=4 SV=1	9903.72	9370.83	13454.7	13521.5	19187.9	18100.7	20159.2	19028.4	18139	19471.9	16848.7	23276.6		0.000325024	0.000323249	0.000277494	0.000320475	0.000305962	0.000320534	0.00031815	0.000320788	0.000325768	0.000320405	0.000346799	0.000366613		0.986002	0.978849	0.985788		0.946522	0.992386	1.07285		1.1551	1.17396	1.32116		1.02921	1.0484	1.1266		0.737319	0.539541	0.324087
Q54TQ2	SART-1 family protein OS=Dictyostelium discoideum OX=44689 GN=DDB0216406 PE=3 SV=1	33428	28804.5	43296.4	42289.4	76583.4	72309.3	79115.4	62325.5	92978.2	77009.8	60645.3	75768.8		0.00109705	0.00129016	0.0014224	0.000985091	0.00122227	0.00126769	0.00102378	0.00125894	0.00117257	0.00100209	0.0011359	0.00119338		0.897944	0.933214	0.913437		0.947378	0.975801	0.880436		0.891232	0.82436	0.838991		0.912185	0.911125	0.877621		0.0469795	0.219863	0.0544061
Q55DL8	Uncharacterized protein OS=Dictyostelium discoideum OX=44689 GN=DDB0190401 PE=4 SV=1, gxcT	36806.6	19465.3	22575.4	25344.3	61659.5	69203.4	31430.5	28645.9	92350.5	88494.6	31507.8	43834.5		0.00120793	0.00103875	0.0014128	0.000665696	0.00116977	0.00145674	0.000533817	0.000500145	0.000609199	0.000600558	0.000522081	0.000690406		0.551104	0.441926	0.497178		1.12614	0.481489	0.502607		1.03111	0.431201	0.48868		0.902782	0.451539	0.496155		0.621064	0.0127104	0.00922462
Q55CS2	RNA-binding protein 25 OS=Dictyostelium discoideum OX=44689 GN=DDB0190676 PE=4 SV=1	8016.35	6540.12	12399.1	11425.3	16167.9	19782.3	17686.3	14502.9	18186.8	16452.2	15106.3	19094.9		0.000263084	0.000272371	0.000278225	0.000223667	0.000334387	0.000270826	0.000293188	0.000281437	0.000292079	0.000270733	0.000264321	0.000300749		0.850173	1.11443	1.02908		1.22769	1.03329	0.970443		0.973407	1.04979	1.08096		1.01709	1.06584	1.02683		0.881175	0.108949	0.491382
Q54U48	LSM14 domain-containing protein OS=Dictyostelium discoideum OX=44689 GN=DDB0204127 PE=4 SV=1	10131.7	9681.15	14846.2	14385	21449.7	20217.4	26075.3	23016.8	25914.1	20163	19917.5	22837.3		0.000332507	0.000361352	0.000396439	0.000331087	0.000341742	0.000331911	0.000351051	0.000414929	0.000385102	0.000340867	0.00041949	0.000359694		0.995731	1.05577	1.02514		0.945732	1.14827	1.16089		0.837232	0.971403	0.907312		0.926232	1.05848	1.03112		0.267731	0.393024	0.75206
Q54YC9	Uncharacterized protein OS=Dictyostelium discoideum OX=44689 GN=DDB0205357 PE=4 SV=1	9159.28	9643.75	12426.4	14653.4	28519.4	26497	24305.6	17749.1	29019.2	23976	19730	20083.3		0.000300593	0.000480451	0.000443942	0.000329808	0.000447887	0.000394678	0.000293834	0.000386768	0.000381477	0.000347227	0.000323484	0.000316317		1.09719	0.977515	1.15514		0.932222	0.80501	0.673292		0.88903	0.859295	0.712519		0.972815	0.880607	0.846984		0.53896	0.166193	0.338252
Q54H96	USP domain-containing protein OS=Dictyostelium discoideum OX=44689 GN=DDB0188490 PE=4 SV=1	4550.27	3854.91	3709.59	6160.28	6791.22	8048.61	9530.96	5743	8060.84	6964.89	5106.58	7589.22		0.000149332	0.000114408	0.000123316	0.000131835	0.000136048	0.000114652	8.77168e-05	0.000151663	9.8735e-05	0.000145974	0.000104668	0.000119532		0.882827	0.587393	0.977509		1.18915	1.32563	0.914866		0.929736	0.800665	0.969316		1.00057	0.904564	0.953897		0.910426	0.628611	0.111935
Q86L23	Uncharacterized protein OS=Dictyostelium discoideum OX=44689 GN=DDB0169000 PE=4 SV=1	29264.2	21818.1	18248.2	20017.9	101195	45195.9	70058.5	81543.4	60826.5	85904.3	50889.4	70008.2		0.000960405	0.00170478	0.000930536	0.000746161	0.000763962	0.0014141	0.000431495	0.00111482	0.000983939	0.000474342	0.00148616	0.00110265		0.776923	0.449285	0.493898		0.448128	0.653936	0.871756		1.51967	1.05739	1.18496		0.914906	0.720203	0.850205		0.640795	0.225387	0.450989
Q55G61	DH domain-containing protein OS=Dictyostelium discoideum OX=44689 GN=gxcGG PE=4 SV=2	6691.15	4914.97	6190.8	5557.87	14633	21538.5	27638.1	20656	19538.3	18393.7	20482.6	29135.2		0.000219593	0.000246515	0.000298902	0.000168088	0.000364073	0.000302786	0.000146387	0.000439796	0.000396028	0.000131699	0.000376463	0.000458888		0.765452	0.66663	0.599742		1.47688	1.78406	1.52714		1.01299	1.32494	1.53525		1.08511	1.25854	1.22071		0.685538	0.450871	0.479412
Q86HI9	Uncharacterized protein OS=Dictyostelium discoideum OX=44689 GN=DDB_G0271784 PE=4 SV=2	9994.45	11847.7	16194.2	15924	40238.9	34394.5	43460.4	33995.5	40739.4	35879.1	37049.5	36337.8		0.000328002	0.000677883	0.00062324	0.00040518	0.000581381	0.00059062	0.000382926	0.000691573	0.000716348	0.000377334	0.00061958	0.00057233		1.2353	1.16745	1.1504		0.857642	1.0202	0.913993		0.94766	1.14939	0.918314		1.01353	1.11235	0.994236		0.765341	0.143108	0.623338
Q55BA8	Calnexin homolog OS=Dictyostelium discoideum OX=44689 GN=cnxA PE=3 SV=1	123690	117916	170472	175646	336143	331786	329386	292588	386429	362986	282092	337585		0.0040593	0.00566283	0.00591167	0.00403263	0.00560829	0.00597526	0.00403097	0.00524142	0.00545421	0.00416209	0.00533252	0.00531706		0.993432	0.993022	1.02532		0.990369	0.925583	0.941672		1.01076	0.922618	0.899418		0.998186	0.947074	0.955471		0.884333	0.158766	0.310015
Q55GS5	Arf-GAP domain-containing protein OS=Dictyostelium discoideum OX=44689 GN=DDB0189354 PE=4 SV=1	75626.4	91210	119342	123285	95385.6	76322.7	102210	95677.9	98675.5	81226.5	86878.3	111616		0.00248194	0.00160691	0.00150956	0.00311931	0.00129011	0.0013371	0.00282196	0.00162643	0.00167978	0.00292135	0.00174376	0.00175799		1.2568	1.137	1.17704		0.80285	1.01215	1.08516		0.885757	1.11276	1.16457		0.981803	1.0873	1.14226		0.883237	0.196689	0.0896019
F1A3B7	Adenosylhomocysteinase OS=Dictyostelium purpureum OX=5786 GN=DICPUDRAFT_93172 PE=3 SV=1	125473	117478	180497	178850	195382	188114	202958	192116	223014	213013	172873	215868		0.00411782	0.0032915	0.00341171	0.00401766	0.00317975	0.00350649	0.00426803	0.00322961	0.00334247	0.00423803	0.00350139	0.00339998		0.975678	1.03648	1.02919		0.966047	0.981195	1.06376		1.02778	0.979703	0.996561		0.989835	0.999125	1.02984		0.618973	0.937668	0.240954
Q54T95	Uncharacterized protein OS=Dictyostelium discoideum OX=44689 GN=DDB0204283 PE=4 SV=1	5663.94	6832.77	8749.72	9190.77	10840.4	9048.75	8602.57	7726.8	8322.92	8508.01	7402.97	10845.6		0.000185882	0.000182623	0.000127326	0.000233675	0.000152954	0.000140054	0.000206895	0.00013689	0.000143135	0.000217784	0.000140824	0.000170822		1.25712	1.11305	1.17163		0.837539	0.749577	0.771116		1.09996	1.12417	1.34161		1.06487	0.995598	1.09478		0.691159	0.902492	0.71574
Q54YY7	Uncharacterized protein OS=Dictyostelium discoideum OX=44689 GN=DDB0204362 PE=4 SV=1	32898.9	31593.8	40480.6	42229	49299.4	46073.3	55318.2	41878.8	52004.7	47562.9	38788.2	46424.1		0.00107969	0.000830521	0.000795578	0.00108048	0.000778793	0.00078295	0.0009572	0.000880261	0.000749963	0.00100066	0.000763256	0.000731193		1.00074	0.886552	0.926801		0.937716	1.05989	0.919009		0.984128	0.942665	0.919071		0.974193	0.963036	0.921627		0.310885	0.511357	0.00404498
Q54DD6	Peptidoglycan-binding LysM domain-containing protein OS=Dictyostelium discoideum OX=44689 GN=DDB_G0292322 PE=4 SV=2	22931.8	22182.8	28930.3	30443.2	38966.4	42461.9	45006.1	38082.2	39836.2	41105.9	36420.5	42418.8		0.000752585	0.000656446	0.000609421	0.000758633	0.000717747	0.00067666	0.000684085	0.000716168	0.000704184	0.00072138	0.000694062	0.000668107		1.00804	0.90898	0.958537		1.09338	1.09098	1.0573		1.11033	1.1555	1.0963		1.07058	1.05182	1.03738		0.147873	0.621899	0.507888
Q54JN3	Uncharacterized protein OS=Dictyostelium discoideum OX=44689 GN=DDB0187697 PE=4 SV=1	20631.8	29789.6	34921.9	31148.1	60231.3	53591.6	82751.2	54346.5	63612.5	52927.3	60468.7	56091.4		0.000677104	0.00101468	0.000973157	0.00101878	0.000905877	0.000871257	0.000825762	0.0013168	0.00116915	0.000738085	0.000990484	0.000883454		1.50461	1.21955	1.09006		0.892767	1.29774	0.976149		0.895289	1.2014	0.907823		1.09756	1.23956	0.991345		0.797162	0.0415441	0.725066
Q54CR3	Uncharacterized protein OS=Dictyostelium discoideum OX=44689 GN=DDB0184542 PE=4 SV=1	118307	111523	153396	145356	190491	212618	223056	185832	226252	209668	160681	207361		0.00388265	0.00320911	0.00346125	0.003814	0.00359395	0.00345143	0.00362719	0.00354943	0.00310675	0.00344434	0.00338685	0.00326599		0.982318	0.934206	0.887112		1.11992	1.10605	1.05539		0.997163	0.89758	0.943586		1.03313	0.979278	0.962028		0.547662	0.718924	0.485682
Q54RA7	Rab-GAP TBC domain-containing protein OS=Dictyostelium discoideum OX=44689 GN=DDB0185432 PE=4 SV=1	31859.5	29326.8	41795.2	38837.8	72384.9	75767.5	56879.4	44245.6	84248.8	78982.2	52154.4	50963.5		0.00104558	0.00121943	0.00128885	0.00100295	0.00128072	0.00130016	0.000988287	0.000905105	0.0010084	0.000920298	0.000806392	0.000802688		0.959233	0.945208	0.880182		1.05026	0.742236	0.661286		1.00877	0.782399	0.622792		1.00609	0.823281	0.72142		0.770847	0.114457	0.0901867
Q54VM1	Uncharacterized protein OS=Dictyostelium discoideum OX=44689 GN=DDB0206472 PE=4 SV=1	10954.5	10211.8	14332.2	14347.9	20175.6	19043	20374.6	17394.6	21822.8	17718	13062.3	22441.1		0.00035951	0.000339888	0.000333849	0.000349236	0.00032189	0.000291662	0.000338898	0.000324215	0.000252557	0.000339988	0.000317023	0.000353453		0.971422	0.942666	0.945698		0.947046	0.953887	0.93273		0.873635	0.7565	1.05872		0.930701	0.884351	0.97905		0.134519	0.204336	0.63353
Q75JH8	Uncharacterized protein OS=Dictyostelium discoideum OX=44689 GN=DDB0169506 PE=4 SV=1	60046.9	54075.4	66563.1	64006.1	135729	146981	156112	118614	186142	168752	111027	168711		0.00197064	0.00228656	0.00284764	0.00184933	0.00248447	0.0027779	0.00157395	0.00248417	0.00214669	0.00151669	0.00216177	0.00265725		0.938441	0.798696	0.76964		1.08656	1.08642	0.945427		0.975509	0.75385	0.933142		1.00017	0.879656	0.882736		0.983653	0.373408	0.125589
Q54RS9	Rap-GAP domain-containing protein OS=Dictyostelium discoideum OX=44689 GN=DDB0218425 PE=4 SV=1	81301.8	63698.3	97525.9	93559.7	137109	157390	152767	94988.3	159489	153149	127940	100195		0.0026682	0.00230981	0.0024399	0.00217843	0.00266042	0.00252104	0.00230609	0.00243094	0.0024737	0.00221699	0.00173119	0.0015781		0.816443	0.864289	0.830893		1.15179	1.05244	0.749497		1.03326	1.01385	0.646788		1.0005	0.976861	0.742393		0.944892	0.687958	0.035093
Q55BJ2	Exosome complex component RRP45 OS=Dictyostelium discoideum OX=44689 GN=DDB0202891 PE=4 SV=1	20291.8	22924.1	30047.7	31476.2	45122.6	47461	44426	42744.4	43106	41455	37489	44640.2		0.000665945	0.000760157	0.000659444	0.000783986	0.00080225	0.000682407	0.000710505	0.000706938	0.000724845	0.00074586	0.000779031	0.000703096		1.17725	1.06691	1.12		1.05537	0.929989	1.02483		1.03482	1.09918	1.0662		1.08915	1.03203	1.07034		0.170294	0.656491	0.115672
Q75JX1	Sphingosine kinase related protein OS=Dictyostelium discoideum OX=44689 GN=sgkC PE=4 SV=1	75664.6	100828	112216	117781	44048.4	58777.3	92570	84505.8	47252.8	53777.1	64361.3	93440.7		0.00248319	0.000742059	0.000722883	0.00344825	0.000993533	0.000885245	0.00265346	0.00147304	0.00124442	0.00279094	0.00154015	0.00147172		1.38864	1.06857	1.12393		1.33889	1.98507	2.07551		1.2246	1.72146	2.0359		1.31737	1.5917	1.74511		0.2121	0.101223	0.0580947
Q54ZB5	Uncharacterized protein OS=Dictyostelium discoideum OX=44689 GN=DDB0218010 PE=4 SV=1	12670.4	12555.7	12751.1	17944	27095.6	27277.4	31793.3	27872.9	27402.8	28896.1	24498.2	28594.2		0.000415824	0.000456466	0.000419213	0.000429394	0.000461079	0.00047567	0.000301511	0.000505918	0.000473668	0.0004252	0.000507994	0.000450367		1.03264	0.725094	1.02255		1.01011	1.10834	1.11288		1.13467	1.1299	1.07432		1.05914	0.987776	1.06992		0.260167	0.955806	0.127822
Q86HU8	NAD-dependent epimerase/dehydratase domain-containing protein OS=Dictyostelium discoideum OX=44689 GN=DDB0167100 PE=4 SV=1	43982.2	44211.6	64188.1	59874.1	60437.1	57370	61984.6	58588.8	65059.3	58098	52387.3	64175.1		0.00144342	0.00101815	0.00099529	0.001512	0.000969745	0.000956373	0.00151779	0.000986342	0.0010129	0.00141877	0.0010678	0.00101078		1.04751	1.05152	0.982923		0.952457	0.968758	1.04877		0.960899	1.01769	1.01556		0.986955	1.01266	1.01575		0.883009	0.580353	0.593878
Q54JK3	60S acidic ribosomal protein P1 OS=Dictyostelium discoideum OX=44689 GN=DDB0187726 PE=3 SV=1	247904	197636	291115	227158	685086	546592	865148	465144	895554	853164	414602	968544		0.00813581	0.0115413	0.0137004	0.006759	0.00923922	0.0140442	0.00688368	0.0137668	0.00801626	0.00538272	0.00847741	0.0152548		0.830772	0.846097	0.661609		0.800536	1.19283	0.734529		1.0251	0.585113	1.11346		0.88547	0.874682	0.836533		0.28801	0.563546	0.441028
Q75JH9	Fimbrin OS=Dictyostelium discoideum OX=44689 GN=DDB0169505 PE=4 SV=1	17243.7	22188.6	25968.8	28380.1	14965.1	13816.2	13271.9	15526.6	12148.8	10053.5	8495.86	15799.5		0.000565912	0.00025211	0.000185855	0.000758831	0.000233539	0.000165495	0.000614056	0.000211192	0.000164266	0.000672493	0.000282977	0.000248846		1.3409	1.08507	1.18833		0.926339	0.837697	1.12243		0.89045	0.883841	1.33893		1.05256	0.935537	1.21657		0.54379	0.875805	0.0930295
Q555M9	Uncharacterized protein OS=Dictyostelium discoideum OX=44689 GN=DDB0217510 PE=4 SV=1	32806.6	34599.8	50470.5	47936.1	115140	99200.1	101621	86388.8	125321	107072	80254.1	87323.6		0.00107666	0.0019397	0.00191719	0.00118329	0.00167681	0.00176256	0.00119342	0.00161707	0.0015517	0.00113589	0.00157447	0.00137537		1.09903	1.10845	1.05501		0.864469	0.833669	0.811705		0.919345	0.809363	0.717389		0.960949	0.917159	0.861369		0.444446	0.341966	0.253942
F1A4V5	SH2 domain-containing protein OS=Dictyostelium purpureum OX=5786 GN=DICPUDRAFT_159737 PE=4 SV=1	7676.98	4528.7	7733.73	8348.33	13770.3	9293.64	12125.5	10930.4	14837.4	12182.3	9891.21	14341.1		0.000251946	0.000231982	0.000226985	0.000154878	0.000157094	0.000200537	0.000182871	0.00019295	0.000191245	0.000197822	0.00019921	0.000225876		0.614726	0.725835	0.785174		0.677181	0.831746	0.858732		0.883483	0.842546	0.995114		0.72513	0.800042	0.879674		0.0866732	0.0456031	0.197096
Q86KG9	SEC7 domain-containing protein OS=Dictyostelium discoideum OX=44689 GN=DDB0168842 PE=4 SV=2	9571.78	5680.51	5442.74	5748.65	54838	58574.1	49340.5	33939.2	52407.4	53259.2	36988.7	33737.5		0.000314131	0.000923827	0.000801738	0.000194269	0.000990097	0.000876719	0.000128699	0.000785141	0.000715172	0.00013622	0.000618553	0.000531375		0.618433	0.409698	0.43364		1.07173	0.849878	0.669555		1.09352	0.892027	0.662779		0.927897	0.717201	0.588658		0.920912	0.0408596	0.0221265
Q75JW5	Arginine deiminase OS=Dictyostelium discoideum OX=44689 GN=DDB0168738 PE=4 SV=1	105307	79423.1	108560	106355	40059.8	39115	27837.8	42208.2	49498.3	44369	25863.4	53651.4		0.00345602	0.000674866	0.000757235	0.00271621	0.000661173	0.000730374	0.00256701	0.000442975	0.000500064	0.00252018	0.000769259	0.000845024		0.785934	0.742763	0.729213		0.97971	0.656389	1.13987		0.964528	0.660382	1.11593		0.910057	0.686511	0.995005		0.391507	0.166068	0.539392
Q75JN6	Cytochrome b5 A OS=Dictyostelium discoideum OX=44689 GN=cyb5A PE=3 SV=1	20041	18472.4	27743.4	20881.2	41001.9	34818.6	42859.5	40439.7	43223.4	44661.5	37063	48427.2		0.000657713	0.000690738	0.00066124	0.000631741	0.00058855	0.00073519	0.000656019	0.000682011	0.000716608	0.000494799	0.000737028	0.000762742		0.960512	0.997425	0.752302		0.85206	0.987365	1.06702		1.11183	1.08373	1.1535		0.974802	1.02284	0.99094		0.756971	0.537245	0.955782
Q54VI7	Uncharacterized protein OS=Dictyostelium discoideum OX=44689 GN=DDB0206508 PE=4 SV=1	8729.13	9792.57	10795	13013.5	15387.4	17759.6	25480.8	19471.5	16898.5	18796.8	22420.3	18925.2		0.000286476	0.000259223	0.000258517	0.000334898	0.000300196	0.000309421	0.000255257	0.000405469	0.000433494	0.000308367	0.000354874	0.000298077		1.16903	0.891025	1.07641		1.15806	1.56417	1.36899		1.19691	1.67685	1.15303		1.17466	1.37735	1.19948		0.00404648	0.272572	0.142682
Q7KWS3	Argonaut-like protein OS=Dictyostelium discoideum OX=44689 GN=agnA PE=3 SV=1	6133.84	6610.46	10649.6	12180.8	21282.3	22199.1	20983.7	21794.3	23357.5	21231.9	18616.4	21365.3		0.000201303	0.000358532	0.000357327	0.000226072	0.000375239	0.000349507	0.000251819	0.000333907	0.000359946	0.000288636	0.000397208	0.000336509		1.12305	1.25094	1.43384		1.0466	0.931318	1.10787		0.978115	1.00733	0.94174		1.04925	1.0632	1.16115		0.370819	0.707417	0.378738
Q75JA0	DNA polymerase alpha-associated DNA helicase A OS=Dictyostelium discoideum OX=44689 GN=DDB0168508 PE=3 SV=1	15307.7	15096	25790.9	20234.1	36616.3	35768.8	37217.9	36820.3	39489.9	35257.5	34357.8	36511		0.000502373	0.000616855	0.000604125	0.000516269	0.000604613	0.000580387	0.00060985	0.000592238	0.000664304	0.000479466	0.000671063	0.000575058		1.02766	1.21394	0.954403		0.980153	0.960092	1.08788		0.960707	1.09961	0.951887		0.989507	1.09121	0.998056		0.576505	0.34256	0.980346
Q54IK0	BUD13 homolog OS=Dictyostelium discoideum OX=44689 GN=DDB0188062 PE=3 SV=1	10382.3	11036.2	15168.3	16643	23909.7	25582.1	23569.7	23396.7	28212.7	24264.1	22256.3	23759.4		0.000340731	0.000402795	0.000431603	0.000377429	0.000432422	0.00039942	0.000358669	0.000375058	0.000430323	0.000394372	0.000426412	0.000374217		1.1077	1.05265	1.15743		1.07356	0.93114	1.05863		0.925434	0.997035	0.867039		1.03556	0.993607	1.0277		0.654768	0.806508	0.860128
Q54C61	Man1/Src1 C-terminal domain-containing protein OS=Dictyostelium discoideum OX=44689 GN=DDB0191811 PE=4 SV=1	41724.9	39736.2	52716	50633	171863	158876	136784	90924.4	182417	168012	106692	99948.5		0.00136934	0.00289529	0.00279065	0.00135894	0.00268553	0.0027657	0.00124652	0.0021766	0.00206287	0.0011998	0.00165713	0.00157422		0.992404	0.910303	0.876183		0.927551	0.751772	0.572352		0.991061	0.739207	0.564105		0.970339	0.800427	0.67088		0.330895	0.120508	0.131274
F1A2L4	ADP/ATP translocase OS=Dictyostelium purpureum OX=5786 GN=DICPUDRAFT_93127 PE=3 SV=1	88097.5	80893.4	132593	137494	162581	161574	165686	181796	200560	174992	142931	221581		0.00289122	0.00273892	0.0030682	0.00276649	0.00273115	0.00288061	0.00313528	0.00263651	0.00276354	0.00325805	0.0033133	0.00348996		0.956858	1.08441	1.12688		0.997163	0.962612	1.20971		0.938859	0.900704	1.13746		0.964293	0.982577	1.15802		0.180128	0.766807	0.018168
Q54CM8	Uncharacterized protein OS=Dictyostelium discoideum OX=44689 GN=DDB0191648 PE=4 SV=1	7407.09	6622.74	12131.1	8844.14	14813.3	15557.2	17314.2	12778.9	16706.1	14647.9	13167.2	15599.1		0.000243089	0.000249551	0.000255574	0.000226492	0.000262969	0.000241125	0.000286852	0.000275516	0.000254585	0.00020957	0.0002329	0.000245689		0.931727	1.18003	0.862115		1.05377	1.10405	0.933277		0.943466	0.996133	0.961326		0.976321	1.0934	0.918906		0.605132	0.220229	0.104308
Q55G74	A20-type domain-containing protein OS=Dictyostelium discoideum OX=44689 GN=DDB0189547 PE=4 SV=1	77347.8	82476.4	114128	105402	217187	201821	250052	191340	230207	194272	200213	213869		0.00253843	0.00365884	0.00352174	0.00282063	0.00341145	0.00319799	0.00269867	0.00397901	0.00387108	0.0024976	0.00348723	0.0033685		1.11117	1.06312	0.983915		0.932387	1.08751	0.953098		0.908069	1.0992	0.956487		0.983875	1.08327	0.9645		0.663409	0.042319	0.0964588
Q54Y92	Developmental protein OS=Dictyostelium discoideum OX=44689 GN=DG1071 PE=4 SV=1	12765.3	8931.1	17642	13761.2	27459.9	20305.9	30319	21132.3	33750.3	24013.7	21585.4	32553.2		0.000418938	0.000462603	0.000516319	0.000305436	0.000343238	0.000395299	0.000417161	0.000482457	0.00041735	0.000326085	0.000385143	0.000512721		0.729072	0.995757	0.778361		0.741971	1.04292	0.832557		0.76561	0.808319	0.993032		0.745551	0.948998	0.867983		0.000373644	0.537391	0.170009
Q86IF6	PX domain-containing protein OS=Dictyostelium discoideum OX=44689 GN=DDB0217073 PE=4 SV=1	47900.7	43579.2	60800.4	57040.3	84058.6	79791.8	86239.8	79837.8	90547.9	84683	66058	86923.4		0.00157203	0.00141609	0.00138522	0.00149037	0.00134875	0.001394	0.00143768	0.00137231	0.00127722	0.00135162	0.00145507	0.00136907		0.948059	0.914541	0.859798		0.952445	0.969083	1.02753		1.00634	0.922036	0.98834		0.968947	0.93522	0.958555		0.23775	0.0711354	0.491682
Q54L99	Uncharacterized protein OS=Dictyostelium discoideum OX=44689 GN=DDB0187133 PE=4 SV=1	76521	77746.6	101963	98597.7	157882	140574	144376	97061.4	165230	140845	107870	111502		0.0025113	0.00265975	0.00252772	0.00265887	0.00237617	0.00231851	0.00241101	0.00229741	0.00208565	0.00233637	0.00176898	0.00175618		1.05876	0.960067	0.930343		0.893381	0.86377	0.665092		0.917232	0.825109	0.694769		0.956459	0.882982	0.763401		0.478307	0.0999395	0.109649
F0ZAQ1	ATP synthase subunit beta OS=Dictyostelium purpureum OX=5786 GN=DICPUDRAFT_52984 PE=3 SV=1	69946.2	66801.8	100139	99011.7	95628.5	95210.4	101522	88363.1	127917	108054	84347.8	112278		0.00229552	0.001611	0.0019569	0.00228457	0.00160937	0.00177872	0.00236788	0.00161549	0.00163085	0.00234618	0.00161045	0.00176841		0.995228	1.03152	1.02207		0.998989	1.00278	0.999655		0.908949	0.833387	0.903684		0.967722	0.955898	0.975135		0.383069	0.569247	0.590643
F0Z8T4	Malate dehydrogenase OS=Dictyostelium purpureum OX=5786 GN=DICPUDRAFT_91190 PE=3 SV=1	44472.5	42754.2	57315.3	59019.6	88753.7	88227.4	95881.5	83857.4	105168	96858.3	81685.5	97915.1		0.00145952	0.00149519	0.00160887	0.00146216	0.00149134	0.00159442	0.00135527	0.00152573	0.00157938	0.00139853	0.00152833	0.00154219		1.00181	0.928578	0.958213		0.997426	1.02043	1.02217		0.991017	0.981667	0.958553		0.996751	0.976892	0.979644		0.40478	0.470705	0.433002
O44011	Protein kinase YakA OS=Dictyostelium discoideum OX=44689 GN=yakA PE=2 SV=1	21997.5	28618.8	39238.8	37377.7	34657.7	32574.3	35935.5	31758.1	42988	33564	29619	33608.4		0.000721923	0.000583859	0.000657638	0.000978739	0.000550614	0.00055251	0.000927839	0.00057183	0.000572678	0.000885701	0.000578802	0.000529341		1.35574	1.28523	1.22686		0.943059	0.979398	0.991338		0.840143	0.87081	0.804912		1.04631	1.04515	1.0077		0.755325	0.718088	0.915597
F0ZKE4	40S ribosomal protein S28 OS=Dictyostelium purpureum OX=5786 GN=DICPUDRAFT_47614 PE=3 SV=1	5454.99	3281.04	5716.31	5704.12	7696.15	7729.06	8938.25	6845.34	9088.15	7994.4	6247.57	9181.82		0.000179024	0.000129653	0.000139032	0.000112209	0.000130647	0.000131599	0.000135167	0.000142232	0.000120796	0.000135165	0.000124759	0.000144616		0.626781	0.755025	0.755008		1.00767	1.09702	0.962251		0.946534	0.868833	1.04016		0.860327	0.906959	0.919141		0.370955	0.418187	0.4397
Q54LN3	RUN domain-containing protein OS=Dictyostelium discoideum OX=44689 GN=DDB_G0286543 PE=4 SV=2	51331.4	57735.2	71852.1	75290.5	108667	95873.5	105706	88287.2	115079	85751.9	80626.8	96134.2		0.00168461	0.00183065	0.0017605	0.0019745	0.00162058	0.00141159	0.00169901	0.00168207	0.00155891	0.00178408	0.00160907	0.00151414		1.17208	1.00855	1.05904		0.885248	0.918838	0.878957		0.801812	0.885489	0.86006		0.953046	0.937624	0.932687		0.689212	0.227169	0.385062
Q553A3	Uncharacterized protein OS=Dictyostelium discoideum OX=44689 GN=DDB0217700 PE=4 SV=1	19325.6	21986.3	31226.9	30930.1	43263.9	47018.6	50142.7	43107	48863.5	41837	44077.4	50587.6		0.000634236	0.000728844	0.000747524	0.000751913	0.000794771	0.000688694	0.000738388	0.000797906	0.000852231	0.000732919	0.000785639	0.000796769		1.18554	1.16422	1.15559		1.09045	1.09475	1.07792		0.9213	1.14007	1.06588		1.06576	1.13301	1.0998		0.510468	0.0158146	0.0472041
Q54TN1	Uncharacterized protein OS=Dictyostelium discoideum OX=44689 GN=DDB0204586 PE=4 SV=1	24803	18090.4	24328.1	23153.2	99032.8	108700	86493	54529.3	139024	121696	83914.8	71347.3		0.000813996	0.00166835	0.00212682	0.000618677	0.0018374	0.00200328	0.00057526	0.00137634	0.00162248	0.000548637	0.000993815	0.00112374		0.760049	0.706711	0.674004		1.10133	0.824968	0.595686		0.941916	0.762868	0.528366		0.93443	0.764849	0.599352		0.697936	0.0510846	0.0935657
Q54G40	Leucine-rich repeat-containing protein OS=Dictyostelium discoideum OX=44689 GN=DDB0188882 PE=4 SV=1	34965.4	33912.4	51520.3	44120.8	80995.4	75259.2	88107.9	81670	90186.2	82409.5	66081.1	90321.9		0.00114751	0.00136449	0.00137969	0.00115978	0.00127213	0.00135657	0.00121824	0.00140204	0.00127767	0.00104549	0.00148846	0.00142259		1.01069	1.06164	0.911092		0.932315	1.02752	1.09086		0.983248	0.926057	1.0311		0.975418	1.00507	1.01102		0.379286	0.972099	0.774665
Q55BU3	Uncharacterized protein OS=Dictyostelium discoideum OX=44689 GN=DDB0190998 PE=3 SV=1	4231.33	4178.46	4709.48	5164.55	9074.76	6638.61	9716.94	7414.73	8903.88	9567.89	7219.1	10445.1		0.000138865	0.000152878	0.000136213	0.0001429	0.000112215	0.000157501	0.00011136	0.000154623	0.00013958	0.000122379	0.000135136	0.000164514		1.02905	0.801928	0.881278		0.734016	1.01141	0.883949		1.15628	1.02472	1.20776		0.973117	0.94602	0.990997		0.807767	0.534354	0.908122
Q54UJ3	Paired amphipathic helix (PAH) containing protein OS=Dictyostelium discoideum OX=44689 GN=DDB0216409 PE=4 SV=1	42125.9	45655.9	55062.5	56443	68886.6	66912.1	80450	80129.8	66407.2	64548.5	57022.1	74457.7		0.0013825	0.0011605	0.00101591	0.00156139	0.00113104	0.00106256	0.001302	0.00128018	0.00110251	0.00133747	0.00146039	0.00117273		1.1294	0.941772	0.967426		0.974616	1.10313	1.25842		1.04592	1.08525	1.15436		1.04998	1.04338	1.12674		0.39528	0.56834	0.303806
Q553W1	Uncharacterized protein OS=Dictyostelium discoideum OX=44689 GN=DDB0217636 PE=4 SV=1	15349.5	12297.7	20137.5	22451	22526.8	22163.8	25395.6	25971.8	21988.8	23844.5	20857.6	25335.1		0.000503745	0.000379497	0.000336389	0.000420571	0.000374641	0.000392514	0.000476169	0.000404113	0.00040328	0.000531997	0.000473345	0.000399034		0.834889	0.945258	1.05608		0.987204	1.06486	1.24729		1.16685	1.19885	1.18623		0.996313	1.06966	1.1632		0.816635	0.517039	0.0830128
Q55F64	Uncharacterized protein OS=Dictyostelium discoideum OX=44689 GN=DDB_G0268240 PE=4 SV=1	38062.2	27224	59780.3	56852.7	98339.2	93200.2	98533	92634.6	110705	99743.5	78522.3	104130		0.00124914	0.00165667	0.00169359	0.000931039	0.00157539	0.00164192	0.00141356	0.00156793	0.00151822	0.00134718	0.0016883	0.00164007		0.745344	1.13163	1.07849		0.950941	0.946434	1.01909		0.969486	0.896447	0.968398		0.88859	0.991502	1.02199		0.216469	0.775376	0.621293
Q54U70	Alba domain-containing protein OS=Dictyostelium discoideum OX=44689 GN=DDB_G0281243 PE=4 SV=1	110826	107142	147823	147995	257174	251476	284988	240912	275537	254292	213147	267751		0.00363713	0.00433248	0.00421521	0.00366416	0.00425078	0.00418599	0.00349542	0.00453494	0.00412116	0.00350687	0.0043907	0.00421715		1.00743	0.961037	0.964186		0.981142	1.04673	1.01344		0.993067	0.977688	1.00046		0.99388	0.995152	0.992694		0.467046	0.927272	0.716335
Q55E77	Uncharacterized protein OS=Dictyostelium discoideum OX=44689 GN=DDB0201696 PE=4 SV=1	24542.7	47290.1	59513.6	65956.8	119541	121468	134619	103424	138721	122089	108964	137465		0.000805453	0.00201385	0.00212218	0.00161728	0.00205321	0.00200975	0.00140725	0.00214215	0.0021068	0.00156291	0.00188494	0.00216512		2.00792	1.74716	1.94041		1.01954	1.06371	0.935989		0.94702	0.992753	1.02023		1.32483	1.26787	1.29888		0.480187	0.329597	0.496219
Q54VK0	Methenyl tetrahydrofolate cyclohydrolase / NADP-dependent methylene H4F dehydrogenase OS=Dictyostelium discoideum OX=44689 GN=DDB0230117 PE=3 SV=1	49188.5	50142.9	65209.2	69216.6	103448	102341	114677	106617	117337	109442	97561.3	122333		0.00161429	0.00174273	0.00179505	0.00171485	0.00172991	0.00180157	0.00154193	0.00182482	0.00188633	0.00164015	0.00194313	0.00192678		1.06229	0.955179	1.01602		0.992641	1.0471	1.11499		1.00363	1.05085	1.07338		1.01952	1.01771	1.06813		0.4643	0.590713	0.143116
Q54EZ0	UBX domain-containing protein OS=Dictyostelium discoideum OX=44689 GN=DDB0183778 PE=4 SV=1	107105	102459	143788	154284	201895	195219	208306	192030	227346	204079	176836	213831		0.003515	0.00340122	0.00347798	0.00350403	0.00329984	0.00335942	0.0034	0.00331471	0.0034191	0.00365591	0.00349981	0.0033679		0.996879	0.967283	1.04009		0.970194	0.974565	1.02899		0.965911	0.983072	0.96835		0.977661	0.974974	1.01247		0.147482	0.0331277	0.634064
Q55EC2	Uncharacterized protein OS=Dictyostelium discoideum OX=44689 GN=DDB0201681 PE=4 SV=1	8486.65	5202.19	11395.4	10357.7	19548.2	18463.8	19649	19630.9	20988.9	17519.8	16810.9	20660		0.000278518	0.000329319	0.000321092	0.000177911	0.000312099	0.0002884	0.000269455	0.000312669	0.000325036	0.000245437	0.000357779	0.0003254		0.638776	0.967457	0.881223		0.947711	0.949443	1.08642		0.898185	1.01229	1.01342		0.828224	0.976395	0.993688		0.189179	0.350914	0.995888
Q75JF5	5'-3' exoribonuclease 1 OS=Dictyostelium discoideum OX=44689 GN=DDB0169529 PE=4 SV=1	8249.1	17467.8	23481.3	26855.8	34989.7	31664.7	36030.8	35315.6	37178.6	37829.6	29718.1	35452.5		0.000270722	0.000589452	0.000568766	0.000597383	0.000535238	0.000622727	0.000555237	0.000573348	0.000574595	0.000636375	0.00064364	0.000558386		2.20663	2.05095	2.35066		0.908026	0.972679	1.09193		1.09487	1.01025	0.981751		1.40318	1.34463	1.47478		0.438291	0.444506	0.360716
Q54DA3	Uncharacterized protein OS=Dictyostelium discoideum OX=44689 GN=DDB0184367 PE=4 SV=1	21855.2	21986.7	31385.8	31549.4	47387.2	44327.4	46257.5	39576.1	46223.3	44268.2	38440.4	47928.2		0.000717253	0.000798306	0.000707133	0.000751928	0.00074928	0.000728715	0.000742146	0.000736081	0.000743239	0.000747593	0.000721288	0.000754883		1.04834	1.03471	1.0423		0.938587	0.922054	0.903523		1.03052	1.05106	1.06753		1.00582	1.00261	1.00445		0.934571	0.990703	0.993529
Q55FF2	Uncharacterized protein OS=Dictyostelium discoideum OX=44689 GN=DDB0189804 PE=4 SV=1	58218.8	53136.6	75478.5	80843.8	139015	130833	149333	128364	156335	137123	124617	160619		0.00191065	0.00234191	0.00239164	0.00181723	0.00221151	0.00225723	0.00178476	0.00237629	0.00240946	0.00191567	0.00233948	0.0025298		0.951104	0.934111	1.00263		0.944318	1.01468	0.998962		0.943797	1.00745	1.05777		0.946406	0.985413	1.01979		0.0117281	0.676958	0.412297
Q54K18	Uncharacterized protein OS=Dictyostelium discoideum OX=44689 GN=DDB0187566 PE=3 SV=1	26224.3	23843.7	33326.4	35225	67591.1	69427.6	77553.7	66032.1	74316.1	71791.5	58970.7	79029.1		0.000860641	0.00113867	0.0011369	0.000815436	0.00117356	0.00118179	0.000788035	0.00123409	0.00114019	0.000834691	0.00120346	0.00124473		0.947476	0.915638	0.969848		1.03064	1.0838	1.0569		1.03948	1.00289	1.09484		1.00586	1.00078	1.04053		0.725222	0.874369	0.340746
Q557J7	Uncharacterized protein OS=Dictyostelium discoideum OX=44689 GN=DDB0203354 PE=4 SV=1	67111.8	66810.7	93981.6	95578	168198	170730	177043	151460	189019	172334	149500	166694		0.0022025	0.00283354	0.00289164	0.00228487	0.0028859	0.00283685	0.00222228	0.00281723	0.00289056	0.00226481	0.00276041	0.00262548		1.0374	1.00898	1.02829		1.01848	0.994243	0.974191		0.981052	0.999624	0.907954		1.01231	1.00095	0.970145		0.58766	0.946401	0.434865
Q55D19	Transmembrane protein 242 OS=Dictyostelium discoideum OX=44689 GN=DDB0190584 PE=4 SV=1	79672.5	81958.4	133441	130194	193481	204749	197798	188448	200709	191079	169281	196882		0.00261473	0.00325948	0.00307048	0.00280291	0.00346095	0.00314542	0.00315533	0.0031475	0.00327302	0.00308506	0.00343454	0.00310095		1.07197	1.20675	1.17988		1.06181	0.965644	1.05371		1.02441	1.06597	1.00992		1.05273	1.07945	1.08117		0.0611009	0.380331	0.223899
Q552Y0	Uncharacterized protein OS=Dictyostelium discoideum OX=44689 GN=DDB0202473 PE=4 SV=1	43661.3	50995.8	77431.7	75173	148352	157118	150541	141137	163463	152524	139225	135204		0.00143289	0.0024992	0.00250069	0.00174401	0.00265583	0.00251075	0.00183095	0.00239552	0.00269189	0.0017813	0.00257226	0.0021295		1.21713	1.2778	1.24315		1.06267	0.958514	1.02923		1.00402	1.07646	0.851564		1.09461	1.10426	1.04132		0.208363	0.381959	0.943564
Q54DE4	Uncharacterized protein OS=Dictyostelium discoideum OX=44689 GN=DDB0184321 PE=4 SV=1	15758.7	12789.1	21551.9	20142.9	32847.4	34223.5	37106.8	33453.9	36341.1	30781.1	31853	35547.5		0.000517175	0.000553363	0.000555954	0.000437375	0.000578492	0.0005067	0.000509616	0.00059047	0.000615872	0.000477306	0.000609708	0.000559884		0.845701	0.985383	0.92291		1.04541	1.06706	1.10182		0.911406	1.10778	1.00707		0.934172	1.05341	1.0106		0.381967	0.271284	0.829592
Q7KWY5	Uncharacterized protein OS=Dictyostelium discoideum OX=44689 GN=DDB_G0276769 PE=4 SV=1	33137.2	31968.4	51896.6	52087.9	86777.5	83481.5	80255	79069.7	93121	87087.2	78382.4	86096.8		0.00108751	0.0014619	0.00142458	0.00109329	0.00141112	0.00143358	0.00122714	0.00127707	0.00151551	0.00123427	0.00144107	0.00135605		1.00532	1.1284	1.13495		0.965264	0.873574	0.985757		1.00631	1.06383	0.951891		0.992298	1.02193	1.0242		0.59943	0.893875	0.797057
Q54Q16	CHD gene family protein containing chromodomain, helicase domain, and DNA-binding domain OS=Dictyostelium discoideum OX=44689 GN=DDB0220640 PE=4 SV=1	30179.3	28287.2	34413.4	39609	86123.7	78424	84885.1	68792.5	81523.7	85301.2	70205	66510.7		0.000990437	0.00145088	0.00124717	0.000967398	0.00132563	0.00140417	0.000813737	0.00135075	0.0013574	0.000938573	0.00125377	0.00104756		0.976739	0.821594	0.947635		0.913672	0.930988	0.864142		1.12589	1.08839	0.839955		1.00543	0.946991	0.883911		0.975099	0.583788	0.0921632
Q8SSP5	Arf-GAP domain-containing protein OS=Dictyostelium discoideum OX=44689 GN=DDB0167328 PE=4 SV=2	22386.4	18277.6	27682.1	30743.1	38073	42027.8	42506.1	30278.5	43818.8	38992.9	29541.9	44288.2		0.000734688	0.000641396	0.000670349	0.000625079	0.000710409	0.000641877	0.00065457	0.000676387	0.000571189	0.000728486	0.000551836	0.000697552		0.85081	0.89095	0.991559		1.1076	1.05455	0.860366		0.957526	0.852077	1.04058		0.971978	0.932527	0.964169		0.699315	0.369846	0.578038
Q54WL8	ENTH domain-containing protein OS=Dictyostelium discoideum OX=44689 GN=pcf11 PE=4 SV=2	16893.5	14173	23412.6	25977.5	34160.4	39077.3	35701.2	37229.3	38582.1	32899.2	29006.1	39221.3		0.000554416	0.000575482	0.000590236	0.000484705	0.000660536	0.000541566	0.000553612	0.000568102	0.000560829	0.000615562	0.000678516	0.000617746		0.874263	0.99855	1.11029		1.1478	0.987176	1.17904		0.91754	0.950176	1.04661		0.979867	0.978634	1.11198		0.840002	0.284432	0.0997086
Q55D33	Ribonuclease H2 subunit B OS=Dictyostelium discoideum OX=44689 GN=DDB0216710 PE=4 SV=1	18453.8	17594.9	27731	27116.8	51727.8	50959.2	54804.8	49205.2	57570.3	54154.2	40680	54749.8		0.000605624	0.00087143	0.000880722	0.000601732	0.00086138	0.000891453	0.000655726	0.000872093	0.000786541	0.000642559	0.000896782	0.000862324		0.993574	1.08273	1.06099		0.988467	1.00076	1.02909		1.01218	0.893064	0.97911		0.998075	0.992184	1.02306		0.878108	0.765037	0.476775
Q55FY1	Uncharacterized protein OS=Dictyostelium discoideum OX=44689 GN=DDB0202179 PE=4 SV=1	26022.2	18418.7	26633.4	27533.1	54020.5	61120.3	47903.2	44408.4	62845.5	65214.1	42499.1	50302.7		0.000854009	0.000910054	0.000961423	0.000629906	0.00103314	0.00107351	0.000629772	0.00076227	0.000821714	0.000652422	0.000809359	0.000792281		0.737587	0.73743	0.763953		1.13525	0.83761	0.889353		1.11659	0.854685	0.824071		0.996475	0.809909	0.825792		0.977103	0.0240322	0.0339941
Q55DG0	WW domain-containing protein OS=Dictyostelium discoideum OX=44689 GN=DDB0190455 PE=4 SV=1	39933.3	41770.6	57616.8	55569.1	92539.3	84147.7	92673.7	94703.7	96529.4	84672.3	82971.4	105049		0.00131055	0.00155896	0.00147673	0.00142852	0.00142238	0.00139382	0.0013624	0.00147469	0.00160424	0.00131676	0.00172601	0.00165456		1.09002	1.03957	1.00474		0.912388	0.945944	1.10715		0.94386	1.08635	1.12042		0.982089	1.02395	1.07744		0.704903	0.659819	0.169462
Q55BH6	Transcription initiation factor TFIID subunit OS=Dictyostelium discoideum OX=44689 GN=TAF7 PE=3 SV=1	3342.28	2856.4	5268.42	4311.03	6229.99	6204.01	7280.99	6735.85	7532.79	6126.67	6022.33	7302.8		0.000109688	0.000104953	0.000115238	9.76866e-05	0.000104868	0.000100853	0.000124577	0.00011586	0.000116441	0.000102154	0.000122763	0.000115021		0.890584	1.13573	0.931312		0.999192	1.10392	1.16969		0.875174	1.01044	0.998117		0.92165	1.08336	1.03304		0.184207	0.15722	0.699714
Q54VB1	Uncharacterized protein OS=Dictyostelium discoideum OX=44689 GN=DDB0205225 PE=4 SV=1	41625	37492.9	57380.2	52925.8	89102.3	93487	95273.1	86187.4	89539	93227	83446.6	92331.9		0.00136607	0.00150106	0.00136979	0.00128223	0.00158024	0.00153464	0.00135681	0.00151605	0.00161343	0.00125413	0.00157079	0.00145425		0.938627	0.993223	0.918057		1.05275	1.00999	1.04646		1.12035	1.17787	1.06166		1.03724	1.06036	1.00873		0.540273	0.410599	0.844202
Q75JY0	Uncharacterized protein OS=Dictyostelium discoideum OX=44689 GN=DDB0168793 PE=4 SV=1	10717.1	14983.2	16775.4	15097.3	31577	29976.6	32645.1	30136.8	32141.4	33025.9	24796.9	34132.7		0.000351717	0.00053196	0.000491706	0.000512412	0.000506705	0.000543652	0.00039667	0.000519472	0.000479445	0.000357745	0.000549253	0.000537599		1.45689	1.12781	1.01714		0.952523	0.976523	1.03251		1.10565	0.975065	1.09334		1.17169	1.02647	1.04766		0.366439	0.758189	0.191274
Q558S4	Purple acid phosphatase OS=Dictyostelium discoideum OX=44689 GN=DDB0202692 PE=3 SV=1	18471.6	17709.1	24774.5	28136.8	35914.5	35037.4	34118.9	32903.9	40260.3	33818.2	30021.8	42886.6		0.000606209	0.000605033	0.000615909	0.000605637	0.000592249	0.000556694	0.000585817	0.000542924	0.000580467	0.000666729	0.000599684	0.000675476		0.999055	0.96636	1.09983		0.97887	0.897346	0.99116		0.903857	0.942455	1.09671		0.960594	0.935387	1.06257		0.308386	0.0842629	0.221439
Q869T5	Uncharacterized protein OS=Dictyostelium discoideum OX=44689 GN=DDB0167629 PE=4 SV=1	3309.38	1992.97	5007.99	5153.07	8752.45	7785.26	8829.48	8722.85	8170.16	8309.56	8378.15	10267		0.000108609	0.000147448	0.000124989	6.8158e-05	0.000131597	0.000136787	0.000118419	0.000140501	0.00016199	0.000122107	0.000158977	0.000161708		0.627556	1.09033	1.12428		0.892497	0.952885	1.07819		1.09439	1.29604	1.29378		0.871482	1.11308	1.16542		0.429259	0.408413	0.125921
Q55BF7	Uncharacterized protein OS=Dictyostelium discoideum OX=44689 GN=DDB0202856 PE=4 SV=1	8176.46	9006.36	10672.6	12069.4	17835.8	18080	20348	16671.2	17716.5	18078.8	15596.6	20599.2		0.000268338	0.00030047	0.000271031	0.00030801	0.000305612	0.000297601	0.000252363	0.000323791	0.000301558	0.000285995	0.000303839	0.000324443		1.14784	0.940465	1.0658		1.01711	1.07762	1.01121		1.09803	1.11263	1.19707		1.08766	1.04357	1.09136		0.141808	0.474443	0.237398
Q54CB8	RNA helicase OS=Dictyostelium discoideum OX=44689 GN=DDB0191757 PE=3 SV=1	31314.9	29185	41723.7	48783.3	65365.4	67831.9	71129.8	65651.1	70168.6	66058.8	57127.4	75438.9		0.00102771	0.00110118	0.00107345	0.000998101	0.00114659	0.00108742	0.000986597	0.00113187	0.00110455	0.00115597	0.00119651	0.00118818		0.971193	0.959999	1.1248		1.04124	1.02787	1.08658		1.01301	1.02897	1.10688		1.00848	1.00561	1.10609		0.692954	0.800983	0.00710126
Q54H87	Uncharacterized protein OS=Dictyostelium discoideum OX=44689 GN=DDB0188495 PE=4 SV=1	53476.5	52675.2	73140.8	74323.9	131066	139280	146666	121059	153290	139469	119777	149225		0.00175501	0.00220799	0.00234506	0.00180145	0.0023543	0.00229585	0.00172948	0.00233385	0.00231587	0.00176118	0.00220634	0.00235033		1.02646	0.985453	1.00351		1.06626	1.057	0.999254		0.979017	0.987552	1.00225		1.02391	1.01	1.00167		0.485888	0.688135	0.317175
Q54CU6	Ribosomal RNA-processing protein 43 OS=Dictyostelium discoideum OX=44689 GN=DDB0184528 PE=4 SV=1	20368.2	19307.7	32683.1	32814.5	47143.6	51714.7	54317.3	47949.6	55789.8	49031.4	41225.3	50222.2		0.000668451	0.000794203	0.000853484	0.000660306	0.00087415	0.000807124	0.000772823	0.000864335	0.000797085	0.000777572	0.000873898	0.000791014		0.987815	1.15614	1.16324		1.10066	1.0883	1.10035		0.945682	0.933919	0.926806		1.01139	1.05945	1.06347		0.841666	0.50522	0.509988
Q86KP6	DDHD domain-containing protein OS=Dictyostelium discoideum OX=44689 GN=DDB0168358 PE=4 SV=1	17872.5	17227.1	28283.8	27324	44239.4	47677	39448.8	44102.1	46460.9	47526.6	37404.2	42290.8		0.000586546	0.000745277	0.000710769	0.000589153	0.000805901	0.000782353	0.000668798	0.000627737	0.000723204	0.000647469	0.000803776	0.000666092		1.00445	1.14023	1.10387		1.08134	0.842287	1.07849		1.10071	1.0175	0.937143		1.06217	1	1.03983		0.170566	0.908373	0.548363
Q54MY7	DNAJ heat shock N-terminal domain-containing protein OS=Dictyostelium discoideum OX=44689 GN=DDB_G0285765 PE=4 SV=2	10732.8	8145.69	12584	11197.3	19598.8	18630.8	22669.9	16088.3	22229.3	19484.8	17230.6	19618.4		0.000352234	0.00033017	0.000340068	0.000278576	0.000314923	0.000320746	0.000297561	0.000360739	0.000333152	0.000265332	0.000293215	0.000308996		0.790884	0.844782	0.753283		0.953819	1.09258	0.888074		0.943184	0.979664	0.908631		0.895962	0.972343	0.849996		0.195421	0.715809	0.100245
Q86K67	DUF4460 domain-containing protein OS=Dictyostelium discoideum OX=44689 GN=DDB0217938 PE=4 SV=1	5496.37	6076.52	8811.62	9552.86	17023.7	17881.2	19051.5	15112.9	18437.9	17235	11217.1	16601.3		0.000180382	0.000286789	0.000282067	0.000207812	0.000302251	0.000283712	0.000208359	0.000303162	0.00021688	0.000226364	0.000275438	0.000261475		1.15206	1.1551	1.25491		1.05392	1.05709	0.960423		1.00583	0.768895	0.926995		1.0706	0.993695	1.04744		0.184497	0.834752	0.843049
Q55FH5	Uncharacterized protein OS=Dictyostelium discoideum OX=44689 GN=DDB0189783 PE=4 SV=1	15476.4	13280.6	24239.1	22198	39744.6	40021.9	41521.5	37351.9	44374.2	39437.7	34802.6	43902.3		0.00050791	0.000669556	0.000678846	0.000454186	0.000676503	0.000649198	0.000573156	0.000660719	0.000672903	0.000526003	0.000680752	0.000691473		0.894226	1.12846	1.03562		1.01038	0.986801	1.01672		0.956326	0.991246	1.0186		0.953643	1.0355	1.02365		0.285487	0.559271	0.0218919
Q54P03	Ion transport domain-containing protein OS=Dictyostelium discoideum OX=44689 GN=DDB0186242 PE=4 SV=1	50793.1	53485.2	90403.9	91645.4	92709.4	101502	94436.1	91485	81965.6	86598.2	86627.1	95697.9		0.00166695	0.00156183	0.00125393	0.00182915	0.00171572	0.00142553	0.00213769	0.00150273	0.00167492	0.00217163	0.00166735	0.00150727		1.09731	1.2824	1.30276		1.09854	0.962164	1.06756		1.13685	1.33574	1.20204		1.1109	1.19343	1.19079		0.000988193	0.242104	0.132132
Q54E38	Uncharacterized protein OS=Dictyostelium discoideum OX=44689 GN=DDB0184085 PE=3 SV=1	22250.4	16535.2	25445.2	24640.4	61715.4	79365.4	48210.7	38971.4	78603.2	90266	46342.1	41029		0.000730222	0.00103969	0.00120249	0.000565489	0.00134154	0.0014859	0.000601675	0.000767163	0.000896018	0.000583878	0.000710268	0.000646219		0.774407	0.823962	0.79959		1.29033	0.737879	0.683155		1.23569	0.745137	0.537402		1.10014	0.768993	0.673382		0.455149	0.0495331	0.101086
Q55FX5	Uncharacterized protein OS=Dictyostelium discoideum OX=44689 GN=DDB0216567 PE=3 SV=1	5070.2	4533.59	7481.23	6647.06	5782.06	6070.29	6561.1	4621.91	7198.72	6904.49	4417.56	7004.44		0.000166396	9.74073e-05	0.000110127	0.000155045	0.000102608	0.000113657	0.000176901	0.000104405	8.54129e-05	0.000157508	8.42359e-05	0.000110322		0.931784	1.06313	0.946589		1.05339	1.07184	0.86478		1.03205	0.775583	1.00177		1.00574	0.970185	0.937712		0.88342	0.849959	0.205605
Q550W4	BTB domain-containing protein OS=Dictyostelium discoideum OX=44689 GN=DDB0217858 PE=4 SV=1	52205.9	50857.8	67312.5	71498.6	114066	111700	121819	115723	129814	129562	105186	128323		0.00171332	0.00192161	0.00198593	0.0017393	0.0018881	0.00213277	0.00159167	0.00193848	0.00203376	0.00169423	0.00210909	0.00202113		1.01516	0.928999	0.988859		0.98256	1.00878	1.09757		1.07394	1.02409	1.01773		1.02389	0.987288	1.03472		0.47377	0.750567	0.386853
Q54XK3	Usp domain-containing protein OS=Dictyostelium discoideum OX=44689 GN=DDB_G0278883 PE=4 SV=2	43016.2	43152.1	58110.9	56186.4	87016.5	88436	92412.2	77665.8	95586.7	94655	72230.5	96281		0.00141172	0.00146592	0.0014623	0.00147577	0.00149486	0.00155815	0.00137409	0.00147053	0.00139657	0.00133139	0.00141549	0.00151645		1.04536	0.97334	0.943095		1.01974	1.00314	0.965594		1.06555	0.955046	1.03703		1.04355	0.977176	0.981906		0.0827085	0.248589	0.594975
Q54KL4	Glycosylphosphatidylinositol anchor attachment 1 protein OS=Dictyostelium discoideum OX=44689 GN=DDB0219213 PE=4 SV=1	13659.6	10901.1	16501.4	13845.9	29178.3	30104.8	31139.3	22971.8	34832.2	30105.2	23766.7	30760.8		0.000448286	0.000491552	0.000532871	0.000372807	0.000508872	0.000495574	0.000390191	0.00049551	0.000459527	0.000328091	0.000418668	0.000484491		0.831627	0.870405	0.731878		1.03524	1.00805	0.851728		0.930008	0.862361	0.90921		0.93229	0.913606	0.830939		0.358831	0.21407	0.0622437
Q551R4	VWFA domain-containing protein OS=Dictyostelium discoideum OX=44689 GN=DDB0203824 PE=4 SV=1	16944	18399.3	21861.8	24361.5	70920.6	74443.6	69256.6	61405.9	75495.2	64925.9	58340.8	73626.8		0.000556074	0.00119476	0.00115494	0.00062924	0.00125834	0.00106877	0.000516943	0.00110206	0.00112801	0.000577269	0.00111914	0.00115964		1.13158	0.929631	1.03812		1.05322	0.92241	0.936708		0.925389	0.976683	1.00407		1.03673	0.942908	0.992965		0.774851	0.120026	0.635114
Q558Z1	GPI ethanolamine phosphate transferase 1 OS=Dictyostelium discoideum OX=44689 GN=DDB0217077 PE=4 SV=1	7750.49	10657	12538	12654.4	19968.1	18177.5	18494.6	20312.8	20016.1	18807.6	15638.5	24399.2		0.000254359	0.000336392	0.00030621	0.000364462	0.00030726	0.0003096	0.000296472	0.000294298	0.000302368	0.000299859	0.000370208	0.000384295		1.43286	1.16557	1.17888		0.9134	0.874868	1.10053		1.01107	0.987454	1.255		1.11911	1.0093	1.17814		0.572537	0.963021	0.0582232
Q54I70	Uncharacterized protein OS=Dictyostelium discoideum OX=44689 GN=DDB0219395 PE=4 SV=1	24857.7	16616.9	25616.6	29449.5	85337.9	133697	87552.6	53256.3	105278	139316	73934.4	67375.1		0.000815792	0.00143764	0.00161056	0.000568285	0.00225993	0.00229333	0.000605728	0.0013932	0.00142951	0.000697833	0.000970615	0.00106118		0.696605	0.742503	0.855406		1.57197	0.969086	0.675144		1.42393	0.887584	0.658885		1.23083	0.866391	0.729812		0.338203	0.104639	0.103638
Q54IX4	Uncharacterized protein OS=Dictyostelium discoideum OX=44689 GN=DDB0187950 PE=4 SV=1	20384.8	19775.1	28055.6	30618.5	52833.1	51745.7	57635.6	52817.9	58716	56053	49162.1	58531.3		0.000668996	0.000890052	0.000898249	0.000676292	0.000874675	0.000922709	0.0006634	0.000917138	0.000950543	0.000725534	0.000962624	0.000921884		1.01091	0.991634	1.08451		0.982723	1.03043	1.08154		1.02723	1.05822	1.02631		1.00695	1.02676	1.06412		0.682673	0.279907	0.0715529
F0Z9U7	Calponin-homology (CH) domain-containing protein OS=Dictyostelium purpureum OX=5786 GN=DICPUDRAFT_52744 PE=4 SV=1	76167.6	67481.7	102210	107308	90345.3	90118.5	100274	91567.7	98638.1	89797.4	86147	106581		0.0024997	0.001522	0.00150898	0.00230782	0.0015233	0.00147819	0.00241685	0.00159563	0.00166564	0.00254277	0.00166885	0.00167869		0.923239	0.966858	1.01723		1.00086	1.04838	1.09649		0.979592	1.10381	1.11246		0.967896	1.03968	1.07539		0.342347	0.556408	0.0913947
Q54IN5	Uncharacterized protein OS=Dictyostelium discoideum OX=44689 GN=DDB0219365 PE=4 SV=1	15631.4	15247	23585.8	27596.7	42563.6	40887.6	40612.3	40353.2	48213.5	40605	38444	43644.1		0.000512997	0.000717047	0.000737579	0.000521434	0.000691137	0.000668415	0.000557707	0.000646251	0.000743309	0.00065393	0.000735451	0.000687407		1.01645	1.08716	1.27473		0.963866	0.901268	1.02567		0.906228	1.00777	0.931978		0.962181	0.998731	1.07746		0.327137	0.859979	0.581843
Q556P6	Uncharacterized protein OS=Dictyostelium discoideum OX=44689 GN=DDB0217108 PE=4 SV=1	25712.3	23996	35375.6	36149.2	53619.9	57279	60107.4	48239.4	59972.2	53143.1	47975.3	57300.1		0.000843836	0.000903306	0.000917466	0.000820642	0.000968206	0.000874809	0.00083649	0.000956471	0.000927596	0.000856591	0.000879179	0.000902492		0.972514	0.991295	1.01512		1.07185	1.05886	0.973291		0.953505	1.01104	0.983679		0.999289	1.0204	0.990695		0.99323	0.408577	0.511371
Q558Y5	Xrn1 N-terminal domain-containing protein OS=Dictyostelium discoideum OX=44689 GN=DDB0217078 PE=4 SV=1	27323.1	21027.7	31512.6	32956.3	44001.8	40172.5	42954.8	43064.4	48317.8	44464	37264.7	47373.4		0.0008967	0.000741275	0.000739176	0.000719129	0.000679049	0.000731939	0.000745146	0.000683527	0.000720508	0.00078093	0.000784864	0.000746144		0.801973	0.830987	0.870894		0.916056	0.922096	1.0588		0.99021	0.974746	1.00943		0.902746	0.909276	0.979708		0.242555	0.193783	0.696125
Q54S37	Uncharacterized protein OS=Dictyostelium discoideum OX=44689 GN=DDB0204919 PE=4 SV=1	12984.7	12670.5	21492.3	19405.3	21094.4	28285.6	27841	20134.2	25721.1	29851.6	20348.1	22262.8		0.000426136	0.000355365	0.000393487	0.000433321	0.000478122	0.000491398	0.000508206	0.000443026	0.000393428	0.000459827	0.000366953	0.000350645		1.01686	1.19259	1.07906		1.34544	1.24668	1.03261		1.24883	0.999851	0.891123		1.20371	1.14637	1.00093		0.163087	0.184228	0.97474
Q54SX7	Saposin B-type domain-containing protein OS=Dictyostelium discoideum OX=44689 GN=DDB_G0282153 PE=4 SV=1	21831.2	20610.3	40041.2	36602.9	102616	99753.9	106488	75722.6	89276.2	92196.2	82075.1	100336		0.000716465	0.00172872	0.00136576	0.000704856	0.00168617	0.00151768	0.000946811	0.00169452	0.00158691	0.000867341	0.00138007	0.00158032		0.983798	1.3215	1.21058		0.97539	0.980217	0.79832		1.11123	1.16192	1.1571		1.02347	1.15455	1.05533		0.643189	0.249798	0.977787
Q55EC4	CS domain-containing protein OS=Dictyostelium discoideum OX=44689 GN=DDB0190160 PE=3 SV=1	17616.1	18154.6	27130.1	26749.6	44674.5	44805.4	46661.2	40811.6	45347.7	43517.9	41087.2	45873.3		0.000578132	0.000752607	0.000693738	0.000620873	0.00075736	0.000716364	0.000641517	0.000742506	0.000794415	0.000633858	0.000743805	0.000722517		1.07393	1.10964	1.09639		1.00631	0.986578	0.988303		1.03261	1.14512	1.04148		1.03762	1.08045	1.04206		0.166895	0.255512	0.309898
Q54HV0	Developmental protein DG1091 OS=Dictyostelium discoideum OX=44689 GN=DG1091 PE=4 SV=1	23261.4	21631.7	32923.3	33206.4	44030.4	46654.7	52337.4	47406.9	57494	48275.8	42755.6	55301.4		0.000763401	0.000741757	0.000879554	0.000739785	0.00078862	0.000794686	0.000778503	0.00083283	0.000826673	0.000786857	0.000864006	0.000871012		0.969065	1.01978	1.03073		1.06318	1.12278	1.16481		0.90351	0.939878	0.990289		0.978584	1.02748	1.06194		0.643451	0.710782	0.365311
Q54Y02	Alkaline phosphatase OS=Dictyostelium discoideum OX=44689 GN=DDB0205491 PE=3 SV=1	29624.6	36631.6	35181.4	39431	65813.6	72023.8	74700.1	65154.8	76315.6	70672.9	61337.8	74273.5		0.000972231	0.00110873	0.00116749	0.00125277	0.00121744	0.00116337	0.000831896	0.00118868	0.00118596	0.000934355	0.00118747	0.00116983		1.28855	0.855657	0.961043		1.09805	1.07211	1.07102		0.996472	1.01582	1.002		1.12769	0.981195	1.01135		0.261012	0.851136	0.714644
Q54F85	TPR_REGION domain-containing protein OS=Dictyostelium discoideum OX=44689 GN=DDB0189211 PE=4 SV=1	25875.9	21834.9	32948.8	31914.3	45860.4	47344.6	46831.3	46498.4	54678.6	48876.4	40578.8	55451.5		0.000849207	0.000772585	0.000836484	0.000746737	0.000800281	0.000804573	0.000779104	0.000745213	0.000784585	0.000756241	0.00084745	0.000873377		0.879334	0.917449	0.890526		1.03585	0.964571	1.0969		0.961851	0.937956	1.0441		0.959011	0.939992	1.01051		0.444293	0.0566231	0.913163
Q54TT9	Uncharacterized protein OS=Dictyostelium discoideum OX=44689 GN=DDB0205632 PE=4 SV=1	11456.3	12393.5	16840.5	17665.2	27119.1	26657.9	29588.7	22789.8	32147.7	29188.4	27439.5	29191.5		0.000375978	0.000456862	0.000491802	0.000423848	0.000450608	0.000480481	0.000398209	0.000470837	0.000530538	0.000418594	0.000415352	0.000459775		1.12732	1.05913	1.11335		0.986311	1.03059	0.909141		0.976981	1.07876	0.934878		1.03021	1.05616	0.985789		0.647254	0.075423	0.735782
Q86I19	Uncharacterized protein OS=Dictyostelium discoideum OX=44689 GN=DDB0167450 PE=4 SV=1	7851.51	7319.94	10747.2	9654.24	15212.2	18021.8	18966.9	17394.3	19045.4	18920.7	14501.9	18698.9		0.000257674	0.000256271	0.000291361	0.000250336	0.000304629	0.000311461	0.000254127	0.000301815	0.000280391	0.000228767	0.000317017	0.000294513		0.971522	0.986234	0.887813		1.1887	1.17772	1.23704		1.06899	0.962351	1.01082		1.0764	1.0421	1.04522		0.332691	0.618704	0.700038
F0ZJH1	Protein kinase domain-containing protein OS=Dictyostelium purpureum OX=5786 GN=DICPUDRAFT_151676 PE=4 SV=1	32534	34910.6	50015.9	49969.6	113506	104282	122784	96930.3	126977	106578	106838	109509		0.00106771	0.00191218	0.00194251	0.00119391	0.00176271	0.00175441	0.00118267	0.00195382	0.0020657	0.00118408	0.00176659	0.0017248		1.1182	1.10767	1.10898		0.921831	1.02178	0.923862		0.903166	1.06342	0.887923		0.981065	1.06429	0.97359		0.550321	0.0693094	0.502538
B0G109	Patatin family protein OS=Dictyostelium discoideum OX=44689 GN=DDB_G0274499 PE=4 SV=1	121977	114498	189374	181200	87464.2	95280.7	99805.8	80224.4	96290.8	94049.9	75686.5	92671.1		0.00400309	0.00147346	0.00147308	0.00391575	0.00161056	0.00154819	0.00447793	0.00158818	0.00146339	0.00429372	0.00146212	0.00145959		0.978183	1.11862	1.0726		1.09305	1.07786	0.9923		1.05099	0.993424	0.990848		1.04074	1.0633	1.01858		0.597369	0.314797	0.472936
Q54SK8	Bromodomain-containing protein OS=Dictyostelium discoideum OX=44689 GN=DDB0220697 PE=4 SV=1	34858.8	33965.9	51848.1	52208.7	71823	75573.7	81891	74861	86589.2	76748.1	69817.2	77079		0.00114401	0.00120996	0.00132466	0.00116161	0.00127745	0.00126338	0.001226	0.00130311	0.00134991	0.00123713	0.00136437	0.00121402		1.01538	1.07166	1.0814		1.05577	1.07698	1.12761		0.95374	1.01906	0.916474		1.0083	1.0559	1.04183		0.851979	0.0864041	0.626427
F0ZY50	Ribosomal protein L17 OS=Dictyostelium purpureum OX=5786 GN=DICPUDRAFT_50372 PE=3 SV=1	22275.9	22181.9	25304.1	30529.9	42218.1	39649.8	46523.4	39429.1	48945.4	42730.6	33763	49457.1		0.000731061	0.000711226	0.000748776	0.000758602	0.000670213	0.000703405	0.00059834	0.000740313	0.000652803	0.000723435	0.00071861	0.000778963		1.03767	0.818454	0.989569		0.942335	1.0409	1.01038		0.939406	0.871827	1.04032		0.973138	0.910393	1.01342		0.493509	0.30722	0.459701
Q86HP1	HTTM domain-containing protein OS=Dictyostelium discoideum OX=44689 GN=DDB0167708 PE=4 SV=1	7625.45	7659.86	8664.4	9604.67	13067.4	13498	10566.3	10894.2	14042.4	12289.2	10777.4	14850.1		0.000250255	0.00022014	0.000214823	0.000261961	0.000228161	0.000202298	0.000204878	0.000168138	0.000208379	0.000227592	0.00019855	0.000233893		1.04678	0.818677	0.90944		1.03644	0.76378	0.90193		0.941696	0.970002	1.08877		1.0083	0.85082	0.966713		0.780316	0.135239	0.60332
Q54UG5	Developmental protein DG1120 OS=Dictyostelium discoideum OX=44689 GN=gbqA PE=4 SV=1	22784.4	23990	36123.8	35661.8	35514	33374.3	33136.4	32278.6	31603	34471.1	31670.5	32738.5		0.000747748	0.000598285	0.000483469	0.00082044	0.000564137	0.000567442	0.000854181	0.000527289	0.000612344	0.000845041	0.000588289	0.00051564		1.09721	1.14234	1.13012		0.942924	0.881335	0.983293		1.17369	1.26656	1.06654		1.07128	1.09675	1.05998		0.391246	0.4776	0.33008
Q55ED2	Arrestin_C domain-containing protein OS=Dictyostelium discoideum OX=44689 GN=DDB0190152 PE=4 SV=1	56983.1	53107.6	80735.6	73873.1	116443	112561	127370	121282	124200	114104	112002	132601		0.00187009	0.00196165	0.00190004	0.00181624	0.00190266	0.00187831	0.00190907	0.00202681	0.00216554	0.00175049	0.00221041	0.00208851		0.971201	1.02084	0.936046		0.969928	1.03321	1.12681		0.988565	1.13974	1.09919		0.976565	1.0646	1.05402		0.0614044	0.22719	0.451319
Q86KU7	Carboxylic ester hydrolase OS=Dictyostelium discoideum OX=44689 GN=DDB0230057 PE=4 SV=1	29456.2	26720.3	31265.6	25548	86081.5	71775.7	76176.5	79828.2	90078.3	71585.7	64583.6	91247		0.000966705	0.00145017	0.00137804	0.000913814	0.00121325	0.0011784	0.000739305	0.00121217	0.00124871	0.000605384	0.0014549	0.00143717		0.945287	0.764768	0.626235		0.836625	0.835884	1.00326		0.855129	0.906155	1.04291		0.879014	0.835602	0.890801		0.100909	0.0291285	0.530961
Q54NB2	t-SNARE coiled-coil homology domain-containing protein OS=Dictyostelium discoideum OX=44689 GN=DDB0186473 PE=4 SV=1	68129.6	62402.9	88290.5	87000.8	141304	125717	142151	122252	148614	122441	112680	139908		0.0022359	0.00238048	0.00227352	0.00213413	0.00212504	0.00201555	0.00208771	0.00226201	0.00217865	0.00206157	0.00222809	0.0022036		0.954481	0.933721	0.922028		0.892695	0.950231	0.935984		0.886535	0.958272	0.969245		0.911237	0.947408	0.942419		0.0579735	0.0159939	0.0532216
Q54W89	Uncharacterized protein OS=Dictyostelium discoideum OX=44689 GN=DDB0206312 PE=4 SV=1	49898.1	52726.6	67114.2	67820.7	60843.2	56914.1	65292	53503.6	66005.4	62922.8	48210.2	66290.6		0.00163758	0.00102499	0.00100976	0.00180321	0.000962038	0.0010358	0.00158698	0.00103897	0.000932137	0.00160708	0.000975121	0.00104409		1.10114	0.969102	0.981376		0.93858	1.01364	0.951345		1.02578	0.923124	1.034		1.02184	0.968622	0.988907		0.585078	0.296131	0.607918
F0ZJC6	Profilin OS=Dictyostelium purpureum OX=5786 GN=DICPUDRAFT_151634 PE=3 SV=1	1.11983e+06	1.01543e+06	1.19104e+06	1.22937e+06	707946	565102	628493	597083	781425	696544	490065	768048		0.0367511	0.0119264	0.0119544	0.034727	0.00955211	0.0114661	0.0281632	0.010001	0.00947533	0.0291312	0.010882	0.012097		0.944922	0.766322	0.792662		0.800922	0.838562	0.912433		0.959152	0.792624	1.01193		0.901665	0.799169	0.905674		0.106593	0.179629	0.360414
Q54G75	SEC7 domain-containing protein OS=Dictyostelium discoideum OX=44689 GN=DDB0219551 PE=4 SV=1	37323.4	35634.8	50215.4	51525.4	90349.3	88286.1	86068.1	71351.2	95041.5	89453.1	69703.2	81571		0.00122489	0.00152207	0.00145396	0.00121868	0.00149233	0.00147252	0.00118739	0.00136958	0.0013477	0.00122094	0.0013004	0.00128477		0.994926	0.969382	0.996775		0.980462	0.899813	0.854365		1.01276	0.926916	0.88363		0.996051	0.932037	0.91159		0.717897	0.0979147	0.182666
F0ZY14	Uncharacterized protein OS=Dictyostelium purpureum OX=5786 GN=DICPUDRAFT_95570 PE=3 SV=1	51179.2	48649.9	73427.8	73853.8	60260.1	71819.8	97966.4	89519.6	59587.3	68836.9	76768.4	102064		0.00167962	0.00101517	0.000911578	0.00166379	0.00121399	0.00113315	0.00173627	0.00155891	0.00148431	0.00175004	0.00163153	0.00160753		0.990573	1.03373	1.04192		1.19585	1.53562	1.60715		1.24306	1.62828	1.76346		1.14316	1.39921	1.47084		0.216513	0.144561	0.143722
F1A5T8	Eukaryotic translation initiation factor 2 alpha OS=Dictyostelium purpureum OX=5786 GN=DICPUDRAFT_160156 PE=3 SV=1	8485.35	6393.6	7209.19	8612.18	16733.5	18794.4	11091	10897.9	18674.9	18143.3	12458.6	12559.6		0.000278476	0.000281901	0.000285693	0.000218656	0.000317688	0.000298664	0.000170468	0.000176489	0.000240886	0.000204074	0.000198618	0.000197818		0.785188	0.612147	0.732825		1.12695	0.626065	0.704567		1.0454	0.843165	0.692415		0.985847	0.693793	0.709936		0.90993	0.05301	0.0023259
Q54L07	Uncharacterized protein OS=Dictyostelium discoideum OX=44689 GN=zipA PE=4 SV=1	13181.9	13491.3	23237	24512.8	37791.4	38369.8	37579	33776.2	34463.6	29659.6	33551.4	37641.9		0.00043261	0.000636651	0.000527231	0.000461391	0.000648578	0.000488238	0.00054946	0.000597983	0.000648712	0.000580853	0.000615582	0.000592871		1.06653	1.2701	1.34267		1.01873	0.939263	0.966907		0.92604	1.23041	1.1245		1.00377	1.14659	1.14469		0.980173	0.333421	0.319087
Q55CI6	Uncharacterized protein OS=Dictyostelium discoideum OX=44689 GN=DDB0190763 PE=4 SV=1	2361.94	2444.28	4497.89	3558.83	6208.01	7329.59	6558.8	4159.7	6345.85	4966.23	6389.93	6974.97		7.75152e-05	0.000104583	9.70801e-05	8.35924e-05	0.000123894	8.1751e-05	0.000106357	0.000104368	0.000123548	8.43299e-05	7.58119e-05	0.000109858		1.0784	1.37208	1.08791		1.18465	0.997945	0.724896		0.842099	1.27264	1.13162		1.03505	1.21422	0.981477		0.771287	0.187436	0.835475
Q54H95	Uncharacterized protein OS=Dictyostelium discoideum OX=44689 GN=DDB0188491 PE=4 SV=1	7104	5837.48	9399.83	8455.88	13366.9	12732.4	18242.4	14320.1	12999	12492.5	15774.5	15743.1		0.000233142	0.000225185	0.000198862	0.000199637	0.00021522	0.000205644	0.000222268	0.000290285	0.000304997	0.00020037	0.000260988	0.000247959		0.856289	0.953358	0.859434		0.955745	1.2891	1.15899		1.0341	1.53371	1.24689		0.948712	1.25872	1.08844		0.405112	0.259227	0.564069
Q55CB2	ADF-H domain-containing protein OS=Dictyostelium discoideum OX=44689 GN=DDB0190831 PE=4 SV=1	4493.06	5185.3	7835.51	8524.29	8531.57	9109.16	9067.52	7596.1	9290.6	8999.7	7427.59	8735.37		0.000147455	0.000143727	0.000142129	0.000177333	0.000153975	0.000148147	0.000185278	0.000144289	0.000143611	0.000201991	0.000138442	0.000137584		1.20262	1.2565	1.36985		1.0713	1.00391	0.963227		1.04234	1.01043	0.968023		1.10542	1.09028	1.10037		0.171466	0.391984	0.530537
Q54YC2	phosphatidylinositol-3-phosphatase OS=Dictyostelium discoideum OX=44689 GN=DDB0205364 PE=3 SV=1	50953.5	52955.6	57900.3	58667	32293.1	31000.4	60717.4	52565.1	31180.8	35903.2	49011.3	65781		0.00167221	0.000544025	0.00047701	0.00181104	0.000524011	0.000591017	0.00136911	0.000966177	0.000947626	0.00139017	0.000958017	0.00103607		1.08302	0.81874	0.831336		0.96321	1.77598	1.76098		1.239	1.98659	2.17201		1.09508	1.5271	1.58811		0.256337	0.51443	0.468526
Q54MP7	Uncharacterized protein OS=Dictyostelium discoideum OX=44689 GN=DDB0186692 PE=3 SV=1	7228.23	5129.78	8935.96	9607.65	18303.7	24084.1	15281.5	14359.9	22034.9	24687	11981.1	18040.5		0.000237219	0.000308352	0.000337095	0.000175434	0.000407102	0.000406382	0.000211299	0.000243169	0.000231652	0.000227662	0.000261714	0.000284142		0.739545	0.890735	0.959714		1.32025	0.78861	0.848749		1.20554	0.687202	0.842916		1.08845	0.788849	0.883793		0.547387	0.103983	0.115026
F0Z7E3	SH2 domain-containing protein OS=Dictyostelium purpureum OX=5786 GN=DICPUDRAFT_96342 PE=4 SV=1	180348	70605.1	126835	127482	181447	181399	244132	228367	317085	261788	234260	300605		0.00591874	0.00305674	0.00485082	0.00241463	0.00306625	0.0043094	0.00299914	0.0038848	0.00452939	0.0030208	0.00416207	0.00473461		0.407964	0.506719	0.51038		1.00311	1.2709	1.3616		0.888385	0.933737	0.976043		0.766487	0.903785	0.949343		0.342811	0.543497	0.644928
Q559H0	SAYSvFN domain-containing protein OS=Dictyostelium discoideum OX=44689 GN=DDB_G0272933 PE=4 SV=1	12866.4	13198.1	19609.3	19713.7	30146.8	31027	32508.9	27162.6	36563.4	29147.8	28265.8	33776.7		0.000422254	0.000507868	0.000559353	0.000451363	0.00052446	0.000479813	0.000463681	0.000517305	0.000546515	0.000467135	0.000495048	0.000531992		1.06894	1.09811	1.10629		1.03267	1.01858	0.974759		0.8578	0.977048	0.951083		0.986469	1.03125	1.01071		0.77364	0.505374	0.94985
Q54CT2	Uncharacterized protein OS=Dictyostelium discoideum OX=44689 GN=DDB0184565 PE=4 SV=1	6276.06	6743.39	7902.59	7316.87	11428.7	9808.88	10935	11380.3	14311.6	12393.7	9597.5	12676.3		0.00020597	0.000192532	0.000218941	0.000230618	0.000165803	0.000204018	0.000186864	0.000174005	0.000185566	0.00017338	0.00020741	0.000199655		1.11967	0.907239	0.841774		0.861168	0.903772	1.07727		0.931838	0.847561	0.911911		0.970892	0.886191	0.943653		0.750201	0.0396029	0.47499
Q54CA8	C2 DOCK-type domain-containing protein OS=Dictyostelium discoideum OX=44689 GN=DDB0191767 PE=3 SV=1	29883.2	21591.8	33599.1	33609.6	51936.1	55086.8	87185.4	75176.4	60861.2	60720.3	75466.2	90141.4		0.000980719	0.000874939	0.000931066	0.000738422	0.00093115	0.000999539	0.000794482	0.00138735	0.00145913	0.000796412	0.00137012	0.00141975		0.752939	0.810101	0.812069		1.06424	1.58566	1.56595		1.07354	1.56716	1.52487		0.963575	1.32097	1.30096		0.736788	0.350216	0.358599
Q1ZXN8	DUF1325 family protein OS=Dictyostelium discoideum OX=44689 GN=DDB_G0272054 PE=4 SV=1	9841.88	9481.18	14192.5	13674.5	20427.8	16651.7	19745.3	17804.8	20630.4	19719.6	15715.2	20517.9		0.000322995	0.000344137	0.000315607	0.000324249	0.000281469	0.000324611	0.000335594	0.000314201	0.00030385	0.000324031	0.000324499	0.000323162		1.00388	1.03901	1.00321		0.817898	0.913011	0.942935		1.02853	0.962748	1.02394		0.950103	0.971589	0.990027		0.522153	0.513717	0.697238
Q75JA4	RNA polymerase II subunit A C-terminal domain phosphatase OS=Dictyostelium discoideum OX=44689 GN=DDB0168463 PE=4 SV=1	8828.02	8401.68	10748.4	13124.8	16194.5	19924.6	21119.2	21197.2	18480.8	19690.9	15947.7	22166.3		0.000289722	0.000272821	0.000282723	0.000287331	0.000336791	0.000324139	0.000254156	0.000336064	0.000308347	0.000311006	0.000386325	0.000349125		0.991747	0.877241	1.07346		1.23448	1.23181	1.41604		1.14649	1.09063	1.23487		1.12424	1.06656	1.24146		0.220082	0.600083	0.128027
Q54WT0	FHA domain-containing protein OS=Dictyostelium discoideum OX=44689 GN=DDB0205777 PE=4 SV=1	19854	19890.9	29111.1	27866.8	52018.8	50878.2	60637.1	55136.8	55599.9	54348.1	45745.1	59360		0.000651576	0.000876334	0.000850578	0.000680252	0.000860012	0.000894644	0.000688358	0.0009649	0.000884476	0.00066033	0.00100489	0.000934936		1.04401	1.05645	1.01344		0.981375	1.10106	1.14669		1.05181	1.03985	1.09918		1.02573	1.06579	1.08644		0.408281	0.0960932	0.16902
Q54QL8	OBG-type G domain-containing protein OS=Dictyostelium discoideum OX=44689 GN=DDB0185667 PE=4 SV=1	36136.3	33571.3	47451.2	50054.9	83419.3	83201.2	81655.8	71800	79533.8	79657	64018.7	92224.3		0.00118594	0.00140532	0.00121672	0.00114811	0.00140638	0.00131126	0.00112203	0.00129936	0.00123779	0.0011861	0.00130858	0.00145256		0.968103	0.946111	1.00014		1.00075	0.924603	0.93116		1.0777	1.01731	1.19383		1.01552	0.962676	1.04171		0.672474	0.315572	0.684596
Q557C5	Uncharacterized protein OS=Dictyostelium discoideum OX=44689 GN=DDB0217137 PE=4 SV=1	8591.86	6996.85	8185.31	7982.88	54229.7	49448.4	42705.3	28016.3	48859.2	43533.2	28089.7	28006.2		0.000281971	0.000913578	0.000747458	0.000239287	0.000835842	0.000716617	0.000193549	0.000679557	0.00054311	0.000189162	0.000510607	0.000441106		0.848621	0.686416	0.670856		0.91491	0.743841	0.558908		0.958738	0.726609	0.590142		0.907423	0.718955	0.606635		0.0698951	0.058442	0.10012
Q54GE7	Uncharacterized protein OS=Dictyostelium discoideum OX=44689 GN=DDB0188778 PE=4 SV=1	12871.3	14078.2	20781.5	21020.8	34821.8	33657	37873.8	38424.7	36097.9	32716.9	33844.6	46565		0.000422415	0.000586624	0.000552233	0.000481461	0.000568915	0.000538565	0.000491398	0.000602674	0.000654381	0.000498107	0.000700304	0.000733412		1.13978	1.16331	1.17919		0.969812	1.02736	1.19379		0.97525	1.18497	1.32809		1.02828	1.12521	1.23369		0.746993	0.130578	0.0570785
Q54Z52	PH domain-containing protein OS=Dictyostelium discoideum OX=44689 GN=DDB0203449 PE=4 SV=1	34556.9	39078	57272.2	46729	35871.3	36820.4	40556.9	41954.1	36892.5	32881.3	38132.8	51208.1		0.0011341	0.000604305	0.000564388	0.00133644	0.000622388	0.000541271	0.00135425	0.00064537	0.000737293	0.00110729	0.000764628	0.000806541		1.17841	1.19412	0.976358		1.02992	1.06795	1.2653		0.959041	1.30636	1.42905		1.05579	1.18948	1.22357		0.442844	0.114125	0.256338
Q54WS7	ANK_REP_REGION domain-containing protein OS=Dictyostelium discoideum OX=44689 GN=DDB0218169 PE=4 SV=1	23786	27548.3	48657.3	44888.4	48455.3	41682.2	47371.7	43175	40969.3	38669.7	42716.3	39017.1		0.000780618	0.000816301	0.000626756	0.00094213	0.000704568	0.000636556	0.00115055	0.000753811	0.000825914	0.00106367	0.000786879	0.000614531		1.2069	1.47389	1.3626		0.863122	0.923447	0.963956		1.01564	1.31776	0.980494		1.02855	1.23837	1.10235		0.825072	0.311405	0.51069
Q54WL9	PUM-HD domain-containing protein OS=Dictyostelium discoideum OX=44689 GN=DDB0205845 PE=4 SV=1	40656	31643.2	50332.9	45596.8	43474.5	44359.5	54675.3	45035.4	47267.6	51073.2	42041.1	50201.9		0.00133427	0.000732391	0.000723109	0.00108217	0.000749823	0.000840736	0.00119017	0.000870032	0.000812859	0.00108046	0.000820785	0.000790693		0.81106	0.892002	0.809779		1.0238	1.18793	1.12069		1.16267	1.12412	1.09346		0.999177	1.06802	1.00798		0.757578	0.779961	0.796192
Q55G29	Ribosomal protein L1 family protein OS=Dictyostelium discoideum OX=44689 GN=DDB_G0267850 PE=4 SV=2	49732.4	45847.5	62260.7	64384.3	82647.3	79967.3	94230.6	78312.2	104824	89923.3	65965.6	101218		0.00163214	0.00139231	0.00160361	0.00156795	0.00135171	0.00148026	0.00147221	0.00149946	0.00127544	0.00152565	0.00142727	0.00159421		0.960671	0.902015	0.934754		0.970839	1.07696	1.0251		0.92308	0.795352	0.994136		0.95153	0.924775	0.984664		0.0907172	0.421916	0.584506
Q54T23	Uncharacterized protein OS=Dictyostelium discoideum OX=44689 GN=DDB0218356 PE=4 SV=1	17628.4	17098.5	25558	25393	40490.9	35783.5	43251.6	35545.9	44008.8	38054.9	32473.8	40823.9		0.000578536	0.000682129	0.000673256	0.000584755	0.000604861	0.000626437	0.000604342	0.000688249	0.000627877	0.000601711	0.000647835	0.000642988		1.01075	1.04461	1.04006		0.886725	1.00897	0.949726		0.930458	0.932597	0.955043		0.942645	0.995392	0.981609		0.248551	0.852242	0.534009
Q54YE9	RanBD1 domain-containing protein OS=Dictyostelium discoideum OX=44689 GN=DDB0205337 PE=4 SV=1	15547.4	13935.1	20435.1	20911.8	32732.4	34383.6	35086.2	32600.4	36786	33572.5	25794.1	35716.1		0.000510242	0.000551425	0.00056276	0.000476568	0.000581197	0.000552649	0.000483206	0.000558317	0.000498725	0.000495524	0.000594154	0.000562538		0.934005	0.947015	0.971156		1.05399	1.0125	1.07749		0.982033	0.886213	0.999607		0.99001	0.948575	1.01608		0.824408	0.304205	0.644977
Q55ER4	ARID/BRIGHT DNA binding domain-containing protein OS=Dictyostelium discoideum OX=44689 GN=DDB0220639 PE=4 SV=1	2664.98	2598.46	3879.71	4533.02	4043.03	5931.38	6239.98	5503.41	4681.32	4975.77	5931.3	5348		8.74605e-05	6.81108e-05	7.16157e-05	8.8865e-05	0.00010026	8.1908e-05	9.17394e-05	9.9295e-05	0.000114681	0.000107414	0.000100302	8.42325e-05		1.01606	1.04892	1.22815		1.47201	1.45785	1.47262		1.14372	1.60134	1.17617		1.2106	1.36937	1.29232		0.250733	0.150045	0.06337
Q54U04	DNA/RNA-binding protein Alba-like domain-containing protein OS=Dictyostelium discoideum OX=44689 GN=DDB0205563 PE=4 SV=1	7457.5	8314.04	11626.2	10511.6	17174.2	16286.4	18519.8	14790.8	19264.2	16940.6	12586.5	19090.2		0.000244743	0.000289325	0.000294708	0.000284333	0.000275295	0.000278866	0.000274911	0.000294699	0.000243358	0.000249082	0.000269568	0.000300675		1.16176	1.12326	1.01773		0.951508	1.01857	0.931714		0.946246	0.82576	1.02025		1.01984	0.9892	0.989896		0.875007	0.847377	0.741272
Q54Q15	rRNA-processing protein FYV7 OS=Dictyostelium discoideum OX=44689 GN=DDB_G0284173 PE=4 SV=1	36520	42878.3	59214.1	56082.6	90711.6	97334	100472	95426.8	98491.2	88542.9	84487.8	108484		0.00119853	0.00152817	0.00150674	0.0014664	0.00164527	0.00145754	0.00140017	0.00159878	0.00163356	0.00132893	0.00173919	0.00170865		1.22351	1.16824	1.1088		1.07663	1.04621	1.13808		0.967346	1.08417	1.13401		1.08916	1.09954	1.12697		0.346093	0.072641	0.0192375
Q55BW3	Importin N-terminal domain-containing protein OS=Dictyostelium discoideum OX=44689 GN=DDB0190979 PE=4 SV=1	11617.1	9902.6	17134	16703.1	21690.7	21081.4	24623.7	23502.5	23883.9	24079.3	19485.3	20748.3		0.000381256	0.000365411	0.000365381	0.000338661	0.000356346	0.000396378	0.00040515	0.00039183	0.000376745	0.000395796	0.000428342	0.000326792		0.888276	1.06267	1.03814		0.975192	1.0723	1.17222		1.08484	1.0311	0.894388		0.982768	1.05536	1.03491		0.776822	0.0476299	0.701633
Q54NP1	DNA repair and recombination protein RAD54B OS=Dictyostelium discoideum OX=44689 GN=DDB0186351 PE=4 SV=1	5596.5	5949.67	7606.38	7681.55	12751.1	10422.4	12325.3	11269.9	11535.7	13300.7	8434.85	13327.1		0.000183668	0.000214812	0.000176475	0.000203474	0.000176173	0.000218949	0.00017986	0.000196129	0.000163086	0.000182022	0.000205397	0.000209906		1.10783	0.979266	0.991036		0.820126	0.913027	0.956172		1.24068	0.924133	1.18944		1.05621	0.938809	1.04555		0.77529	0.110872	0.628557
Q54BP1	Uncharacterized protein OS=Dictyostelium discoideum OX=44689 GN=DDB0191988 PE=4 SV=1	20708.8	20951.2	27885	26702	39241	41850.6	43683.4	36724	43570.9	43192.1	34613	45129.7		0.000679629	0.000661072	0.000666556	0.000716515	0.000707414	0.000711001	0.000659368	0.000695121	0.000669238	0.000632728	0.000669308	0.000710805		1.05427	0.970188	0.930992		1.0701	1.05151	1.01246		1.06668	1.00402	1.06638		1.06369	1.00857	1.00328		0.0045736	0.760552	0.950397
Q54UX3	5-aminolevulinate synthase OS=Dictyostelium discoideum OX=44689 GN=hemA PE=3 SV=1	10327.3	10232.5	13052.7	12853.3	14484.6	10641.5	11710.2	10598.9	12931.7	8006.57	8121.97	11658.1		0.000338925	0.000244015	0.000197831	0.000349944	0.000179878	0.000131799	0.000308644	0.000186342	0.000157037	0.000304571	0.000193168	0.000183619		1.03251	0.910655	0.898636		0.737158	0.763648	0.791622		0.666221	0.793794	0.928161		0.811963	0.822699	0.872806		0.257996	0.0328659	0.0887887
Q54T24	HelE OS=Dictyostelium discoideum OX=44689 GN=helE PE=4 SV=1	6808.81	5511.14	8174.37	9193.61	11979.7	11326.9	11438.8	9659.01	11189.2	11433.6	8279.79	11866.7		0.000223454	0.000201815	0.000171175	0.000188476	0.000191462	0.000188212	0.000193291	0.000182023	0.000160089	0.000217851	0.000176039	0.000186904		0.843468	0.865012	0.974927		0.948699	0.901931	0.872279		1.09953	0.935234	1.09189		0.9639	0.900726	0.979698		0.594261	0.0662296	0.705802
Q75JS7	Uncharacterized protein OS=Dictyostelium discoideum OX=44689 GN=DDB0168777 PE=4 SV=1	2798	2829.23	3440.42	4438.5	5535.9	5840.07	5632.55	5602.91	6991.6	7212.13	4717.9	5267.82		9.18258e-05	9.32604e-05	0.000106959	9.67572e-05	9.87166e-05	0.000118722	8.1352e-05	8.96291e-05	9.12198e-05	0.000105174	0.000102115	8.29697e-05		1.0537	0.885939	1.14537		1.05851	0.961063	1.09494		1.10997	0.852849	0.775715		1.07406	0.89995	1.00534		0.0781492	0.10496	0.964253
Q551H5	t-SNARE coiled-coil homology domain-containing protein OS=Dictyostelium discoideum OX=44689 GN=DDB0217821 PE=3 SV=1	4785.86	3847.1	6737.5	7193.64	11476.9	10319.2	8469.19	6118.98	10527.5	9305.73	7758.4	7773.23		0.000157064	0.000193345	0.000161051	0.000131568	0.00017443	0.000153185	0.000159314	0.000134768	0.000150008	0.00017046	0.00011152	0.00012243		0.837667	1.01433	1.08529		0.90217	0.697034	0.576796		0.951156	0.931426	0.760195		0.896998	0.880929	0.807427		0.0771738	0.347937	0.324292
Q54TD5	phosphatidylinositol-3-phosphatase OS=Dictyostelium discoideum OX=44689 GN=DDB0204242 PE=3 SV=1	4810.6	4316.01	8302.2	6653.94	12676.9	12426.7	10764.9	11524	13666.2	14529	10118.2	13680.6		0.000157876	0.000213562	0.000209069	0.000147604	0.000210052	0.000239168	0.000196313	0.000171298	0.000195634	0.000157671	0.000210028	0.000215474		0.934935	1.24346	0.998702		0.983567	0.802101	0.983454		1.14397	0.93574	1.03064		1.02082	0.993768	1.00426		0.705562	0.830187	0.789598
Q75JM8	H-type lectin domain-containing protein OS=Dictyostelium discoideum OX=44689 GN=DDB_G0276051 PE=4 SV=2	19456.8	23766.8	31101.4	36790.1	27212.8	28925.5	31568	28435	27898.7	28911.4	26928.7	29820.2		0.00063854	0.00045844	0.0004268	0.000812806	0.000488937	0.000475921	0.000735421	0.000502333	0.000520662	0.000871777	0.000518238	0.000469677		1.27291	1.15172	1.36527		1.06652	1.09574	1.13044		1.11509	1.21992	1.10046		1.15151	1.1558	1.19872		0.201664	0.0450256	0.207018
Q54G51	Pantothenate kinase OS=Dictyostelium discoideum OX=44689 GN=DDB0231513 PE=4 SV=1	5313.67	4888.83	6013.98	6365.84	9769.31	9416.55	7138.63	6147.34	10007	7660.88	5705.09	5452.84		0.000174386	0.000164578	0.000153089	0.000167194	0.000159171	0.000126109	0.000142206	0.000113595	0.000110307	0.000150845	0.000112037	8.58837e-05		0.958756	0.815467	0.865003		0.967144	0.690217	0.680754		0.823762	0.720544	0.561006		0.916554	0.742076	0.702254		0.196534	0.0163962	0.0651719
Q55GC1	Uncharacterized protein OS=Dictyostelium discoideum OX=44689 GN=DDB0189500 PE=4 SV=1	12361	10266.6	13458	13317.5	22653.1	21877.4	24006	20738.7	24240.3	23744.7	20639.2	25931.6		0.000405667	0.000381625	0.000370833	0.000351108	0.0003698	0.000390871	0.000318227	0.000382	0.000399057	0.000315571	0.000377969	0.00040843		0.865506	0.784454	0.777906		0.969015	1.00098	0.990421		1.05404	1.07611	1.10139		0.962852	0.953849	0.956571		0.548872	0.630272	0.66814
Q54K20	Pre-mRNA processing factor 4 (PRP4)-like domain-containing protein OS=Dictyostelium discoideum OX=44689 GN=DDB0187564 PE=4 SV=1	9709.62	9175.1	15749.3	15282.6	27294.3	27202	28283.7	22301.2	30147.7	24091.1	21988.4	28958.7		0.000318654	0.000459813	0.000461205	0.000313781	0.000459804	0.000396573	0.000372407	0.00045007	0.000425142	0.000362135	0.000406448	0.000456108		0.984706	1.16869	1.13645		0.99998	0.978811	0.883941		0.859863	0.921806	0.988948		0.948183	1.0231	1.00311		0.38079	0.929916	0.874685
Q54E42	Poly [ADP-ribose] polymerase OS=Dictyostelium discoideum OX=44689 GN=adprt3 PE=4 SV=1	27146.2	23951.4	40073.1	39476.2	54032.9	51588.4	53880.8	45887	54622.3	53312	50393.5	53115.2		0.000890895	0.000910264	0.000835623	0.000819119	0.000872017	0.000877589	0.000947567	0.00085739	0.000974351	0.000935426	0.000836306	0.000836579		0.919433	1.06361	1.04998		0.957982	0.941913	0.918751		1.05022	1.16602	1.00114		0.975879	1.05718	0.98996		0.570662	0.482182	0.809606
Q54HF9	VPS9 domain-containing protein OS=Dictyostelium discoideum OX=44689 GN=DDB0188445 PE=4 SV=1	5838.31	7120.95	5644.15	5040.21	11919.4	8510.32	9974.23	9329.8	10795.9	9731.83	8193.71	10329.4		0.000191604	0.000200799	0.000165158	0.000243531	0.000143853	0.000160199	0.000133461	0.000158717	0.000158424	0.000119433	0.000170039	0.000162692		1.27101	0.696547	0.623331		0.716401	0.790427	0.846811		0.969975	0.959227	0.985066		0.985796	0.8154	0.818402		0.925399	0.143383	0.22474
Q54CB1	Uncharacterized protein OS=Dictyostelium discoideum OX=44689 GN=DDB_G0293078 PE=4 SV=1	17497.6	16649	24513.4	28263.8	38741.3	37686.2	43294.6	31581.9	44375.2	40518.1	28433.3	39349.9		0.000574244	0.000652655	0.000678861	0.000569382	0.000637023	0.000666983	0.000579641	0.000688934	0.000549754	0.000669737	0.00057559	0.000619772		0.991534	1.0094	1.16629		0.976049	1.05559	0.881922		0.982503	0.809818	0.912959		0.983362	0.958268	0.987058		0.0759403	0.623905	0.82764
Q55DZ3	Uncharacterized protein OS=Dictyostelium discoideum OX=44689 GN=DDB0190281 PE=4 SV=1	17330	19241.9	24708.7	26846.7	38906	33482.5	36471.6	34003	44357.2	35649.4	36377.3	40854.5		0.000568743	0.000655429	0.000678586	0.000658056	0.000565966	0.000586839	0.00058426	0.000580362	0.00070335	0.000636158	0.000619717	0.000643469		1.15703	1.02728	1.11853		0.863505	0.88547	0.945514		0.864797	1.03649	0.94825		0.961779	0.983082	1.0041		0.660321	0.750687	0.97653
Q54E85	Structural maintenance of chromosomes protein OS=Dictyostelium discoideum OX=44689 GN=smc1 PE=3 SV=1	8188.31	6594.72	10044.4	12262.2	18069.9	20863.8	17844.4	15317.9	19648.7	18915.2	13938.2	17330.6		0.000268727	0.000304414	0.00030059	0.000225534	0.000352668	0.00031137	0.000237509	0.000283953	0.000269493	0.000290564	0.000279174	0.000272962		0.839268	0.883829	1.08126		1.15851	0.932785	0.917087		1.03586	0.896548	0.908089		1.01121	0.904387	0.968812		0.860703	0.0162921	0.586492
Q54ZE4	Uncharacterized protein OS=Dictyostelium discoideum OX=44689 GN=DDB0217999 PE=4 SV=1	14728.6	13920.3	17840.9	20997.6	26329.1	28219.9	29726.3	27545.7	31458	32906.2	28004.2	34193.7		0.000483368	0.000443553	0.000481251	0.000476062	0.000477011	0.000541681	0.000421866	0.000473026	0.000541458	0.000497559	0.00050203	0.00053856		0.984886	0.872763	1.02936		1.07543	1.06645	1.13184		1.12557	1.1251	1.11908		1.06196	1.02144	1.09343		0.280322	0.821171	0.0969438
F1A1A5	Ribosomal protein L31 OS=Dictyostelium purpureum OX=5786 GN=DICPUDRAFT_95827 PE=3 SV=1	28994.6	29897	39900	44389.2	55576.2	63043.5	69011.7	59792.7	71044.8	63250.4	55103.2	72147		0.000951555	0.000936262	0.00108686	0.00102245	0.00106564	0.00104119	0.000943472	0.00109816	0.00106541	0.00105184	0.00108974	0.00113633		1.07451	0.991506	1.1054		1.13819	1.17292	1.16393		0.957981	0.980268	1.04552		1.05689	1.04823	1.10495		0.422017	0.532612	0.0780449
Q54X17	E3 ubiquitin-protein ligase CHFR OS=Dictyostelium discoideum OX=44689 GN=DDB0205685 PE=3 SV=1	4320.71	2910.55	6777.95	5374.89	8597.69	8679.5	9801.98	8378.4	9652.7	9792.78	5324.31	9393.15		0.000141799	0.000144841	0.000147669	9.95385e-05	0.000146712	0.000161203	0.000160271	0.000155976	0.000102945	0.000127363	0.000152699	0.000147945		0.70197	1.13027	0.898198		1.01292	1.07688	1.05426		1.09165	0.697133	1.00187		0.935514	0.968094	0.984774		0.650906	0.824231	0.778688
Q55EQ6	Uncharacterized protein OS=Dictyostelium discoideum OX=44689 GN=DDB0190037 PE=4 SV=1	22421.2	21335.1	33468.8	32950.6	46236.2	45013.4	47109	42501.5	52895	49969.4	39524	55042.9		0.000735827	0.000778917	0.000809198	0.000729642	0.000760877	0.000822566	0.000791401	0.000749632	0.00076419	0.000780795	0.000774604	0.000866941		0.991595	1.07553	1.06111		0.97684	0.962402	0.994462		1.01652	0.944379	1.07136		0.994985	0.994103	1.04231		0.730846	0.860147	0.225118
Q54EM7	Srp40 C-terminal domain-containing protein OS=Dictyostelium discoideum OX=44689 GN=DDB0183896 PE=4 SV=1	7442.76	7677.42	12377.1	12798.2	18145.1	15756.4	17194.1	14810	19265.4	14214.6	11682.8	18073.5		0.00024426	0.00030568	0.000294726	0.000262561	0.000266335	0.000233992	0.000292667	0.000273605	0.000225885	0.000303265	0.000269918	0.000284663		1.07493	1.19818	1.24157		0.871287	0.895071	0.883009		0.793931	0.766423	0.965857		0.913382	0.953225	1.03014		0.36747	0.663391	0.890861
Q54WX3	RING-type domain-containing protein OS=Dictyostelium discoideum OX=44689 GN=DDB0205731 PE=4 SV=1	10687.1	11063.1	17779.4	19422	28026.4	32078.4	32568.2	25728.7	31762.2	28132	22848.1	30458.4		0.000350733	0.000472146	0.000485904	0.000378351	0.000542232	0.000463091	0.000420411	0.000518248	0.000441765	0.000460223	0.000468914	0.000479727		1.07874	1.19866	1.31217		1.14844	1.09764	0.993157		0.953052	0.909162	0.987289		1.06008	1.06849	1.09754		0.450658	0.562265	0.473321
Q86A81	TFIIS N-terminal domain-containing protein OS=Dictyostelium discoideum OX=44689 GN=DDB0167879 PE=4 SV=1	5900.98	7174	10407.9	8648.52	13872.1	11474.3	14119.7	13418.9	12420.8	11900.7	10908.3	16081.6		0.000193661	0.000233697	0.000190016	0.000245345	0.000193954	0.000195902	0.000246104	0.000224683	0.00021091	0.000204935	0.000244563	0.000253289		1.26688	1.2708	1.05822		0.829941	0.961431	1.0465		1.03098	1.10996	1.33299		1.0426	1.11406	1.1459		0.842765	0.350376	0.243441
Q54B43	Uncharacterized protein OS=Dictyostelium discoideum OX=44689 GN=DDB_G0293920 PE=4 SV=1	7725.22	7803.7	10585.7	10743.2	17912.7	18978.6	24039.4	19821.5	19700.6	17977.3	19886	22127.6		0.00025353	0.000301766	0.000301384	0.00026688	0.000320801	0.000295932	0.000250309	0.000382532	0.000384492	0.000254571	0.000361253	0.000348515		1.05266	0.987296	1.00411		1.06308	1.26764	1.19713		0.981908	1.27575	1.15638		1.03255	1.1769	1.11921		0.348867	0.199942	0.181085
Q54JS8	Bms1-type G domain-containing protein OS=Dictyostelium discoideum OX=44689 GN=DDB0219277 PE=4 SV=1	13008.1	15994.4	20714.3	23803.7	34882.9	33056	34003.2	31308.4	31152.9	29228.5	29219.2	32646.8		0.000426904	0.000587654	0.000476584	0.000546994	0.000558756	0.000481141	0.000489809	0.000541082	0.000564949	0.000564051	0.000570607	0.000514195		1.28131	1.14735	1.32126		0.950825	0.92075	0.970992		1.00956	1.18541	1.07892		1.08056	1.08451	1.12372		0.552747	0.487919	0.36427
Q54HU7	RNase III domain-containing protein OS=Dictyostelium discoideum OX=44689 GN=DDB0188313 PE=4 SV=1	3447.64	2752.26	5624.29	6041.39	9102.14	6257.69	6950.52	8351.13	6963.33	8778.99	7180.88	7278.05		0.000113146	0.000153339	0.000106526	9.41249e-05	0.000105776	0.000144514	0.000132992	0.000110602	0.000138841	0.000143156	0.000152202	0.000114631		0.831889	1.1754	1.26524		0.689817	0.721289	0.992587		1.35661	1.30335	1.07608		0.959437	1.06668	1.1113		0.741116	0.904781	0.313659
Q86B03	Rho-GAP domain-containing protein OS=Dictyostelium discoideum OX=44689 GN=DDB0168989 PE=4 SV=1	12880.8	16649.6	16720.1	16388.1	21092.5	20741.9	22601.2	18517.9	22309.3	17366	17826.9	22757.8		0.000422728	0.000355334	0.000341291	0.000569402	0.000350608	0.000285869	0.000395362	0.000359646	0.000344681	0.000388332	0.000337495	0.000358442		1.34697	0.935263	0.918633		0.9867	1.01214	0.949799		0.837609	1.00993	1.05025		1.05709	0.985778	0.972895		0.681543	0.593247	0.52197
Q54EM3	Uncharacterized protein OS=Dictyostelium discoideum OX=44689 GN=DDB0183900 PE=4 SV=1	8404.71	7802.17	12250.4	9337.29	14562.2	14042.6	14591.9	17228	18128.2	14548.4	13671.5	18225.7		0.000275829	0.000245321	0.000277329	0.000266828	0.000237366	0.000239487	0.000289672	0.000232196	0.000264336	0.000221256	0.000313986	0.000287059		0.967365	1.05019	0.802149		0.967574	0.9465	1.2799		0.863548	0.953147	1.03508		0.932829	0.983278	1.03904		0.203138	0.692937	0.844148
Q553T2	RRM domain-containing protein OS=Dictyostelium discoideum OX=44689 GN=DDB0202577 PE=4 SV=1	23458.2	23903.3	31906	35292.6	60566.3	63947.1	65874.8	55588.4	67110	62979.9	56778.7	60166.9		0.00076986	0.00102033	0.00102666	0.000817473	0.00108092	0.00103674	0.000754448	0.00104825	0.00109781	0.000836292	0.00101312	0.000947645		1.06185	0.97998	1.08629		1.05938	1.02736	0.992932		1.00981	1.0693	0.923036		1.04368	1.02555	1.00075		0.121306	0.380549	0.889554
Q54JB6	MOSC domain-containing protein OS=Dictyostelium discoideum OX=44689 GN=DDB0187811 PE=4 SV=1	3466.18	3641.42	4806.12	2461.8	5973.13	9137.18	8878.07	8403.64	8813.87	8306.71	7066.26	8688.79		0.000113755	0.000100626	0.000134836	0.000124534	0.000154449	0.00013674	0.000113645	0.000141274	0.000136625	5.83346e-05	0.000153159	0.000136851		1.09476	0.999038	0.512811		1.53488	1.40395	1.52206		1.01412	1.01327	1.01494		1.21458	1.13875	1.0166		0.300915	0.399379	0.993407
F0ZFL8	Rho-GAP domain-containing protein OS=Dictyostelium purpureum OX=5786 GN=DICPUDRAFT_150164 PE=4 SV=1	10654.1	10618.9	15857.9	13071.1	11246.3	14117.5	22267.1	20305.2	12145.5	13579.5	17198.8	18740.2		0.000349649	0.000189461	0.000185804	0.000363157	0.000238633	0.000223537	0.000374974	0.00035433	0.000332537	0.000309732	0.000370069	0.000295164		1.03863	1.07243	0.885835		1.25953	1.8702	1.95327		1.20308	1.78972	1.58857		1.16708	1.57745	1.47589		0.0861122	0.124381	0.328144
F0ZPC0	Translation initiation factor eIF-2B beta subunit OS=Dictyostelium purpureum OX=5786 GN=DICPUDRAFT_153616 PE=3 SV=1	5575.9	3794.72	7607.68	6298.05	9485.09	11810.2	11701.7	10946.7	10463.3	11745.3	9282.34	11739.7		0.000182992	0.00015979	0.000160069	0.000129776	0.000199632	0.000193344	0.000179891	0.000186205	0.000179473	0.000149238	0.000199508	0.000184904		0.709191	0.983052	0.815545		1.24933	1.16531	1.24856		1.20788	1.12122	1.15515		1.05547	1.08986	1.07308		0.845447	0.250877	0.692027
Q86JG3	PH domain-containing protein OS=Dictyostelium discoideum OX=44689 GN=DDB0168417 PE=4 SV=1	8034.21	7489.5	12142.3	13193.1	16908.6	18233.3	17759.8	16306.9	14074.4	16560.4	17440.4	17173.4		0.00026367	0.000284849	0.000215313	0.000256135	0.000308204	0.000272606	0.000287117	0.000282606	0.000337208	0.000312622	0.000297199	0.000270485		0.971421	1.08893	1.18566		1.08199	0.992126	1.04336		1.2661	1.56613	1.25625		1.1065	1.21573	1.16175		0.322751	0.334528	0.100805
F0ZGW6	Myosin IB OS=Dictyostelium purpureum OX=5786 GN=DICPUDRAFT_46917 PE=3 SV=1	30061.2	34433.7	44080.2	43754.4	27271.5	37549.6	30352.2	22522.9	32751.8	29438.5	21419.6	26887.5		0.000986561	0.000459428	0.000501044	0.0011776	0.000634713	0.000484597	0.00104232	0.000482986	0.000414146	0.0010368	0.000410487	0.000423485		1.19365	1.05652	1.05093		1.38153	1.05128	0.893474		0.967175	0.826565	0.845205		1.18078	0.978119	0.929869		0.222444	0.958654	0.578969
Q54H52	Uncharacterized protein OS=Dictyostelium discoideum OX=44689 GN=DDB0188529 PE=4 SV=1	6674.28	5038.62	9272.27	8614.15	13044.6	14132.4	13744.2	12033.4	13786.8	10893.9	9031.82	12452.8		0.000219039	0.000219755	0.000210914	0.000172317	0.000238885	0.000179328	0.000219252	0.000218707	0.000174629	0.000204121	0.000219313	0.000196135		0.786694	1.00097	0.931891		1.08705	0.995229	0.997986		0.850243	0.827964	0.92993		0.907996	0.941387	0.953269		0.426284	0.409602	0.171529
Q86L37	WD_REPEATS_REGION domain-containing protein OS=Dictyostelium discoideum OX=44689 GN=DDB0168971 PE=4 SV=1	3128.99	4551.53	4888.22	5721.18	7760.16	7138.86	14750.1	12271.5	9729.87	7701.35	12879.6	13878.1		0.000102688	0.000130731	0.00014885	0.000155658	0.000120671	0.000126775	0.000115587	0.000234714	0.000249026	0.000135569	0.000223652	0.000218584		1.51583	1.1256	1.3202		0.923043	1.7954	1.71078		0.851698	1.673	1.46849		1.09686	1.53133	1.49982		0.793534	0.135513	0.0649991
Q55FR4	protein-tyrosine-phosphatase OS=Dictyostelium discoideum OX=44689 GN=DDB0189698 PE=3 SV=1	10176.5	11081.6	16089.6	16252.8	11051.3	12956.3	14011.8	15374.6	13027.9	13073	13844	18227.7		0.000333975	0.000186175	0.000199303	0.000378983	0.000219004	0.0002152	0.000380454	0.000222966	0.000267671	0.000385126	0.000280208	0.000287091		1.13476	1.13917	1.15316		1.17633	1.19762	1.50508		1.07977	1.34304	1.44048		1.13029	1.22661	1.36624		0.0658517	0.0324872	0.0284061
Q54N59	G domain-containing protein OS=Dictyostelium discoideum OX=44689 GN=DDB0186526 PE=4 SV=1	11490.3	11039.6	16221	17390.3	29609.6	33274.9	34018.6	28271.7	27057.9	31451.8	33072.8	29299.2		0.000377094	0.000498817	0.000413937	0.000377544	0.000562457	0.000517739	0.000383562	0.000541328	0.000639457	0.000412079	0.000515261	0.000461471		1.00119	1.01715	1.09278		1.12758	1.08522	1.03297		1.25077	1.54482	1.11483		1.12652	1.21573	1.08019		0.203893	0.309697	0.0674452
Q54M41	Uncharacterized protein OS=Dictyostelium discoideum OX=44689 GN=DDB0218799 PE=4 SV=1	10314.1	16330.2	17483.7	18664.6	25169.6	19770.3	27232.2	18379.1	24151.8	16430.4	22884.3	19095.1		0.000338491	0.000424018	0.000369479	0.000558479	0.000334185	0.000270467	0.000413418	0.000433338	0.000442465	0.000442276	0.000334965	0.000300752		1.64991	1.22136	1.30661		0.788138	1.02198	0.789979		0.732023	1.19754	0.813991		1.05669	1.14696	0.970194		0.930153	0.135557	0.796324
Q55G68	Uncharacterized protein OS=Dictyostelium discoideum OX=44689 GN=DDB0202150 PE=4 SV=1	22140.2	20735.5	26556	21993.5	42984.6	42289.5	43654.2	40891.4	51437.4	46919	37519	41602.6		0.000726606	0.00072414	0.0007869	0.000709137	0.000714834	0.000772351	0.000627942	0.000694657	0.000725425	0.000521156	0.000745259	0.000655253		0.975958	0.864212	0.717247		0.987149	0.959286	1.02916		0.981512	0.921877	0.832702		0.98154	0.915125	0.859705		0.0287661	0.0871435	0.255151
Q54MF0	Uncharacterized protein OS=Dictyostelium discoideum OX=44689 GN=DDB0218778 PE=4 SV=1	6064.05	5218.82	11402.7	8752.21	10720.9	11764.5	11750.7	10889.5	11904	11338.9	11441	12782.9		0.000199012	0.000180609	0.000182109	0.000178479	0.000198859	0.000186654	0.000269627	0.000186986	0.000221211	0.000207392	0.000198465	0.000201334		0.896825	1.35483	1.04211		1.10105	1.03531	1.09886		1.02496	1.21472	1.10557		1.00761	1.20162	1.08218		0.953105	0.172199	0.0470887
F0ZLZ7	Uncharacterized protein OS=Dictyostelium purpureum OX=5786 GN=DICPUDRAFT_47922 PE=3 SV=1	45989.4	50534.9	66035	69242	64127.9	63768.5	72404.5	60285.3	75135.9	64496.5	54418.8	71633.4		0.0015093	0.00108033	0.00114944	0.00172825	0.0010779	0.0010617	0.00156146	0.00115215	0.00105218	0.00164076	0.00109872	0.00112825		1.14507	1.03456	1.0871		0.997752	1.06648	1.01702		0.923666	0.915382	0.981559		1.02216	1.00547	1.02856		0.684803	0.882856	0.447422
C7G023	NOL1/NOP2/Sun family protein OS=Dictyostelium discoideum OX=44689 GN=DDB_G0295715 PE=3 SV=1	43645.1	36333.9	57970	59687.8	95386.8	94307.3	104540	89781.5	109463	105409	84275.2	116982		0.00143236	0.00160693	0.00167458	0.00124259	0.00159411	0.00173518	0.00137075	0.00166352	0.00162945	0.00141436	0.0016363	0.0018425		0.86751	0.956987	0.987431		0.99202	1.03522	1.01828		1.03619	0.973048	1.10027		0.96524	0.988417	1.03533		0.589328	0.695379	0.396152
Q559P3	Uncharacterized protein OS=Dictyostelium discoideum OX=44689 GN=DDB_G0272302 PE=3 SV=1	5606.97	6415.07	7667.06	9109.95	12547.7	14872.6	14228.4	12982.8	14659.2	13268.8	12344.3	14512.4		0.000184012	0.000211384	0.000224259	0.00021939	0.000251396	0.000218423	0.000181295	0.000226412	0.000238674	0.000215869	0.000236616	0.000228574		1.19226	0.985235	1.17313		1.18929	1.07109	1.11937		0.973977	1.06428	1.01924		1.11851	1.0402	1.10391		0.252574	0.265231	0.13252
Q54YB5	Transcription factor IIIC-gamma subunit OS=Dictyostelium discoideum OX=44689 GN=TFIIIC3 PE=4 SV=1	5713.5	7076.23	9903.09	10443.2	12936.2	13771	17460	13456	15031.1	12871.5	12162.6	15208.3		0.000187508	0.000217929	0.000229949	0.000242001	0.000232776	0.000211883	0.000234168	0.000277836	0.000235162	0.000247461	0.000245239	0.000239534		1.29062	1.24884	1.31973		1.06813	1.27489	1.12532		0.921434	1.02267	1.04168		1.09339	1.18213	1.16224		0.50078	0.152099	0.160099
F0ZLS6	Glutamate dehydrogenase OS=Dictyostelium purpureum OX=5786 GN=DICPUDRAFT_55370 PE=3 SV=1	8406.07	8026.64	9943.49	11241.5	13309.3	11035.3	13868.1	14397	14417.9	14220.5	12279	16235.2		0.000275874	0.000224215	0.000220568	0.000274504	0.000186533	0.00023409	0.000235123	0.000220678	0.000237413	0.000266379	0.000262391	0.00025571		0.995036	0.852286	0.965582		0.831937	0.984226	1.17026		1.0613	1.07637	1.15932		0.962759	0.97096	1.09839		0.632038	0.641833	0.301452
Q54TN8	DNA polymerase delta small subunit OS=Dictyostelium discoideum OX=44689 GN=DDB0204579 PE=3 SV=1	8279.9	7465.91	12786.9	11667.2	30702.2	29473.1	33236.6	29791.5	33877.1	32840.2	26615.2	35065.1		0.000271733	0.000517224	0.000518258	0.000255328	0.000498194	0.000540596	0.000302358	0.000528883	0.0005146	0.000276465	0.00054296	0.000552285		0.939628	1.1127	1.01741		0.963207	1.02254	1.04976		1.0431	0.992942	1.06566		0.981979	1.04273	1.04428		0.775064	0.323656	0.132537
Q54I34	Calponin-homology (CH) domain-containing protein OS=Dictyostelium discoideum OX=44689 GN=DDB0188227 PE=4 SV=1	20709.1	17524.8	26384	27066.5	30561.8	32092.2	32146.7	28278.7	32563.7	33811.7	28559.4	38098.4		0.00067964	0.000514858	0.000498166	0.000599334	0.000542465	0.000556587	0.000623875	0.00051154	0.000552192	0.000641367	0.00051539	0.00060006		0.881841	0.91795	0.943686		1.05362	0.993556	1.00103		1.11727	1.10845	1.20454		1.01758	1.00665	1.04975		0.967946	0.962434	0.659719
Q54UJ4	Rab3-GAP regulatory subunit N-terminal domain-containing protein OS=Dictyostelium discoideum OX=44689 GN=DDB0203971 PE=4 SV=1	860.944	0	965.401	0	1612.97	0	1113.81	1095.42	1684.46	1091.16	1187.82	1594.69		2.82548e-05	2.71728e-05	2.57692e-05	0	0	1.79619e-05	2.28278e-05	1.77237e-05	2.29664e-05	0	1.99643e-05	2.51168e-05		0	0.807927	0		0	0.652258	0.734717		0.697031	0.891233	0.974682		0.232344	0.783806	0.569799		0.0866116	0.0928285	0.285105
F0Z9K3	Cystathionine gamma-lyase OS=Dictyostelium purpureum OX=5786 GN=DICPUDRAFT_147848 PE=3 SV=1	38009.9	34902.9	47454.9	46750.2	39080.3	35641.5	35078.3	37896.3	52644.9	43310.5	34381.1	44012.2		0.00124742	0.000658365	0.000805372	0.00119365	0.00060246	0.00071295	0.00112212	0.000558191	0.000664753	0.00110779	0.000690674	0.000693204		0.956893	0.899546	0.888062		0.915086	0.847844	1.04907		0.885243	0.825399	0.860725		0.919074	0.857596	0.93262		0.032962	0.00920469	0.303702
Q551Y7	GPI ethanolamine phosphate transferase 2 C-terminal domain-containing protein OS=Dictyostelium discoideum OX=44689 GN=DDB0217768 PE=4 SV=1	15106.5	10968.6	17316.4	21015	19335.8	12459	34322.2	47945.8	27094.6	18391.2	32361.6	72872.2		0.000495772	0.000325739	0.000414499	0.000375116	0.000210599	0.000302745	0.000409461	0.000546158	0.000625708	0.00049797	0.000873828	0.00114776		0.756629	0.825906	1.00443		0.646526	1.67667	2.6826		0.730388	1.50955	2.76902		0.711181	1.33738	2.15202		0.000501149	0.371558	0.190514
Q1ZXD8	Uncharacterized protein OS=Dictyostelium discoideum OX=44689 GN=MF12 PE=4 SV=1	12562.3	9847.76	12759.2	12592	26344	23182.1	27454	21578.2	27789.6	24093.4	19133.2	23401.9		0.000412275	0.000443803	0.00042513	0.000336785	0.000391854	0.00039661	0.000301703	0.000436867	0.000369937	0.000298379	0.00039327	0.000368587		0.816894	0.731801	0.723738		0.882947	0.984371	0.886136		0.932915	0.870174	0.866997		0.877585	0.862115	0.825624		0.0617894	0.19444	0.0676275
Q55BZ0	Uncharacterized protein OS=Dictyostelium discoideum OX=44689 GN=DDB0190953 PE=4 SV=1	9727.06	11160.2	18006.6	15546.5	29299.2	29443.3	32116.8	24859.5	27877.3	29363.3	24286.6	26783.4		0.000319227	0.000493588	0.000426473	0.00038167	0.000497689	0.000483361	0.000425783	0.000511064	0.000469578	0.00036839	0.000453074	0.000421846		1.19561	1.3338	1.15401		1.00831	1.03541	0.91792		1.13339	1.10108	0.989153		1.11244	1.15676	1.02036		0.157345	0.170028	0.963635
Q54EF1	Oligopeptide transporter OS=Dictyostelium discoideum OX=44689 GN=DDB_G0291554 PE=4 SV=1	5144.43	4746.25	7276.24	6445.27	18872.7	23445.6	24295.1	20184.7	22079.9	26120.8	24383.1	23547.4		0.000168832	0.000317938	0.000337783	0.000162318	0.000396309	0.000429984	0.000172053	0.000386601	0.000471444	0.000152727	0.000367873	0.000370878		0.961416	1.01908	0.904609		1.2465	1.21596	1.15706		1.27296	1.3957	1.09797		1.16029	1.21025	1.05321		0.218386	0.210436	0.377126
Q55AJ7	CCHC-type domain-containing protein OS=Dictyostelium discoideum OX=44689 GN=DDB0216923 PE=4 SV=1	4157.79	4522.16	6229.26	5944.42	8113.92	11643.2	11004	9780.83	9578.83	9723.22	9353.4	11332.7		0.000136452	0.000136691	0.000146539	0.000154654	0.000196809	0.000160058	0.000147297	0.000175104	0.000180847	0.000140859	0.000178259	0.000178493		1.1334	1.07948	1.03229		1.43981	1.28102	1.3041		1.09225	1.23412	1.21806		1.22182	1.19821	1.18482		0.174755	0.0833328	0.144886
Q54HA7	Nuclear export mediator factor NEMF homolog OS=Dictyostelium discoideum OX=44689 GN=DDB0188474 PE=3 SV=1	28266.7	29031.4	38000.5	37812	60201.9	60639	62134.1	57590.8	63029.1	63636.8	54056.2	68333.1		0.000927668	0.00101419	0.000964232	0.000992851	0.001025	0.00104755	0.000898558	0.000988721	0.00104517	0.000895991	0.00104961	0.00107626		1.07027	0.968621	0.965854		1.01066	0.974887	1.03493		1.08641	1.08394	1.11619		1.05578	1.00915	1.03899		0.135028	0.830355	0.450717
Q54ZI7	Putative dynactin 22 kDa subunit OS=Dictyostelium discoideum OX=44689 GN=dynC PE=4 SV=1	30363.3	32628.9	45426.6	47173.8	48879	53272.3	53930.7	30308.3	50139.1	38938.1	39075.5	51103.9		0.000996475	0.000823438	0.000767037	0.00111588	0.000900479	0.000640975	0.00107415	0.000858183	0.000755519	0.00111783	0.000552379	0.000804901		1.11983	1.07795	1.12178		1.09356	1.0422	0.67082		0.835651	0.984984	1.04936		1.01635	1.03504	0.947322		0.786076	0.321564	0.78432
Q55E78	Rab-GAP TBC domain-containing protein OS=Dictyostelium discoideum OX=44689 GN=DDB0216649 PE=4 SV=1	54799.7	58079.4	73228	79216.2	102486	99915.6	110799	98839.5	108189	100913	87377	110281		0.00179844	0.00172652	0.0016551	0.00198627	0.00168891	0.00166116	0.00173154	0.00176311	0.00168942	0.0018771	0.00180138	0.00173696		1.10444	0.962804	1.04374		0.978214	1.02119	1.04336		1.00366	1.02074	1.04946		1.02877	1.00158	1.04552		0.529225	0.972289	0.000662754
Q54JM6	SCA7 domain-containing protein OS=Dictyostelium discoideum OX=44689 GN=DDB0187704 PE=4 SV=1	9012.22	9666.68	17290.2	15620.5	22697.4	25299.3	20373.8	25731.5	20536.9	21995	25905.9	24184.1		0.000295767	0.000382371	0.000314178	0.000330592	0.000427643	0.000362067	0.000408842	0.000324202	0.000500887	0.000370143	0.000468965	0.000380907		1.11775	1.38231	1.25147		1.1184	0.847872	1.22647		1.15243	1.59428	1.21239		1.12952	1.27482	1.23011		0.00863671	0.38248	0.00575885
Q54Y28	Uncharacterized protein OS=Dictyostelium discoideum OX=44689 GN=DDB0205464 PE=4 SV=1	65634.5	76143	104571	100974	101293	81549.8	103875	112725	102836	74622.7	91375.7	122571		0.00215402	0.00170643	0.00157321	0.00260403	0.00137846	0.00122839	0.00247269	0.00165294	0.00176674	0.00239267	0.00205446	0.00193053		1.20892	1.14794	1.11079		0.807805	0.968653	1.20395		0.780819	1.12301	1.22713		0.932513	1.07987	1.18062		0.803621	0.296871	0.0143479
Q9GSE7	F1F0-ATPase putative regulatory protein IF1 OS=Dictyostelium discoideum OX=44689 GN=if1 PE=2 SV=1	20250.1	17425.1	25507.8	26679.7	28706.3	30887.1	38882.8	31173.1	35111.7	30917.5	25829.6	40556.6		0.000664577	0.0004836	0.000537146	0.000595924	0.000522095	0.000508945	0.000603155	0.00061873	0.000499411	0.0006322	0.000568141	0.000638778		0.896696	0.907577	0.951282		1.0796	1.27943	1.17482		0.947499	0.929749	1.18921		0.974599	1.03892	1.1051		0.597014	0.864395	0.347604
Q54XW9	Huntingtin associated protein-1-domain containing protein OS=Dictyostelium discoideum OX=44689 GN=DDB0205525 PE=2 SV=1	10562.3	10852.6	16364.4	15453.6	26369.9	27273.2	27739.1	28721.3	35178.2	28690.7	25086.6	34138.4		0.000346637	0.000444239	0.000538163	0.000371149	0.000461008	0.000472288	0.000386953	0.000441404	0.000485045	0.000366188	0.000523455	0.000537689		1.07072	1.11631	1.0564		1.03775	0.993617	1.17832		0.877594	0.901298	0.99912		0.995352	1.00374	1.07795		0.803501	0.864738	0.30449
Q54XW8	DH domain-containing protein OS=Dictyostelium discoideum OX=44689 GN=gxcII PE=4 SV=2	10478.9	12550.3	25542.2	23941.3	37550.8	36161.3	32958.8	33405.7	31945	30742.9	35340.1	29963.7		0.000343901	0.000632598	0.0004887	0.000429208	0.000611247	0.00050607	0.00060397	0.000524463	0.000683296	0.000567312	0.00060883	0.000471937		1.24806	1.75623	1.64964		0.966249	0.829062	0.962428		1.03554	1.39819	0.965698		1.08328	1.32783	1.19259		0.47618	0.415583	0.531348
C7FZY8	Histidine kinase OS=Dictyostelium discoideum OX=44689 GN=dhkI-2 PE=4 SV=1	4716.42	4331.17	6196.91	5887.1	75896.2	83897.2	82153.2	59897.3	74048	78104.3	56253.5	63995.4		0.000154785	0.00127858	0.0011328	0.000148123	0.00141814	0.0012857	0.000146532	0.00130728	0.00108765	0.0001395	0.00109165	0.00100794		0.956955	0.946677	0.901251		1.10915	1.02244	0.853795		1.13498	0.960144	0.889781		1.06703	0.976422	0.881609		0.203346	0.736491	0.1619
Q54T61	Uncharacterized protein OS=Dictyostelium discoideum OX=44689 GN=DDB0205068 PE=4 SV=1	34743.4	32922.4	43989.8	40560.6	70353.6	65249	74033.7	58778	73273.3	64941.8	54240	72675.5		0.00114022	0.00118521	0.00112095	0.00112592	0.00110293	0.00106903	0.00104018	0.00117808	0.00104872	0.000961122	0.00107125	0.00114466		0.987456	0.91226	0.842925		0.930574	0.993982	0.903848		0.953684	0.935566	1.02115		0.957238	0.947269	0.922641		0.128131	0.161968	0.271966
Q86IV3	Pre-mRNA-splicing factor 38 OS=Dictyostelium discoideum OX=44689 GN=DDB0167926 PE=3 SV=1	13901.2	11213.2	18036.6	18389.9	26455.1	25903.7	27378.8	25524.8	29635.9	26856.5	23817.2	28442.7		0.000456215	0.000445674	0.000453375	0.000383484	0.000437859	0.000442095	0.000426493	0.00043567	0.000460502	0.000435766	0.000465198	0.000447981		0.840576	0.934849	0.955176		0.982465	0.977553	1.04381		0.975118	1.01572	0.988102		0.93272	0.976041	0.995695		0.283705	0.414763	0.873234
Q86K95	Uncharacterized protein OS=Dictyostelium discoideum OX=44689 GN=DDB0169060 PE=4 SV=1	31678.3	29715.3	47325.2	45915.5	53953.1	51648.2	59546.8	52575.6	58611.7	52222.6	51332.4	64353.3		0.00103963	0.000908919	0.000896654	0.00101624	0.000873027	0.000859655	0.00111905	0.000947551	0.000992505	0.00108801	0.000958209	0.00101358		0.977497	1.07639	1.04653		0.960511	1.0425	1.05423		0.958737	1.1069	1.13041		0.965581	1.07526	1.07706		0.0179733	0.0524707	0.087662
F0ZIL6	60S ribosomal protein L6 OS=Dictyostelium purpureum OX=5786 GN=DICPUDRAFT_97654 PE=3 SV=1	22466.9	26606.6	37181.8	37338.7	47759.9	48727.6	52073.3	48761.5	58018.1	50507.9	45818.2	56379.1		0.000737327	0.000804586	0.000887572	0.000909925	0.000823659	0.000831429	0.0008792	0.000828627	0.000885888	0.000884776	0.000888694	0.000887987		1.23409	1.19241	1.19998		1.02371	1.02988	1.10454		0.936746	0.998103	1.00047		1.06485	1.07347	1.10166		0.571244	0.341104	0.211026
Q55F14	Rab-GAP TBC domain-containing protein OS=Dictyostelium discoideum OX=44689 GN=DDB0216614 PE=4 SV=1	30109.2	38089	44574.7	48594.8	42930.1	39606.3	45854.1	46446.5	41580.2	33817.4	34284.2	52989.5		0.000988134	0.00072322	0.000636103	0.00130261	0.000669479	0.00055668	0.00105401	0.000729663	0.000662881	0.0011515	0.000846503	0.000834599		1.31825	1.06667	1.16533		0.925692	1.00891	1.17046		0.875143	1.0421	1.31205		1.0397	1.03922	1.21595		0.681598	0.198707	0.0175775
Q54J16	Uncharacterized protein (Fragment) OS=Dictyostelium discoideum OX=44689 GN=DDB_G0288367 PE=4 SV=2	15855.4	17466.3	25170.4	23350.2	37909.2	38263.9	42229.7	38920	47109.5	42478.5	33335.1	40094.2		0.000520348	0.000638637	0.00072069	0.000597334	0.000646787	0.000699254	0.000595176	0.000671988	0.000644529	0.000553305	0.000709331	0.000631495		1.14795	1.1438	1.06334		1.01276	1.05222	1.1107		0.970256	0.894321	0.876236		1.04366	1.03012	1.01676		0.542168	0.83474	0.929566
Q54W97	Uncharacterized protein OS=Dictyostelium discoideum OX=44689 GN=DDB0206303 PE=4 SV=1	3774.16	3017.34	4809.18	5175.29	9331.49	9508.92	8493.43	9159.15	9505.45	9969.01	6819.55	9772.88		0.000123862	0.000157203	0.000145416	0.000103191	0.000160732	0.000164104	0.000113718	0.000135153	0.000131855	0.000122633	0.000166929	0.000153926		0.833111	0.918101	0.990082		1.02245	0.85974	1.06187		1.12851	0.906742	1.05852		0.994692	0.894861	1.03682		0.968222	0.0498546	0.243605
Q54YF8	BRO1 domain-containing protein OS=Dictyostelium discoideum OX=44689 GN=DDB0205323 PE=3 SV=1	12029.8	11240.9	19056.7	16650.1	32967.5	33884.7	34187.6	31391.6	33669.8	32531.4	28640.2	31470.8		0.0003948	0.000555386	0.000515087	0.000384428	0.000572765	0.000535512	0.000450613	0.000544018	0.000553755	0.00039454	0.000572123	0.000495674		0.97373	1.14137	0.999342		1.03129	0.979532	1.03014		1.03965	1.07507	0.962312		1.01489	1.06532	0.997263		0.449179	0.302987	0.933882
Q54C69	Uncharacterized protein OS=Dictyostelium discoideum OX=44689 GN=DDB0191803 PE=4 SV=1	14543.5	12845.5	16110.1	20585.9	26724.5	29011.9	32941.1	29031.9	32825.8	29226.9	24183.7	34311.2		0.000477294	0.000450213	0.000502175	0.000439304	0.000490397	0.000481115	0.000380939	0.000524182	0.000467589	0.000487803	0.000529116	0.000540412		0.920405	0.798121	1.02202		1.08925	1.1643	1.17525		0.958062	0.931127	1.07614		0.98924	0.964515	1.09114		0.815917	0.739561	0.165435
F0ZQL9	Ribosomal protein L34 OS=Dictyostelium purpureum OX=5786 GN=DICPUDRAFT_56286 PE=3 SV=1	25203.4	21867.1	28407.3	27150.2	34896.2	32087.7	34651	33512.1	38151.6	37437.6	27397.3	42117.2		0.000827137	0.000587878	0.000583651	0.000747837	0.000542389	0.000616274	0.000671716	0.000551391	0.000529723	0.000643349	0.000610769	0.000663357		0.904127	0.812098	0.777802		0.922621	0.937934	1.03894		1.05589	0.907601	1.13656		0.960881	0.885878	0.984435		0.451796	0.157707	0.767517
Q54MP1	LNR domain-containing protein OS=Dictyostelium discoideum OX=44689 GN=DDB0186697 PE=1 SV=1	4535.55	4692.99	4664.03	4019.78	11202.4	11160.5	11969	14300.2	12092	12306.3	8607.88	10350		0.00014885	0.00018872	0.000184986	0.000160496	0.000188649	0.000202579	0.000110285	0.00019046	0.000166432	9.52524e-05	0.000260627	0.000163015		1.07824	0.740918	0.639924		0.999621	1.00922	1.38102		1.09511	0.899701	0.881231		1.05766	0.883278	0.967392		0.201846	0.253501	0.977106
F0ZC53	40S ribosomal protein S23 OS=Dictyostelium purpureum OX=5786 GN=DICPUDRAFT_45833 PE=3 SV=1	6475.77	11023	14819.7	16022.7	18847.9	21324.1	17899.4	19772.1	22963.3	18501.3	18270.7	23680.3		0.000212524	0.000317521	0.000351297	0.000376979	0.000360448	0.000304558	0.000350427	0.000284827	0.00035326	0.000379674	0.000360354	0.000372972		1.77382	1.64888	1.7865		1.1352	0.897036	1.1349		0.866952	1.00559	1.0617		1.25865	1.18383	1.3277		0.473847	0.563447	0.230922
F1A1D9	Leukotriene A4 hydrolase OS=Dictyostelium purpureum OX=5786 GN=DICPUDRAFT_50991 PE=3 SV=1	18976.1	14059.8	21908.8	24167.5	37243.5	33126.3	38515.7	29437.8	35474.3	31672.3	28837.4	36016.4		0.000622765	0.000627421	0.000542693	0.000480833	0.000559945	0.00052137	0.000518054	0.000612889	0.000557567	0.000572671	0.000536514	0.000567269		0.772093	0.831862	0.919562		0.892455	0.976839	0.855111		0.960709	1.02741	1.04529		0.875086	0.94537	0.939986		0.160045	0.43556	0.369824
Q54RI8	methenyltetrahydrofolate cyclohydrolase OS=Dictyostelium discoideum OX=44689 GN=DDB0230115 PE=3 SV=1	1517.51	1765.04	1529.7	1363.84	2375.46	2456.58	3516.64	2889.83	3404.06	2518.5	2484.19	3256.11		4.98021e-05	4.00181e-05	5.2076e-05	6.03629e-05	4.15244e-05	4.1458e-05	3.61711e-05	5.59593e-05	4.80314e-05	3.23175e-05	5.26682e-05	5.12847e-05		1.21205	0.726297	0.648918		1.03764	1.39835	1.31611		0.796105	0.922333	0.984805		1.01527	1.01566	0.983278		0.944416	0.953123	0.849595
Q54KP2	HECT-type E3 ubiquitin transferase OS=Dictyostelium discoideum OX=44689 GN=DDB0187369 PE=3 SV=1	2788.68	3938.78	3503.59	3801.54	7950.4	8997.91	6703.49	5288.39	9887.25	8519.52	5655.29	5985.53		9.15201e-05	0.000133936	0.000151257	0.000134703	0.000152095	0.000140243	8.28456e-05	0.000106671	0.000109344	9.0081e-05	9.63828e-05	9.42738e-05		1.47184	0.905218	0.984276		1.13558	0.79643	0.719617		0.927183	0.722902	0.623268		1.1782	0.808183	0.775721		0.396201	0.114281	0.188227
F0Z957	Uncharacterized protein OS=Dictyostelium purpureum OX=5786 GN=DICPUDRAFT_45156 PE=3 SV=1	10459.2	9623.79	15439.9	16693.2	23662.4	22678.8	23156.6	21618.5	29227.8	26025.8	19214.3	29183.4		0.000343254	0.000398629	0.000447132	0.000329126	0.000383347	0.00042842	0.00036509	0.000368484	0.000371506	0.000395562	0.000394004	0.000459647		0.958839	1.06361	1.15239		0.961666	0.92438	0.988399		0.958151	0.830863	1.02799		0.959552	0.939619	1.05626		0.00728315	0.42508	0.356177
F0ZVZ2	Cystathionine beta-synthase OS=Dictyostelium purpureum OX=5786 GN=DICPUDRAFT_49929 PE=3 SV=1	7159.47	8267.24	12623.1	11911.1	25860.5	27587	28660.4	24686.3	27536.8	27504	23246.7	28990		0.000234962	0.000435658	0.000421263	0.000282733	0.000466312	0.000452754	0.000298486	0.000456065	0.000449472	0.000282246	0.000449917	0.000456601		1.20331	1.27036	1.20124		1.07036	1.04684	1.03273		1.07475	1.06696	1.08388		1.11614	1.12805	1.10595		0.0223509	0.106231	0.0789351
Q54H47	Uncharacterized protein OS=Dictyostelium discoideum OX=44689 GN=DDB0188533 PE=3 SV=1	8449.25	9910.12	11629.4	14670.6	16166.6	18008.3	17055.1	11236.8	13991.8	13651.2	11356.3	16802.1		0.000277291	0.00027235	0.000214049	0.000338918	0.000304401	0.000224718	0.000274988	0.000271392	0.000219572	0.000347634	0.000204794	0.000264637		1.22225	0.991695	1.25368		1.11768	0.996483	0.75195		1.04984	1.0258	1.23634		1.12992	1.00466	1.08066		0.142763	0.784446	0.719519
Q54IK3	E2 ubiquitin-conjugating enzyme OS=Dictyostelium discoideum OX=44689 GN=DDB0188059 PE=4 SV=1	12621.1	12327.8	19906.9	15586.1	34119.1	31972.8	35991	31350.4	37244.8	32693.8	27391	33310.4		0.000414204	0.000574786	0.000569778	0.000421601	0.000540447	0.000538186	0.000470717	0.000572714	0.0005296	0.000369327	0.000571372	0.000524649		1.01786	1.13644	0.891654		0.940259	0.996396	0.99406		0.944553	0.929486	0.920795		0.967556	1.02077	0.935503		0.284663	0.881288	0.153753
Q54CV2	Trafficking protein particle complex subunit 8 OS=Dictyostelium discoideum OX=44689 GN=DDB0184521 PE=4 SV=1	19251.9	14346.4	23317.9	19168.7	26740.1	25952.4	20862.1	22423	31088.6	24503.2	18375.2	23055.2		0.000631816	0.000450477	0.000475599	0.000490637	0.000438682	0.000403356	0.000551373	0.000331972	0.000355281	0.000454221	0.000408667	0.000363126		0.77655	0.87268	0.718913		0.973817	0.736934	0.907188		0.848101	0.747019	0.763513		0.866156	0.785544	0.796538		0.182348	0.014596	0.106015
Q86L43	PH domain-containing protein OS=Dictyostelium discoideum OX=44689 GN=DDB0168965 PE=4 SV=1	14990.3	14094.4	21936.7	22948.6	29065.3	32886.5	29111.2	22140	34026.4	32085.3	22423	23497.2		0.000491958	0.000489648	0.000520542	0.000482016	0.000555892	0.000528168	0.000518713	0.000463238	0.000433545	0.00054379	0.000403508	0.000370087		0.979791	1.05439	1.10536		1.13529	0.946062	0.824078		1.01465	0.832872	0.710964		1.04324	0.94444	0.880134		0.45254	0.472121	0.410488
Q54MU8	PPM-type phosphatase domain-containing protein OS=Dictyostelium discoideum OX=44689 GN=DDB0186637 PE=4 SV=1	5453.8	5658.96	7838.15	9801.16	14947.7	14527.8	16506.8	12791.1	17632.3	13587.8	13460.3	16227.4		0.000178985	0.000251816	0.000269743	0.000193532	0.000245568	0.000223675	0.00018534	0.000262668	0.000260253	0.000232248	0.000233122	0.000255586		1.08127	1.03551	1.29758		0.97519	1.04309	0.925763		0.829215	0.96482	0.947516		0.961893	1.01447	1.05695		0.552354	0.717168	0.797502
Q54S17	Uncharacterized protein OS=Dictyostelium discoideum OX=44689 GN=DDB0204944 PE=4 SV=1	4738.45	5115.78	7344.02	5351.9	18048.8	19620	15105.5	10452.8	18024.4	19363.3	14104.5	10746.7		0.000155508	0.000304058	0.000275741	0.000174955	0.000331643	0.000318746	0.000173656	0.000240369	0.000272708	0.000126818	0.000190506	0.000169264		1.12506	1.1167	0.815508		1.09073	0.790538	0.626546		1.15596	0.989003	0.613853		1.12391	0.965414	0.685302		0.049109	0.576975	0.0927951
Q55AZ2	Myotubularin phosphatase domain-containing protein OS=Dictyostelium discoideum OX=44689 GN=DDB0216866 PE=3 SV=1	31992.4	26508.7	41582.2	41952.3	118899	115810	71976.3	62406.6	115330	110145	75600.9	71097.4		0.00104994	0.00200303	0.00176434	0.000906576	0.00195757	0.00181313	0.00098325	0.00114534	0.00146173	0.000994101	0.00113738	0.0011198		0.863455	0.936483	0.946817		0.977308	0.571803	0.567831		1.02765	0.828485	0.634686		0.956139	0.778924	0.716445		0.488692	0.2232	0.163364
Q55FE2	Uncharacterized protein OS=Dictyostelium discoideum OX=44689 GN=DDB0189814 PE=3 SV=1	12538.6	13444.5	17402.2	17539.4	24737	23843.7	26840.5	24330.5	24938.8	24918.1	23040.6	28055.5		0.000411497	0.000416731	0.000381518	0.000459789	0.000403037	0.000410187	0.000411491	0.000427106	0.000445486	0.000415613	0.000443431	0.000441881		1.11736	0.999984	1.01		0.967141	1.0249	1.06407		1.07514	1.16767	1.15822		1.05321	1.06418	1.07743		0.368102	0.337724	0.203988
Q55E18	Uncharacterized protein OS=Dictyostelium discoideum OX=44689 GN=DDB_G0269432 PE=4 SV=2	29145.4	28723.3	42368.3	49110.5	59148.5	62682.1	61669.6	56485	74037.2	65936.4	53482.7	66079.6		0.000956505	0.000996443	0.00113264	0.000982313	0.00105954	0.0010854	0.00100184	0.00098133	0.00103408	0.00116372	0.00102946	0.00104077		1.02698	1.04739	1.21664		1.06332	0.984833	1.03313		0.9583	0.912986	0.918894		1.0162	0.981738	1.05622		0.709907	0.639789	0.626031
Q550H7	Rad21_Rec8_N domain-containing protein OS=Dictyostelium discoideum OX=44689 GN=DDB0202625 PE=3 SV=1	39553	40483.9	60372.5	60751.8	99241.6	98810.3	104680	91065.5	101009	102247	90821.5	104018		0.00129806	0.00167187	0.00154525	0.00138451	0.00167022	0.00168313	0.00142756	0.00166574	0.00175602	0.00143957	0.0016597	0.00163831		1.0666	1.09976	1.10901		0.999015	0.996331	0.99272		1.08923	1.1364	1.06022		1.05161	1.0775	1.05398		0.210034	0.220397	0.243825
F0ZS92	Transketolase OS=Dictyostelium purpureum OX=5786 GN=DICPUDRAFT_56594 PE=3 SV=1	50102.3	50458.4	75108.1	73639.9	109948	116067	117881	103603	133013	118053	100589	127097		0.00164428	0.00185224	0.00203486	0.00172563	0.00196192	0.00194331	0.001776	0.00187581	0.00194488	0.00174497	0.00188821	0.00200182		1.04948	1.08011	1.06124		1.05921	1.01272	1.01942		0.955011	0.955783	0.983764		1.02123	1.01621	1.02147		0.650616	0.766135	0.465411
F1A084	Uncharacterized protein OS=Dictyostelium purpureum OX=5786 GN=rac1A PE=4 SV=1	26242.8	37899	30317.2	31395.6	34751.1	32676.5	38884	35731.2	40579.8	37024.1	32970.9	37075.3		0.000861248	0.000585434	0.000620798	0.00129611	0.000552342	0.000609467	0.00071688	0.000618749	0.000637487	0.00074395	0.000651214	0.000583946		1.50493	0.832373	0.863805		0.943475	1.05691	1.11236		0.981748	1.02688	0.940638		1.14338	0.972055	0.972268		0.483296	0.6346	0.634111
Q54XU7	Major facilitator superfamily (MFS) profile domain-containing protein OS=Dictyostelium discoideum OX=44689 GN=DDB0205547 PE=4 SV=1	3649.15	3177.36	3979.18	5936.17	8660.85	9631.5	8625.75	7091.08	9470.65	8478.64	7885.19	10100.7		0.000119759	0.000145905	0.000144884	0.000108663	0.000162804	0.00013957	9.40915e-05	0.000137259	0.000152459	0.000140663	0.000129237	0.000159089		0.907345	0.785671	1.17455		1.11583	0.940744	0.885765		0.963324	1.05228	1.09805		0.995499	0.926233	1.05279		0.986474	0.451097	0.648308
Q86HD4	Uncharacterized protein OS=Dictyostelium discoideum OX=44689 GN=DDB0167042 PE=4 SV=1	62093.5	58319.4	103514	120425	157345	161482	150414	152644	141122	142893	134179	135615		0.00203781	0.0026507	0.00215892	0.00199447	0.00272958	0.00235221	0.00244768	0.0023935	0.00259433	0.00285358	0.002782	0.00213598		0.978734	1.20113	1.40032		1.02976	0.902969	1.04953		1.08953	1.20168	0.989375		1.03267	1.10193	1.14641		0.380369	0.478409	0.35452
Q55BU2	Carbonic anhydrase OS=Dictyostelium discoideum OX=44689 GN=cahA PE=3 SV=1	9800.92	10288.8	15772.8	16515.8	49200.6	54478.6	60511.4	45922.8	50276.7	50777.3	44635.3	53021.7		0.00032165	0.000828856	0.000769142	0.000351868	0.00092087	0.000835864	0.000372962	0.000962901	0.000863017	0.000391358	0.000836959	0.000835107		1.09395	1.15953	1.21672		1.11101	1.16172	1.00978		1.08675	1.12205	1.08576		1.09724	1.14777	1.10409		0.0724005	0.059993	0.138135
Q55FE4	Uncharacterized protein OS=Dictyostelium discoideum OX=44689 GN=DDB0189812 PE=4 SV=1	6220.63	5713.46	9497.6	10923.2	7930.02	6141	8344.05	11393	8616.42	6689.46	7858.63	11262.8		0.000204151	0.000133593	0.000131816	0.000195396	0.000103803	0.000110118	0.00022458	0.000132776	0.000151945	0.000258836	0.000207641	0.000177392		0.957112	1.10006	1.26786		0.777014	0.993889	1.55428		0.835392	1.15271	1.34576		0.856506	1.08222	1.3893		0.081795	0.200284	0.0202436
Q54YZ1	Neuroblastoma-amplified sequence N-terminal domain-containing protein OS=Dictyostelium discoideum OX=44689 GN=DDB0204358 PE=4 SV=1	4200.34	6408.29	6056.6	8717.9	13426.2	14865.1	14695.5	11205.7	17393.2	20316.4	16507.1	11624.5		0.000137849	0.000226185	0.000266084	0.000219158	0.000251269	0.000334437	0.000143214	0.000233845	0.000319163	0.000206579	0.000204228	0.000183089		1.58985	1.03892	1.49859		1.1109	1.03387	0.902927		1.25688	1.19948	0.688086		1.31921	1.09076	1.02987		0.07563	0.291879	0.809841
Q54CZ8	Autophagy-related protein 27 OS=Dictyostelium discoideum OX=44689 GN=DDB0184474 PE=3 SV=1	10174.1	11165.1	17414.9	15017.5	19305.8	19106.8	24692.8	18482.7	25559.1	19890.7	18935.1	24767.4		0.000333897	0.000325234	0.000391009	0.000381839	0.000322968	0.000327428	0.000411792	0.00039293	0.000366108	0.000355855	0.000336854	0.000390093		1.14358	1.23329	1.06576		0.993033	1.20814	1.03573		0.837393	0.936317	0.997658		0.991337	1.12592	1.03305		0.870238	0.343641	0.241445
Q86JN4	Uncharacterized protein OS=Dictyostelium discoideum OX=44689 GN=DDB0168608 PE=4 SV=1	27523.7	24836.3	43655.1	41947.2	64257.7	67739.8	66493.6	58620	64016.7	62486	61124	63671.8		0.000903283	0.00108252	0.00097934	0.000849382	0.00114503	0.00102861	0.00103227	0.00105809	0.00118182	0.000993979	0.00106837	0.00100285		0.940327	1.14279	1.10041		1.05775	0.977439	0.986933		1.05031	1.20675	1.024		1.01613	1.109	1.03711		0.652376	0.265389	0.390331
Q54VX6	Myb domain-containing protein OS=Dictyostelium discoideum OX=44689 GN=DDB0216344 PE=4 SV=1	7883.1	8148.01	11800.8	11579.5	18236	20912.5	16975.4	17592.2	19427.3	16123.6	13598	19580.2		0.000258711	0.000307213	0.000297203	0.000278655	0.000353491	0.000265416	0.00027904	0.000270124	0.000262914	0.000274388	0.000320624	0.000308394		1.07709	1.07858	1.0606		1.15064	0.879275	1.04366		0.893047	0.884628	1.03765		1.04026	0.947494	1.0473		0.666307	0.458704	0.00917893
Q54SV5	O-acyltransferase OS=Dictyostelium discoideum OX=44689 GN=DDB_G0282197 PE=3 SV=2	14225.6	14039.3	20242.7	19486.2	44618.3	71953	113826	69453.1	53588.2	73397.3	97606.7	89065.1		0.00046686	0.000751662	0.000819803	0.000480134	0.00121625	0.00120822	0.000478657	0.00181128	0.00188721	0.000461744	0.00126581	0.0014028		1.02843	1.02527	0.98904		1.61808	2.4097	1.68401		1.47379	2.30203	1.71114		1.37343	1.91233	1.4614		0.174282	0.179006	0.188924
Q54PJ6	Translation machinery-associated protein 7 homolog OS=Dictyostelium discoideum OX=44689 GN=DDB_G0284509 PE=4 SV=1	5283.89	4830.39	8439.72	9095.2	10787.7	11284.9	11543.4	9347.78	11774.2	10628.6	10619.5	14901.6		0.000173409	0.000181735	0.000180124	0.000165195	0.000190753	0.000174962	0.000199565	0.000183686	0.000205326	0.00021552	0.000170366	0.000234705		0.952636	1.15084	1.24284		1.04962	1.01074	0.937445		0.971341	1.13991	1.30301		0.991199	1.1005	1.1611		0.81004	0.153844	0.294943
Q54ZW2	Manganese/iron superoxide dismutase C-terminal domain-containing protein OS=Dictyostelium discoideum OX=44689 GN=DDB0217949 PE=4 SV=1	8295.86	12517.8	17995.9	18195.7	30247.5	29238.6	32689.4	30869.1	33917.4	33005.5	25770	35413.7		0.000272257	0.000509564	0.000518874	0.000428098	0.000494231	0.000543317	0.000425529	0.000520177	0.000498259	0.000431164	0.0005626	0.000557776		1.5724	1.56297	1.58367		0.96991	1.02083	1.10408		1.04711	0.960269	1.07497		1.19647	1.18136	1.25424		0.399114	0.466398	0.1579
Q55GG9	CHCH domain-containing protein OS=Dictyostelium discoideum OX=44689 GN=DDB_G0267680 PE=4 SV=1	5320.87	5359.99	9062.08	10626.5	29728.3	27451.8	30165.7	23956.3	31213	28473.1	27972.1	36016		0.000174623	0.000500817	0.000477503	0.000183307	0.000464026	0.000468706	0.000214281	0.000480018	0.000540836	0.000251804	0.000436612	0.000567262		1.04973	1.22711	1.44199		0.926538	0.95847	0.8718		0.981578	1.13263	1.18798		0.98595	1.10607	1.16726		0.451049	0.38821	0.559556
Q54YK2	Carmil OS=Dictyostelium discoideum OX=44689 GN=DDB0218071 PE=4 SV=1	138497	148561	199790	193551	103654	116521	83536.9	59366.6	127315	87980.5	76823.3	78716.6		0.00454525	0.0017462	0.00194769	0.00508067	0.00196959	0.00144828	0.00472422	0.0013293	0.00148537	0.00458637	0.00108198	0.00123981		1.1178	1.03938	1.00905		1.12793	0.76125	0.619616		0.74359	0.762632	0.636554		0.996439	0.85442	0.755073		0.804354	0.37586	0.209087
Q54UR2	peptidylprolyl isomerase OS=Dictyostelium discoideum OX=44689 GN=DDB0215228 PE=4 SV=1	14046.3	8118.25	11096.9	9627.21	36373.1	44470.8	18310.7	21086	42905.8	56761.9	16191.1	23370.8		0.000460976	0.000612758	0.000656382	0.000277638	0.000751705	0.00093438	0.000262396	0.000291373	0.000313052	0.000228126	0.0003843	0.000368096		0.602282	0.569219	0.494876		1.22676	0.475512	0.627164		1.42353	0.476936	0.560795		1.08419	0.507222	0.560945		0.626221	0.0236327	0.00588457
F0ZAN3	Calponin-homology (CH) domain-containing protein OS=Dictyostelium purpureum OX=5786 GN=DICPUDRAFT_91322 PE=4 SV=1	33245.1	35884.5	49611.4	48930.4	41714.7	39406.1	44586.6	37920.6	42949.9	37829.3	33265.9	46343.3		0.00109105	0.000702746	0.000657057	0.00122722	0.000666094	0.000622723	0.00117311	0.000709494	0.000643192	0.00115945	0.000691116	0.00072992		1.12481	1.07521	1.06269		0.947845	1.0096	0.983451		0.947746	0.978899	1.11089		1.0068	1.02124	1.05235		0.740699	0.481794	0.256117
Q54CC9	dolichyl-phosphate-mannose--protein mannosyltransferase OS=Dictyostelium discoideum OX=44689 GN=DDB0219819 PE=3 SV=1	8259.65	7259.05	12275.4	13946.9	21565	22382.4	21289.6	19698.4	26733.4	20217.4	19433.6	21996.5		0.000271068	0.000363294	0.000408973	0.000248253	0.000378337	0.000332806	0.000290264	0.000338774	0.000375746	0.000330484	0.000359011	0.00034645		0.915833	1.07082	1.21919		1.04141	0.932507	0.98821		0.813759	0.918755	0.847122		0.923667	0.974026	1.01817		0.40112	0.51124	0.950592
F0ZAM9	Rab11A, RAB family GTPase OS=Dictyostelium purpureum OX=5786 GN=rab11A PE=4 SV=1	12273.1	10019.1	18355.4	18913.2	26099.3	27965.5	28671.3	25221.2	29443.5	27818.4	27275	28080.5		0.000402783	0.000439682	0.000450433	0.000342644	0.000472709	0.000457929	0.00043403	0.000456238	0.000527358	0.000448166	0.000459664	0.000442275		0.850691	1.07758	1.11267		1.07512	1.03766	1.04545		1.01664	1.17078	0.981888		0.980817	1.09534	1.04667		0.835922	0.149435	0.342763
C7G030	Ras interacting protein OS=Dictyostelium discoideum OX=44689 GN=ripA PE=3 SV=1	135629	97912.3	142050	127300	245619	245155	187152	108859	287327	252369	155562	134790		0.00445114	0.00413782	0.00439558	0.00334852	0.00414394	0.00415434	0.00335891	0.00297809	0.00300778	0.0030165	0.00198399	0.00212298		0.752283	0.754618	0.677691		1.00148	0.719725	0.479478		0.945117	0.684273	0.482981		0.899626	0.719539	0.546716		0.315733	0.00538863	0.0174842
Q54YA2	ATP citrate synthase OS=Dictyostelium discoideum OX=44689 GN=DDB0205386 PE=4 SV=1	14716.7	14278.4	22286	21529.2	44724.5	40524.7	47378.3	40034.5	44627.3	41420.6	34880.4	37049.7		0.000482979	0.00075345	0.000682717	0.000488309	0.000685002	0.000681841	0.000526973	0.000753916	0.000674408	0.000510154	0.000729643	0.000583542		1.01103	1.09109	1.05626		0.909154	1.00062	0.968403		0.998717	0.987829	0.854735		0.972969	1.02651	0.959801		0.461886	0.533841	0.475945
Q54JK8	Phosphoribosyltransferase domain-containing protein OS=Dictyostelium discoideum OX=44689 GN=DDB0187721 PE=4 SV=1	0	0	1446.62	983.035	0	1309.9	801.105	1242.18	1936.55	1072.32	1312.29	1009.94		0	0	2.96257e-05	0	2.21417e-05	1.76519e-05	3.42066e-05	1.27477e-05	2.5373e-05	2.3294e-05	2.26392e-05	1.59068e-05		#DIV/0!	#DIV/0!	#DIV/0!		#DIV/0!	#DIV/0!	#DIV/0!		0.59583	0.856453	0.536927		#DIV/0!	#DIV/0!	#DIV/0!		0.766786	0.329177	0.472538
Q86K41	OTU domain-containing protein OS=Dictyostelium discoideum OX=44689 GN=DDB0169142 PE=4 SV=1	6670.55	7961.92	11020.4	11696.7	14208	16313.5	19568.8	15555	20608	17240.8	14848	18189.1		0.000218917	0.000239355	0.000315265	0.000272291	0.000275753	0.000283807	0.000260588	0.000311393	0.000287083	0.000277165	0.000283495	0.000286483		1.24381	1.19035	1.26607		1.15207	1.30097	1.18442		0.900217	0.91061	0.908706		1.0987	1.13398	1.11973		0.531452	0.438004	0.458962
Q55DC2	Uncharacterized protein OS=Dictyostelium discoideum OX=44689 GN=DDB0190488 PE=4 SV=1	24127.1	20743.8	26548.1	26370.1	31075.6	29893.4	35312.9	26597.4	36414.4	32280.8	22769.2	31249.5		0.000791814	0.000523514	0.000557074	0.00070942	0.000505298	0.000531386	0.000627754	0.000561924	0.000440239	0.000624865	0.000484746	0.000492188		0.895943	0.792804	0.789156		0.965205	1.07337	0.925947		0.953888	0.79027	0.883524		0.938345	0.885482	0.866209		0.173331	0.317214	0.147493
F0ZTM5	serine--tRNA ligase OS=Dictyostelium purpureum OX=5786 GN=DICPUDRAFT_49409 PE=4 SV=1	27102.7	23572.8	42464.8	43586.8	82307	71601.9	82056.8	61610.6	83062.6	79026.6	62036.2	80112		0.000889469	0.00138658	0.00127071	0.00080617	0.00121031	0.00130089	0.00100412	0.00130575	0.00119946	0.00103283	0.00112287	0.00126179		0.90635	1.1289	1.16118		0.872872	0.9417	0.809814		1.02375	0.943931	0.992979		0.934324	1.00484	0.98799		0.328687	0.862639	0.751466
Q54FW2	Uncharacterized protein OS=Dictyostelium discoideum OX=44689 GN=DDB0219578 PE=3 SV=1	15789.5	16105.3	22906	22466.5	46347.5	42244.2	43113.3	41887.2	43034.1	38812.6	36473.9	39337.1		0.000518187	0.000780792	0.000658344	0.000550787	0.000714068	0.000638909	0.000541635	0.00068605	0.000705217	0.000532364	0.000763408	0.00061957		1.06291	1.04525	1.02736		0.914543	0.878659	0.977735		0.970479	1.0712	0.941103		0.982645	0.998369	0.982066		0.597172	0.869774	0.458922
Q54T87	RNA helicase OS=Dictyostelium discoideum OX=44689 GN=DDB0204291 PE=3 SV=1	19696.2	21826.9	39851.3	48095.2	39272.9	32644.3	32402.3	56642	36631.4	30847.4	24935.7	68533.8		0.000646399	0.000661609	0.000560394	0.000746461	0.000551798	0.000507791	0.000942321	0.000515609	0.000482128	0.00113966	0.00103232	0.00107943		1.1548	1.4578	1.76309		0.834024	0.779325	1.56032		0.906132	0.860337	1.92619		0.964985	1.03249	1.74987		0.771579	0.878013	0.00970744
Q54X28	U3 small nucleolar ribonucleoprotein protein MPP10 OS=Dictyostelium discoideum OX=44689 GN=DDB0205674 PE=3 SV=1	3746.36	4415.7	7111.92	7100.09	10228.6	8800.61	9366.53	10987.8	7172.19	8666.38	9997.58	9128.72		0.000122949	0.000172316	0.000109722	0.000151013	0.00014876	0.000142661	0.000168168	0.000149047	0.000193302	0.000168243	0.000200257	0.00014378		1.22826	1.36778	1.36839		0.863295	0.864962	1.16215		1.30021	1.76175	1.31041		1.13059	1.3315	1.28032		0.561193	0.377247	0.0195968
Q76P38	Lis-interacting protein OS=Dictyostelium discoideum OX=44689 GN=nudE PE=3 SV=1	34800.9	31388.3	47690.2	39835	46155.7	62797	75490.7	59117.5	46681.1	50623.5	55609.1	65744.8		0.00114211	0.000777561	0.000714136	0.00107345	0.00106148	0.000833333	0.00112768	0.00120126	0.00107519	0.000943929	0.00107744	0.0010355		0.939887	0.987365	0.826477		1.36514	1.54491	1.38566		1.16691	1.50559	1.45		1.15731	1.34595	1.22071		0.387928	0.201328	0.493419
Q86H47	Uncharacterized protein OS=Dictyostelium discoideum OX=44689 GN=DDB0167229 PE=4 SV=1	3759.06	4761.98	6579.83	5976.84	67853.6	55628.3	40148.9	27055.4	59794.1	56600.1	26782.9	24921.1		0.000123366	0.00114309	0.000914742	0.000162856	0.000940304	0.000931715	0.000155586	0.000638878	0.000517844	0.000141627	0.000493094	0.000392514		1.3201	1.26117	1.14802		0.822595	0.558902	0.431367		1.01856	0.566109	0.429098		1.05375	0.795395	0.669495		0.592456	0.219206	0.201147
Q54LH2	Uncharacterized protein OS=Dictyostelium discoideum OX=44689 GN=DDB0218855 PE=4 SV=1	8402	7281.26	11537.7	10066.4	11817.5	11410.4	13885.3	11554.3	11455.8	10186.3	10414.4	12405.6		0.00027574	0.000199083	0.000175253	0.000249013	0.000192873	0.00016768	0.000272821	0.000220953	0.000201361	0.000238534	0.000210581	0.000195391		0.903071	0.989413	0.865069		0.968809	1.10985	1.05775		0.956787	1.14897	1.11491		0.942889	1.08274	1.01258		0.178342	0.23895	0.926647
Q55FK1	Uncharacterized protein OS=Dictyostelium discoideum OX=44689 GN=DDB0189757 PE=4 SV=1	5722.12	5555.16	5808.36	6055.86	11649.5	11546.4	12825.4	11773.4	14906.1	11955.3	10594.3	14133.8		0.000187791	0.000196253	0.000228036	0.000189982	0.000195173	0.0001968	0.000137344	0.000204087	0.00020484	0.000143499	0.000214575	0.000222611		1.01167	0.731367	0.764145		0.994498	1.03992	1.09336		0.863023	0.898277	0.976211		0.956396	0.889854	0.944572		0.444882	0.322416	0.624246
Q55CN9	SHR-BD domain-containing protein OS=Dictyostelium discoideum OX=44689 GN=DDB0190710 PE=4 SV=1	78962.1	66810.9	100561	94636	89635.1	95752.5	102781	87523.5	84108.7	92824.9	81723.3	95053.6		0.00259141	0.00151003	0.00128671	0.00228488	0.00161854	0.00152803	0.00237787	0.00163552	0.00158011	0.00224249	0.00159515	0.00149712		0.881712	0.917596	0.865356		1.07185	1.0831	1.05636		1.18754	1.22802	1.16353		1.04704	1.07624	1.02842		0.938288	0.69124	0.925936
C7G070	PAP/25A-associated domain-containing protein OS=Dictyostelium discoideum OX=44689 GN=DDB_G0295737 PE=4 SV=1	4312.11	3859.47	4679.33	6255.79	8275.64	7579.23	10117.8	9374.56	8234.76	8005.74	7448.6	10978.7		0.000141517	0.000139415	0.000125977	0.000131991	0.000128114	0.000131786	0.000110647	0.000161002	0.000144018	0.000148237	0.000170855	0.000172918		0.932686	0.781866	1.04749		0.91894	1.15484	1.22551		1.04611	1.14321	1.37261		0.965912	1.02664	1.2152		0.453999	0.878937	0.13643
Q54GT8	Phosphatidylinositol-3,4,5-trisphosphate 3-phosphatase OS=Dictyostelium discoideum OX=44689 GN=DDB0219504 PE=4 SV=1	13718.7	13758	18871.9	16598.8	32616.9	35557.9	38616.4	33567	33630.1	35932.6	28949.6	37036.8		0.000450225	0.00054948	0.000514481	0.000470511	0.000601047	0.0005915	0.000446243	0.000614492	0.000559737	0.000393324	0.00061177	0.00058334		1.04506	0.991155	0.873615		1.09385	1.11832	1.11336		1.1497	1.08796	1.13384		1.0962	1.06581	1.04027		0.0941279	0.226304	0.606369
Q54R88	WIBG Mago-binding domain-containing protein OS=Dictyostelium discoideum OX=44689 GN=DDB0185452 PE=4 SV=1	35625.8	35055.2	47618.3	51735.8	87409.1	84132	100207	93822.6	82386.6	79825.3	74965.9	93836.6		0.00116918	0.00147253	0.00126037	0.00119886	0.00142211	0.00131403	0.00112598	0.00159457	0.00144945	0.00122593	0.00170995	0.00147795		1.02538	0.963049	1.04854		0.965758	1.08287	1.16123		1.04258	1.15003	1.17264		1.01124	1.06532	1.12747		0.760588	0.324992	0.0964599
Q54VT7	DUF1764-domain-containing protein OS=Dictyostelium discoideum OX=44689 GN=DDB0218223 PE=4 SV=1	3326.72	3534.43	4312.76	5193.5	8027.98	9322.26	9022.4	7656.24	8388.18	7559.11	8955.76	7212.85		0.000109178	0.000135243	0.000128324	0.000120874	0.000157577	0.000124433	0.000101979	0.000143571	0.000173158	0.000123065	0.000139538	0.000113604		1.10714	0.934067	1.1272		1.16514	1.06158	1.03175		0.969681	1.34938	0.885293		1.08065	1.11501	1.01475		0.317859	0.425177	0.903373
Q55GW5	Nuclear pore protein OS=Dictyostelium discoideum OX=44689 GN=DDB0189316 PE=3 SV=1	4140.09	4967.22	6201.1	7656.33	8077.93	7121.84	7482.13	6669.7	6829.17	9544.19	6309.99	9593.32		0.000135871	0.000136085	0.000104474	0.000169875	0.000120383	0.00015711	0.000146631	0.000119061	0.000122003	0.000181424	0.000121558	0.000151097		1.25027	1.07919	1.33527		0.884617	0.874904	0.89325		1.50382	1.16778	1.44627		1.2129	1.04063	1.22493		0.366019	0.756404	0.3287
Q54WV7	U3 small nucleolar RNA-associated protein 14 homolog A OS=Dictyostelium discoideum OX=44689 GN=DDB0205748 PE=4 SV=1	13328.3	11270.8	18131.9	17500.4	24439.7	22144.3	24088.4	18979.7	27324.7	23753	16625.1	22668.9		0.000437412	0.000411723	0.000418018	0.000385452	0.000374313	0.000391006	0.000428746	0.000383311	0.000321443	0.000414688	0.000345912	0.000357041		0.881209	0.980188	0.948048		0.909137	0.930991	0.840157		0.935381	0.768968	0.854127		0.908576	0.893382	0.880778		0.0330667	0.236295	0.0673141
Q54DG4	Ubiquitin-like protease family profile domain-containing protein OS=Dictyostelium discoideum OX=44689 GN=DDB0184304 PE=3 SV=1	7177.67	7680.39	8090.05	11162.7	13712.7	11102.2	13748.9	12373.4	14163.1	14331.1	12771.5	14196.9		0.00023556	0.000231011	0.000216669	0.000262663	0.000187664	0.00023591	0.000191297	0.000218782	0.000246935	0.000264511	0.00022551	0.000223606		1.11506	0.812095	1.1229		0.812359	0.947064	0.976186		1.0888	1.13969	1.03201		1.00541	0.966282	1.0437		0.968321	0.724691	0.420518
F0Z9D4	EGF-like domain-containing protein OS=Dictyostelium purpureum OX=5786 GN=DICPUDRAFT_75006 PE=4 SV=1	18666.6	17231.7	24611	24479.1	41551.4	38244	43363.9	35490.2	44911.6	44379.7	39135.9	47269.2		0.000612609	0.000699994	0.000687067	0.000589311	0.000646451	0.00073055	0.000581949	0.000690037	0.000756687	0.000580056	0.000646821	0.000744502		0.961969	0.949953	0.946862		0.923509	0.985776	0.924038		1.06329	1.10133	1.0836		0.982922	1.01235	0.984832		0.735467	0.781735	0.807318
Q54UM3	Uridine phosphorylase OS=Dictyostelium discoideum OX=44689 GN=udpB PE=4 SV=1	1317.42	1341.76	1360.34	1552.1	3174.25	3233.38	3068.55	3089.58	2912.88	2728.79	2896.63	2955.69		4.32355e-05	5.34748e-05	4.45618e-05	4.58871e-05	5.46549e-05	4.49197e-05	3.21666e-05	4.8829e-05	5.60059e-05	3.67786e-05	5.63087e-05	4.65529e-05		1.06133	0.743985	0.850656		1.02207	0.91312	1.05299		1.00803	1.25681	1.04468		1.03048	0.971307	0.982778		0.172857	0.851333	0.871409
Q54RN6	Uncharacterized protein OS=Dictyostelium discoideum OX=44689 GN=DDB0185322 PE=4 SV=1	4790.39	4349.45	5905.26	5511.85	7959.69	6897.01	6740.32	9672.8	7214.49	8157.17	7394.69	9062.53		0.000157213	0.000134093	0.000110369	0.000148748	0.000116582	0.000134278	0.000139635	0.000107257	0.000142975	0.000130609	0.00017629	0.000142737		0.946154	0.888193	0.830775		0.869417	0.799871	1.31469		1.21663	1.29543	1.29328		1.01074	0.994499	1.14625		0.961301	0.850978	0.534338
Q54WI5	SAP DNA-binding domain-containing protein OS=Dictyostelium discoideum OX=44689 GN=DDB0220678 PE=3 SV=1	1705.56	3747.08	3728.65	3471.86	4997.8	5849.78	5878.24	5978.85	8137.96	7322.23	6459.21	8248.41		5.59736e-05	8.41953e-05	0.000124496	0.000128147	9.88807e-05	0.000120534	8.81674e-05	9.35387e-05	0.000124888	8.22691e-05	0.000108967	0.000129915		2.28942	1.57516	1.46978		1.17442	1.11097	1.29421		0.968174	1.00315	1.04352		1.47734	1.22976	1.26917		0.351123	0.27791	0.107256
F0ZVS0	40S ribosomal protein SA OS=Dictyostelium purpureum OX=5786 GN=DICPUDRAFT_92693 PE=3 SV=1	51532.1	49771.9	73102.5	77543.1	111335	100653	103054	102610	107309	96276.1	83145.1	109693		0.0016912	0.0018756	0.00164163	0.00170216	0.00170137	0.00158484	0.00172858	0.00163986	0.0016076	0.00183746	0.00187011	0.00172769		1.00648	1.0221	1.08648		0.907104	0.874312	0.997069		0.965404	0.979268	1.05242		0.959662	0.95856	1.04532		0.307902	0.443485	0.228713
F0ZH28	Eukaryotic translation initiation factor 5A OS=Dictyostelium purpureum OX=5786 GN=DICPUDRAFT_91781 PE=3 SV=1	9510.63	8222.11	11578.7	12053.3	16925.4	17518.2	16608.7	15950.6	19620.8	17770	15928.7	17380		0.000312124	0.000285133	0.000300163	0.000281189	0.000296117	0.000292518	0.000273789	0.000264289	0.00030798	0.000285615	0.000290705	0.00027374		0.90089	0.877181	0.915069		1.03852	0.926897	1.01954		0.974532	1.02604	0.911971		0.971315	0.943373	0.948862		0.527311	0.331063	0.277429
Q54SY7	Uncharacterized protein OS=Dictyostelium discoideum OX=44689 GN=DDB0205148 PE=4 SV=1	52173.7	58687	78581.2	78950.4	77921.5	74743.9	91534	77663	81158.7	71605.5	80504.1	85271.6		0.00171226	0.0013127	0.00124158	0.00200705	0.00126342	0.00117873	0.00185813	0.00145655	0.00155654	0.00187081	0.00141543	0.00134305		1.17216	1.08519	1.0926		0.962459	1.10959	1.07826		0.949373	1.25367	1.08173		1.028	1.14948	1.08419		0.654721	0.0708309	0.023377
F0ZDV0	60S ribosomal protein L27 (Fragment) OS=Dictyostelium purpureum OX=5786 GN=DICPUDRAFT_29630 PE=3 SV=1	12417.2	10668.9	19791	19499.5	26746.4	25401.9	24951.7	25007	26716.8	28675.1	23515.2	28432.3		0.000407513	0.000450582	0.000408718	0.000364868	0.000429376	0.000472032	0.000467977	0.000397049	0.000454663	0.00046206	0.000455762	0.000447816		0.895352	1.14837	1.13385		0.952937	0.881192	1.0115		1.15491	1.11241	1.09566		1.00107	1.04733	1.08034		0.996079	0.671429	0.152354
Q54BJ4	WW domain-containing protein OS=Dictyostelium discoideum OX=44689 GN=DDB0192033 PE=4 SV=1	2127.73	2367.17	2983.26	4454.13	12225.8	14120.9	24067.9	12790.4	12454.6	15765	18547.4	15875.9		6.98287e-05	0.000205961	0.000190533	8.09553e-05	0.00023869	0.000259513	7.0542e-05	0.000382986	0.000358611	0.000105545	0.00023311	0.000250049		1.15934	1.01021	1.51148		1.15891	1.8595	1.13181		1.36204	1.88215	1.31237		1.22676	1.58396	1.31855		0.155676	0.182094	0.0519835
Q86AF7	VASt domain-containing protein OS=Dictyostelium discoideum OX=44689 GN=DDB0168719 PE=4 SV=1	7118.97	8791.78	12664.9	12732.5	15977	14646.9	14401.1	13747	15979.4	16070.5	16032.6	15683.2		0.000233633	0.000269156	0.000244457	0.000300672	0.000247581	0.000264543	0.000299472	0.00022916	0.000309987	0.000301708	0.000250544	0.000247015		1.28694	1.2818	1.29137		0.919844	0.851403	0.930853		1.08217	1.26807	1.01047		1.09632	1.13376	1.07756		0.483219	0.478384	0.574693
Q551P7	P-type phospholipid transporter OS=Dictyostelium discoideum OX=44689 GN=DDB0217802 PE=3 SV=1	10174.3	13155	17982.7	18452	31840.8	30291.2	34937.8	23849.9	30981.2	31511	25931.1	29465.9		0.000333905	0.000536405	0.000473956	0.000449889	0.000512023	0.000518714	0.000425217	0.000555955	0.000501374	0.000437237	0.000434672	0.000464095		1.34735	1.27347	1.30946		0.954546	1.03645	0.810343		1.09444	1.05785	0.979196		1.13211	1.12259	1.033		0.378573	0.179682	0.967183
Q55DZ0	BSD domain-containing protein OS=Dictyostelium discoideum OX=44689 GN=DDB0190284 PE=4 SV=1	28667.1	15041.3	23202.3	21899.2	47782.8	55965.2	51662.6	50365.9	74987.9	69419.1	57816.1	74549		0.000940808	0.000804971	0.00114718	0.0005144	0.000945998	0.00114273	0.00054864	0.000822091	0.00111787	0.000518922	0.000917937	0.00117417		0.546764	0.583158	0.551571		1.1752	1.02127	1.14034		0.996125	0.974448	1.02353		0.906028	0.859625	0.905144		0.627446	0.406918	0.628016
Q54NP9	Uncharacterized protein OS=Dictyostelium discoideum OX=44689 GN=DDB0186343 PE=4 SV=1	3290.17	2797.88	5809.29	6209.82	6770.98	7267.29	7181.49	7767.25	5993.99	7354.51	7307.29	7179.59		0.000107978	0.000114067	9.16973e-05	9.56851e-05	0.000122841	0.000121065	0.000137366	0.000114277	0.000141285	0.000147148	0.000141561	0.00011308		0.886153	1.27217	1.36276		1.07692	1.00184	1.24103		1.32027	1.54078	1.23319		1.09445	1.2716	1.27899		0.54808	0.206872	0.0301822
Q54G77	Peptidase S53 domain-containing protein OS=Dictyostelium discoideum OX=44689 GN=DDB0188843 PE=4 SV=1	8865.29	8244.51	13945.3	14155.3	23886.7	24525.9	27581.9	24838.3	28046	24995.7	20113	29839.9		0.000290945	0.000402407	0.000429053	0.000281956	0.00041457	0.000411463	0.000329751	0.000438903	0.000388883	0.000335424	0.000452687	0.000469986		0.969104	1.13338	1.15288		1.03023	1.09069	1.12495		0.959003	0.906375	1.0954		0.986111	1.04348	1.12441		0.641211	0.695989	0.0036083
Q54DB3	VWFA domain-containing protein OS=Dictyostelium discoideum OX=44689 GN=DDB0184357 PE=4 SV=1	6860.44	4397.74	6541.97	8579.84	33719.8	38609.3	40465.4	20682.1	34431.7	36193.9	32676.1	23741.4		0.000225149	0.00056806	0.000526742	0.000150399	0.000652626	0.000595801	0.000154691	0.000643914	0.000631787	0.000203308	0.000376938	0.000373933		0.667998	0.687061	0.902992		1.14887	1.13353	0.663553		1.13111	1.19942	0.709898		0.982658	1.00667	0.758814		0.655839	0.567669	0.140408
Q553Q9	DUF2428 domain-containing protein OS=Dictyostelium discoideum OX=44689 GN=DDB0217648 PE=4 SV=1	3079.82	1962.94	4574.62	4033.79	4907.69	5596.76	6352.9	6633.23	7628.69	5985.22	3126.92	4748.21		0.000101075	8.26773e-05	0.000116705	6.7131e-05	9.46039e-05	9.8525e-05	0.000108171	0.000101092	6.04585e-05	9.55845e-05	0.000120893	7.47857e-05		0.664172	1.07021	0.945682		1.14426	1.22273	1.46223		0.844221	0.518045	0.640808		0.884216	0.936994	1.01624		0.424272	0.702301	0.906856
Q54HY5	Poly [ADP-ribose] polymerase OS=Dictyostelium discoideum OX=44689 GN=DDB_G0289141 PE=3 SV=2	2609.63	2779.23	3864.67	3365.23	11671	12760.9	14198.5	10758.1	10757.4	12791.1	11231.6	12740.3		8.56439e-05	0.000196615	0.000164569	9.50475e-05	0.000215702	0.000210559	9.13838e-05	0.000225937	0.000217161	7.97423e-05	0.00019607	0.000200663		1.1098	1.06702	0.931092		1.09708	1.14914	0.997233		1.27945	1.31957	1.21932		1.16211	1.17858	1.04922		0.151402	0.163335	0.532021
Q54QF2	CBF1-interacting co-repressor CIR N-terminal domain-containing protein OS=Dictyostelium discoideum OX=44689 GN=DDB0218547 PE=3 SV=1	7699.02	7775.17	9353.82	10359	17254.1	15342	15151.2	15522.7	15882.2	14201.2	12638.8	16481.4		0.000252669	0.000290671	0.000242969	0.000265904	0.000259331	0.000233772	0.00022118	0.000241097	0.000244369	0.000245465	0.000282907	0.000259586		1.05238	0.875372	0.971488		0.892183	0.829451	0.97329		0.962147	1.00576	1.06839		0.968903	0.903528	1.00439		0.552718	0.217074	0.951686
Q55CK0	Uncharacterized protein OS=Dictyostelium discoideum OX=44689 GN=DDB0190749 PE=4 SV=1	8620.06	11693.8	14416.9	14342	20703.7	22555.3	20879.4	17155.1	23866.5	21237.8	20651.8	19999		0.000282897	0.000348784	0.000365114	0.000399918	0.00038126	0.000349604	0.000340902	0.000332248	0.000399299	0.000339847	0.000312657	0.00031499		1.41366	1.20504	1.20131		1.09311	0.952589	0.89642		0.95752	1.09363	0.862716		1.15476	1.08375	0.986816		0.36815	0.369988	0.798678
F0ZM68	60S ribosomal protein L4 OS=Dictyostelium purpureum OX=5786 GN=DICPUDRAFT_88071 PE=3 SV=1	25160.9	26405	33166.4	34023.9	54165	59505.5	56165.5	47698.8	63017.6	63048.6	39447.7	55016.7		0.000825741	0.000912489	0.000964055	0.000903029	0.00100584	0.00103787	0.00078425	0.000893746	0.000762715	0.000806229	0.000869327	0.000866529		1.0936	0.949753	0.97637		1.10231	0.979459	0.952698		1.07656	0.791153	0.898837		1.09082	0.906788	0.942635		0.00541113	0.268396	0.146917
Q55A08	PH domain-containing protein OS=Dictyostelium discoideum OX=44689 GN=DDB0216977 PE=4 SV=1	26627.1	30308.3	49002.1	43555	19474.4	19495.1	29478.6	26387.7	21650.4	16905.9	21934.6	29293		0.000873858	0.000328075	0.000331213	0.00103652	0.000329533	0.000278295	0.0011587	0.000469085	0.000424103	0.00103208	0.000480925	0.000461372		1.18614	1.32596	1.18106		1.00444	1.42981	1.4659		0.840231	1.28045	1.39298		1.01027	1.34541	1.34665		0.624677	0.0955355	0.00340091
Q54SX2	Rad60/SUMO-like domain-containing protein OS=Dictyostelium discoideum OX=44689 GN=DDB0205163 PE=4 SV=1	13180	13743.4	18406.5	19541.2	27325.1	30974.3	26279.9	25383.2	29730	23347.9	23956.8	24401.7		0.000432545	0.000460332	0.000454816	0.000470013	0.000523569	0.000384339	0.000435238	0.000418183	0.000463202	0.000463048	0.000462618	0.000384334		1.08662	1.00623	1.07052		1.13737	0.908439	1.00497		0.845043	1.01844	0.845031		1.02301	0.977701	0.973506		0.828614	0.583398	0.71676
Q55FL8	SWIM-type domain-containing protein OS=Dictyostelium discoideum OX=44689 GN=DDB0216576 PE=4 SV=1	56100.5	54811.3	77116.3	76334.2	98093.1	101672	99560.5	91272.6	104698	99421.6	84803.8	100396		0.00184113	0.00165252	0.00160169	0.0018745	0.00171859	0.00163662	0.00182349	0.00158428	0.00163967	0.00180881	0.00166347	0.00158127		1.01813	0.990419	0.982448		1.03998	0.958701	1.00663		1.02181	1.02371	0.987252		1.02664	0.990944	0.992109		0.0521402	0.654571	0.393346
Q54X18	Ribosomal RNA methyltransferase FtsJ domain-containing protein OS=Dictyostelium discoideum OX=44689 GN=DDB0205684 PE=4 SV=1	2695.35	4642.4	7536.75	5625.97	12182.8	12348.3	10460.4	11010.1	11809.1	10954.5	11419.6	12708.8		8.8457e-05	0.000205237	0.000180657	0.000158766	0.000208727	0.000180327	0.000178213	0.000166453	0.000220795	0.000133313	0.000200664	0.000200168		1.79484	2.01469	1.50709		1.01701	0.811027	0.977718		0.998169	1.22218	1.108		1.27001	1.3493	1.1976		0.39745	0.502318	0.297321
Q55FJ8	STAS domain-containing protein OS=Dictyostelium discoideum OX=44689 GN=DDB0189760 PE=3 SV=1	8774.41	8441.82	16134	16204.3	25809.8	26232.1	21871.8	27147.1	28163.5	25074.1	25049.9	28393.9		0.000287962	0.000434804	0.000430851	0.000288703	0.000443409	0.000412754	0.000381503	0.000348039	0.000484337	0.000383975	0.000494766	0.000447211		1.00257	1.32484	1.33342		1.01979	0.800449	1.1379		0.957996	1.12414	1.03797		0.993453	1.08314	1.16977		0.748036	0.748513	0.130074
Q54D71	Uncharacterized protein OS=Dictyostelium discoideum OX=44689 GN=DDB0184404 PE=4 SV=1	12498.9	4380.14	11655	9636.53	9130.59	13049.3	7781.88	9822.57	15075	15287.1	7661.96	11445.3		0.000410195	0.000153818	0.000230621	0.000149797	0.000220577	0.000251647	0.000275593	0.000123831	0.000148143	0.000228347	0.00017902	0.000180267		0.365185	0.671859	0.556679		1.43401	0.805045	1.16384		1.09117	0.642366	0.78166		0.963457	0.706423	0.834059		0.630404	0.11227	0.372201
Q556J3	Heat shock factor-binding protein 1 OS=Dictyostelium discoideum OX=44689 GN=DDB0167979 PE=3 SV=1	1171.65	1626.75	1557.19	1973.75	2410.26	2149.41	2187.87	2353.45	2855.17	2885.81	1817.74	3101.69		3.84517e-05	4.06043e-05	4.36789e-05	5.56334e-05	3.63322e-05	4.75045e-05	3.68211e-05	3.4815e-05	3.51458e-05	4.67699e-05	4.28924e-05	4.88525e-05		1.44684	0.957593	1.21633		0.894788	0.857421	1.05635		1.08758	0.80464	1.11845		1.14307	0.873218	1.13038		0.46658	0.11775	0.0943374
F1A1Z9	Uncharacterized protein OS=Dictyostelium purpureum OX=5786 GN=DICPUDRAFT_158593 PE=4 SV=1	3640.2	5412.15	6523.01	8451.36	13960.3	15576.8	12560.1	14655.4	12356	12214.2	9378.86	12817		0.000119466	0.000235182	0.000189025	0.000185091	0.0002633	0.000201062	0.000154243	0.000199865	0.000181339	0.000200263	0.0002671	0.000201871		1.54932	1.2911	1.67632		1.11956	0.849832	1.13572		1.06368	0.959341	1.06796		1.24419	1.03343	1.29333		0.156491	0.905321	0.17451
Q54YX8	Uncharacterized protein OS=Dictyostelium discoideum OX=44689 GN=DDB0204371 PE=4 SV=1	3477.22	2151.61	3696.53	3445.46	4362.95	4311.77	6301.57	5577.46	5529.87	8028.65	5667.43	6756.46		0.000114117	7.35004e-05	8.4597e-05	7.35832e-05	7.28833e-05	0.000132163	8.74078e-05	0.000100275	0.000109579	8.16434e-05	0.000101651	0.000106416		0.644806	0.76595	0.715437		0.991605	1.36428	1.383		1.56226	1.2953	1.25792		1.06622	1.14184	1.11879		0.940739	0.680945	0.790416
Q54CA6	Reticulon-like protein OS=Dictyostelium discoideum OX=44689 GN=DDB0191769 PE=4 SV=1	25025.7	23700.6	33296.5	31816	46978.8	45795.6	45722.5	44039.9	55149.7	47477.5	38538.1	52557.6		0.000821303	0.000791426	0.000843691	0.000810541	0.000774098	0.000781546	0.000787326	0.000727569	0.000745129	0.00075391	0.000802642	0.000827796		0.986897	0.958631	0.917944		0.978106	0.919314	1.01417		0.926341	0.883177	0.981161		0.963781	0.920374	0.971092		0.203496	0.0725303	0.406787
Q86IE5	PPM-type phosphatase domain-containing protein OS=Dictyostelium discoideum OX=44689 GN=DDB0167148 PE=4 SV=1	8291.58	6794.22	9539.15	4832.85	16336.8	15580.9	16470.2	11688.4	19593.3	14810.8	10613.4	14931.4		0.000272116	0.000275218	0.000299742	0.000232357	0.000263369	0.000243807	0.000225562	0.000262086	0.000205208	0.000114519	0.000213026	0.000235174		0.853888	0.828918	0.420845		0.956947	0.952286	0.774026		0.81339	0.684615	0.78459		0.874742	0.82194	0.65982		0.108429	0.161517	0.0945209
Q553Q6	VPS9 domain-containing protein OS=Dictyostelium discoideum OX=44689 GN=DDB0217649 PE=4 SV=1	2566.08	3997.02	4703.38	5897.28	13705	15801.7	16136.1	12701.4	13989	12439.1	12984.7	13861.1		8.42147e-05	0.000230881	0.000214007	0.000136695	0.000267102	0.000204765	0.000111216	0.000256769	0.000251058	0.000139742	0.000231487	0.000218315		1.62317	1.32062	1.65935		1.15688	1.11212	1.00262		0.956817	1.17313	1.02013		1.24562	1.20196	1.22737		0.287997	0.0137357	0.373476
Q54TZ8	Cnd3 domain-containing protein OS=Dictyostelium discoideum OX=44689 GN=DDB0205569 PE=4 SV=1	7977.12	6499.08	9744.3	11699.6	22470	23202.3	23265.3	19113.4	26779.8	24166.4	20766.5	23512.2		0.000261796	0.00037854	0.000409683	0.000222263	0.000392196	0.000397813	0.000230413	0.000370213	0.000401517	0.000277232	0.000348349	0.000370323		0.848993	0.880123	1.05896		1.03608	0.978004	0.920243		0.971027	0.980067	0.903927		0.952032	0.946065	0.961044		0.49875	0.174402	0.398611
F0ZMH2	Uncharacterized protein OS=Dictyostelium purpureum OX=5786 GN=DICPUDRAFT_92126 PE=4 SV=1	12817.6	12652.5	17332.3	18277.4	29351.6	27417.5	26897.9	23651.3	31058.3	28629	24594.2	29587.6		0.000420654	0.00049447	0.000475136	0.000432706	0.000463448	0.000471272	0.000409838	0.000428019	0.000475526	0.0004331	0.000431053	0.000466012		1.02865	0.974287	1.02959		0.937261	0.865611	0.871748		0.991867	1.00082	0.980797		0.985926	0.946906	0.96071		0.606507	0.340745	0.468401
Q54NU1	VPS9 domain-containing protein OS=Dictyostelium discoideum OX=44689 GN=DDB0218662 PE=4 SV=1	5700.41	3582.01	4502.79	5105.05	9482.66	10871.9	6649.21	6977.64	13627.7	9744.47	5964.45	5838.31		0.000187078	0.000159749	0.000208479	0.000122502	0.000183772	0.000160407	0.000106473	0.000105807	0.000115322	0.000120969	0.00012717	9.1955e-05		0.654816	0.569134	0.646622		1.15038	0.662331	0.796058		0.769418	0.553157	0.441075		0.858203	0.594874	0.627919		0.390948	0.0224267	0.0988029
Q54KG8	RNA helicase OS=Dictyostelium discoideum OX=44689 GN=DDB0187437 PE=4 SV=1	25293.5	25854.8	35870.4	39656.3	67208.8	62447.8	71548.1	63046	73103.6	63640.9	60664.8	69922.6		0.000830093	0.00113223	0.00111835	0.000884212	0.00105558	0.00104762	0.000848189	0.00113852	0.00117294	0.000939695	0.00114904	0.0011013		1.0652	1.0218	1.13204		0.932298	1.00556	1.01484		0.936749	1.04881	0.984752		0.978081	1.02539	1.04388		0.541731	0.211842	0.437231
Q76NU8	Uncharacterized protein OS=Dictyostelium discoideum OX=44689 GN=DDB0169204 PE=4 SV=1	12335.3	8623.47	13526.4	15110	64804.4	51918.1	45693.1	29245.2	61357.3	50017.5	35638.6	39946.3		0.000404826	0.00109173	0.000938656	0.000294916	0.000877589	0.000823356	0.000319844	0.000727101	0.000689067	0.000358046	0.000533004	0.000629165		0.7285	0.790079	0.884444		0.803855	0.666011	0.488221		0.877165	0.7341	0.670283		0.803173	0.730063	0.680983		0.0495726	0.10286	0.175123
Q54TZ0	Bromodomain-containing protein OS=Dictyostelium discoideum OX=44689 GN=DDB0220704 PE=4 SV=1	4613.98	5084.36	9236.81	6408.23	10614.1	12503.7	11581.2	9690.46	12336.5	12035	12562.2	12304.2		0.000151424	0.000178811	0.000188725	0.000173881	0.000211354	0.000198113	0.000218413	0.000184288	0.000242888	0.000151849	0.000176612	0.000193794		1.14831	1.4424	1.00281		1.182	1.03063	0.987703		1.04974	1.28699	1.02686		1.12668	1.25334	1.00579		0.085249	0.153046	0.65665
F0ZS44	PdxS/SNZ N-terminal domain-containing protein OS=Dictyostelium purpureum OX=5786 GN=DICPUDRAFT_95090 PE=3 SV=1	13219.8	11521.6	17825.1	14203.2	29749.2	30355.4	29780.2	28851.7	34016	30429.6	24888.3	30032.9		0.000433853	0.000501169	0.000520383	0.00039403	0.000513108	0.000500914	0.000421492	0.000473884	0.000481211	0.000336559	0.000525832	0.000473026		0.908211	0.97151	0.775743		1.02382	0.945557	1.04921		0.962586	0.924725	0.908995		0.964873	0.947264	0.911317		0.404462	0.0772	0.3758
Q55E10	Uncharacterized protein OS=Dictyostelium discoideum OX=44689 GN=DDB0216655 PE=4 SV=1	9737.32	9430.09	11852.5	14518.5	25287.9	24574.2	25514.7	21139.2	21785.1	23295.8	19563.6	26564.8		0.000319563	0.000426012	0.000333273	0.000322501	0.000415386	0.000383481	0.000280264	0.000406008	0.00037826	0.00034403	0.00038527	0.000418402		1.00919	0.877021	1.07656		0.975058	0.953043	0.904365		1.15065	1.13499	1.25544		1.04497	0.98835	1.07879		0.522427	0.86879	0.59226
Q54QZ1	ANK_REP_REGION domain-containing protein OS=Dictyostelium discoideum OX=44689 GN=DDB0185545 PE=4 SV=1	15433.4	16419.9	24554.9	26534.5	17714.3	17348.8	17981.2	16393.3	17472.3	17427.7	13564.6	20397.8		0.000506499	0.000298423	0.000267295	0.000561545	0.000293252	0.000286885	0.000580624	0.000286129	0.00026227	0.000628761	0.000298774	0.000321271		1.10868	1.14635	1.24139		0.982673	0.958803	1.00118		1.07329	0.981203	1.20194		1.05488	1.02878	1.14817		0.316259	0.564475	0.237141
Q54QE5	Protein phosphatase 2C-related protein OS=Dictyostelium discoideum OX=44689 GN=DDB_G0283919 PE=3 SV=2	0	1279.35	2144.1	2209.24	2924.69	2675.66	3758.06	2172.89	2732.15	2282.01	2015.3	3131.32		0	4.92707e-05	4.1797e-05	4.37529e-05	4.52275e-05	3.7565e-05	5.06993e-05	5.98008e-05	3.89655e-05	5.23501e-05	3.96017e-05	4.93191e-05		#DIV/0!	#DIV/0!	#DIV/0!		0.917939	1.21372	0.803758		0.898747	0.932255	1.17997		#DIV/0!	#DIV/0!	#DIV/0!		0.535981	0.349847	0.460891
Q86IY4	Acetyl-CoA C-acyltransferase OS=Dictyostelium discoideum OX=44689 GN=DDB0167887 PE=3 SV=1	15261.7	14354.7	25514.6	23133	35366.2	38239.4	36877.3	35631.2	41086	35120.2	29188.7	40955.4		0.000500865	0.000595795	0.000628542	0.000490919	0.000646373	0.000578128	0.000603316	0.000586818	0.000564359	0.000548159	0.000649392	0.000645059		0.980141	1.20455	1.09442		1.08489	0.984932	1.08996		0.919791	0.897885	1.02628		0.994941	1.02912	1.07022		0.921664	0.860508	0.0760332
Q54TT7	Thioredoxin domain-containing protein OS=Dictyostelium discoideum OX=44689 GN=DDB0205634 PE=3 SV=1	2851.03	3542.99	4944.24	6661.63	6692.58	7609.54	8074.72	7059.04	6625.94	8331.45	8627.88	6689.13		9.35662e-05	0.000112746	0.000101365	0.000121167	0.000128627	0.000137147	0.000116911	0.000128491	0.000166819	0.000157854	0.000128653	0.000105356		1.29499	1.2495	1.68708		1.14085	1.13964	1.14109		1.353	1.64573	1.03937		1.26295	1.34496	1.28918		0.0446094	0.152913	0.267414
Q55GF2	PH domain-containing protein OS=Dictyostelium discoideum OX=44689 GN=DDB0202116 PE=4 SV=1	7305.9	9129.04	16656.9	15031.8	13070.3	13472.7	11200.3	10231.9	12951.2	12406.8	10676.9	10449.8		0.000239768	0.000220189	0.000198131	0.000312206	0.000227733	0.000204234	0.000393869	0.000178227	0.000206436	0.000356193	0.00018648	0.000164587		1.30212	1.64271	1.48558		1.03426	0.809428	0.846909		1.0308	1.04192	0.830698		1.12239	1.16469	1.05439		0.319954	0.565186	0.77426
Q8T2Q3	Small-subunit processome Utp12 domain-containing protein OS=Dictyostelium discoideum OX=44689 GN=DDB0167502 PE=4 SV=1	2634.52	952.095	2433.21	2850.13	12290.2	12431	5628.77	3676.99	11563.3	12132.2	4262.96	3772.15		8.64608e-05	0.000207047	0.000176898	3.25609e-05	0.000210126	0.000199713	5.75355e-05	8.9569e-05	8.24236e-05	6.75366e-05	6.70144e-05	5.94124e-05		0.376597	0.665451	0.781124		1.01487	0.432602	0.323668		1.12898	0.46594	0.335858		0.840148	0.521331	0.480216		0.724131	0.0940187	0.131484
Q54Q82	Uncharacterized protein OS=Dictyostelium discoideum OX=44689 GN=DDB0185806 PE=4 SV=1	3127.74	3262.39	5432.97	4899.49	6609.86	7969.96	7384.03	9748.16	10102.5	9824.09	6252.68	9168.23		0.000102648	0.000111353	0.00015455	0.000111571	0.000134719	0.000161718	0.000128468	0.0001175	0.000120895	0.000116098	0.000177664	0.000144402		1.08693	1.25154	1.13104		1.20984	1.0552	1.5955		1.04638	0.782235	0.934338		1.11438	1.02966	1.22029		0.124454	0.977255	0.412563
Q550P1	Uncharacterized protein OS=Dictyostelium discoideum OX=44689 GN=DDB0217883 PE=4 SV=1	2147.65	4661.53	5027.29	5083.27	4908.52	5035.46	4865.67	6506.4	6542.45	6284.13	6917.82	5579.08		7.04826e-05	8.26912e-05	0.000100088	0.00015942	8.5116e-05	0.000103445	0.000118875	7.7426e-05	0.000133755	0.000120453	0.000118581	8.7872e-05		2.26184	1.68659	1.70897		1.02932	0.936326	1.43403		1.03355	1.33638	0.87795		1.44157	1.31976	1.34032		0.385778	0.250887	0.322133
Q54RK7	Sister chromatid cohesion protein OS=Dictyostelium discoideum OX=44689 GN=DDB0185354 PE=3 SV=1	4454.89	3930.8	5187.53	5946.06	10493	10482.2	10163.8	7539.06	8868.09	8504.63	7111.24	9705.18		0.000146202	0.00017677	0.000135666	0.00013443	0.000177184	0.000139998	0.000122664	0.000161734	0.000137495	0.000140898	0.000137402	0.000152859		0.91948	0.839002	0.963718		1.00234	0.914939	0.777292		1.03193	1.01348	1.12673		0.984585	0.922475	0.955914		0.676797	0.242073	0.633473
B0G0Z1	Eukaryotic translation initiation factor 4E family protein OS=Dictyostelium discoideum OX=44689 GN=DDB_G0270910 PE=3 SV=1	11792.1	11253.2	16860.8	17273.5	21627.9	21710.9	24557.8	23989	24003.7	22000.5	17649.2	24695.2		0.000386997	0.000364354	0.000367213	0.000384851	0.000366986	0.000362159	0.000398688	0.000390781	0.000341245	0.000409313	0.000437207	0.000388956		0.994455	1.03021	1.05766		1.00722	1.07253	1.19995		0.986237	0.929285	1.05921		0.995972	1.01067	1.10561		0.566878	0.819439	0.148126
Q54QQ7	RRM domain-containing protein OS=Dictyostelium discoideum OX=44689 GN=DDB0185629 PE=4 SV=1	22735.9	25116.1	45726	43621.4	59584.1	53628.9	61007.1	56184.9	59254.8	55434.8	52318.8	61847.7		0.000746157	0.00100378	0.000906491	0.000858948	0.000906507	0.000912533	0.00108123	0.000970788	0.00101158	0.00103365	0.00102399	0.000974118		1.15116	1.44907	1.3853		0.903092	0.967131	1.02013		1.00666	1.11592	1.0746		1.02031	1.17738	1.16001		0.916503	0.333518	0.267998
Q54RN0	Chromo (CHRromatin Organisation MOdifier) domain-containing protein OS=Dictyostelium discoideum OX=44689 GN=DDB0220646 PE=4 SV=1	9607.01	9271.86	13903.6	11836.8	20452.5	19220.4	20915.1	19541.9	23547.1	21465	17706.1	20496.2		0.000315287	0.000344553	0.000360229	0.00031709	0.000324889	0.000353344	0.000328765	0.000332815	0.000342344	0.000280484	0.000356158	0.000322821		1.00572	1.04275	0.889616		0.942928	0.965933	1.03368		0.980888	0.950353	0.896156		0.976512	0.986345	0.939817		0.316823	0.631351	0.332174
F0Z998	60S ribosomal protein L7 OS=Dictyostelium purpureum OX=5786 GN=DICPUDRAFT_74972 PE=3 SV=1	23816.4	18788.4	27212.2	31140.2	45115.2	46086.9	44983.9	41188.9	52298.4	49373.5	35011.1	51062		0.000781616	0.000760032	0.000800071	0.000642549	0.000779022	0.000812756	0.000643457	0.000715815	0.000676935	0.000737897	0.000750682	0.000804241		0.822078	0.823239	0.944067		1.02499	0.941822	0.987698		1.01585	0.846094	1.00521		0.954306	0.870385	0.978992		0.560042	0.0729983	0.37125
Q75JK9	proline--tRNA ligase OS=Dictyostelium discoideum OX=44689 GN=mproS PE=4 SV=1	11350.5	15931.1	19692.7	16182.5	24801.3	27174.3	30151.8	24838.6	27337.6	25552.2	23520.9	31241.2		0.000372504	0.000417814	0.000418216	0.000544829	0.000459337	0.000420624	0.000465653	0.000479797	0.000454773	0.00038346	0.000452693	0.000492058		1.46261	1.25006	1.02941		1.09938	1.14835	1.08348		1.00576	1.08741	1.17656		1.18925	1.16194	1.09649		0.295693	0.0597725	0.161427
Q86A02	ANK_REP_REGION domain-containing protein OS=Dictyostelium discoideum OX=44689 GN=PIPkinA PE=4 SV=1	13112.2	15590.6	19274.4	21065.8	25246.8	30171.1	25334.7	22228.5	29997.4	23422.3	21425	22157.6		0.000430323	0.00042532	0.000458906	0.000533186	0.000509992	0.000385563	0.000455762	0.000403144	0.000414249	0.000499175	0.000405123	0.000348988		1.23904	1.05912	1.16		1.19908	0.947861	0.952513		0.840179	0.902688	0.760478		1.09277	0.969889	0.957665		0.566492	0.573052	0.730547
F0ZF46	Rp1024 protein OS=Dictyostelium purpureum OX=5786 GN=DICPUDRAFT_53992 PE=3 SV=1	32353.1	30604	44607.9	47899.1	62821.1	66776.7	69620.4	60002.5	70070.5	70836.3	53073	71997.8		0.00106178	0.00105831	0.00107195	0.00104663	0.00112875	0.00116606	0.0010548	0.00110785	0.00102616	0.00113501	0.00109357	0.00113399		0.985736	0.993425	1.06898		1.06655	1.04681	1.03331		1.08779	0.95728	1.05787		1.04669	0.99917	1.05339		0.272231	0.972424	0.0371275
Q555H5	N-acetyltransferase domain-containing protein OS=Dictyostelium discoideum OX=44689 GN=DDB0217527 PE=4 SV=1	33730.2	30262.1	29591.7	22148.6	222872	213721	211612	160288	248544	222711	166997	189091		0.00110697	0.00375461	0.00380227	0.00103494	0.0036126	0.00366612	0.000699723	0.00336732	0.00322886	0.000524832	0.0029213	0.00297823		0.934928	0.632107	0.474116		0.962177	0.896849	0.778057		0.964193	0.849193	0.783277		0.953766	0.792716	0.678483		0.0349443	0.0163306	0.0119154
Q54PK2	DH domain-containing protein OS=Dictyostelium discoideum OX=44689 GN=DDB0186038 PE=4 SV=1	14673	15926.7	27156.6	22169.7	42649.1	41721.7	43360.7	37261	45613.7	37315.8	36152.2	40415.6		0.000481546	0.000718486	0.000697808	0.000544679	0.000705237	0.000614269	0.000642143	0.000689986	0.000698997	0.000525331	0.000679094	0.000636556		1.13111	1.3335	1.09093		0.981559	0.960334	0.945174		0.880284	1.0017	0.912223		0.997649	1.09851	0.982775		0.815903	0.528215	0.613685
Q54LR7	DJ-1/PfpI domain-containing protein OS=Dictyostelium discoideum OX=44689 GN=DDB0186988 PE=4 SV=1	4564.81	4360.5	7856.71	7584.42	9237.1	10169.7	9212.81	10227.8	12937.9	11304.9	8760.59	11424.7		0.00014981	0.000155613	0.000197927	0.000149125	0.000171902	0.000186094	0.000185779	0.000146601	0.000169385	0.00017972	0.000186406	0.000179942		0.995432	1.2401	1.19966		1.10468	0.942088	1.19788		0.94022	0.855796	0.909135		1.01344	1.01266	1.10223		0.89186	0.980455	0.470088
Q86L47	AAA ATPase domain-containing protein OS=Dictyostelium discoideum OX=44689 GN=DDB_G0272758 PE=4 SV=1	2195.14	2398.57	3610.4	3173.56	3990.88	5266.01	4069	5100.87	2859.36	3348.83	4852.6	3091.72		7.20411e-05	6.72323e-05	4.37431e-05	8.20292e-05	8.9013e-05	5.51264e-05	8.53713e-05	6.47487e-05	9.38244e-05	7.52006e-05	9.29651e-05	4.86955e-05		1.13865	1.18504	1.04386		1.32396	0.96306	1.38274		1.26023	2.1449	1.11322		1.24095	1.431	1.17994		0.0608499	0.322017	0.259693
Q54DT5	Golgi apparatus membrane protein TVP38 OS=Dictyostelium discoideum OX=44689 GN=DDB0184182 PE=4 SV=1	11127.7	9930.15	15448.2	16175.1	41838.3	41513.7	35531.9	30161	44813.3	46046.3	33773.5	29919.3		0.000365193	0.000704827	0.000685562	0.000339603	0.000701719	0.000757985	0.000365288	0.000565408	0.000653006	0.000383285	0.000549695	0.000471238		0.929928	1.00026	1.04954		0.995591	0.802194	0.7799		1.10564	0.952512	0.687374		1.01039	0.918322	0.838939		0.671606	0.306873	0.235052
Q54X20	Uncharacterized protein OS=Dictyostelium discoideum OX=44689 GN=DDB0218162 PE=4 SV=1	10312.5	8221.45	12139.1	9674.81	8240.5	6908.22	10150.2	9200.24	9269.41	9342.6	6238.92	9836.62		0.000338441	0.000138823	0.000141805	0.000281167	0.000116772	0.000153792	0.000287041	0.000161517	0.000120629	0.000229254	0.000167678	0.000154929		0.83077	0.848127	0.677382		0.841155	1.16347	1.20785		1.08453	0.850664	1.09255		0.918818	0.954087	0.992594		0.378271	0.520362	0.658711
Q54XA8	Uncharacterized protein OS=Dictyostelium discoideum OX=44689 GN=DDB0205029 PE=4 SV=1	1499.2	1785.99	1778.23	2113.36	3940.09	3178.82	2686.97	3229.22	3956.71	3506.33	3464.03	3404.77		4.92012e-05	6.63767e-05	6.05305e-05	6.10793e-05	5.37327e-05	5.7719e-05	4.20479e-05	4.27569e-05	6.69765e-05	5.00782e-05	5.88537e-05	5.36261e-05		1.24142	0.854611	1.01782		0.809512	0.644156	0.886662		0.953552	1.10649	0.885935		1.00149	0.868419	0.930141		0.882476	0.449358	0.236649
Q55E19	Uncharacterized protein OS=Dictyostelium discoideum OX=44689 GN=DDB0190258 PE=4 SV=1	7726.54	10609.3	15889.5	16017	19773.5	20008.8	22524.6	17654.3	24159	19588.3	18568.7	24054.8		0.000253573	0.000333113	0.000369589	0.000362831	0.000338215	0.00032245	0.000375723	0.000358427	0.000359022	0.000379537	0.000321756	0.00037887		1.43088	1.48172	1.49676		1.01531	1.07599	0.965905		0.872456	0.971408	1.02511		1.10622	1.17637	1.16259		0.674148	0.368675	0.43598
Q54VP0	C2 domain-containing protein OS=Dictyostelium discoideum OX=44689 GN=DDB0206452 PE=4 SV=1	4330.44	2937.77	3576.15	4124.87	6214.81	8427.84	6257.74	6157.29	6912.74	7734.81	4987.04	7054.61		0.000142118	0.000104698	0.000105753	0.000100469	0.000142459	0.000127326	8.45614e-05	9.95775e-05	9.64237e-05	9.77427e-05	0.000112219	0.000111112		0.706941	0.595007	0.687756		1.36067	0.951096	1.07184		1.204	0.911786	1.05068		1.09053	0.819297	0.936758		0.830436	0.289751	0.598831
Q86AF8	Uncharacterized protein OS=Dictyostelium discoideum OX=44689 GN=DDB0168717 PE=4 SV=1	894.298	1987.52	1579.92	1705.33	8819.08	12709.3	11658.6	8115.26	11785.3	8953.11	9441.59	10822.9		2.93494e-05	0.00014857	0.000180294	6.79715e-05	0.00021483	0.00014738	3.73586e-05	0.00018552	0.000182552	4.04095e-05	0.000147903	0.000170463		2.31594	1.27289	1.37684		1.44598	1.2487	0.99551		0.817445	1.01252	0.945472		1.52646	1.17804	1.10594		0.502137	0.280251	0.978094
Q54FZ1	Uncharacterized protein OS=Dictyostelium discoideum OX=44689 GN=DDB_G0290651 PE=4 SV=2	3567.64	3747.61	4812.07	4789.92	18375.6	21069.3	16740.8	11583.3	21937.8	17866	14249.1	16174.1		0.000117084	0.000309564	0.000335609	0.000128165	0.000356141	0.000294098	0.000113786	0.000266391	0.000275503	0.000113502	0.00021111	0.000254747		1.09464	0.971829	0.969401		1.15046	0.860536	0.681959		0.876313	0.820907	0.75906		1.04047	0.884424	0.803473		0.852874	0.169352	0.171497
C7FZZ4	Cyclin domain-containing protein OS=Dictyostelium discoideum OX=44689 GN=DDB_G0302543 PE=3 SV=1	6897.63	7886.97	10550.1	8885.37	17469.6	21517.5	17811.2	15118.5	21811.2	21269	14293.7	17801.8		0.000226369	0.0002943	0.000333673	0.000269728	0.000363718	0.000350117	0.000249467	0.000283424	0.000276367	0.000210547	0.00027554	0.000280383		1.19154	1.10204	0.930106		1.23587	0.963044	0.936254		1.04928	0.828258	0.840293		1.1589	0.964446	0.902217		0.106327	0.585096	0.135271
Q54R87	mRNA-decapping enzyme 2 OS=Dictyostelium discoideum OX=44689 GN=dcp2 PE=3 SV=2	3026.43	4437.66	4751.8	4669.72	8452.1	9077	11457.5	8248.53	8177.74	8399.49	6804.91	8925.46		9.93225e-05	0.000142388	0.000125105	0.000151764	0.000153432	0.000138267	0.000112361	0.000182319	0.000131572	0.000110653	0.000150332	0.000140579		1.528	1.13127	1.11408		1.07756	1.28044	1.05579		1.10521	1.05169	1.12369		1.23692	1.15447	1.09785		0.1981	0.192585	0.0335641
Q54Q18	ERCC4 domain-containing protein OS=Dictyostelium discoideum OX=44689 GN=DDB0185875 PE=3 SV=1	26382.9	25688.5	42509.5	38449.6	54893.4	57606.4	63105	51069.7	63509.2	60498.3	51983.1	60730.9		0.000865844	0.00092476	0.000971576	0.000878524	0.00097374	0.000995885	0.00100518	0.00100417	0.00100509	0.0009111	0.000930763	0.000956529		1.01464	1.16092	1.05227		1.05296	1.08587	1.00649		1.02502	1.03449	0.984512		1.03088	1.09376	1.01442		0.115751	0.111076	0.565069
F0ZX00	Uncharacterized protein OS=Dictyostelium purpureum OX=5786 GN=DOKA PE=4 SV=1	20064.3	23222.6	34559	32277.8	58116.6	60744.9	57067.7	44237.1	69071.2	59505.4	42593.4	53153.1		0.00065848	0.000979059	0.00105666	0.000794194	0.00102679	0.000979541	0.000817179	0.000908102	0.000823536	0.000764852	0.000806236	0.000837176		1.2061	1.24101	1.16154		1.04875	0.927525	0.82348		0.927013	0.779374	0.792282		1.06062	0.982636	0.925768		0.623935	0.71136	0.447736
Q86IH5	Uncharacterized protein OS=Dictyostelium discoideum OX=44689 GN=DDB0168905 PE=4 SV=1	4919.77	5654.31	5251.04	6370.97	26760.1	22571.5	18167.1	13148.4	29738.7	20312.4	15079.8	12140.1		0.000161459	0.000450813	0.000454949	0.000193373	0.000381534	0.00033437	0.000124166	0.000289087	0.000291566	0.000150966	0.000239634	0.00019121		1.19766	0.769024	0.935014		0.846326	0.641259	0.531559		0.734963	0.640876	0.420289		0.926316	0.68372	0.628954		0.360883	0.1016	0.170928
Q54XC9	Uncharacterized protein OS=Dictyostelium discoideum OX=44689 GN=DDB0215314 PE=4 SV=1	17115.4	17422.9	26685.8	25934.5	33710.1	36664.7	39290	32562.4	37751.9	35985	32085.8	37568.6		0.0005617	0.000567896	0.000577536	0.00059585	0.000619755	0.000592363	0.00063101	0.00062521	0.000620374	0.000614543	0.000593461	0.000591717		1.0608	1.12339	1.09408		1.09132	1.10092	1.04502		1.02567	1.07417	1.02455		1.05926	1.0995	1.05455		0.0880556	0.0178661	0.114833
Q86AD3	Uncharacterized protein OS=Dictyostelium discoideum OX=44689 GN=DDB0169405 PE=4 SV=2	62719.4	58554	78761.6	78494.1	20689.2	20585	25215.7	29075.6	21832.4	21433	19411.8	29986.1		0.00205835	0.00034854	0.000333997	0.0020025	0.000347955	0.000352817	0.00186239	0.000401249	0.000375324	0.00185999	0.000529912	0.000472289		0.972866	0.904798	0.903632		0.998319	1.15123	1.52038		1.05635	1.12374	1.41405		1.00918	1.05992	1.27935		0.631515	0.715848	0.7683
Q54U01	Uncharacterized protein OS=Dictyostelium discoideum OX=44689 GN=DDB0205566 PE=4 SV=1	6201.3	5307.5	8043.15	8394.95	9340.42	12384.5	9303.75	12071.1	11602.3	11362.5	9157.32	12256.7		0.000203517	0.000157353	0.000177494	0.000181512	0.000209339	0.000187042	0.000190188	0.000148048	0.000177055	0.000198926	0.00022	0.000193046		0.891877	0.934506	0.977445		1.33038	0.940864	1.39813		1.05379	0.997529	1.08762		1.09202	0.957633	1.1544		0.601384	0.180828	0.343274
Q55A39	Transcription initiation factor TFIID subunit OS=Dictyostelium discoideum OX=44689 GN=TAF9 PE=3 SV=1	14649.6	13783.8	24080.7	25073.7	36839.7	33899.5	35512.2	32450.1	35230.8	33427.3	34433.7	33583.8		0.000480775	0.00062062	0.000538968	0.000471396	0.000573015	0.000550259	0.000569411	0.000565095	0.000665771	0.000594145	0.000591414	0.000528953		0.980492	1.18436	1.23581		0.923296	0.910534	0.952942		1.02095	1.23527	0.981418		0.974912	1.11005	1.05672		0.470433	0.438307	0.635654
Q55DP1	Uncharacterized protein OS=Dictyostelium discoideum OX=44689 GN=DDB0190379 PE=4 SV=1	1857.05	898.237	1370.29	1849.77	9114.85	10074.6	8240.32	8259.37	11280.5	9566.06	8858.23	7851.43		6.09454e-05	0.000153553	0.000172572	3.0719e-05	0.000170294	0.000157471	3.24017e-05	0.000131126	0.000171272	4.38321e-05	0.00015053	0.000123662		0.50404	0.531651	0.719202		1.10903	0.853945	0.980313		0.912495	0.992473	0.716585		0.841854	0.792689	0.805367		0.562326	0.169191	0.23199
Q86J16	Ubiquitin carboxyl-terminal hydrolase OS=Dictyostelium discoideum OX=44689 GN=DDB0217499 PE=3 SV=1	7041.58	6550.62	12254.8	12854.2	17279.5	16963.5	17196.8	17700.3	16337.2	13170.1	17426.3	15589.3		0.000231094	0.000291099	0.00024993	0.000224026	0.00028674	0.000216798	0.000289776	0.000273647	0.000336934	0.000304593	0.000322595	0.000245536		0.969416	1.25394	1.31805		0.985027	0.94005	1.1082		0.867437	1.34812	0.982422		0.940626	1.1807	1.13622		0.246826	0.304073	0.274729
Q55GI0	Uncharacterized protein OS=Dictyostelium discoideum OX=44689 GN=DDB0189444 PE=4 SV=1	8995.01	9136.16	12489.8	15591	21433.2	22980.2	22513.2	19106.3	25086.6	20502.6	19510.9	23712.8		0.000295202	0.000361073	0.000383779	0.000312449	0.000388442	0.000337501	0.000295334	0.000358246	0.000377241	0.000369443	0.00034822	0.000373483		1.05843	1.00045	1.25149		1.0758	0.992171	0.964402		0.879414	0.982962	0.973172		1.00455	0.99186	1.06302		0.982999	0.25178	0.612106
Q54NE5	Abnormal spindle-like microcephaly-associated protein ASH domain-containing protein OS=Dictyostelium discoideum OX=44689 GN=DDB0218699 PE=4 SV=1	2651.96	4084.59	2770.82	3683.08	6064.65	6010.26	7010.98	8372.58	5954.83	6641.26	5848.46	5895.17		8.70332e-05	0.000102168	9.10981e-05	0.00013969	0.000101593	0.000109324	6.55186e-05	0.000111564	0.000113079	8.72742e-05	0.000152593	9.28505e-05		1.60501	0.752801	1.00277		0.994377	1.09196	1.49355		1.20007	1.24129	1.01924		1.26649	1.02868	1.17185		0.271552	0.822953	0.400195
Q55FW3	P-type ATPase OS=Dictyostelium discoideum OX=44689 GN=DDB_G0267924 PE=3 SV=2	17814.1	21482	34946.7	27569.4	55276.9	60796.3	54737.1	54122.9	53535.5	51989.4	49626.8	53085.8		0.000584629	0.00093122	0.000818996	0.000734666	0.00102766	0.000855817	0.000826348	0.000871014	0.000959527	0.000653282	0.000986409	0.000836116		1.25664	1.41346	1.11743		1.10356	0.935347	1.05927		1.04496	1.17159	1.0209		1.13505	1.17346	1.06587		0.101898	0.34991	0.0930493
Q55G00	Ubiquitin-like domain-containing protein OS=Dictyostelium discoideum OX=44689 GN=DDB0189616 PE=4 SV=1	5583.34	9623.79	16604.4	12420.2	17949.8	19319.4	37925	25203.4	20929.2	16789.4	33927.2	21516.3		0.000183236	0.00030239	0.000320179	0.000329126	0.000326563	0.000276376	0.000392627	0.000603489	0.000655978	0.000294309	0.00045934	0.000338887		1.79618	2.14273	1.60618		1.07994	1.99573	1.51903		0.863193	2.04879	1.05843		1.24644	2.06242	1.39455		0.527355	0.0174026	0.143078
Q54EY8	Uncharacterized protein OS=Dictyostelium discoideum OX=44689 GN=DDB0183780 PE=4 SV=1	4892.23	5828.41	8420.19	8527.97	9337.23	12283.8	12761.9	10261.4	13361	11487.7	11995.9	13172.3		0.000160555	0.000157299	0.000204399	0.000199327	0.000207637	0.000189103	0.000199103	0.000203076	0.000231938	0.000202078	0.000187017	0.000207467		1.24148	1.24009	1.25862		1.32001	1.29101	1.18892		0.925169	1.13473	1.01501		1.16222	1.22195	1.15419		0.347908	0.0196261	0.161311
Q551V8	Guanylyl cyclase OS=Dictyostelium discoideum OX=44689 GN=sgcA PE=4 SV=1	3626.43	1786.28	3905.76	4993.65	9391.04	11536.1	16272.6	11186.8	10419.6	9401.66	14466	12661.2		0.000119014	0.000158206	0.000159401	6.10893e-05	0.000194998	0.000154764	9.23554e-05	0.000258942	0.000279698	0.000118329	0.000203884	0.000199418		0.513296	0.776007	0.99425		1.23256	1.63674	1.28872		0.970909	1.75468	1.25104		0.905589	1.38914	1.178		0.783684	0.294879	0.191837
Q55CB5	Uncharacterized protein OS=Dictyostelium discoideum OX=44689 GN=DDB0190828 PE=4 SV=1	1538.47	1894.93	1520.82	3223.09	2779.11	4108.33	2801.53	2799.18	2893.75	4156.75	3435.54	3278.46		5.04902e-05	4.68182e-05	4.42692e-05	6.48049e-05	6.94444e-05	6.84259e-05	3.59611e-05	4.458e-05	6.64257e-05	7.63742e-05	5.1016e-05	5.16367e-05		1.28351	0.712239	1.51265		1.48328	0.952192	1.08966		1.54568	1.5005	1.16643		1.43749	1.05498	1.25625		0.0218066	0.882984	0.206192
Q551X7	Uncharacterized protein OS=Dictyostelium discoideum OX=44689 GN=DDB0217772 PE=4 SV=1	25730.7	21323.4	30668.7	30634.5	47990.8	48475.5	54418.5	50028.7	53850.8	49786.1	42089.3	48834.3		0.000844439	0.000808476	0.00082382	0.000729244	0.000819398	0.000819547	0.00072519	0.000865945	0.00081379	0.000725913	0.000911791	0.000769154		0.863583	0.858782	0.859639		1.01351	1.07108	1.12779		0.994814	0.987826	0.933644		0.957302	0.972564	0.973691		0.458778	0.687702	0.757649
F0Z6Y8	40S ribosomal protein S26 OS=Dictyostelium purpureum OX=5786 GN=DICPUDRAFT_52099 PE=3 SV=1	66596.3	60670.5	87221.7	92124.8	123844	131155	134290	130523	138091	125450	115469	149170		0.00218558	0.00208634	0.00211254	0.00207488	0.00221696	0.00206507	0.00206244	0.00213692	0.00223257	0.00218299	0.00237883	0.00234947		0.949349	0.943656	0.998811		1.06261	1.02424	1.14019		0.977533	1.05682	1.11216		0.996497	1.00824	1.08372		0.910506	0.847123	0.191966
F0ZUN9	40S ribosomal protein S8 OS=Dictyostelium purpureum OX=5786 GN=DICPUDRAFT_95296 PE=3 SV=1	5649.74	6336.46	8066.47	8453.83	14884.7	15305.5	13926.6	12304.5	11878	13845.8	14574.3	15669.8		0.000185415	0.000250755	0.000181712	0.000216702	0.000258714	0.000227921	0.000190739	0.00022161	0.000281792	0.000200322	0.000224254	0.000246803		1.16874	1.02871	1.08039		1.03174	0.883771	0.894317		1.2543	1.55076	1.35821		1.15159	1.15442	1.11097		0.124742	0.578167	0.570081
Q54R77	Uncharacterized protein OS=Dictyostelium discoideum OX=44689 GN=DDB0185462 PE=4 SV=1	1329.44	2404.31	3421.32	3511.04	3045.6	3651.07	4222.16	3211.17	3006.42	5719.53	2458.1	3178.08		4.363e-05	5.13077e-05	4.59928e-05	8.22254e-05	6.17152e-05	9.41514e-05	8.09002e-05	6.7186e-05	4.7527e-05	8.31974e-05	5.85246e-05	5.00556e-05		1.88461	1.85423	1.90689		1.20285	1.30947	1.14066		2.04709	1.03336	1.08834		1.71151	1.39902	1.37863		0.103712	0.221247	0.273798
Q54YC0	Uncharacterized protein OS=Dictyostelium discoideum OX=44689 GN=DDB0205366 PE=4 SV=1	51831.1	48682.5	77816.9	76519	83153.5	80840.6	84626.4	63680.7	103915	71340.6	72758.2	77335.2		0.00170101	0.00140084	0.00158971	0.0016649	0.00136648	0.00117437	0.00184005	0.00134663	0.00140677	0.00181319	0.0011606	0.00121805		0.978771	1.08174	1.06595		0.975467	0.961303	0.828503		0.738728	0.88492	0.766208		0.897655	0.975988	0.886886		0.329493	0.760071	0.368043
Q54MJ3	OTU domain-containing protein OS=Dictyostelium discoideum OX=44689 GN=DDB0186742 PE=4 SV=1	0	1354.37	1643.31	2046.16	3405.86	3211.45	2965.32	3666.95	3047.72	3590.5	3575.31	4587.74		0	5.73767e-05	4.66246e-05	4.63184e-05	5.42842e-05	5.91046e-05	3.88577e-05	4.71862e-05	6.9128e-05	4.84858e-05	6.68314e-05	7.22582e-05		#DIV/0!	#DIV/0!	#DIV/0!		0.946101	0.822393	1.16478		1.26767	1.48265	1.54979		#DIV/0!	#DIV/0!	#DIV/0!		0.330936	0.358385	0.133006
Q8T2H8	SAP DNA-binding domain-containing protein OS=Dictyostelium discoideum OX=44689 GN=DDB0216422 PE=3 SV=1	27250.5	17009.5	24806.9	26352.8	107325	99627.2	46877.9	39517.4	120764	111248	44198.4	45865.8		0.000894318	0.00180804	0.00184747	0.000581711	0.00168403	0.00183129	0.000586583	0.000745954	0.00085457	0.000624455	0.000720219	0.000722399		0.650452	0.6559	0.698247		0.931411	0.412576	0.398342		0.991243	0.462562	0.391021		0.857702	0.510346	0.49587		0.223563	0.0820999	0.0973827
C7G034	HECT-type E3 ubiquitin transferase OS=Dictyostelium discoideum OX=44689 GN=DDB_G0285063 PE=3 SV=1	8070.78	9613.95	14592.8	16221.3	35004.9	33408.1	40601.3	33051.7	38793.3	38826.2	29454	38124.2		0.00026487	0.000589708	0.000593468	0.000328789	0.000564708	0.000639133	0.00034506	0.000646076	0.000569489	0.000384379	0.000602379	0.000600466		1.24132	1.30275	1.4512		0.957606	1.09559	1.02149		1.07695	0.959596	1.01179		1.09196	1.11931	1.16149		0.407615	0.35588	0.332502
Q54L51	ANK_REP_REGION domain-containing protein OS=Dictyostelium discoideum OX=44689 GN=DDB0187181 PE=4 SV=1	1273.13	2140.09	1210.57	1263.55	2246.58	2906.9	3285.66	2821.01	2239.65	2806.59	2703.58	4031.5		4.17819e-05	3.7847e-05	3.42626e-05	7.31893e-05	4.91362e-05	4.62003e-05	2.8625e-05	5.22837e-05	5.22734e-05	2.9941e-05	5.14139e-05	6.34973e-05		1.7517	0.685104	0.716601		1.29829	1.38145	1.35847		1.34842	1.52567	1.85325		1.46613	1.19741	1.30944		0.110093	0.580812	0.4794
Q54Z65	Uncharacterized protein OS=Dictyostelium discoideum OX=44689 GN=DDB0218034 PE=4 SV=1	0	852.681	0	862.185	1485.32	2426.67	2043.65	1680.53	2324.6	2041.07	1127.57	2295.2		0	2.50224e-05	3.55623e-05	2.9161e-05	4.10188e-05	3.35989e-05	0	3.252e-05	2.18014e-05	2.04303e-05	3.06282e-05	3.61501e-05		#DIV/0!	#DIV/0!	#DIV/0!		1.63928	1.29964	1.22403		0.944791	0.613048	1.01653		#DIV/0!	#DIV/0!	#DIV/0!		0.251518	0.769248	0.274718
Q55DA4	Lipid desaturase domain-containing protein OS=Dictyostelium discoideum OX=44689 GN=DDB0190504 PE=3 SV=1	6649.63	7062.55	8867.69	9641.5	12031.2	11486	13789.2	11115.3	11104.9	9833.83	10632.9	13561.5		0.00021823	0.000202684	0.000169885	0.000241534	0.000194152	0.000161878	0.000209685	0.000219423	0.000205585	0.000228465	0.00020258	0.000213597		1.10678	0.960841	1.0469		0.957905	1.08259	0.999489		0.952868	1.21014	1.2573		1.00585	1.08452	1.10123		0.850231	0.371866	0.307571
Q55CZ5	C2H2-type domain-containing protein OS=Dictyostelium discoideum OX=44689 GN=DDB0190606 PE=4 SV=1	7445.84	9093.84	15098.6	16083.2	37394.6	35018.3	38857.8	32316.6	35046.2	39272.2	30408.1	34245.3		0.000244361	0.000629967	0.000536144	0.000311002	0.000591926	0.000646475	0.00035702	0.000618333	0.000587937	0.000381106	0.000588982	0.000539373		1.27272	1.46104	1.5596		0.939615	0.981533	0.934941		1.20579	1.0966	1.00602		1.13937	1.17972	1.16686		0.403144	0.291549	0.599758
Q557D0	RING-type domain-containing protein OS=Dictyostelium discoideum OX=44689 GN=DDB0217139 PE=4 SV=1	10900.3	8670.66	13509	13035.7	17120.9	17831.7	18008.7	17189.6	21532.2	19728.2	14369.3	16227.6		0.000357729	0.000288427	0.000329403	0.00029653	0.000301415	0.000324753	0.000319434	0.000286568	0.000277827	0.000308894	0.000313287	0.000255589		0.828922	0.892948	0.863487		1.04503	0.993553	1.08619		0.985881	0.843426	0.775915		0.953278	0.909976	0.908531		0.513507	0.175907	0.385859
Q54DZ5	MJ1316 RNA cyclic group end recognition domain-containing protein OS=Dictyostelium discoideum OX=44689 GN=DDB0184125 PE=4 SV=1	3887.69	4464.64	6672.12	5993.46	9644.23	9180.52	10871.8	11356	10882.4	11474	9843.63	12278.5		0.000127588	0.000162471	0.000166481	0.000152687	0.000155181	0.000188878	0.000157769	0.000173	0.000190325	0.000142021	0.000206968	0.000193389		1.19672	1.23655	1.11312		0.955132	1.0648	1.27387		1.13454	1.14323	1.16163		1.09546	1.14819	1.18288		0.325588	0.0654077	0.0816683
Q54EK8	ANK_REP_REGION domain-containing protein OS=Dictyostelium discoideum OX=44689 GN=DDB0183912 PE=4 SV=1	5034.04	4628.87	7269.93	8523.48	11027.2	11378.4	13887.4	11015.4	11968.7	12528.3	9378.91	10495.4		0.000165209	0.00018577	0.0001831	0.000158304	0.000192333	0.000206234	0.000171904	0.000220987	0.00018134	0.000201972	0.000200759	0.000165306		0.958201	1.04053	1.22252		1.03533	1.18957	1.08069		1.12634	0.990385	0.902816		1.03996	1.07349	1.06868		0.474051	0.35411	0.549364
F0ZQV6	Tr-type G domain-containing protein OS=Dictyostelium purpureum OX=5786 GN=DICPUDRAFT_36325 PE=4 SV=1	1734.89	1297.9	1703.11	2963.43	8701.53	10745.9	11137.3	10108.4	6958.4	10952	9945.46	8463.5		5.69362e-05	0.00014659	0.000106451	4.43871e-05	0.000181641	0.000180285	4.02716e-05	0.000177225	0.000192294	7.02213e-05	0.000184228	0.000133303		0.779594	0.707311	1.23333		1.23911	1.20898	1.25676		1.6936	1.80641	1.25224		1.23743	1.2409	1.24745		0.327365	0.378056	0.0665648
Q8T268	Uncharacterized protein OS=Dictyostelium discoideum OX=44689 GN=DDB0168851 PE=4 SV=3	50974.3	44155.7	67596.5	62457.9	143478	145319	143492	120001	162828	147471	121313	150447		0.00167289	0.0024171	0.00249098	0.00151009	0.00245637	0.00242758	0.00159838	0.00228335	0.00234557	0.00148	0.00218707	0.00236957		0.90268	0.955459	0.884694		1.01625	0.944666	0.904832		0.97455	0.941625	0.951262		0.964493	0.94725	0.913596		0.397325	0.0329576	0.0295042
Q54D09	FNIP repeat-containing protein OS=Dictyostelium discoideum OX=44689 GN=DDB0184463 PE=4 SV=1	1426.48	2857.12	2241.4	3245.67	2526.27	2481.17	3365.6	2577.44	3766.71	2779.66	2158.64	2889.98		4.68148e-05	4.25588e-05	5.76239e-05	9.77113e-05	4.19401e-05	4.5757e-05	5.29999e-05	5.35558e-05	4.1737e-05	7.69092e-05	4.69747e-05	4.5518e-05		2.08719	1.13212	1.64284		0.985462	1.2584	1.10376		0.794064	0.724301	0.789916		1.2889	1.03827	1.17884		0.575692	0.963138	0.604876
Q553S7	propionyl-CoA carboxylase OS=Dictyostelium discoideum OX=44689 GN=pccA PE=4 SV=1	9475.38	10874.5	12637.1	14146.6	22899.3	21514.5	22638.1	20444.7	23319.2	25405.5	20629.5	21376.2		0.000310967	0.000385773	0.000356742	0.000371898	0.000363667	0.00041821	0.000298817	0.000360233	0.000398867	0.000335217	0.000372611	0.00033668		1.19594	0.960928	1.07798		0.942696	0.933796	0.965881		1.1723	1.11808	0.943763		1.10365	1.00427	0.995876		0.351787	0.949531	0.848127
F0ZCM9	Ribosomal protein L35a OS=Dictyostelium purpureum OX=5786 GN=DICPUDRAFT_53408 PE=3 SV=1	34042.1	36387.8	48688.3	51600.1	62292.4	67410.5	65886.5	58379.1	71470.7	66742.7	59046.6	78262.3		0.00111721	0.00104941	0.00109337	0.00124443	0.00113946	0.00109868	0.00115128	0.00104843	0.00114166	0.00122271	0.00106398	0.00123265		1.11388	1.0305	1.09444		1.08582	0.999072	1.01389		1.00485	1.04416	1.12739		1.06818	1.02458	1.07857		0.176027	0.205015	0.145981
Q86JM6	PIG-P domain-containing protein OS=Dictyostelium discoideum OX=44689 GN=DDB0168617 PE=4 SV=1	2736.5	1788.82	3710.29	3386.93	31135.8	29270.6	14553.9	10472.9	29040.7	24812.5	12918.6	9033.21		8.98076e-05	0.000524528	0.00044427	6.11763e-05	0.00049477	0.000408448	8.77334e-05	0.000231592	0.000249779	8.02566e-05	0.000190873	0.000142276		0.681194	0.976904	0.893651		0.943267	0.441525	0.363894		0.919369	0.562223	0.320246		0.847943	0.660218	0.52593		0.00501747	0.196272	0.172448
F0ZDH7	Serine hydroxymethyltransferase OS=Dictyostelium purpureum OX=5786 GN=DICPUDRAFT_53574 PE=3 SV=1	18540.8	19892.8	28996	29052.3	31609.2	35421.2	33399.8	33084.8	34926.6	35887.6	31016.8	34291.4		0.000608479	0.000532503	0.000534315	0.000680317	0.000598737	0.000590759	0.000685638	0.00053148	0.000599705	0.000688421	0.000602982	0.000540099		1.11806	1.12681	1.13138		1.12438	0.99808	1.13235		1.10564	1.12238	1.01083		1.11603	1.08242	1.09152		0.00477871	0.19215	0.155024
Q55DN5	P-type ATPase OS=Dictyostelium discoideum OX=44689 GN=DDB_G0269590 PE=4 SV=2	3994.7	4124.02	5237.29	4888.47	9291.66	9287.34	10429.4	10035.1	9029.89	8680.78	9640.99	10244.6		0.0001311	0.000156532	0.000138141	0.000141038	0.000156987	0.000142898	0.000123841	0.00016596	0.000186407	0.000115837	0.000182893	0.000161355		1.07581	0.94463	0.88358		1.00291	1.06023	1.16841		1.03443	1.3494	1.16805		1.03772	1.11809	1.07334		0.206786	0.414241	0.482735
Q55DV5	Aminoglycoside phosphotransferase domain-containing protein OS=Dictyostelium discoideum OX=44689 GN=DDB0190317 PE=4 SV=1	18941	20305.8	32279.5	26721.2	40125	43028.9	43220.5	35052.3	43126.9	40510.3	36111.1	43322.3		0.000621612	0.000675965	0.000659765	0.00069444	0.000727332	0.000666855	0.000763278	0.000687756	0.000698202	0.000633186	0.000638841	0.000682338		1.11716	1.2279	1.01862		1.07599	1.01744	0.94508		1.01075	1.05826	1.03421		1.06797	1.1012	0.999304		0.152171	0.247658	0.961773
F0ZT34	Plectin/S10 N-terminal domain-containing protein OS=Dictyostelium purpureum OX=5786 GN=DICPUDRAFT_92515 PE=3 SV=1	39072.9	35355.6	54960.6	55000.5	69230	66148.6	71058.2	66905.1	81396.7	71497.1	58819.4	75045.3		0.00128231	0.00116628	0.00124522	0.00120913	0.00111813	0.00117694	0.00129959	0.00113073	0.00113726	0.00130329	0.00121937	0.00118198		0.942932	1.01348	1.01636		0.958716	0.969516	1.04552		0.945165	0.913302	0.949215		0.948937	0.965432	1.0037		0.0143684	0.366106	0.92662
Q554B5	Uncharacterized protein OS=Dictyostelium discoideum OX=44689 GN=DDB0217616 PE=4 SV=1	5296.79	4647.01	6708.02	6370.44	8695.76	8576.36	10853.5	8753.57	9015	10133.7	7728.65	10540.6		0.000173832	0.000146493	0.000137913	0.000158924	0.000144969	0.000166814	0.000158617	0.000172709	0.000149432	0.000150954	0.000159537	0.000166018		0.914239	0.912474	0.868388		0.989598	1.17896	1.08904		1.20956	1.08352	1.20378		1.0378	1.05832	1.05374		0.778865	0.599023	0.726129
F0Z843	Vacuolar H+-ATPase E subunit OS=Dictyostelium purpureum OX=5786 GN=DICPUDRAFT_52389 PE=3 SV=1	13174.5	15461.9	23934.4	24913.7	34997.2	35591.9	37548.7	32351.8	41670.3	35943.9	32185.8	40400.6		0.000432366	0.000589579	0.000637481	0.000528784	0.000601621	0.000591687	0.00056595	0.000597501	0.000622307	0.000590354	0.000589623	0.000636321		1.223	1.30896	1.3654		1.02043	1.01344	1.00008		0.928164	0.976197	0.99818		1.0572	1.09953	1.12122		0.663178	0.458419	0.426743
Q54EU2	EF-hand domain-containing protein OS=Dictyostelium discoideum OX=44689 GN=DDB0183827 PE=4 SV=1	7873.04	7740.82	10901.2	11430.4	17869	16235.5	16116.6	15013.4	19375.3	16542.9	13793.3	21158.4		0.000258381	0.00030103	0.000296407	0.00026473	0.000274435	0.000272319	0.00025777	0.000256459	0.000266692	0.000270854	0.000273625	0.000333251		1.02457	0.997636	1.04827		0.911651	0.851938	0.90896		0.918732	0.899749	1.1243		0.951652	0.916441	1.02718		0.297564	0.192825	0.734135
F0ZYW0	Tubulin alpha chain OS=Dictyostelium purpureum OX=5786 GN=DICPUDRAFT_50524 PE=3 SV=1	9095.62	8156.86	13540.9	11562.1	16674.5	17647.8	20807.2	16486	18140.5	17210	13831	19402.7		0.000298504	0.000280906	0.000277518	0.000278958	0.000298307	0.000283301	0.000320187	0.000331099	0.000267421	0.000273976	0.000300463	0.000305598		0.93452	1.07264	0.91783		1.06195	1.17868	1.06962		1.02084	0.963619	1.10118		1.00577	1.07165	1.02955		0.921622	0.358487	0.683099
Q55EP8	Uncharacterized protein OS=Dictyostelium discoideum OX=44689 GN=DDB0190044 PE=4 SV=1	7060.13	6800.34	12520.4	12830.5	19986.1	22711.9	22979.3	20752.9	25164.8	23221.8	19441	22944.3		0.000231702	0.000336695	0.000384976	0.000232566	0.000383907	0.000382263	0.000296056	0.000365662	0.000375889	0.000304031	0.000378229	0.00036138		1.00373	1.27774	1.31216		1.14022	1.08603	1.12336		0.992952	0.976395	0.938706		1.04563	1.11339	1.12474		0.446275	0.316533	0.398761
Q55FL7	Uncharacterized protein OS=Dictyostelium discoideum OX=44689 GN=DDB0189741 PE=4 SV=1	2658.47	2294.41	3655.93	4113.9	10285.6	10846.3	9852.71	9406.73	8275.12	10007.3	8107.65	11010.6		8.72469e-05	0.000173275	0.000126594	7.8467e-05	0.000183339	0.000164734	8.6448e-05	0.000156783	0.00015676	9.74828e-05	0.000171441	0.000173421		0.899367	0.990843	1.11732		1.05808	0.904821	0.989413		1.30127	1.23829	1.36989		1.08624	1.04465	1.15888		0.436752	0.783848	0.335258
Q54TT8	Uncharacterized protein OS=Dictyostelium discoideum OX=44689 GN=DDB0205633 PE=4 SV=1	25512	25818.8	24870.8	20673.4	34800.7	26457.6	26665.2	29025.1	42110.7	28857.8	23356.8	31235.4		0.000837262	0.000586269	0.000644217	0.000882981	0.000447222	0.000475039	0.000588093	0.000424316	0.000451601	0.000489875	0.000528992	0.000491966		1.0546	0.7024	0.585091		0.762826	0.723755	0.902303		0.73739	0.701007	0.763665		0.851607	0.709054	0.750353		0.322519	0.0157319	0.161767
F0Z7K8	Fascin domain-containing protein OS=Dictyostelium purpureum OX=5786 GN=DICPUDRAFT_96363 PE=4 SV=1	19394.7	17999.8	26112.9	29319.5	33668.4	35645.5	36435.2	34794.5	45416.7	37645.1	33557.2	43048.1		0.000636505	0.000567193	0.000694793	0.000615578	0.000602527	0.00061969	0.000617465	0.000579783	0.000648823	0.000694754	0.000634142	0.00067802		0.967123	0.970087	1.09151		1.0623	1.0222	1.11804		0.891906	0.933836	0.975858		0.973775	0.975373	1.0618		0.590613	0.410335	0.306869
Q54XF5	Uncharacterized protein OS=Dictyostelium discoideum OX=44689 GN=DDB0215287 PE=4 SV=1	11178	10898.2	17789.3	17080.3	14890.2	15433	19266.6	12252.5	15201	14262.7	12319.8	15909.9		0.000366844	0.000250847	0.000232548	0.000372708	0.000260869	0.000234783	0.000420644	0.000306584	0.000238201	0.000404734	0.000223306	0.000250585		1.01598	1.14666	1.10328		1.03995	1.2222	0.890209		1.00961	1.02431	1.07756		1.02185	1.13105	1.02369		0.115221	0.143776	0.673491
Q54WL4	Uncharacterized protein OS=Dictyostelium discoideum OX=44689 GN=DDB0205852 PE=4 SV=1	6669.61	5454.47	10297.7	11325.9	13125.6	13123.7	12995.3	13204.5	13246.8	11301	13858.4	12596.2		0.000218886	0.00022112	0.000202652	0.000186538	0.000221834	0.00018603	0.000243499	0.00020679	0.000267951	0.000268378	0.000240656	0.000198394		0.852218	1.11245	1.22611		1.00323	0.935195	1.08835		0.917979	1.32222	0.97899		0.924475	1.12329	1.09782		0.234088	0.387454	0.299431
C7G081	Transcription initiation factor TFIID subunit 2 OS=Dictyostelium discoideum OX=44689 GN=taf2 PE=3 SV=1	17563.6	17302.6	23313.5	25694.4	44188.9	45773.7	47675.9	38932.7	46257.7	45953.7	39916.8	45583.4		0.000576408	0.000744427	0.000707659	0.000591735	0.000773728	0.000756461	0.00055127	0.000758652	0.000771786	0.000608854	0.000709562	0.000717951		1.02659	0.956389	1.05629		1.03936	1.01911	0.953165		1.06896	1.09062	1.01454		1.04497	1.02204	1.008		0.0849548	0.56316	0.906708
F1A3U9	Saccharopine dehydrogenase OS=Dictyostelium purpureum OX=5786 GN=DICPUDRAFT_51448 PE=3 SV=1	0	2338.42	1724.9	1875.87	2149.07	1421.64	2247.17	2598.64	3011.24	3719.66	2053.59	3192.5		0	3.62042e-05	4.60666e-05	7.99721e-05	2.40305e-05	6.12308e-05	4.07869e-05	3.57585e-05	3.97059e-05	4.44505e-05	4.73611e-05	5.02827e-05		#DIV/0!	#DIV/0!	#DIV/0!		0.663748	0.987691	1.30817		1.32918	0.861924	1.09152		#DIV/0!	#DIV/0!	#DIV/0!		0.418019	0.524767	0.249521
Q55AE5	Uncharacterized protein OS=Dictyostelium discoideum OX=44689 GN=DDB0216938 PE=4 SV=1	18098.4	13480.8	29260.2	27596.5	35243.2	25801.5	25749	21233.2	27912.1	25309.9	21444.4	26619.8		0.00059396	0.000593724	0.000427004	0.000461031	0.000436131	0.000416635	0.000691885	0.000409736	0.000414624	0.000653925	0.000386983	0.00041927		0.776199	1.16487	1.10096		0.734569	0.690112	0.651789		0.975717	0.971006	0.981886		0.828829	0.941995	0.911544		0.158457	0.727784	0.585856
Q86A08	Uncharacterized protein OS=Dictyostelium discoideum OX=44689 GN=DDB0167169 PE=4 SV=1	15306.7	15003.7	21176.2	20979.6	28666.7	27158.3	29680.2	30725.6	30622.4	28771.1	25354.1	34308.7		0.000502342	0.000482933	0.000468467	0.000513115	0.000459066	0.000473613	0.000500731	0.000472293	0.000490218	0.000497131	0.000559985	0.000540372		1.02145	0.996794	0.989627		0.950579	0.977967	1.15955		1.01098	1.04643	1.15349		0.994336	1.00706	1.10089		0.828032	0.773982	0.213496
F0ZFP7	Ribosomal protein L22 OS=Dictyostelium purpureum OX=5786 GN=DICPUDRAFT_91674 PE=3 SV=1	20029.9	16955.3	30172.1	30281.6	32488.8	28743.4	32336.5	29924.8	39344.2	34821	27225.3	37832.4		0.000657351	0.000547322	0.000601896	0.000579859	0.000485859	0.000573202	0.000713448	0.000514562	0.000526397	0.000717551	0.00054539	0.000595871		0.882114	1.08534	1.09158		0.887702	0.940145	0.996472		0.952328	0.874565	0.989991		0.907381	0.966683	1.02601		0.0601405	0.697638	0.501691
F0ZFR8	ATP citrate synthase OS=Dictyostelium purpureum OX=5786 GN=DICPUDRAFT_91676 PE=4 SV=1	3683.35	2901.84	5027.92	2945.1	9549.38	11230.9	8365.57	8682.23	9061.71	9701.55	7915.97	8921.57		0.000120882	0.000160873	0.000138628	9.92406e-05	0.000189839	0.000159701	0.00011889	0.000133119	0.000153054	6.9787e-05	0.000158237	0.000140517		0.820973	0.983524	0.577317		1.18005	0.827477	0.98361		1.15201	1.10407	1.01363		1.05101	0.971689	0.858185		0.608233	0.717806	0.415382
Q54R89	Uncharacterized protein OS=Dictyostelium discoideum OX=44689 GN=DDB0185451 PE=4 SV=1	94259.2	94389.8	122582	131441	160175	151871	161289	167296	205801	168742	144089	174229		0.00309344	0.00269839	0.00314838	0.00322805	0.00256713	0.00277773	0.00289857	0.00256655	0.00278594	0.00311461	0.00304902	0.00274416		1.04352	0.937006	1.00685		0.951359	0.951143	1.12994		0.88227	0.88488	0.871608		0.959049	0.924343	1.0028		0.489777	0.0792182	0.965054
Q55GH3	Uncharacterized protein OS=Dictyostelium discoideum OX=44689 GN=DDB0189451 PE=4 SV=1	14216.2	14400	21635.9	20348.1	27087.7	24688.6	26262.2	23503.9	26721.6	25819.8	22165	25271		0.000466553	0.000456333	0.000408793	0.000492468	0.00041732	0.00042503	0.000511601	0.000417902	0.000428556	0.000482169	0.000428367	0.000398026		1.05554	1.09655	1.03347		0.914508	0.915783	0.938715		1.03972	1.04835	0.973662		1.00326	1.02023	0.981949		0.963445	0.756012	0.605023
F1A4H7	methylmalonate-semialdehyde dehydrogenase (CoA acylating) OS=Dictyostelium purpureum OX=5786 GN=DICPUDRAFT_51594 PE=4 SV=1	20781.4	19201.8	28877.2	32333.2	38530.8	40781.1	40789.6	41187.9	46175	45308.7	36199.5	48220.9		0.000682013	0.000649108	0.000706395	0.000656684	0.000689337	0.000745843	0.000682828	0.000649072	0.000699912	0.000766166	0.000750663	0.000759492		0.962862	1.00119	1.12339		1.06198	0.999945	1.15645		1.05584	0.990823	1.07517		1.02689	0.997321	1.11834		0.492047	0.496015	0.0302674
Q552S2	tRNA/rRNA methyltransferase SpoU type domain-containing protein OS=Dictyostelium discoideum OX=44689 GN=DDB0217723 PE=4 SV=1	23167.8	28159.6	39440.7	39199.2	51969.2	56825.7	54995.6	52875.1	58453.2	52573.7	44615.2	56006.5		0.00076033	0.000875497	0.000894228	0.000963036	0.000960544	0.000865436	0.000932612	0.000875128	0.000862629	0.000928862	0.000963666	0.000882118		1.2666	1.22659	1.22166		1.09714	0.999578	1.10071		0.967802	0.964663	0.986457		1.11052	1.06361	1.10294		0.325622	0.537502	0.259057
Q54EX6	GlcNAc transferase OS=Dictyostelium discoideum OX=44689 GN=gnt2 PE=4 SV=1	10414.6	7458.32	10841.2	8369.99	14861.6	16063.3	18203.7	15122	18162.9	14981	13933.7	18501.9		0.000341791	0.000250366	0.00027786	0.000255069	0.000271524	0.000246608	0.00025635	0.000289671	0.000269405	0.000198335	0.000275604	0.00029141		0.746271	0.750019	0.580282		1.08451	1.15699	1.10081		0.887528	0.969573	1.04877		0.906103	0.958861	0.909951		0.408995	0.666222	0.586911
Q54IS9	BIG2 domain-containing protein OS=Dictyostelium discoideum OX=44689 GN=DDB0187985 PE=3 SV=1	4526.25	4936.5	7323.02	7333.9	8452.66	9328.85	9113.95	8125.97	9555.48	8786.48	8834.91	10073.1		0.000148544	0.000142398	0.000146182	0.000168824	0.000157689	0.000144638	0.00017316	0.000145028	0.000170822	0.000173784	0.000148099	0.000158654		1.13653	1.16571	1.16991		1.10738	1.01847	1.04004		0.989437	1.16856	1.08532		1.07778	1.11758	1.09842		0.227942	0.142348	0.12742
F0ZH55	Ribosomal protein L18 OS=Dictyostelium purpureum OX=5786 GN=DICPUDRAFT_91791 PE=3 SV=1	3465.74	2818.23	7438.28	6807.99	7027.93	9025.88	9785.89	8498.53	11559.7	9963.06	10031.5	7849.9		0.00011374	0.000118396	0.000176842	9.6381e-05	0.000152567	0.000164006	0.000175885	0.00015572	0.000193958	0.000161322	0.000154889	0.000123638		0.84738	1.54638	1.41834		1.28862	1.31525	1.30823		0.927414	1.09679	0.699145		1.02114	1.31947	1.1419		0.943202	0.0963225	0.777667
Q55GV7	Uncharacterized protein OS=Dictyostelium discoideum OX=44689 GN=DDB0189323 PE=4 SV=1	0	0	920.954	1634.76	1709.69	1492.23	2107.77	2311.27	1998.81	1314.28	2166.83	1203.46		0	2.88022e-05	3.05782e-05	0	2.52237e-05	2.16348e-05	2.17768e-05	3.35404e-05	4.18953e-05	3.87371e-05	4.21238e-05	1.89548e-05		#DIV/0!	#DIV/0!	#DIV/0!		0.875757	1.16451	1.46252		0.707524	1.3701	0.61988		#DIV/0!	#DIV/0!	#DIV/0!		0.249486	0.126135	0.451741
F1A047	Ribosomal L28e/Mak16 domain-containing protein OS=Dictyostelium purpureum OX=5786 GN=DICPUDRAFT_92975 PE=3 SV=1	18345.4	19317.7	26388.4	26204.3	34094.9	35966.5	38313.8	31372.7	38355.6	36590.5	29963.7	36439.9		0.000602068	0.000574378	0.000586772	0.000660648	0.000607954	0.00060233	0.000623979	0.000609676	0.000579344	0.000620937	0.000571778	0.000573939		1.0973	1.03639	1.03134		1.05846	1.06145	0.995473		1.02651	0.987342	0.978129		1.06076	1.0284	1.00165		0.102479	0.318993	0.913639
Q54PN2	Polyprenol reductase OS=Dictyostelium discoideum OX=44689 GN=DDB0186007 PE=3 SV=1	3322.95	2334.36	6438.17	4173.22	6326.64	5837.26	6368.44	6251.49	7065.32	5252.78	6886.95	7752.01		0.000109054	0.000106581	0.000108087	7.9833e-05	9.86692e-05	8.6468e-05	0.000152237	0.000101339	0.000133158	9.88884e-05	0.000113936	0.000122096		0.732051	1.39598	0.906785		0.925763	0.950814	1.069		0.799988	1.23196	1.12961		0.819267	1.19292	1.03513		0.0881586	0.27541	0.65622
Q54V87	Vitamin K epoxide reductase domain-containing protein OS=Dictyostelium discoideum OX=44689 GN=DDB0206036 PE=3 SV=1	12757.2	10648.8	18417.1	22786.8	35403.8	41848.4	36066.1	33313.2	33922.8	34654.8	31255.8	31870.1		0.000418671	0.000596429	0.000518958	0.000364181	0.000707378	0.000570465	0.00043549	0.000573909	0.000604327	0.000539955	0.000607145	0.000501962		0.869849	1.04017	1.28969		1.18602	0.962242	1.01797		1.09925	1.1645	0.96725		1.05171	1.05564	1.09163		0.534507	0.488236	0.459907
F1A0R4	40S ribosomal protein S27 (Fragment) OS=Dictyostelium purpureum OX=5786 GN=DICPUDRAFT_41760 PE=3 SV=1	47556.2	39598.9	71384.4	78483.3	101357	93749.7	106078	95577	108300	97770.1	86919.7	108755		0.00156072	0.00170751	0.0016568	0.00135425	0.00158468	0.00160943	0.00168795	0.00168798	0.00168058	0.00185974	0.00174192	0.00171293		0.86771	1.08152	1.19159		0.928066	0.988562	1.02015		0.97141	1.01435	1.03388		0.922395	1.02815	1.08187		0.111895	0.420078	0.265425
Q55FA6	dCTP deaminase OS=Dictyostelium discoideum OX=44689 GN=DDB0230132 PE=4 SV=1	16845	14470.5	21629.9	20084.4	33879.3	33093.2	38905.8	34016.3	40098.4	33664.9	28925.7	38195.2		0.000552826	0.000570747	0.000613433	0.000494879	0.000559386	0.000554171	0.000511459	0.000619097	0.000559274	0.000475919	0.000619958	0.000601584		0.895181	0.925173	0.860884		0.980094	1.08471	1.08622		0.903392	0.911711	0.980684		0.926222	0.973865	0.97593		0.112713	0.674032	0.752022
Q54L20	G-patch domain-containing protein OS=Dictyostelium discoideum OX=44689 GN=DDB0187208 PE=4 SV=1	23045.7	21663.8	33156.2	33283.7	27176.3	19441.1	40274.4	34915.8	26660.4	14577.4	26948.4	41323.4		0.000756322	0.000457824	0.000407856	0.000740885	0.00032862	0.000239964	0.00078401	0.000640875	0.000521043	0.00078869	0.000636353	0.000650855		0.979589	1.03661	1.0428		0.717786	1.39983	1.38995		0.588356	1.27752	1.5958		0.76191	1.23798	1.34285		0.15052	0.138132	0.135879
F0ZGB8	60S ribosomal protein L13 OS=Dictyostelium purpureum OX=5786 GN=DICPUDRAFT_150434 PE=3 SV=1	37650.8	38410.8	52829.9	54059.6	66489.2	75223.7	70000.4	74224.1	80314.8	76255.6	65850.6	84718.4		0.00123564	0.00112011	0.00122867	0.00131362	0.00127153	0.00125527	0.00124921	0.0011139	0.00127321	0.00128099	0.00135276	0.00133434		1.06311	1.01098	1.03671		1.13518	0.994453	1.2077		1.02165	1.03625	1.086		1.07331	1.0139	1.11014		0.142603	0.362114	0.146439
Q55C41	Uncharacterized protein OS=Dictyostelium discoideum OX=44689 GN=DDB0190902 PE=4 SV=1	21376.9	9775.05	11754.1	12623.5	24277.9	40862.8	28067.4	28170.8	38355.8	46044.9	26726.9	34794.4		0.000701556	0.000408996	0.000586774	0.000334299	0.000690717	0.000757962	0.000277938	0.000446628	0.00051676	0.000299125	0.000513423	0.000548022		0.47651	0.396173	0.426374		1.68881	1.09201	1.25533		1.29175	0.88068	0.933958		1.15236	0.789621	0.871886		0.899797	0.389176	0.534377
F0Z865	40S ribosomal protein S6 OS=Dictyostelium purpureum OX=5786 GN=DICPUDRAFT_44938 PE=3 SV=1	50721.4	54080.5	71890.2	72377.2	105771	113690	122886	99323.7	113756	106735	92566.8	126315		0.0016646	0.00178187	0.00174026	0.00184951	0.00192175	0.00175701	0.00169991	0.00195544	0.00178977	0.00171505	0.00181021	0.0019895		1.11109	1.02122	1.03031		1.0785	1.09741	1.01591		1.00963	1.02845	1.14322		1.0664	1.04903	1.06314		0.151739	0.18886	0.25982
F0ZH73	DH domain-containing protein OS=Dictyostelium purpureum OX=5786 GN=DICPUDRAFT_46997 PE=4 SV=1	29424.8	41888.5	50776.4	55050.5	44327	48032.4	55600.8	45117.2	43783.5	39152.5	45090.2	47992.7		0.000965676	0.000746753	0.000669809	0.00143255	0.000811908	0.000644504	0.00120066	0.000884759	0.000871813	0.00130448	0.000822276	0.000755898		1.48347	1.24333	1.35084		1.08725	1.18481	1.10113		0.962221	1.30159	1.12853		1.17765	1.24324	1.1935		0.380276	0.0213564	0.192149
Q9GPS4	Citrate synthase (Fragment) OS=Dictyostelium discoideum OX=44689 GN=gltA PE=3 SV=1	28434	12536.7	17460.5	18567.3	35915.5	34566.1	27508.5	23608.3	43543.2	35105.2	25534	31843.1		0.000933158	0.000605049	0.000666133	0.000428746	0.000584282	0.00057788	0.00041287	0.000437735	0.000493697	0.00043997	0.000430269	0.000501537		0.459457	0.442444	0.471486		0.965677	0.72347	0.711131		0.867515	0.741139	0.752909		0.764216	0.635684	0.645175		0.30894	0.133563	0.123677
Q55CF7	Uncharacterized protein OS=Dictyostelium discoideum OX=44689 GN=DDB0190787 PE=4 SV=1	13298.1	10701.8	14758.7	16846.5	37030.9	36305.3	35429.7	30438.7	38939.3	35635.6	29429.1	37296.9		0.000436422	0.000623841	0.0005957	0.000365992	0.00061368	0.00058661	0.000348983	0.000563782	0.000569008	0.000399193	0.000554756	0.000587437		0.838621	0.799646	0.914695		0.983713	0.903727	0.889259		0.984741	0.955191	0.986128		0.935691	0.886188	0.930027		0.27824	0.0805982	0.1617
Q54T45	GPI transamidase subunit PIG-U family protein OS=Dictyostelium discoideum OX=44689 GN=DDB_G0282011 PE=3 SV=2	3434.98	4095.46	4186.5	6232.3	6967.52	7396.75	8208.46	7392.92	8293.77	7922.69	5270.79	9420.76		0.000112731	0.000117378	0.00012688	0.000140061	0.00012503	0.000130418	9.89938e-05	0.000130619	0.00010191	0.00014768	0.000134739	0.00014838		1.24244	0.878146	1.31003		1.06519	1.1128	1.1479		1.02789	0.8032	1.16945		1.11184	0.931383	1.20913		0.222413	0.532127	0.0435511
Q55E09	Phospholipid-transporting ATPase OS=Dictyostelium discoideum OX=44689 GN=DDB0216656 PE=3 SV=1	10299.3	11470.9	14460.7	15167.4	33767.2	23218.8	16089.1	18988.3	35509.6	21075.3	12671.3	18557.3		0.000338005	0.000568857	0.000543234	0.000392297	0.000392475	0.000346928	0.000341938	0.000256021	0.000244998	0.000359406	0.000346067	0.000292283		1.16062	1.01163	1.06331		0.689935	0.450062	0.608355		0.638635	0.450999	0.538043		0.829731	0.637565	0.736571		0.317729	0.189023	0.223339
Q54RN9	CUE domain-containing protein OS=Dictyostelium discoideum OX=44689 GN=DDB0185319 PE=4 SV=1	6794.12	7573.28	12720.1	11774.5	19967	13849.5	12206	12763	17131.5	14650.1	10623	17035.8		0.000222972	0.000336373	0.000262082	0.000259	0.000234102	0.00024116	0.000300779	0.000194231	0.000205394	0.000279009	0.000232609	0.000268318		1.16158	1.34895	1.25132		0.69596	0.577427	0.691521		0.920172	0.783703	1.0238		0.925904	0.903362	0.988878		0.54429	0.592993	0.797153
Q54C05	BRCT domain-containing protein OS=Dictyostelium discoideum OX=44689 GN=DDB0191863 PE=4 SV=1	7957.71	7300.08	10868.1	12075.9	18911	15553	22726.5	15158.9	23380.2	18809.3	14017.1	25233.6		0.000261159	0.000318583	0.000357675	0.000249657	0.000262897	0.000309626	0.000256985	0.00036164	0.000271019	0.000286151	0.000276277	0.000397436		0.955955	0.984017	1.09569		0.825206	1.13515	0.867205		0.865665	0.757724	1.11117		0.882275	0.958964	1.02469		0.106277	0.715219	0.794975
Q54CE3	NACHT domain-containing protein OS=Dictyostelium discoideum OX=44689 GN=DDB0191728 PE=4 SV=1	11081.9	11480.5	16743.4	14412.6	22158.1	21278.7	20947.5	23709.9	21774	23044.6	15319.6	23392.8		0.00036369	0.000373286	0.000333103	0.000392622	0.000359681	0.000379346	0.000395914	0.000333332	0.000296202	0.000341521	0.000432121	0.000368443		1.07955	1.0886	0.939044		0.963552	0.892966	1.15761		1.13883	0.88922	1.10609		1.06064	0.95693	1.06758		0.367704	0.592392	0.423601
Q55GE5	Uncharacterized protein OS=Dictyostelium discoideum OX=44689 GN=DDB0202122 PE=4 SV=1	15659.9	13061	19829.7	23335	24520.8	25836.2	26224.6	21866.9	29068.8	27973.9	20476.2	25813.2		0.000513932	0.000413089	0.0004447	0.000446675	0.000436718	0.000460489	0.000468891	0.000417305	0.000395905	0.000552945	0.000398531	0.000406565		0.869133	0.912359	1.07591		1.0572	1.01021	0.964758		1.0355	0.890273	0.914244		0.98728	0.937613	0.984971		0.779872	0.222375	0.860113
O76736	TipB OS=Dictyostelium discoideum OX=44689 GN=tipB PE=4 SV=1	4577.59	6124.45	9304.84	9049.82	10205.3	11532.4	14059.8	11445.1	12360.4	9566.36	12976	12167.8		0.000150229	0.000171924	0.000189092	0.000209451	0.000194936	0.000157476	0.000220022	0.000223729	0.00025089	0.000214444	0.000208591	0.000191646		1.39421	1.46457	1.42745		1.13385	1.30133	1.21327		0.832798	1.32681	1.0135		1.12029	1.36424	1.21807		0.588203	0.00716665	0.192887
B0G121	Fcf2 pre-rRNA processing C-terminal domain-containing protein OS=Dictyostelium discoideum OX=44689 GN=DDB_G0294617 PE=4 SV=1	10568.5	9757.12	12708.8	13121.1	21496.1	18655.8	21491.7	20743.5	22593.2	18989.4	18094.2	25463.5		0.000346843	0.000362134	0.000345635	0.000333686	0.000315346	0.000312592	0.000300512	0.000341991	0.000349849	0.000310918	0.000378057	0.000401057		0.962066	0.866423	0.896423		0.870798	0.944376	1.04397		0.904399	1.01219	1.16035		0.912421	0.940997	1.03358		0.0865164	0.290945	0.698999
Q556U7	Uncharacterized protein OS=Dictyostelium discoideum OX=44689 GN=DDB0217118 PE=4 SV=1	10449	10374.4	10237.6	11397.3	20542	17485.9	20346.8	18432.4	16127.7	17007.3	15607.8	17671.9		0.000342918	0.00034606	0.000246725	0.000354795	0.00029557	0.000279964	0.000242077	0.000323772	0.000301775	0.000270069	0.000335937	0.000278337		1.03463	0.705932	0.787562		0.854102	0.935597	0.970749		1.13472	1.22312	1.12813		1.00782	0.954883	0.962145		0.949639	0.664143	0.629595
Q55FV9	15 kDa selenoprotein OS=Dictyostelium discoideum OX=44689 GN=sep15 PE=3 SV=2	5389.5	3574.29	7876.37	7143.54	11524.9	10842.4	14404.2	8793.73	11610.3	10838.2	9608.32	12649.1		0.000176875	0.000194155	0.000177616	0.000122238	0.000183272	0.000178411	0.000186244	0.00022921	0.000185775	0.000169273	0.000160269	0.000199227		0.691098	1.05297	0.957021		0.943949	1.18056	0.82547		1.00448	1.04594	1.12167		0.879841	1.09316	0.968055		0.329299	0.18371	0.719441
Q54CC4	FNIP repeat-containing protein OS=Dictyostelium discoideum OX=44689 GN=DDB0191750 PE=4 SV=1	9443.29	7726.89	11858.2	8800.76	18176.7	21541.3	15441.3	14124.3	17454.8	14977.7	15135.3	15577.7		0.000309914	0.000306213	0.000267026	0.000264253	0.00036412	0.000246554	0.000280398	0.000245712	0.000292639	0.000208542	0.000257419	0.000245354		0.852667	0.90476	0.672904		1.18911	0.802423	0.840655		0.923331	1.09592	0.918837		0.988369	0.934367	0.810799		0.937945	0.483737	0.134076
F0ZS19	Protein kinase domain-containing protein OS=Dictyostelium purpureum OX=5786 GN=DICPUDRAFT_49032 PE=3 SV=1	10219.8	10936.8	13600.7	13735.6	18282.5	16843.8	17374.2	20060.8	17620.7	16832.9	16792.3	18270		0.000335399	0.000307996	0.000269565	0.000374029	0.000284716	0.000277093	0.000321602	0.00027647	0.000324677	0.000325477	0.000365615	0.000287758		1.11518	0.958863	0.970418		0.924416	0.897644	1.18708		1.02792	1.20445	1.06749		1.02251	1.02032	1.075		0.711137	0.913011	0.378729
Q54TE6	phosphoglucomutase (alpha-D-glucose-1,6-bisphosphate-dependent) OS=Dictyostelium discoideum OX=44689 GN=DDB0204675 PE=3 SV=1	18454.9	15593.5	33926.4	30998.2	64910.4	55372.8	62373	47614	57897.2	56168	48208.3	56691.2		0.000605662	0.00109351	0.000885723	0.000533284	0.000935984	0.000924603	0.000802222	0.000992523	0.000932101	0.000734531	0.000867782	0.000892902		0.880498	1.32454	1.21277		0.855944	0.907648	0.793574		1.0439	1.05236	1.00811		0.92678	1.09485	1.00482		0.379239	0.637044	0.800875
Q54NS2	Leucine-rich repeat-containing protein OS=Dictyostelium discoideum OX=44689 GN=DDB_G0285081 PE=4 SV=2	11067.1	11958.4	13923.5	14242.4	33327.1	31426.7	27732.9	22627	41326.2	32642.1	23960.3	24008.7		0.000363204	0.000561443	0.000632217	0.000408966	0.000531216	0.000537333	0.000329234	0.000441306	0.000463269	0.000337487	0.000412385	0.000378143		1.12599	0.906472	0.929194		0.946162	0.78602	0.734508		0.849919	0.732769	0.598123		0.974025	0.808421	0.753942		0.58198	0.112134	0.162653
Q54Q95	PARP OS=Dictyostelium discoideum OX=44689 GN=DDB0185794 PE=4 SV=1	5177.57	7832.23	10690.4	9217.35	15314.8	15680.7	15433.8	14611.6	18163.9	16118.7	13254.6	16793.4		0.00016992	0.000258001	0.000277876	0.000267856	0.000265056	0.000265337	0.000252784	0.000245594	0.000256276	0.000218414	0.000266301	0.000264501		1.57637	1.48767	1.2854		1.02735	0.951912	1.03217		0.954876	0.922268	0.95187		1.1862	1.12062	1.08981		0.460764	0.673996	0.508316
Q1ZXP7	Adenine DNA glycosylase OS=Dictyostelium discoideum OX=44689 GN=MYH PE=3 SV=1	5390.15	4489.69	7277.46	8333.89	13961.9	11009.8	13692.9	12724.4	12865.5	13101.2	11304.2	16220.8		0.000176896	0.000235208	0.000196818	0.000153544	0.000186102	0.000215663	0.000172082	0.000217891	0.000218566	0.00019748	0.000231906	0.000255482		0.867988	0.972788	1.11636		0.791222	0.926375	0.98596		1.09575	1.11049	1.29806		0.918319	1.00322	1.13346		0.462128	0.992151	0.295721
Q76NV3	Uncharacterized protein OS=Dictyostelium discoideum OX=44689 GN=DDB0169199 PE=4 SV=1	3745.87	1805.28	4382.76	4150.07	7250.85	7457.9	9245.7	6269.65	9375.53	8536.32	6668.95	10011		0.000122933	0.000122151	0.000143429	6.17392e-05	0.000126063	0.00014052	0.000103634	0.000147124	0.000128943	9.834e-05	0.000114267	0.000157676		0.502216	0.843013	0.799945		1.03203	1.20444	0.935451		0.979718	0.899006	1.09933		0.837987	0.982154	0.94491		0.433908	0.853504	0.643142
Q55FS4	Calponin-homology (CH) domain-containing protein OS=Dictyostelium discoideum OX=44689 GN=DDB0189688 PE=4 SV=1	6303.47	6471.47	6887.54	9931.4	10477.6	8030.82	10820.7	10112.8	11911.1	9384.71	9118.6	9729.73		0.00020687	0.000176511	0.000182218	0.000221319	0.000135748	0.000154485	0.000162862	0.000172187	0.000176307	0.000235334	0.00018431	0.000153246		1.06985	0.78727	1.1376		0.769062	0.975505	1.04418		0.847802	0.967558	0.841001		0.89557	0.910111	1.00759		0.392639	0.298025	0.898222
Q55BL6	RRM domain-containing protein OS=Dictyostelium discoideum OX=44689 GN=DDB0191073 PE=4 SV=1	3657.56	2716.51	5363.18	5248.04	8790.28	7408.27	9101.65	6987.1	10178.5	9422.08	7983.1	9427.15		0.000120035	0.000148085	0.000155712	9.29024e-05	0.000125225	0.0001551	0.000126817	0.000144832	0.000154352	0.000124357	0.000127342	0.00014848		0.773959	1.0565	1.03601		0.845625	0.978031	0.859926		0.99607	0.991263	0.953554		0.871885	1.0086	0.949829		0.176632	0.836226	0.390046
Q54CZ9	NADH dehydrogenase [ubiquinone] 1 alpha subcomplex assembly factor 3 OS=Dictyostelium discoideum OX=44689 GN=DDB0219765 PE=4 SV=1	5233.75	4273.81	6494.66	7107.34	8101.58	11103.2	12203.7	11539.5	11881.2	11313.1	9141.27	12893.9		0.000171763	0.000136483	0.000181762	0.000146161	0.000187682	0.000186229	0.000153572	0.000194193	0.000176745	0.000168415	0.000210312	0.000203083		0.850942	0.894092	0.980507		1.37513	1.42284	1.54094		1.02458	0.972401	1.1173		1.08355	1.09644	1.21292		0.697704	0.671919	0.310939
Q86A78	DBC1/CARP1 catalytically inactive NUDIX hydrolase domain-containing protein OS=Dictyostelium discoideum OX=44689 GN=DG1124 PE=4 SV=1	4342.26	4005.48	7481.23	6436.32	11023.9	13325.5	11585.9	11209.1	11409.1	12249.4	11040.1	11508		0.000142506	0.000185713	0.000174538	0.000136984	0.000225245	0.000201642	0.000176901	0.000184364	0.000213458	0.000152515	0.000204289	0.000181254		0.961252	1.24136	1.07023		1.21287	0.992734	1.10003		1.15529	1.22299	1.03848		1.1098	1.15236	1.06958		0.268696	0.200323	0.0796203
Q55DW5	Uncharacterized protein OS=Dictyostelium discoideum OX=44689 GN=DDB_G0269502 PE=4 SV=2	4646.05	4738.6	6696.5	6287.46	9898.19	8160.83	9669.13	9274.34	11743.2	11536.9	7901.29	10873.4		0.000152476	0.000166749	0.00017965	0.000162056	0.000137945	0.000189913	0.000158345	0.000153862	0.00015277	0.000148987	0.000169028	0.000171259		1.06283	1.03849	0.977121		0.82726	0.922714	1.01366		1.05713	0.850379	0.953292		0.982407	0.937195	0.981359		0.838549	0.355832	0.408327
Q557E5	Uncharacterized protein OS=Dictyostelium discoideum OX=44689 GN=DDB0217220 PE=4 SV=1	13797.9	12343.9	18477.8	19147.4	22880.2	16497.8	20073.6	18093	24611.1	18409.7	18977.2	23482.6		0.000452824	0.00038545	0.000376505	0.000422152	0.000278867	0.000303048	0.000436924	0.000319425	0.000366922	0.000453715	0.000329752	0.000369858		0.932265	0.964887	1.00197		0.723484	0.828708	0.855497		0.804898	0.974546	0.982346		0.820216	0.922714	0.946603		0.0855006	0.229682	0.36755
Q54PX4	Uncharacterized protein OS=Dictyostelium discoideum OX=44689 GN=DDB0218593 PE=4 SV=1	7090.29	6013.09	7989.28	9353.28	13014.4	15849.4	13744.8	13222.9	16422.7	15457.7	13839.8	15671.7		0.000232692	0.000219247	0.000251237	0.000205643	0.000267908	0.000254455	0.000188914	0.000218716	0.000267591	0.000221635	0.000240992	0.000246834		0.883756	0.811863	0.952482		1.22194	0.997577	1.09918		1.01281	1.06509	0.982474		1.0395	0.958178	1.01138		0.742939	0.654657	0.85363
Q94475	ORFveg110 (Fragment) OS=Dictyostelium discoideum OX=44689 PE=2 SV=1	12242.3	12983.4	16941.5	19294.3	27537.8	31402.9	32427.4	28196.5	34418.2	31590.2	24057.5	33192.4		0.000401772	0.000463915	0.000526537	0.000444021	0.000530814	0.000520018	0.000400597	0.000516008	0.000465148	0.000457196	0.000513892	0.000522789		1.10516	0.997074	1.13795		1.14421	1.11229	1.10773		0.987619	0.88341	0.992882		1.07899	0.997592	1.07952		0.25366	0.92492	0.214575
Q54NJ5	CwfJ_C_1 domain-containing protein OS=Dictyostelium discoideum OX=44689 GN=DDB0218683 PE=4 SV=1	11837.5	10093.4	16396.6	13100.6	21499.4	22562.7	24738.6	22074.4	26262.9	19597.3	19684.1	24856.7		0.000388487	0.000362189	0.000401776	0.000345186	0.000381385	0.000322599	0.000387713	0.000393659	0.000380589	0.000310431	0.000402313	0.0003915		0.88854	0.99801	0.799078		1.053	1.08689	1.11078		0.802933	0.947268	0.974424		0.914824	1.01072	0.961428		0.353696	0.855308	0.68502
Q556V6	VPS9 domain-containing protein OS=Dictyostelium discoideum OX=44689 GN=DDB0203038 PE=3 SV=1	5030.69	2720.96	4878.26	5783.13	7722.99	7116.07	6620.35	7255.56	8979.12	8567.37	7772.63	7976.28		0.000165099	0.000130105	0.000137364	9.30545e-05	0.000120285	0.000141031	0.000115351	0.000105348	0.000150283	0.000137037	0.000132235	0.000125629		0.563627	0.698676	0.830026		0.924524	0.809712	1.01637		1.02669	1.09404	0.914565		0.838281	0.867477	0.920321		0.379866	0.37673	0.286772
Q54QM1	Kinase OS=Dictyostelium discoideum OX=44689 GN=DDB0218526 PE=3 SV=1	4367.8	5258.85	5015.4	5650.13	3282.93	4396.44	4107.99	3266.66	3493.5	3350.18	2665.29	3101.45		0.000143344	5.53058e-05	5.34443e-05	0.000179848	7.43145e-05	5.51486e-05	0.000118594	6.53693e-05	5.15329e-05	0.000133885	5.9536e-05	4.88486e-05		1.25466	0.827336	0.934013		1.3437	1.18196	1.07649		1.03189	0.964237	0.914011		1.21008	0.991178	0.974837		0.198041	0.642243	0.499601
F0ZTG8	40S ribosomal protein S5 OS=Dictyostelium purpureum OX=5786 GN=DICPUDRAFT_56877 PE=3 SV=1	14216.5	14094.6	24510.4	22930.5	81520.9	65871.1	34664.6	27506.9	96323.1	67736.9	26280.2	30352.4		0.000466563	0.00137334	0.00147357	0.000482025	0.00111344	0.00111504	0.000579572	0.000551607	0.000508123	0.000543361	0.000501323	0.000478059		1.03314	1.24221	1.1646		0.810754	0.401654	0.365039		0.756694	0.344824	0.324422		0.866862	0.662898	0.618021		0.21433	0.240605	0.220098
F0ZHK8	Uncharacterized protein OS=Dictyostelium purpureum OX=5786 GN=DICPUDRAFT_31643 PE=4 SV=1	36717.9	32215.9	47100.4	50382.9	66363.5	67890.3	66241.9	68244.7	82228.7	68742.9	60580.3	73413.9		0.00120502	0.00111799	0.00125795	0.00110176	0.00114757	0.0011316	0.00111373	0.00105409	0.00117131	0.00119387	0.00124378	0.00115629		0.914305	0.924243	0.990746		1.02646	0.942841	1.11252		0.89956	0.931126	0.919184		0.946775	0.932737	1.00748		0.303617	0.0108383	0.953778
Q555L7	Uncharacterized protein OS=Dictyostelium discoideum OX=44689 GN=DDB0217513 PE=4 SV=1	13586.8	12999	19976.3	22357.7	31845.9	32184.4	35288.8	29361.8	36719	32246.6	28709.6	35280.9		0.000445897	0.00053649	0.000561734	0.000444556	0.000544024	0.000530823	0.000472358	0.00056154	0.000555096	0.000529787	0.000535128	0.000555684		0.996992	1.05934	1.18814		1.01404	1.04669	0.997461		0.944972	0.988184	0.98923		0.985335	1.03141	1.05828		0.551833	0.300495	0.475092
Q54WF0	Importin N-terminal domain-containing protein OS=Dictyostelium discoideum OX=44689 GN=DDB0205990 PE=4 SV=1	18583.9	19698.6	26151.6	30323.4	37055.1	36630	35118.9	35300.6	38738	39188	35158.1	36712.8		0.000609895	0.000624248	0.000592621	0.000673677	0.00061917	0.000645089	0.000618379	0.000558837	0.000679776	0.000718543	0.000643366	0.000578236		1.10458	1.01391	1.17814		0.991865	0.895217	1.03063		1.08854	1.14707	0.975727		1.06166	1.01873	1.0615		0.224306	0.840324	0.411593
Q54SJ7	Uncharacterized protein OS=Dictyostelium discoideum OX=44689 GN=DDB0204231 PE=3 SV=1	10520	11082.6	14603.4	15514.9	24632.9	28122.1	26578.8	21796.1	25210.6	26209.6	20879.3	28003.5		0.000345248	0.000414977	0.000385677	0.000379015	0.000475357	0.000431446	0.000345311	0.000422941	0.000403698	0.00036764	0.000397241	0.000441064		1.0978	1.00018	1.06486		1.1455	1.01919	0.95726		1.11867	1.04673	1.14361		1.12066	1.02203	1.05524		0.0261586	0.236708	0.443742
Q54KJ2	Clu domain-containing protein OS=Dictyostelium discoideum OX=44689 GN=DDB0187414 PE=4 SV=1	8810.03	6682.04	8792.79	8588.57	16751.2	16963.7	11670.3	9213.9	18291.6	17276.9	10724	12190.4		0.000289131	0.000282198	0.000279828	0.00022852	0.000286743	0.000284401	0.000207914	0.000185706	0.000207347	0.000203514	0.000167927	0.000192002		0.790369	0.719098	0.703882		1.01611	0.658068	0.595066		1.01634	0.74098	0.686142		0.940939	0.706049	0.661697		0.512258	0.00700452	0.00908783
Q55G38	Uncharacterized protein OS=Dictyostelium discoideum OX=44689 GN=DDB_G0268360 PE=3 SV=1	11081.1	9390.54	14186.2	12929	18389.5	20260.1	21795.5	21045	22061.8	18785	17294.5	25821.5		0.000363664	0.000309798	0.000337505	0.000321149	0.000342463	0.000309227	0.000335447	0.000346825	0.000334386	0.000306365	0.000383552	0.000406696		0.883093	0.922409	0.842442		1.10544	1.11952	1.23807		0.916215	0.99076	1.20501		0.968249	1.0109	1.09517		0.636834	0.929576	0.574579
Q54T42	Uncharacterized protein OS=Dictyostelium discoideum OX=44689 GN=DDB0205089 PE=3 SV=1	13534.6	4683.15	6112.51	7719.38	11814.6	25488.6	12773.8	13104.8	21301.6	30720.2	11608.2	15542.4		0.000444185	0.000199034	0.000325877	0.00016016	0.000430842	0.000505697	0.000144536	0.000203266	0.000224442	0.000182918	0.00023884	0.000244797		0.360571	0.325396	0.411806		2.16467	1.02126	1.2		1.55181	0.688735	0.751196		1.35902	0.678465	0.787666		0.81958	0.275802	0.368137
Q54SS1	Profilin OS=Dictyostelium discoideum OX=44689 GN=DDB0205301 PE=3 SV=1	8083.06	21332.3	29286.1	32958	49272.6	50464.1	44968.8	41891	54391.5	50341	35419.1	51024.3		0.000265273	0.000830069	0.000832092	0.000729547	0.000853012	0.000828682	0.000692497	0.000715574	0.000684822	0.000780972	0.000763478	0.000803646		2.75017	2.6105	2.94403		1.02764	0.862067	0.919777		0.995901	0.823013	0.965814		1.59124	1.43186	1.60987		0.399109	0.79508	0.533623
Q55A63	Uncharacterized protein OS=Dictyostelium discoideum OX=44689 GN=DDB0203682 PE=4 SV=1	5128.82	6748.94	9785.09	8560.36	14799.2	13499.7	16181.6	14464.5	15463.4	14323.1	15205.4	19333.9		0.00016832	0.000249314	0.000236562	0.000230808	0.00022819	0.000235777	0.000231378	0.000257493	0.000293995	0.000202846	0.00026362	0.000304514		1.37125	1.37463	1.20512		0.915271	1.03281	1.05738		0.996683	1.24278	1.28725		1.0944	1.21674	1.18325		0.644841	0.133006	0.130568
Q54NU7	Uncharacterized protein OS=Dictyostelium discoideum OX=44689 GN=DDB_G0284979 PE=4 SV=1	11429.9	13736.2	16157.6	15568.1	27944.6	22529.9	36972.2	39492.6	28694.7	27387.6	32318.6	47411.6		0.000375112	0.000470768	0.000438977	0.000469768	0.00038083	0.000450838	0.000382061	0.000588328	0.000624875	0.000368901	0.000719766	0.000746746		1.25234	1.01852	0.983442		0.808955	1.24972	1.52892		1.02702	1.42348	1.70111		1.02944	1.23058	1.40449		0.926995	0.185618	0.197172
F0ZE03	Uridine 5'-monophosphate synthase OS=Dictyostelium purpureum OX=5786 GN=DICPUDRAFT_29684 PE=3 SV=1	3550.86	3437.72	3852.29	6220.23	6997.18	8273.85	5758.82	5682.59	6347.9	6924.18	6717.55	5677.91		0.000116534	0.000117878	9.71114e-05	0.000117567	0.000139856	0.000113982	9.10909e-05	9.16384e-05	0.000129883	0.000147394	0.000103567	8.94287e-05		1.00887	0.781671	1.26482		1.18645	0.777402	0.878598		1.17372	1.33746	0.920887		1.12301	0.965512	1.02144		0.169507	0.77759	0.853198
Q54Q25	DUF3752 domain-containing protein OS=Dictyostelium discoideum OX=44689 GN=DDB0185867 PE=4 SV=1	4289.63	3267.34	6181.18	5276.08	10290	8009.17	11577.7	9825.78	11210.9	10244.3	9828.43	10419.4		0.000140779	0.000173351	0.000171507	0.00011174	0.000135382	0.000168635	0.00014616	0.000184233	0.000190031	0.000125022	0.000179078	0.000164108		0.793729	1.03822	0.888072		0.780969	1.06278	1.03304		0.983255	1.10801	0.956858		0.852651	1.06967	0.959323		0.157491	0.0931601	0.450912
Q559W7	Uncharacterized protein OS=Dictyostelium discoideum OX=44689 GN=DDB0216994 PE=4 SV=1	26183.4	28943.8	38889.1	40553.9	48934.6	49151.9	49014.7	46649.9	55586.2	47378.9	41210.2	49998.7		0.000859298	0.000824375	0.000850368	0.000989855	0.000830831	0.000779921	0.00091957	0.000779956	0.000796793	0.000960964	0.00085021	0.000787493		1.15193	1.07014	1.11831		1.00783	0.946118	1.03134		0.917157	0.936997	0.926062		1.02564	0.984419	1.02524		0.741183	0.763437	0.694905
Q54QA5	Ubiquitin-like domain-containing protein OS=Dictyostelium discoideum OX=44689 GN=DDB0185786 PE=4 SV=1	9408.79	7723.69	10934	10280.8	17520.8	17482.3	16353.1	14470.1	19900	16468.1	13103.5	17172.1		0.000308781	0.000295163	0.000304434	0.000264144	0.000295509	0.000271087	0.000258544	0.000260221	0.000253353	0.000243613	0.000263722	0.000270466		0.85544	0.837306	0.788948		1.00117	0.881619	0.893481		0.890464	0.832212	0.888424		0.915692	0.850379	0.856951		0.195529	0.0130728	0.0568526
Q54NB3	RRM domain-containing protein OS=Dictyostelium discoideum OX=44689 GN=DDB0186472 PE=4 SV=1	8401.84	8238.79	12544.5	9589.45	15087	14963.1	16537.1	18122.9	16745.1	16350	14470.5	14503.4		0.000275735	0.000254163	0.00025617	0.00028176	0.000252927	0.000269143	0.000296627	0.00026315	0.000279785	0.000227231	0.000330297	0.000228432		1.02185	1.07577	0.824093		0.995135	1.03536	1.29954		1.05064	1.09219	0.891721		1.02254	1.06777	1.00512		0.285759	0.0579873	0.999338
Q54FG3	WD_REPEATS_REGION domain-containing protein OS=Dictyostelium discoideum OX=44689 GN=DDB0189129 PE=4 SV=1	3009.93	1937.19	3391.56	3319.64	4851.44	3228.52	5783.72	4370.87	4600.1	5629.84	4323.45	5658.92		9.8781e-05	8.17297e-05	7.03733e-05	6.62503e-05	5.45728e-05	9.26749e-05	8.01966e-05	9.20346e-05	8.35933e-05	7.86619e-05	7.96606e-05	8.91296e-05		0.670679	0.811863	0.796327		0.667723	1.12609	0.974683		1.3169	1.18786	1.26653		0.885102	1.04193	1.01251		0.54925	0.886025	0.928168
Q54TL3	SWAP/Surp domain-containing protein OS=Dictyostelium discoideum OX=44689 GN=DDB_G0281687 PE=4 SV=2	15440.9	16117.7	21764.5	22030.2	38416.6	38235.3	37811.7	33953.6	40710	34432.1	31129.7	38249.3		0.000506747	0.000647183	0.00062279	0.000551214	0.000646304	0.0005668	0.000514643	0.000601686	0.000601888	0.000522027	0.000618816	0.000602438		1.08775	1.01558	1.03015		0.998641	0.9297	0.956168		0.910099	0.966439	0.967321		0.99883	0.970574	0.984548		0.899862	0.333635	0.493415
Q55EB9	FYVE-type domain-containing protein OS=Dictyostelium discoideum OX=44689 GN=DDB0201682 PE=4 SV=1	15604.4	11647.4	15168.3	16461.8	28206.5	32656.3	23362.5	20897.7	34617.7	31017.2	22096.8	22386.9		0.000512111	0.00047518	0.000529589	0.000398332	0.000552	0.000510585	0.000358669	0.000371761	0.000427239	0.000390078	0.000380868	0.000352599		0.777822	0.700374	0.761705		1.16166	0.782357	0.801523		0.964116	0.806736	0.665798		0.967867	0.763155	0.743009		0.766866	0.0192453	0.0326622
Q54JI0	Nudix hydrolase domain-containing protein OS=Dictyostelium discoideum OX=44689 GN=DDB0187750 PE=4 SV=1	4720.45	4286.12	4722.03	5230.07	10301.1	9093.23	8642.66	8154.31	7114.86	7922.1	8772.38	8109.38		0.000154918	0.000173536	0.000108844	0.000146582	0.000153706	0.000130409	0.000111657	0.000137528	0.000169613	0.000123932	0.000148615	0.000127725		0.946193	0.72075	0.799984		0.885727	0.792503	0.856391		1.19812	1.5583	1.17346		1.01001	1.02385	0.943279		0.874862	0.871044	0.514359
F0ZEX8	V-type proton ATPase proteolipid subunit OS=Dictyostelium purpureum OX=5786 GN=DICPUDRAFT_76883 PE=3 SV=1	2756.68	1737.17	2807.67	4401.81	7197.2	6611.59	7480.48	6368.41	6272.4	7035.97	5957.92	7550.34		9.047e-05	0.000121247	9.59563e-05	5.94099e-05	0.000111758	0.000115822	6.639e-05	0.000119035	0.000115196	0.000104305	0.000116066	0.00011892		0.656681	0.733835	1.15293		0.921734	0.98175	0.957269		1.20703	1.2005	1.23931		0.92848	0.972028	1.1165		0.686322	0.868215	0.331469
Q55C37	Peptidase C39-like domain-containing protein OS=Dictyostelium discoideum OX=44689 GN=DDB0190907 PE=4 SV=1	7370.07	7648.15	12435.7	11165.7	14171.2	14517	16099.1	13799.2	14335.3	16432.1	13833.6	14926.6		0.000241874	0.000238735	0.000219304	0.000261561	0.000245386	0.000270495	0.000294054	0.00025618	0.000267471	0.000264582	0.000251496	0.000235098		1.08139	1.21573	1.09388		1.02786	1.07307	1.05345		1.23343	1.21964	1.07202		1.11423	1.16948	1.07312		0.18981	0.0699748	0.0284103
Q54JX0	Spindle assembly checkpoint component MAD1 OS=Dictyostelium discoideum OX=44689 GN=DDB0187615 PE=3 SV=1	11774.1	10602.2	17723	16711.9	25429.9	25324.6	25609.1	23075.4	24391.3	22179.3	22905.9	25542.5		0.000386408	0.000428404	0.000373143	0.000362586	0.000428071	0.000365102	0.000419077	0.00040751	0.000442882	0.000396005	0.000420556	0.000402301		0.93835	1.08455	1.02484		0.999222	0.951228	0.981682		0.978449	1.18689	1.07814		0.972007	1.07422	1.02822		0.260731	0.410219	0.436808
Q55BY2	THH1/TOM1/TOM3 domain-containing protein OS=Dictyostelium discoideum OX=44689 GN=DDB_G0270774 PE=4 SV=1	46715.8	51236.9	73001	73206.5	23781.5	22105.2	30905.3	26001	24220.1	19942.6	26699.5	27334.9		0.00153314	0.000400634	0.000370524	0.00175226	0.000373652	0.000328283	0.00172618	0.000491787	0.000516232	0.0017347	0.000473876	0.000430532		1.14292	1.12591	1.13147		0.93265	1.22752	1.18282		0.885997	1.39325	1.16196		0.98719	1.24889	1.15875		0.614987	0.0397024	0.131973
Q54DV9	Uncharacterized protein OS=Dictyostelium discoideum OX=44689 GN=DDB0191614 PE=4 SV=1	11058.5	12053.4	16490	17988.1	23717.1	23705	25376.8	24624.2	26556.6	27887.8	22286.7	26194.3		0.000362922	0.000399549	0.000406269	0.000412218	0.000400693	0.000459072	0.000389921	0.000403813	0.00043091	0.000426244	0.000448785	0.000412567		1.13583	1.07439	1.17448		1.00286	1.01067	1.12323		1.12997	1.06065	1.0155		1.08955	1.04857	1.1044		0.174944	0.122949	0.147113
Q1ZXG7	Pinin/SDK/MemA protein domain-containing protein OS=Dictyostelium discoideum OX=44689 GN=DDB_G0282087 PE=3 SV=1	0	2491.87	5304.15	4084.16	4268.73	5680.42	4865.33	4261.68	6563.63	4723.16	4802.75	4743.54		0	7.19131e-05	0.000100412	8.52199e-05	9.6018e-05	7.77498e-05	0.000125422	7.74205e-05	9.28605e-05	9.67782e-05	7.76705e-05	7.47121e-05		#DIV/0!	#DIV/0!	#DIV/0!		1.3352	1.07659	1.08006		0.77431	0.924798	0.744058		#DIV/0!	#DIV/0!	#DIV/0!		0.452673	0.433628	0.557703
Q54C87	Conserved oligomeric Golgi complex subunit 4 OS=Dictyostelium discoideum OX=44689 GN=DDB0191785 PE=3 SV=1	13960.8	14020.2	20793.1	20285.1	27052.5	25060.3	26493.2	28108.8	26823.9	26118.7	25200.7	29656.9		0.00045817	0.000455739	0.000410358	0.00047948	0.000423603	0.000429949	0.000491671	0.000421579	0.000487251	0.000480674	0.000512292	0.000467104		1.04651	1.07312	1.04912		0.929487	0.925045	1.12409		1.04774	1.18738	1.13828		1.00791	1.06185	1.10383		0.882978	0.513997	0.0577925
Q54LM6	DET1- and DDB1-associated protein 1 OS=Dictyostelium discoideum OX=44689 GN=DDB0187010 PE=3 SV=1	2608.96	2030.71	4275.69	3029.88	7633.67	5835.53	7719.52	6631.97	6988.69	7320.92	7543.79	8219.05		8.56218e-05	0.0001286	0.000106914	6.94487e-05	9.86399e-05	0.000120512	0.000101103	0.000122838	0.000145858	7.17958e-05	0.00012087	0.000129452		0.81111	1.1808	0.838523		0.767027	0.955196	0.939889		1.12719	1.36425	1.2108		0.901774	1.16675	0.996405		0.487634	0.335839	0.979426
Q55BE2	Nucleosome assembly protein OS=Dictyostelium discoideum OX=44689 GN=DDB0202841 PE=3 SV=1	1751.76	2435.61	3455.85	3379.83	4577.13	4359.44	5396.58	3603.81	5747.4	6285.61	4457.99	4927.86		5.74898e-05	7.71084e-05	8.79248e-05	8.3296e-05	7.36891e-05	0.00010347	8.17168e-05	8.58741e-05	8.61946e-05	8.00884e-05	6.56807e-05	7.76152e-05		1.44888	1.42141	1.39309		0.955656	1.11368	0.851797		1.1768	0.980322	0.882745		1.19378	1.17181	1.04254		0.277704	0.301006	0.981813
Q54JQ9	Smr domain-containing protein OS=Dictyostelium discoideum OX=44689 GN=DDB0219280 PE=4 SV=1	3812.4	3207.95	6164.94	5887.46	9674.31	10835.4	11752.5	9669.45	12097	10856.4	7621.71	10509.7		0.000125117	0.000162978	0.000185063	0.000109709	0.000183155	0.000178711	0.000145776	0.000187014	0.000147365	0.000139509	0.000176229	0.00016553		0.876854	1.16512	1.11503		1.1238	1.14748	1.08131		0.965678	0.796295	0.894453		0.988778	1.0363	1.03026		0.965093	0.917975	0.83062
Q54EJ4	Uncharacterized protein OS=Dictyostelium discoideum OX=44689 GN=DDB0183925 PE=4 SV=1	20522	18145.4	29342.1	28964.6	38836.2	39283.5	35141.8	35348.9	35328.2	39370.8	35758.1	38716.1		0.000673499	0.000654252	0.000540458	0.000620559	0.000664023	0.000648098	0.000693821	0.0005592	0.000691377	0.000686343	0.000644246	0.00060979		0.921395	1.03017	1.01907		1.01493	0.854717	0.984707		1.19916	1.27924	1.12828		1.04516	1.05471	1.04402		0.690723	0.754958	0.414933
Q54Q20	ThrE domain-containing protein OS=Dictyostelium discoideum OX=44689 GN=DDB0185873 PE=3 SV=1	1717.42	1042.29	1235.27	969.894	4429.08	2455.66	3705.82	2764.27	3643.48	3408.38	3363.54	3613.87		5.6363e-05	7.46144e-05	5.57386e-05	3.56455e-05	4.15088e-05	5.61066e-05	2.9209e-05	5.89696e-05	6.50336e-05	2.29826e-05	5.03798e-05	5.69194e-05		0.632428	0.518231	0.40776		0.55631	0.790325	0.675202		1.0066	1.16676	1.02118		0.73178	0.825105	0.701382		0.209782	0.408238	0.210451
Q54M42	Uncharacterized protein OS=Dictyostelium discoideum OX=44689 GN=DDB0186863 PE=4 SV=1	2608.03	3042.62	4813.27	4131.05	7245	4875.81	7620.41	6553.65	7734.47	6676.18	5879.38	7680.04		8.55915e-05	0.000122053	0.000118324	0.000104055	8.24174e-05	0.000109899	0.000113814	0.000121261	0.000113677	9.78892e-05	0.000119443	0.000120963		1.21572	1.32974	1.14368		0.675261	0.993516	0.978615		0.928802	0.960729	1.0223		0.939927	1.09466	1.0482		0.616267	0.540261	0.445973
Q76NU4	Development protein OS=Dictyostelium discoideum OX=44689 GN=DG1122 PE=4 SV=1	4903.68	5118.97	6316.02	6683.18	9637.89	10906.6	9985.32	9312.36	10000.3	10365.6	9011.26	10623		0.000160931	0.000162364	0.000152986	0.000175065	0.000184359	0.000170632	0.000149348	0.000158893	0.000174231	0.000158364	0.000169721	0.000167316		1.08783	0.928027	0.984052		1.13546	0.978622	1.04531		1.11534	1.13887	1.09367		1.11288	1.01517	1.04101		0.0157082	0.853771	0.323227
Q55EQ8	Nodulin-like domain-containing protein OS=Dictyostelium discoideum OX=44689 GN=DDB0202337 PE=4 SV=1	28084.7	11719.9	18790.2	19141.1	35322	36240.3	41943.9	36743.4	53480.9	54425.6	42633.4	61872.8		0.000921694	0.000595051	0.000818162	0.000400812	0.000612582	0.000895921	0.000444312	0.000667442	0.00082431	0.000453567	0.00066966	0.000974514		0.434865	0.48206	0.492102		1.02946	1.12165	1.12538		1.09504	1.00751	1.1911		0.853122	0.870409	0.936195		0.533698	0.523125	0.725681
Q54BI8	Uncharacterized protein OS=Dictyostelium discoideum OX=44689 GN=DDB0219884 PE=4 SV=1	61503.1	60713.6	104153	96013.2	67154.7	71376.8	71345.6	60288.4	75573.1	72069.6	64753.4	67454.8		0.00201844	0.00113132	0.00115613	0.00207636	0.00120651	0.00118636	0.00246278	0.0011353	0.001252	0.00227512	0.00109878	0.00106243		1.0287	1.22015	1.12717		1.06646	1.00352	0.971234		1.02615	1.08292	0.918953		1.04043	1.10219	1.00579		0.0532515	0.308847	0.726323
Q1ZXA6	DNA repair protein Rad4 family protein OS=Dictyostelium discoideum OX=44689 GN=rad4 PE=3 SV=1	16404.6	17020.6	26415.1	25045.9	36313.1	33091.3	36587.8	33300.8	40373.6	33787.4	29881.4	35927		0.000538374	0.000611748	0.000617643	0.000582089	0.000559354	0.000556188	0.000624609	0.00058221	0.000577752	0.000593486	0.000606918	0.000565861		1.0812	1.16018	1.10237		0.914353	0.951716	0.992105		0.9005	0.935415	0.916161		0.96535	1.01577	1.00354		0.559057	0.902483	0.988568
Q55FT7	Acetyl-coenzyme A transporter 1 OS=Dictyostelium discoideum OX=44689 GN=DDB0216569 PE=4 SV=1	13108.8	12141.8	19031.9	21206.7	28158	31532.5	27373.6	28003.5	31528.6	30295.6	27044.9	28460.4		0.00043021	0.000474363	0.00048233	0.000415239	0.000533005	0.000498707	0.000450027	0.000435588	0.000522909	0.000502514	0.000510373	0.000448259		0.965201	1.04606	1.16807		1.12362	0.918259	1.07591		1.03395	1.08413	0.92936		1.04093	1.01615	1.05778		0.447061	0.790282	0.511061
Q557H9	PAPA-1 domain-containing protein OS=Dictyostelium discoideum OX=44689 GN=DDB0168190 PE=4 SV=1	3932.82	5760.35	7907.91	9189.23	14747.5	16763.5	15706.3	15082.3	16690	13512.7	11545	15819.7		0.000129069	0.000248442	0.000255326	0.000196999	0.000283359	0.000222438	0.00018699	0.000249929	0.000223222	0.000217748	0.00027488	0.000249164		1.52631	1.44876	1.68706		1.14054	1.00598	1.10641		0.871191	0.87426	0.975865		1.17935	1.10967	1.25645		0.514296	0.76203	0.321715
Q54R71	AAR2 domain-containing protein OS=Dictyostelium discoideum OX=44689 GN=DDB0185467 PE=3 SV=1	5504.27	6309.19	8664.56	10230.5	14061.2	14310.8	13157.3	13538.2	13712.3	12917.3	13984	16246.7		0.000180641	0.000236881	0.000209773	0.000215769	0.0002419	0.000212636	0.000204882	0.000209369	0.000270378	0.000242421	0.000246739	0.000255891		1.19446	1.13419	1.342		1.02119	0.883857	1.04161		1.01365	1.2889	1.21984		1.07643	1.10232	1.20115		0.302467	0.532693	0.125271
Q55AK6	Poly [ADP-ribose] polymerase OS=Dictyostelium discoideum OX=44689 GN=DDB0203625 PE=4 SV=1	1501.13	1171.64	2042.95	2760.18	3287.55	4858.36	4505.01	4026.71	5807.97	3336.49	3133.38	3490.58		4.92647e-05	5.53837e-05	8.88515e-05	4.00691e-05	8.21226e-05	5.49232e-05	4.83075e-05	7.16869e-05	6.05834e-05	6.54051e-05	7.33882e-05	5.49776e-05		0.813344	0.98057	1.32763		1.48279	1.29437	1.32509		0.618146	0.68185	0.618758		0.971428	0.985596	1.09049		0.785812	0.771475	0.99624
Q55CT7	Fatty acid 2-hydroxylase OS=Dictyostelium discoideum OX=44689 GN=DDB0190661 PE=3 SV=1	7694.54	6471.08	11569.6	11179.8	13316.7	17232.4	14532.4	15605.4	16533	14957.1	12621.4	16893.6		0.000252522	0.00022434	0.000252925	0.000221305	0.000291286	0.000246215	0.000273574	0.000231249	0.000244033	0.000264916	0.000284413	0.000266079		0.876379	1.08336	1.04908		1.29841	1.0308	1.26778		0.97347	0.964844	1.05201		1.04942	1.02633	1.12295		0.774117	0.538859	0.212009
Q54PP3	Ribosomal protein L18e/L15P domain-containing protein OS=Dictyostelium discoideum OX=44689 GN=DDB0185996 PE=3 SV=1	37844.2	34336	47668.9	55292.3	80633.5	79480.6	87943.5	77976.1	94321.6	86353.7	70341.4	86354.4		0.00124199	0.00135839	0.00144295	0.00117426	0.00134349	0.0014215	0.00112717	0.00139942	0.00136004	0.0013102	0.00142114	0.00136011		0.94547	0.907557	1.05493		0.989029	1.0302	1.0462		0.985135	0.942541	0.942586		0.973212	0.960101	1.01457		0.172179	0.386425	0.77651
Q54JL9	UDENN domain-containing protein OS=Dictyostelium discoideum OX=44689 GN=DDB0187710 PE=4 SV=1	5571.68	3488.79	7546.28	7855.67	16230.1	17618.3	17763.1	15677.1	17255.7	20268.9	14260.7	16849.6		0.000182854	0.00027342	0.00026398	0.000119314	0.000297808	0.000333654	0.000178439	0.00028266	0.000275729	0.000186148	0.00028572	0.000265386		0.652509	0.975856	1.01801		1.08919	1.03379	1.04498		1.26394	1.0445	1.00532		1.00188	1.01805	1.02277		0.819079	0.386037	0.233861
Q54X55	Poly [ADP-ribose] polymerase OS=Dictyostelium discoideum OX=44689 GN=adprt1B PE=4 SV=1	14047.8	14821.6	19574.7	21631.8	27284	29927.6	32607.3	24020.6	30947	31026.3	26274.1	27502.3		0.000461025	0.000459639	0.000473433	0.000506886	0.000505877	0.000510736	0.000462861	0.00051887	0.000508005	0.000512586	0.000437783	0.00043317		1.09947	1.00398	1.11184		1.1006	1.12887	0.952451		1.07879	1.07303	0.914955		1.09295	1.06862	0.993082		0.00454332	0.195165	0.911623
F0ZE95	NAD+ dependent glutamate dehydrogenase OS=Dictyostelium purpureum OX=5786 GN=DICPUDRAFT_94010 PE=3 SV=1	9825.47	7907.95	10429.8	9366.65	16825.4	14114.3	11585.2	13131	18929.8	13948.7	9461.35	16549.4		0.000322456	0.000283449	0.000289591	0.000270445	0.000238579	0.000229616	0.000246623	0.000184351	0.000182934	0.000221952	0.000239317	0.000260658		0.838703	0.764827	0.688316		0.8417	0.650385	0.844303		0.792896	0.631697	0.900089		0.824433	0.682303	0.810902		0.00689062	0.00962414	0.117213
Q54YH9	WWE domain-containing protein OS=Dictyostelium discoideum OX=44689 GN=DDB0204524 PE=4 SV=1	4161.73	5349.12	7279.4	6655.05	9183.93	8379.96	10655.7	10219.2	9131.88	10455.7	9616.88	12409.5		0.000136581	0.000154717	0.000139701	0.000182936	0.000141649	0.000172116	0.000172128	0.000169561	0.000185941	0.000157698	0.000186249	0.000195453		1.33939	1.26026	1.15461		0.915539	1.09595	1.20381		1.23203	1.33099	1.39908		1.16232	1.22907	1.2525		0.346588	0.0730028	0.0720192
F1A582	Uncharacterized protein OS=Dictyostelium purpureum OX=5786 GN=DICPUDRAFT_159896 PE=4 SV=1	5499.9	5022.31	7859.07	8737.54	12445.4	12229.1	12579.6	10348.9	11876.8	9550.28	10509.9	14020.3		0.000180498	0.000209661	0.000181694	0.000171759	0.000206712	0.000157211	0.000185835	0.000200175	0.000203207	0.000207044	0.000188612	0.000220824		0.951583	1.02957	1.14707		0.985934	0.954758	0.899603		0.865251	1.11841	1.21536		0.934256	1.03424	1.08735		0.201785	0.584163	0.502199
Q55D06	Ribosomal RNA-processing protein 7 C-terminal domain-containing protein OS=Dictyostelium discoideum OX=44689 GN=DDB0190597 PE=3 SV=1	23024.5	40780.8	25034.3	23890	40496.8	41854.7	41921.1	34725.5	49389.6	45342	33047	49072.5		0.000755627	0.000682228	0.000755571	0.00139467	0.000707484	0.000746393	0.000591959	0.000667078	0.000638959	0.000566096	0.000632885	0.000772905		1.84571	0.783401	0.749174		1.03702	0.977794	0.927674		0.987852	0.845663	1.02294		1.29019	0.868953	0.89993		0.408647	0.15365	0.349458
Q54PJ4	Fibronectin type-III domain-containing protein OS=Dictyostelium discoideum OX=44689 GN=DDB0186048 PE=4 SV=1	5674.13	4522.78	6673.95	5979.42	12625	10007.1	11262.5	9772.63	9232.01	11962.5	9382.83	8803.15		0.000186216	0.000212686	0.000141233	0.000154675	0.000169154	0.000196918	0.000157812	0.000179217	0.000181416	0.000141688	0.00017811	0.000138652		0.830624	0.847467	0.760881		0.795322	0.842636	0.83743		1.39428	1.28451	0.981725		1.00674	0.991539	0.860012		0.855384	0.789569	0.164332
Q55D43	UDENN domain-containing protein OS=Dictyostelium discoideum OX=44689 GN=DDB0201856 PE=4 SV=1	2587.96	2163.19	3362.82	4564.36	4503.34	5373.57	4791.12	4972.37	4713.32	3688.35	3140.42	3903.69		8.49329e-05	7.58654e-05	7.21053e-05	7.39795e-05	9.08312e-05	6.07154e-05	7.9517e-05	7.62397e-05	6.07195e-05	0.000108157	9.06232e-05	6.14842e-05		0.871035	0.936233	1.27344		1.19727	1.00493	1.19453		0.842038	0.842095	0.852699		0.970113	0.927754	1.10689		0.804293	0.248099	0.464428
Q54LL7	Uncharacterized protein OS=Dictyostelium discoideum OX=44689 GN=DDB0187019 PE=4 SV=1	9367.08	10350.3	15135.1	16118.2	25446.2	25431.1	29558.5	26300.8	29603.9	25779	22044.2	27651		0.000307413	0.000428679	0.000452887	0.000353972	0.000429871	0.000424357	0.000357883	0.000470355	0.000426222	0.000381936	0.000479342	0.000435511		1.15146	1.16418	1.24242		1.00278	1.09722	1.11818		0.937006	0.941123	0.961633		1.03041	1.06751	1.10741		0.796806	0.465082	0.321763
Q54UC6	Pentatricopeptide repeat-containing protein OS=Dictyostelium discoideum OX=44689 GN=DDB0204048 PE=4 SV=1	1816.21	2768.9	4419.74	4207.48	6945.56	6617.16	7718.87	6768.77	8544.72	6572.89	6009.89	7123.64		5.96051e-05	0.000117008	0.000130719	9.4694e-05	0.000111852	0.000108199	0.000104509	0.000122828	0.0001162	9.97002e-05	0.000123363	0.000112199		1.58869	1.75335	1.67268		0.955934	1.04974	1.05431		0.827721	0.888932	0.858325		1.12411	1.23068	1.19511		0.898129	0.5604	0.638603
Q54X06	TUG ubiquitin-like domain-containing protein OS=Dictyostelium discoideum OX=44689 GN=DDB0205698 PE=4 SV=1	8753.18	5778.21	11402.2	11245.2	13040.8	13469.9	12908	14092.9	15148.5	12923.7	11182.9	15458.1		0.000287265	0.000219691	0.000231745	0.00019761	0.000227687	0.000212742	0.000269615	0.000205401	0.000216219	0.000266466	0.000256847	0.00024347		0.6879	0.938558	0.927596		1.0364	0.934954	1.16913		0.918002	0.933004	1.0506		0.880766	0.935506	1.04911		0.368257	0.00382415	0.632903
F0ZPU8	Uncharacterized protein OS=Dictyostelium purpureum OX=5786 GN=DICPUDRAFT_153830 PE=4 SV=1	16596.9	18232.5	25304.5	24548	34422.2	33938.5	37847.2	30418.7	38773.1	34024.8	31898.8	38497.5		0.000544682	0.000579893	0.000593159	0.000623535	0.000573674	0.000560096	0.000598349	0.000602252	0.000616759	0.000581688	0.000554391	0.000606347		1.14477	1.09853	1.06794		0.989277	1.03856	0.956024		0.944259	1.03979	1.02223		1.0261	1.05896	1.0154		0.733507	0.0833023	0.695624
Q55GK2	Chromatin-remodeling ATPase INO80 OS=Dictyostelium discoideum OX=44689 GN=DDB0220518 PE=3 SV=1	7976.84	8975.14	13979	13754.7	16582.3	14867.2	14916.1	17427.8	17122.3	14336.8	11870.3	17078.1		0.000261787	0.000279354	0.00026194	0.000306942	0.000251305	0.000236004	0.000330546	0.000237356	0.00022951	0.00032593	0.000317628	0.000268985		1.17249	1.26265	1.24502		0.899595	0.849661	1.13701		0.900983	0.876192	1.0269		0.991022	0.996168	1.13631		0.913808	0.962312	0.157647
Q55F70	Uncharacterized protein OS=Dictyostelium discoideum OX=44689 GN=DDB0189883 PE=4 SV=1	9199.24	7268.57	14029.3	11078.9	17290.9	16615	15430.4	14027.3	17085.6	15087.7	14963	17574.4		0.000301904	0.00029129	0.000261379	0.000248579	0.000280849	0.000248364	0.000331735	0.00024554	0.000289307	0.000262526	0.000255652	0.000276802		0.82337	1.09881	0.869566		0.964154	0.84294	0.877656		0.950209	1.10685	1.05901		0.912578	1.0162	0.93541		0.206626	0.886968	0.377886
Q54JI4	Clu domain-containing protein OS=Dictyostelium discoideum OX=44689 GN=DDB0187745 PE=4 SV=1	3478.68	6648.79	5631.32	7427.91	12836.6	9703.67	11454.4	10411.1	12790.9	10630.8	9731.54	11854.7		0.000114165	0.000216251	0.000195678	0.000227383	0.000164024	0.000174998	0.000133158	0.000182271	0.000188158	0.000176011	0.000189747	0.000186714		1.99171	1.16637	1.54173		0.758492	0.842867	0.877439		0.894319	0.96157	0.954194		1.21484	0.990269	1.12446		0.815847	0.67226	0.775633
Q54EQ3	Uncharacterized protein OS=Dictyostelium discoideum OX=44689 GN=DDB0183869 PE=3 SV=1	8186.46	7373.29	10212.9	9855.36	11935.5	15575	13531.2	12229	12816.5	14806.9	12355.2	15286		0.000268666	0.00020107	0.000196069	0.00025216	0.00026327	0.000243742	0.000241493	0.000215318	0.000238887	0.000233532	0.000222879	0.000240758		0.938563	0.89886	0.869227		1.30934	1.07086	1.10846		1.24314	1.21838	1.22792		1.16368	1.0627	1.06854		0.326918	0.672367	0.702604
Q54P37	Eukaryotic translation initiation factor 4E OS=Dictyostelium discoideum OX=44689 GN=DDB0218641 PE=3 SV=1	2340.4	2804.57	4702.16	5251.46	8412.91	6748.09	8360.24	5920.87	6978.93	7350.19	6063.54	6613.46		7.68081e-05	0.000141728	0.000106765	9.59138e-05	0.000114065	0.000120994	0.000111187	0.000133034	0.000117238	0.000124438	0.00010791	0.000104164		1.24875	1.44759	1.62012		0.804819	0.938658	0.761388		1.13327	1.09809	0.975636		1.06228	1.16145	1.11905		0.910292	0.435415	0.889303
Q55DI9	ubiquitinyl hydrolase 1 OS=Dictyostelium discoideum OX=44689 GN=DDB0190427 PE=4 SV=1	2884.21	2608.51	4113.18	6428.87	7730.72	7228.69	7630.95	6670.06	6990.59	8523.07	6776.59	8675.77		9.4655e-05	0.000130235	0.000106943	8.92088e-05	0.000122189	0.000140301	9.72601e-05	0.000121429	0.000131024	0.000152338	0.000121564	0.000136646		0.942463	1.02752	1.6094		0.938216	0.932382	0.93342		1.31192	1.22517	1.27774		1.0642	1.06169	1.27352		0.669895	0.599464	0.305727
Q55GH1	THIF-type NAD/FAD binding fold domain-containing protein OS=Dictyostelium discoideum OX=44689 GN=DDB0216541 PE=4 SV=1	8914.67	6976.36	11650.7	9355.26	17672.2	16007.1	20482.9	18754.5	18549.9	18713.9	17280.6	22032.1		0.000292565	0.000297715	0.00028378	0.000238586	0.000270573	0.000308057	0.000275491	0.000325938	0.000334119	0.000221682	0.000341806	0.000347012		0.815496	0.941641	0.757717		0.908835	1.0948	1.1481		1.08555	1.17739	1.22282		0.936627	1.07128	1.04288		0.49598	0.410133	0.7991
Q54I37	Uncharacterized protein OS=Dictyostelium discoideum OX=44689 GN=DDB0219402 PE=4 SV=1	3109.38	3901.22	5369.29	4962.84	8185.34	6834.72	8514.83	8069.95	7998.5	6934.79	10082.6	9599.9		0.000102045	0.000137894	0.000122363	0.000133419	0.00011553	0.000114156	0.000126962	0.000135494	0.000194945	0.000117599	0.000147078	0.000151201		1.30745	1.24418	1.15243		0.837814	0.982595	1.0666		0.932932	1.59318	1.23568		1.02607	1.27332	1.15157		0.988236	0.284875	0.0909827
Q54ZD6	CNH domain-containing protein OS=Dictyostelium discoideum OX=44689 GN=DDB0218004 PE=4 SV=1	7351.85	6564.17	10467.7	11284.6	16598.5	14703.8	17373.1	13837.4	16564.4	15521.3	13954.8	13501.7		0.000241276	0.000279626	0.000253406	0.000224489	0.000248544	0.000255502	0.000247519	0.000276453	0.000269814	0.0002674	0.000252191	0.000212655		0.930425	1.02587	1.10828		0.888845	0.988653	0.901888		1.00827	1.06475	0.839191		0.942514	1.02643	0.949785		0.253214	0.369651	0.563552
Q55EH5	Uncharacterized protein OS=Dictyostelium discoideum OX=44689 GN=DDB0190111 PE=4 SV=1	4298.56	3639.51	5440.14	6094.8	9218.78	8681.35	9441.97	6928.44	7858.79	9638.38	6330.48	7929.39		0.000141072	0.000155304	0.000120225	0.000124468	0.000146744	0.000158661	0.000128637	0.000150247	0.000122399	0.000144422	0.000126273	0.00012489		0.882304	0.911856	1.02375		0.944882	0.967441	0.813072		1.3197	1.01808	1.0388		1.04896	0.965792	0.95854		0.820694	0.349649	0.589996
Q8T2A6	BTB domain-containing protein OS=Dictyostelium discoideum OX=44689 GN=DDB0167576 PE=4 SV=1	14920.1	15314.5	22076.4	20082.2	19845.8	23386.7	23729.9	21758.1	23543.4	21055.5	17644.7	21792.9		0.000489654	0.000334332	0.000360172	0.000523744	0.000395314	0.000346603	0.000522016	0.000377606	0.000341157	0.000475866	0.00039655	0.000343244		1.06962	1.06609	0.971842		1.1824	1.12944	1.1861		0.962326	0.947207	0.953001		1.07145	1.04758	1.03698		0.338818	0.42933	0.72416
Q54K42	Transcription elongation factor SPT5 OS=Dictyostelium discoideum OX=44689 GN=DDB0219250 PE=3 SV=1	1381.69	1497.19	1948.44	1910.65	3158.2	3636.95	3226.13	3185.93	2524.92	3325.54	2366.94	2557.85		4.53449e-05	5.32046e-05	3.86267e-05	5.12026e-05	6.14765e-05	5.4743e-05	4.60726e-05	5.13364e-05	4.57644e-05	4.52746e-05	5.80646e-05	4.02868e-05		1.12918	1.01605	0.99845		1.15547	0.964886	1.09135		1.41723	1.18479	1.04298		1.23396	1.05524	1.04426		0.0827892	0.532976	0.274989
Q54BB6	Ubiquitinyl hydrolase 1 OS=Dictyostelium discoideum OX=44689 GN=DDB0192113 PE=3 SV=1	8785.09	9334.33	13091.2	15518.8	22566.3	23028.5	28022.2	22446.8	23738.3	25881.6	22620	24391.6		0.000288313	0.000380162	0.000363153	0.000319226	0.000389258	0.000426046	0.000309555	0.000445908	0.000437355	0.000367734	0.000409101	0.000384174		1.10722	1.07368	1.27547		1.02393	1.17294	1.07612		1.17319	1.20433	1.05789		1.10145	1.15032	1.13649		0.159295	0.0821177	0.142419
Q54X23	Mei2-like C-terminal RNA recognition motif domain-containing protein OS=Dictyostelium discoideum OX=44689 GN=DDB0205680 PE=4 SV=1	9514.02	6769.66	7821.95	8635.85	19650.4	31526.3	21246.7	19870.5	27920.3	38720.4	19014.8	23694.1		0.000312235	0.00033104	0.000427131	0.000231517	0.000532899	0.000637391	0.000184957	0.000338092	0.000367648	0.000204635	0.000362147	0.000373188		0.741482	0.592365	0.655387		1.60977	1.0213	1.09397		1.49226	0.86074	0.873709		1.28117	0.824802	0.874354		0.367371	0.262415	0.394242
Q54Y00	Protein phosphatase 2C OS=Dictyostelium discoideum OX=44689 GN=DDB_G0278499 PE=3 SV=1	2183.87	2456.44	2832.55	2819.68	3041.85	4034.73	4593.73	4722.51	5931.44	5540.65	3029.43	5428.99		7.16712e-05	5.12445e-05	9.07403e-05	8.40081e-05	6.82004e-05	9.12068e-05	6.69782e-05	7.30986e-05	5.85736e-05	6.68151e-05	8.60694e-05	8.55081e-05		1.17213	0.934521	0.932244		1.33088	1.42647	1.67958		1.00514	0.645508	0.942339		1.16939	1.00217	1.18472		0.180826	0.778827	0.598255
Q54BI6	CRAL-TRIO domain-containing protein OS=Dictyostelium discoideum OX=44689 GN=DDB0192040 PE=4 SV=1	16195.6	13854	26197.3	28417.2	57945.4	47497.3	38103	20267.9	70320.5	57379	31446	21266.8		0.000531512	0.000976176	0.00107578	0.000473795	0.000802862	0.000944538	0.000619459	0.000606321	0.000608004	0.000673373	0.000369389	0.000334959		0.89141	1.16547	1.2669		0.822456	0.621119	0.378405		0.878005	0.565177	0.311364		0.863957	0.783921	0.652223		0.0701177	0.281942	0.28089
Q54QL9	Uncharacterized protein OS=Dictyostelium discoideum OX=44689 GN=DDB0185666 PE=4 SV=1	25809.4	22300.4	32361.3	33510.3	45482.1	45186.9	47261.4	47493.4	51555	44037	33169.1	48934		0.000847023	0.000766213	0.000788698	0.000762656	0.00076381	0.00072491	0.000765214	0.000752057	0.00064132	0.00079406	0.000865583	0.000770724		0.900396	0.903415	0.937471		0.996863	0.981525	1.12969		0.919122	0.813138	0.97721		0.938794	0.899359	1.01479		0.178358	0.169435	0.856044
Q54GZ5	Uncharacterized protein OS=Dictyostelium discoideum OX=44689 GN=DDB0219488 PE=4 SV=1	2780.34	2020.71	4110.83	4261.29	8714.78	6064.27	6038.61	5564.31	6204.25	4989.24	5851.84	5215.43		9.12465e-05	0.000146813	9.49138e-05	6.91064e-05	0.000102506	8.21298e-05	9.72043e-05	9.60906e-05	0.000113145	0.000100975	0.000101411	8.21445e-05		0.75736	1.06529	1.10662		0.698209	0.654509	0.690751		0.86531	1.19208	0.865464		0.773626	0.970627	0.887613		0.105756	0.717498	0.419223
Q86I66	C2 domain-containing protein OS=Dictyostelium discoideum OX=44689 GN=DDB0167384 PE=3 SV=1	8640.34	5428.31	8101.36	8233.94	12629.8	15877	11380.6	11844.9	16399.4	15013	12385.6	12546		0.000283562	0.000212768	0.000250881	0.000185644	0.000268374	0.000247134	0.000191564	0.000181096	0.000239473	0.000195111	0.000215877	0.000197603		0.654684	0.675564	0.688072		1.26135	0.851145	1.01462		0.985066	0.95453	0.787638		0.967033	0.827079	0.830109		0.763979	0.203919	0.225283
Q8MP26	Uncharacterized protein OS=Dictyostelium discoideum OX=44689 PE=4 SV=1	15877.9	14453.3	19012.7	17252	27786.3	22771.6	26141.7	22552.9	25429.3	21187.2	15226.5	24348.4		0.000521088	0.000468102	0.000389023	0.000494291	0.000384916	0.00034877	0.000449573	0.000415985	0.000294402	0.000408802	0.000411034	0.000383494		0.948575	0.862757	0.784515		0.822291	0.888664	0.878087		0.896529	0.756772	0.985787		0.889132	0.836064	0.882797		0.098538	0.0273526	0.199152
Q55F60	mRNA decay factor PAT1 domain-containing protein OS=Dictyostelium discoideum OX=44689 GN=DDB0189892 PE=3 SV=1	6118.72	6744.11	10036.2	9985.18	29765.8	33138.9	27418	17454.7	36787.3	35374.1	23931.9	17530.1		0.000200807	0.000501449	0.000562779	0.000230643	0.000560159	0.000582306	0.000237315	0.000436295	0.000462719	0.000236608	0.000318119	0.000276104		1.14858	1.18181	1.17829		1.11708	0.870068	0.634399		1.0347	0.822204	0.490609		1.10012	0.958027	0.767766		0.0916295	0.404864	0.267341
Q75JM6	Uncharacterized protein OS=Dictyostelium discoideum OX=44689 GN=DDB0169455 PE=4 SV=1	2697.8	4201.6	4583.24	5855.97	8468.76	9210.02	10922.6	8152.84	9558.82	9770.93	7018.44	8138.94		8.85374e-05	0.000142669	0.000146233	0.000143691	0.00015568	0.000160843	0.000108375	0.000173807	0.000135701	0.000138763	0.000148588	0.000128191		1.62294	1.22406	1.56728		1.0912	1.21826	1.04149		1.09991	0.927977	0.87662		1.27135	1.12343	1.1618		0.183362	0.391814	0.590303
F0ZVK5	Rho-GAP domain-containing protein (Fragment) OS=Dictyostelium purpureum OX=5786 GN=DICPUDRAFT_4417 PE=4 SV=1	16277.3	17318.2	20755.3	19501.3	17986.4	24539.4	21714.3	19078.4	18960.9	20178.8	15523.8	24056.5		0.000534196	0.000303007	0.000290068	0.000592269	0.000414798	0.000332172	0.000490779	0.000345534	0.000300151	0.000462103	0.00034771	0.000378897		1.10871	0.918723	0.865043		1.36894	1.14035	1.14753		1.14515	1.03476	1.30623		1.2076	1.03128	1.10627		0.0786404	0.913858	0.711206
Q54CK8	SIR2-like domain-containing protein OS=Dictyostelium discoideum OX=44689 GN=DDB0219802 PE=4 SV=1	5138.53	4265.45	5996.86	5522.18	6923.87	7553.17	8221.09	8416.21	9021.47	7072.5	6372.7	7968.17		0.000168638	0.000116643	0.000138012	0.000145875	0.000127674	0.000116423	0.000141801	0.00013082	0.000123215	0.000130853	0.000153388	0.000125501		0.865016	0.840861	0.77594		1.09457	1.12154	1.31503		0.84357	0.892784	0.909346		0.934386	0.951729	1.0001		0.421507	0.530526	0.855575
Q55ET1	UBA domain-containing protein OS=Dictyostelium discoideum OX=44689 GN=DDB0190016 PE=4 SV=1	12179.3	7899.17	15262	14222.7	22686.9	23266.4	24261.2	19746.1	27696.4	19765	17613.8	19159.1		0.000399706	0.000382195	0.000423704	0.000270145	0.00039328	0.00032536	0.000360885	0.000386061	0.00034056	0.00033702	0.00035988	0.00030176		0.675859	0.902875	0.84317		1.029	1.01012	0.941613		0.767894	0.803767	0.712196		0.824252	0.905586	0.832326		0.232183	0.257588	0.139917
F1A273	Thioredoxin domain-containing protein OS=Dictyostelium purpureum OX=5786 GN=DICPUDRAFT_51128 PE=3 SV=1	14743.8	14720.7	23858.8	21712.3	31717	28979.4	29851.1	28711.1	34860.1	34013.8	27729.4	34317.5		0.000483866	0.000534319	0.000533296	0.000503434	0.000489848	0.000559914	0.000564163	0.000475012	0.000536144	0.000514493	0.00052327	0.00054051		1.04044	1.16595	1.0633		0.916771	0.889004	0.979323		1.04991	1.00534	1.01353		1.00237	1.0201	1.01871		0.982131	0.862189	0.536152
F1A0N2	Calreticulin OS=Dictyostelium purpureum OX=5786 GN=DICPUDRAFT_50849 PE=3 SV=1	16382.5	19225.1	25379.6	25849.9	39886	41680.1	43183.7	37712	47108.6	43926.9	33248	39909.5		0.000537648	0.000671938	0.000720676	0.000657484	0.000704533	0.000723097	0.000600125	0.000687169	0.000642845	0.000612538	0.000687313	0.000628585		1.22289	1.11621	1.13929		1.04851	1.02267	1.02288		1.00336	0.892002	0.872215		1.09159	1.01029	1.01146		0.280245	0.999293	0.991193
Q55FL4	FYVE-type domain-containing protein OS=Dictyostelium discoideum OX=44689 GN=DDB0202213 PE=4 SV=1	3842.49	4042.52	5827.99	7880.2	9359.96	8052.29	8448.57	7287.91	7262.53	9446.98	7280.14	7931.15		0.000126105	0.000157682	0.000111104	0.000138251	0.000136111	0.00015551	0.000137808	0.00013444	0.00014076	0.000186729	0.000132825	0.000124918		1.09632	1.09281	1.48075		0.863196	0.852598	0.842357		1.39969	1.26693	1.12434		1.11974	1.07078	1.14915		0.60275	0.734882	0.572515
Q8T193	Uncharacterized protein OS=Dictyostelium discoideum OX=44689 GN=DDB0167813 PE=4 SV=2	3995.55	5683.7	7491.98	6734.81	8965.33	7168.35	9360.13	7711.51	10429.1	8538.58	8370.95	11013.1		0.000131128	0.000151034	0.000159546	0.000194378	0.000121169	0.000140557	0.000177155	0.000148945	0.000161851	0.000159588	0.000140545	0.000173459		1.48236	1.35101	1.21704		0.802263	0.986168	0.930551		0.880982	1.01445	1.08721		1.0552	1.11721	1.07827		0.885321	0.421257	0.44836
Q54RS0	Pseudouridine synthase RsuA/RluA-like domain-containing protein OS=Dictyostelium discoideum OX=44689 GN=DDB0185286 PE=4 SV=1	3589.26	3075.22	7117.06	5248.17	7183.05	6500.75	8177.34	5754.91	7813.63	7451.51	6777.27	9469.78		0.000117794	0.000121009	0.000119535	0.00010517	0.000109884	0.000122662	0.000168289	0.000130124	0.000131038	0.00012436	0.000104885	0.000149152		0.892831	1.42868	1.05575		0.908067	1.07532	0.866754		1.02616	1.09623	1.24777		0.942354	1.20008	1.05676		0.304356	0.219225	0.662887
Q54P73	Aminoglycoside phosphotransferase domain-containing protein OS=Dictyostelium discoideum OX=44689 GN=DDB_G0284751 PE=4 SV=1	3517.27	4419.43	5867.33	7794.75	11479.2	10495.6	10461.1	11539.7	10261.9	11781.6	8590.36	10978.7		0.000115431	0.000193385	0.000156988	0.000151141	0.00017741	0.000193941	0.000138738	0.000166464	0.000166093	0.000184704	0.000210316	0.000172917		1.30936	1.20191	1.60012		0.917395	0.860793	1.08755		1.23538	1.058	1.10146		1.15405	1.04023	1.26305		0.391809	0.913734	0.193008

## Sheet: (10_vs_0)_min
		Mean FC	P-val	log2 FC	-log10P-val					Mean FC	P-val	log2 FC	-log10P-val
Accession	Description	[10-0] mins	[10-0] mins	[10-0] mins	[10-0] mins			Accession	Description	[10-0] mins	[10-0] mins	[10-0] mins	[10-0] mins
Q54Y92	Developmental protein OS=Dictyostelium discoideum OX=44689 GN=DG1071 PE=4 SV=1	0.745551	0.000373644	-0.423621	3.42754			Q55CB5	Uncharacterized protein OS=Dictyostelium discoideum OX=44689 GN=DDB0190828 PE=4 SV=1	1.43749	0.0218066	0.523552	1.66141	Upregulated
Q551Y7	GPI ethanolamine phosphate transferase 2 C-terminal domain-containing protein OS=Dictyostelium discoideum OX=44689 GN=DDB0217768 PE=4 SV=1	0.711181	0.000501149	-0.491711	3.30003			Q54GC3	Uncharacterized protein OS=Dictyostelium discoideum OX=44689 GN=DDB0219543 PE=4 SV=1	1.3001	0.0237792	0.378626	1.6238
Q54P03	Ion transport domain-containing protein OS=Dictyostelium discoideum OX=44689 GN=DDB0186242 PE=4 SV=1	1.1109	0.000988193	0.151725	3.00516			Q54DW7	Uncharacterized protein OS=Dictyostelium discoideum OX=44689 GN=DDB0184149 PE=4 SV=1	1.26515	0.0244925	0.33931	1.61097
[truncated: 843 more rows]

## Sheet: (30_vs_0)_min
		Mean FC	P-val	log2 FC	-log10P-val					Mean FC	P-val	log2 FC	-log10P-val
[truncated: 847 more rows]

[truncated: 4 more sheets: (60_vs_0)_min, phosphoproteins_2FC, Significant proteins (1% FDR), Phosphoptn_with_missing_values]
