# Supplementary material for: Phosphoproteomic Profiling Reveals Overlapping and Distinct Signaling Pathways in Dictyostelium discoideum in Response to Two Different Chemorepellents
Source: Cells. 2025 Dec 29;15(1):60. doi: 10.3390/cells15010060 (PMC12785797; doi:10.3390/cells15010060)
Supplement: Supplementary file 1 [file cells-15-00060-s001.zip › Supplementary File S5. Enrichment analysis of AprA-regulated proteins and phosphoproteins.xlsx]

## Sheet: Index
Tab No.	Tab Name	Description
1	Index	List of contents
2	AprA_30_sign_protein_244	List of 244 total proteins whose abundance changed significantly at 30 minutes compared to 0 minutes in AprA. Includes accession numbers
3	GO – Top enriched pathways_244	Top enriched pathways, includes enrichment FDR, number of genes, total number of genes involved in the pathway, Fold Enrichment, and Pathways enriched. Genes involved for the 244 subset
4	GO – Biological Process_244	Biological process enrichment for the 244 subset
5	GO – Cellular Component_244	Cellular component enrichment for the 244 subset
6	GO – Molecular Function_244	Molecular function enrichment for the 244 subset
7	Total proteins (268)	List of 268 total proteins whose abundance changed significantly at 60 minutes compared to 0 minutes in AprA. Includes accession numbers
8	GO – Top enriched pathways_268	Top enriched pathways, includes enrichment FDR, number of genes, total number of genes involved in the pathway, Fold Enrichment, and Pathways enriched. Genes involved for the 268 subset
9	GO – Biological Process_268	Biological process enrichment for the 268 subset
10	GO – Cellular Component_268	Cellular component enrichment for the 268 subset
11	GO – Molecular Function_268	Molecular function enrichment for the 268 subset
12	All Significant Phosphoptn_10	List of all 86 significantly altered phosphoproteins at 10 min after AprA treatment. Includes accession numbers
13	GO – Top enriched pathways_86	Top enriched pathways, includes enrichment FDR, number of genes, total number of genes involved in the pathway, Fold Enrichment, Pathways enriched. Genes involved
14	GO – Molecular Function_86	Molecular function enrichment terms for the 86 phosphoproteins
15	SMART Domains_86	SMART domain enrichment results for the 86 phosphoproteins
16	All Significant Phosphoptn_30	List of all 59 significantly altered phosphoproteins at 30 min after AprA treatment. Includes accession numbers
17	GO – Top enriched pathways_59	Top enriched pathways, includes enrichment FDR, number of genes, total number of genes involved in the pathway, Fold Enrichment, Pathways enriched. Genes involved
18	GO – Cellular Component_59	Cellular component enrichment for the 59 phosphoproteins
19	GO – Molecular Function_59	Molecular function enrichment terms for the 59 phosphoproteins
20	SMART Domains_59	SMART domain enrichment results for the 59 phosphoproteins
21	All Significant Phosphoproteins_60	List of all 83 significantly altered phosphoproteins at 60 min after AprA treatment. Includes accession numbers
22	GO – Top enriched pathways	Top enriched pathways, includes enrichment FDR, number of genes, total number of genes involved in the pathway, Fold Enrichment, Pathways enriched. Genes involved
23	GO – Molecular Function	Molecular function enrichment terms for the 83 phosphoproteins
24	SMART Domains	SMART domain enrichment results for the 83 phosphoproteins
25	Phosphoproteins (51)	List of 51 phosphoproteins whose phosphorylation changed significantly compared to their total protein abundance. Includes accession numbers
26	GO – Top enriched pathways (51)	Top enriched pathways, includes enrichment FDR, number of genes, total number of genes involved in the pathway, Fold Enrichment, Pathways enriched. Genes involved for the 51 subset
27	GO – Molecular Function (51)	Molecular function enrichment for the 51 subset
28	SMART Domains (51)	SMART domain enrichment results for the 51 phosphoproteins

## Sheet: AprA_30_sign_protein_244
Sl. No.	Accession	Description
1	Q54I73	Uncharacterized protein OS=Dictyostelium discoideum OX=44689 GN=DDB0189549 PE=4 SV=1
2	Q7KWS3	RTA1-domain-containing protein OS=Dictyostelium discoideum OX=44689 GN=DDB0168536 PE=4 SV=1
3	F1A3R7	Clp R domain-containing protein OS=Dictyostelium discoideum OX=44689 GN=DDB0183816 PE=3 SV=1
4	Q86HU8	AhpC/TSA family protein OS=Dictyostelium discoideum OX=44689 GN=DDB0190131 PE=4 SV=1
5	Q54WH0	ABC transporter AbcG13 OS=Dictyostelium discoideum OX=44689 GN=abcG13 PE=4 SV=1
6	F1A4Z3	Uncharacterized protein OS=Dictyostelium discoideum OX=44689 GN=DDB_G0288087 PE=3 SV=1
7	Q54UV0	RRM domain-containing protein OS=Dictyostelium discoideum OX=44689 GN=DDB0191059 PE=4 SV=1
8	F1A2L4	Uncharacterized protein OS=Dictyostelium discoideum OX=44689 GN=DDB0168214 PE=4 SV=1
9	F0ZWF6	ABC transporter G family protein OS=Dictyostelium purpureum OX=5786 GN=ABCG2 PE=4 SV=1
10	F0ZP14	CBS domain-containing protein OS=Dictyostelium discoideum OX=44689 GN=prkA PE=4 SV=1
11	B0G198	Uncharacterized protein OS=Dictyostelium discoideum OX=44689 GN=DDB0217871 PE=4 SV=1
12	Q58A40	ABC transporter domain-containing protein OS=Dictyostelium purpureum OX=5786 GN=ABCG3 PE=4 SV=1
13	Q54PW3	Uncharacterized protein OS=Dictyostelium discoideum OX=44689 GN=DDB0218855 PE=4 SV=1
14	Q75JW5	Uncharacterized protein OS=Dictyostelium discoideum OX=44689 GN=DDB0217020 PE=3 SV=1
15	F0ZY68	Uncharacterized protein OS=Dictyostelium discoideum OX=44689 GN=DDB0168264 PE=4 SV=1
16	Q54UV2	Plasma membrane ATPase OS=Dictyostelium purpureum OX=5786 GN=DICPUDRAFT_147817 PE=3 SV=1
17	F0Z9A3	Uncharacterized protein OS=Dictyostelium discoideum OX=44689 GN=DDB0189808 PE=4 SV=1
18	Q54FY3	ABC transporter domain-containing protein OS=Dictyostelium purpureum OX=5786 GN=ABCG32 PE=4 SV=1
19	Q75JH8	Acyl-coenzyme A oxidase OS=Dictyostelium discoideum OX=44689 GN=DDB0231393 PE=3 SV=1
20	Q54RW1	Short-chain dehydrogenase/reductase family protein OS=Dictyostelium discoideum OX=44689 GN=DDB_G0294589 PE=3 SV=1
21	Q75K16	RRM domain-containing protein OS=Dictyostelium discoideum OX=44689 GN=DDB0188369 PE=4 SV=1
22	F0ZAN3	ABC transporter domain-containing protein OS=Dictyostelium purpureum OX=5786 GN=ABCG17 PE=4 SV=1
23	Q86L18	40S ribosomal protein S24 OS=Dictyostelium purpureum OX=5786 GN=DICPUDRAFT_59352 PE=3 SV=1
24	Q55DH9	Uncharacterized protein OS=Dictyostelium discoideum OX=44689 GN=DDB0217300 PE=4 SV=1
25	F1A406	Malonyl-CoA:ACP transacylase (MAT) domain-containing protein OS=Dictyostelium discoideum OX=44689 GN=DDB0185977 PE=4 SV=1
26	Q54WL7	ABC transporter ABCC.4 (Fragment) OS=Dictyostelium discoideum OX=44689 GN=abcC4 PE=4 SV=1
27	F0ZPD3	AB hydrolase-1 domain-containing protein OS=Dictyostelium purpureum OX=5786 GN=DICPUDRAFT_55809 PE=3 SV=1
28	F0ZTG8	Uncharacterized protein OS=Dictyostelium discoideum OX=44689 GN=DDB0169043 PE=4 SV=1
29	Q556T3	Isocitrate lyase OS=Dictyostelium discoideum OX=44689 GN=DDB0230179 PE=4 SV=1
30	F0ZW52	Protein SDA1 OS=Dictyostelium purpureum OX=5786 GN=DICPUDRAFT_149732 PE=3 SV=1
31	F0ZJQ3	Uncharacterized protein OS=Dictyostelium purpureum OX=5786 GN=ABCC10 PE=4 SV=1
32	P90529	Choline dehydrogenase OS=Dictyostelium discoideum OX=44689 GN=chdh PE=3 SV=1
33	F1A1N6	ABC2_membrane domain-containing protein (Fragment) OS=Dictyostelium discoideum OX=44689 PE=4 SV=1
34	Q54Q30	PHD-type domain-containing protein (Fragment) OS=Dictyostelium discoideum OX=44689 GN=DDB0220593 PE=4 SV=1
35	F0ZMH2	NADH:flavin oxidoreductase/NADH oxidase domain-containing protein OS=Dictyostelium discoideum OX=44689 GN=DDB_G0271752 PE=4 SV=2
36	A0A977IVX9	Uncharacterized protein OS=Dictyostelium discoideum OX=44689 GN=DDB0189812 PE=4 SV=1
37	Q54HN9	FAD/NAD(P)-binding domain-containing protein OS=Dictyostelium purpureum OX=5786 GN=DICPUDRAFT_97816 PE=3 SV=1
38	Q54FV6	F-box domain-containing protein OS=Dictyostelium discoideum OX=44689 GN=DDB0188262 PE=4 SV=1
39	F0ZJQ6	Uncharacterized protein OS=Dictyostelium discoideum OX=44689 GN=DDB0218187 PE=3 SV=1
40	F0ZD36	Uncharacterized protein OS=Dictyostelium purpureum OX=5786 GN=DICPUDRAFT_156341 PE=4 SV=1
41	Q55CJ9	WW domain-containing protein OS=Dictyostelium discoideum OX=44689 GN=DDB0191653 PE=4 SV=1
42	F0ZTX1	Uncharacterized protein OS=Dictyostelium discoideum OX=44689 GN=DDB_G0289739 PE=4 SV=1
43	C7FZZ5	Enoyl reductase (ER) domain-containing protein OS=Dictyostelium discoideum OX=44689 GN=DDB0186919 PE=4 SV=1
44	Q55GC4	Zinc-containing alcohol dehydrogenase OS=Dictyostelium discoideum OX=44689 GN=DDB_G0268322 PE=3 SV=2
45	Q54WT5	DUF1084 domain-containing protein OS=Dictyostelium discoideum OX=44689 GN=DDB0203046 PE=4 SV=1
46	B0G141	RWP-RK domain-containing protein OS=Dictyostelium discoideum OX=44689 GN=DDB0205235 PE=4 SV=1
47	Q54CA5	Uncharacterized protein OS=Dictyostelium discoideum OX=44689 GN=DDB0204586 PE=4 SV=1
48	Q54G77	U3 small nucleolar RNA-associated protein 11 OS=Dictyostelium purpureum OX=5786 GN=DICPUDRAFT_148277 PE=3 SV=1
49	Q54C73	Uncharacterized protein OS=Dictyostelium discoideum OX=44689 GN=DDB0204128 PE=4 SV=1
50	Q556G1	O-acyltransferase OS=Dictyostelium discoideum OX=44689 GN=DDB0203882 PE=3 SV=1
51	Q55GW5	Short-chain dehydrogenase/reductase family protein OS=Dictyostelium discoideum OX=44689 GN=DDB_G0295807 PE=3 SV=1
52	Q54F16	protein-serine/threonine phosphatase OS=Dictyostelium discoideum OX=44689 GN=DDB0188064 PE=4 SV=1
53	Q54G53	RRM domain-containing protein OS=Dictyostelium discoideum OX=44689 GN=DDB0191073 PE=4 SV=1
54	Q54CA8	Ribosome biogenesis protein NSA2 homolog OS=Dictyostelium purpureum OX=5786 GN=DICPUDRAFT_32773 PE=3 SV=1
55	Q551V0	Nucleotide exchange factor Fes1 domain-containing protein OS=Dictyostelium discoideum OX=44689 GN=DDB0186116 PE=4 SV=1
56	F0Z6F6	Brix domain-containing protein OS=Dictyostelium purpureum OX=5786 GN=DICPUDRAFT_35229 PE=3 SV=1
57	F0ZAK0	Uncharacterized protein OS=Dictyostelium discoideum OX=44689 GN=DDB0186204 PE=4 SV=1
58	Q54RZ4	Uncharacterized protein OS=Dictyostelium discoideum OX=44689 GN=DDB0205952 PE=4 SV=1
59	Q55BV1	ABC transporter domain-containing protein OS=Dictyostelium purpureum OX=5786 GN=ABCG1 PE=4 SV=1
60	Q23899	LIM-domain containing phosphatase OS=Dictyostelium discoideum OX=44689 GN=DDB_G0285967 PE=2 SV=2
61	Q55GV2	Metallo-beta-lactamase domain-containing protein OS=Dictyostelium discoideum OX=44689 GN=DDB0202824 PE=4 SV=1
62	Q54S30	Nas2 N-terminal domain-containing protein OS=Dictyostelium purpureum OX=5786 GN=DICPUDRAFT_35527 PE=4 SV=1
63	Q54FY2	NUDIX hydrolase family protein OS=Dictyostelium discoideum OX=44689 GN=DDB_G0290689 PE=4 SV=1
64	Q55GG3	Uncharacterized protein OS=Dictyostelium discoideum OX=44689 GN=DDB0184451 PE=3 SV=1
65	Q54M58	Uncharacterized protein OS=Dictyostelium discoideum OX=44689 GN=DDB0190820 PE=4 SV=1
66	Q54L07	Uncharacterized protein OS=Dictyostelium discoideum OX=44689 GN=DDB_G0278013 PE=4 SV=1
67	Q54N76	Arf-GAP domain-containing protein OS=Dictyostelium discoideum OX=44689 GN=DDB0189354 PE=4 SV=1
68	Q869L6	RING-type domain-containing protein OS=Dictyostelium discoideum OX=44689 GN=DDB0186583 PE=4 SV=1
69	A0A0K2ZB59	Uncharacterized protein OS=Dictyostelium discoideum OX=44689 GN=DDB0204191 PE=4 SV=1
70	Q54E45	PTP/DSP-like OS=Dictyostelium discoideum OX=44689 GN=DDB0231234 PE=4 SV=1
71	Q8T131	B box-type domain-containing protein OS=Dictyostelium discoideum OX=44689 GN=DDB0188587 PE=4 SV=1
72	Q54UM3	Transmembrane protein 53 OS=Dictyostelium discoideum OX=44689 GN=DDB0186498 PE=4 SV=1
73	Q54JS9	Potassium channel tetramerisation-type BTB domain-containing protein OS=Dictyostelium discoideum OX=44689 GN=DDB0205031 PE=4 SV=1
74	Q54FB4	Uncharacterized protein OS=Dictyostelium discoideum OX=44689 GN=DDB0168302 PE=4 SV=1
75	Q8T2R4	Sel1-like repeat-containing protein OS=Dictyostelium discoideum OX=44689 GN=DDB_G0294621 PE=4 SV=1
76	Q75JY8	ABC transporter domain-containing protein OS=Dictyostelium purpureum OX=5786 GN=ABCG21 PE=4 SV=1
77	Q54KZ1	RNase P protein subunit OS=Dictyostelium discoideum OX=44689 GN=pop4 PE=2 SV=1
78	Q54LZ3	Magnesium transporter OS=Dictyostelium discoideum OX=44689 GN=DDB0217667 PE=4 SV=1
79	Q556T7	Uncharacterized protein OS=Dictyostelium discoideum OX=44689 GN=DDB0218315 PE=4 SV=1
80	F1A0W4	Uncharacterized protein OS=Dictyostelium discoideum OX=44689 GN=DDB0204922 PE=3 SV=1
81	F0ZJY8	N-lysine methyltransferase OS=Dictyostelium discoideum OX=44689 GN=DDB0167139 PE=3 SV=1
82	Q86K67	GP-PDE domain-containing protein OS=Dictyostelium discoideum OX=44689 GN=DDB0216796 PE=4 SV=1
83	F0ZFD9	Uncharacterized protein OS=Dictyostelium discoideum OX=44689 GN=DDB0203357 PE=3 SV=1
84	Q54G31	Sphingosine kinase related protein OS=Dictyostelium discoideum OX=44689 GN=sgkC PE=4 SV=1
85	C7G034	Galactose oxidase OS=Dictyostelium discoideum OX=44689 GN=DDB0217719 PE=4 SV=1
86	Q54CB5	VWFA domain-containing protein OS=Dictyostelium discoideum OX=44689 GN=DDB0168714 PE=4 SV=1
87	Q54BI8	RNI-like protein OS=Dictyostelium discoideum OX=44689 GN=DDB0167554 PE=4 SV=1
88	Q55BP2	J domain-containing protein OS=Dictyostelium discoideum OX=44689 GN=DDB0187213 PE=4 SV=1
89	Q55F82	Uncharacterized protein OS=Dictyostelium discoideum OX=44689 GN=AY044086_2 PE=4 SV=1
90	Q86IC6	Uncharacterized protein OS=Dictyostelium discoideum OX=44689 GN=DDB0217229 PE=3 SV=1
91	Q54PF9	protein O-GlcNAc transferase OS=Dictyostelium discoideum OX=44689 GN=DDB0186417 PE=3 SV=1
92	Q54FX9	Uncharacterized protein OS=Dictyostelium discoideum OX=44689 GN=DDB_G0280377 PE=4 SV=2
93	F0Z8T4	WD_REPEATS_REGION domain-containing protein OS=Dictyostelium purpureum OX=5786 GN=DICPUDRAFT_33979 PE=4 SV=1
94	F1A4T5	Helicase ATP-binding domain-containing protein OS=Dictyostelium discoideum OX=44689 GN=DDB0215252 PE=4 SV=1
95	Q54GL1	Glutamine amidotransferase domain-containing protein OS=Dictyostelium discoideum OX=44689 GN=DDB0184291 PE=4 SV=1
96	Q557Q0	OTU domain-containing protein OS=Dictyostelium discoideum OX=44689 GN=DDB0189630 PE=4 SV=1
97	Q54TY4	Uncharacterized protein OS=Dictyostelium discoideum OX=44689 GN=DDB0216970 PE=4 SV=2
98	F0ZJY7	Nucleolar protein 12 OS=Dictyostelium discoideum OX=44689 GN=DDB0205231 PE=3 SV=1
99	F0ZIL7	RNA helicase OS=Dictyostelium discoideum OX=44689 GN=DDB0190161 PE=4 SV=1
100	Q54YA6	Kinesin motor domain-containing protein OS=Dictyostelium purpureum OX=5786 GN=DICPUDRAFT_94142 PE=3 SV=1
101	F0Z9S5	ADP-ribosylation factor-related OS=Dictyostelium discoideum OX=44689 GN=arrC PE=3 SV=1
102	Q55AN3	Uncharacterized protein OS=Dictyostelium discoideum OX=44689 GN=DDB0216068 PE=4 SV=1
103	Q54Q07	Clu domain-containing protein OS=Dictyostelium discoideum OX=44689 GN=DDB0203430 PE=4 SV=1
104	F1A183	U1-type Zn finger-containing protein OS=Dictyostelium purpureum OX=5786 GN=DICPUDRAFT_80279 PE=3 SV=1
105	Q54GL5	ADF-H domain-containing protein OS=Dictyostelium discoideum OX=44689 GN=DDB0188978 PE=4 SV=1
106	F0ZD03	Uncharacterized protein OS=Dictyostelium discoideum OX=44689 GN=DDB0217676 PE=3 SV=1
107	Q55BQ8	N-acetyltransferase domain-containing protein OS=Dictyostelium discoideum OX=44689 GN=DDB0216844 PE=4 SV=1
108	Q75JH9	DNA-directed RNA polymerase subunit beta OS=Dictyostelium purpureum OX=5786 GN=DICPUDRAFT_53172 PE=3 SV=1
109	Q86I66	Uncharacterized protein OS=Dictyostelium discoideum OX=44689 GN=DDB0167606 PE=4 SV=1
110	Q54P29	FYVE-type domain-containing protein OS=Dictyostelium purpureum OX=5786 GN=DICPUDRAFT_78678 PE=4 SV=1
111	F0ZFR8	Uncharacterized protein OS=Dictyostelium discoideum OX=44689 GN=DDB0205038 PE=4 SV=1
112	Q54HY5	Doublecortin domain-containing protein OS=Dictyostelium purpureum OX=5786 GN=DICPUDRAFT_59184 PE=4 SV=1
113	Q54I12	Bms1-type G domain-containing protein OS=Dictyostelium discoideum OX=44689 GN=DDB0219277 PE=4 SV=1
114	F0ZAQ1	Chromo (CHRromatin Organisation MOdifier) domain-containing protein OS=Dictyostelium discoideum OX=44689 GN=DDB0220646 PE=4 SV=1
115	F0ZUA5	50S ribosomal protein L20 OS=Dictyostelium discoideum OX=44689 GN=DDB0203044 PE=3 SV=1
116	F0ZVR4	Amine oxidase domain-containing protein OS=Dictyostelium discoideum OX=44689 GN=DDB0189392 PE=4 SV=1
117	Q86K89	WD_REPEATS_REGION domain-containing protein OS=Dictyostelium discoideum OX=44689 GN=DDB0188449 PE=4 SV=1
118	Q86JG3	Uncharacterized protein OS=Dictyostelium discoideum OX=44689 GN=DDB0218888 PE=4 SV=1
119	F0ZTM5	VASt domain-containing protein OS=Dictyostelium discoideum OX=44689 GN=DDB0184127 PE=4 SV=1
120	Q54XI2	Peptidase S54 rhomboid domain-containing protein OS=Dictyostelium discoideum OX=44689 GN=DDB0204156 PE=4 SV=1
121	C5NM72	AB hydrolase-1 domain-containing protein OS=Dictyostelium discoideum OX=44689 GN=DDB0189721 PE=4 SV=1
122	F0ZNF3	DIRP domain-containing protein OS=Dictyostelium discoideum OX=44689 GN=DDB0187082 PE=4 SV=1
123	Q55D68	Uncharacterized protein OS=Dictyostelium discoideum OX=44689 GN=DDB0204007 PE=3 SV=1
124	Q54K46	Threonine ammonia-lyase OS=Dictyostelium discoideum OX=44689 GN=DDB0230210 PE=4 SV=1
125	Q75JS8	Usp domain-containing protein OS=Dictyostelium discoideum OX=44689 GN=DDB_G0278883 PE=4 SV=2
126	Q54T96	DPH-type MB domain-containing protein OS=Dictyostelium discoideum OX=44689 GN=DDB0217888 PE=4 SV=1
127	Q54YA2	NADH dehydrogenase OS=Dictyostelium purpureum OX=5786 GN=DICPUDRAFT_158497 PE=3 SV=1
128	F1A0W2	Uncharacterized protein OS=Dictyostelium discoideum OX=44689 GN=DDB0189352 PE=4 SV=1
129	Q55EK6	RBR-type E3 ubiquitin transferase OS=Dictyostelium discoideum OX=44689 GN=DDB0167500 PE=4 SV=1
130	Q23891	protein-tyrosine-phosphatase OS=Dictyostelium discoideum OX=44689 GN=DDB0189698 PE=3 SV=1
131	Q54I27	Peptidyl-prolyl cis-trans isomerase OS=Dictyostelium purpureum OX=5786 GN=DICPUDRAFT_156321 PE=3 SV=1
132	Q55BC4	Carboxylic ester hydrolase OS=Dictyostelium discoideum OX=44689 GN=DDB0185347 PE=3 SV=1
133	Q95US4	Uncharacterized protein OS=Dictyostelium discoideum OX=44689 GN=DDB0203370 PE=4 SV=1
134	Q54H96	Calcium-regulated actin-bundling protein OS=Dictyostelium purpureum OX=5786 GN=DICPUDRAFT_94447 PE=4 SV=1
135	F1A3B7	Ribosomal RNA-processing protein 4 OS=Dictyostelium discoideum OX=44689 GN=DDB0183814 PE=3 SV=1
136	Q551A1	TatD-related DNAse OS=Dictyostelium discoideum OX=44689 GN=DDB_G0269630 PE=4 SV=2
137	Q55G82	Histone deacetylase OS=Dictyostelium purpureum OX=5786 GN=DICPUDRAFT_40779 PE=3 SV=1
138	Q54YL9	Developmental protein (Fragment) OS=Dictyostelium discoideum OX=44689 GN=DG1105 PE=4 SV=1
139	F0ZCG3	Probable tRNA N6-adenosine threonylcarbamoyltransferase, mitochondrial OS=Dictyostelium discoideum OX=44689 GN=DDB0183804 PE=3 SV=1
140	Q55D72	RNA helicase OS=Dictyostelium discoideum OX=44689 GN=DDB0167178 PE=4 SV=1
141	Q54WZ1	Protein phosphatase 1 regulatory subunit 21 OS=Dictyostelium discoideum OX=44689 GN=DDB0186493 PE=4 SV=1
142	Q54P24	S-adenosylmethionine-dependent methyltransferase domain-containing protein OS=Dictyostelium discoideum OX=44689 GN=DDB0168191 PE=4 SV=1
143	F0ZE95	Rab GTPase OS=Dictyostelium purpureum OX=5786 GN=DICPUDRAFT_52877 PE=4 SV=1
144	Q55CT4	Uncharacterized protein OS=Dictyostelium discoideum OX=44689 GN=DDB0186894 PE=4 SV=1
145	Q86I47	Uncharacterized protein OS=Dictyostelium discoideum OX=44689 GN=DDB0202122 PE=4 SV=1
146	Q869X1	Uncharacterized protein OS=Dictyostelium discoideum OX=44689 GN=DDB0187526 PE=3 SV=1
147	F0ZME8	NUC153 domain-containing protein OS=Dictyostelium discoideum OX=44689 GN=DDB0184415 PE=3 SV=1
148	Q55BW3	Ribonuclease II/R domain-containing protein OS=Dictyostelium discoideum OX=44689 GN=DDB0187101 PE=4 SV=1
149	Q55E77	Anaphase-promoting complex subunit 4 WD40 domain-containing protein OS=Dictyostelium discoideum OX=44689 GN=DDB0218126 PE=3 SV=1
150	Q55CY7	ABC transporter AbcH.1 OS=Dictyostelium discoideum OX=44689 GN=abcH.1 PE=4 SV=1
151	Q557C7	Uncharacterized protein OS=Dictyostelium purpureum OX=5786 GN=DICPUDRAFT_44750 PE=3 SV=1
152	Q54TV8	UTP--glucose-1-phosphate uridylyltransferase OS=Dictyostelium purpureum OX=5786 GN=DICPUDRAFT_159481 PE=3 SV=1
153	B0G117	Uncharacterized protein OS=Dictyostelium purpureum OX=5786 GN=DICPUDRAFT_97908 PE=3 SV=1
154	F0Z9U7	DUF4460 domain-containing protein OS=Dictyostelium discoideum OX=44689 GN=DDB0206288 PE=4 SV=1
155	F0ZKM4	Chaperonin 60 OS=Dictyostelium purpureum OX=5786 GN=DICPUDRAFT_150163 PE=3 SV=1
156	Q55BH2	Fungal lipase-like domain-containing protein OS=Dictyostelium discoideum OX=44689 GN=DDB0183866 PE=4 SV=1
157	Q54LY4	Uncharacterized protein OS=Dictyostelium discoideum OX=44689 GN=DDB0187133 PE=4 SV=1
158	F0ZYA3	B box-type domain-containing protein OS=Dictyostelium purpureum OX=5786 GN=DICPUDRAFT_152271 PE=4 SV=1
159	Q55BR0	tRNA-guanosine(34) queuine transglycosylase OS=Dictyostelium discoideum OX=44689 GN=DDB0167339 PE=4 SV=1
160	Q54W38	Uncharacterized protein OS=Dictyostelium purpureum OX=5786 GN=DICPUDRAFT_31643 PE=4 SV=1
161	Q54W88	Ribosomal protein/NADH dehydrogenase domain-containing protein OS=Dictyostelium discoideum OX=44689 GN=DDB_G0283273 PE=3 SV=1
162	Q54JZ3	PHD finger-like domain-containing protein 5A OS=Dictyostelium discoideum OX=44689 GN=DDB0185995 PE=3 SV=1
163	Q54CF8	Uncharacterized protein OS=Dictyostelium discoideum OX=44689 GN=DDB0189592 PE=4 SV=1
164	Q55CD5	Uncharacterized protein OS=Dictyostelium discoideum OX=44689 GN=DDB_G0293920 PE=4 SV=1
165	F0ZU96	ANK_REP_REGION domain-containing protein OS=Dictyostelium discoideum OX=44689 GN=DDB0169141 PE=4 SV=1
166	Q75JF5	Tyrosine specific protein phosphatases domain-containing protein OS=Dictyostelium discoideum OX=44689 GN=DDB0186510 PE=4 SV=1
167	Q54JV0	FERM domain-containing protein OS=Dictyostelium purpureum OX=5786 GN=DICPUDRAFT_50735 PE=4 SV=1
168	Q54HZ2	ribonuclease Z OS=Dictyostelium discoideum OX=44689 GN=DDB0189002 PE=3 SV=1
169	F0ZHY7	Uncharacterized protein OS=Dictyostelium discoideum OX=44689 GN=zipA PE=4 SV=1
170	P90532	Glycoside hydrolase family 5 domain-containing protein OS=Dictyostelium discoideum OX=44689 GN=DDB0203511 PE=3 SV=1
171	Q54C61	Uncharacterized protein OS=Dictyostelium discoideum OX=44689 GN=DDB0168168 PE=4 SV=1
172	Q54U48	Ribosomal protein L18e/L15P domain-containing protein OS=Dictyostelium discoideum OX=44689 GN=DDB0185996 PE=3 SV=1
173	F0ZLZ7	Tr-type G domain-containing protein OS=Dictyostelium discoideum OX=44689 GN=DDB0169521 PE=4 SV=1
174	F0Z9B1	proline--tRNA ligase OS=Dictyostelium discoideum OX=44689 GN=proS PE=3 SV=1
175	Q55F30	Peptidyl-prolyl cis-trans isomerase OS=Dictyostelium discoideum OX=44689 GN=DDB0215524 PE=3 SV=1
176	Q54FY1	SAM-dependent methyltransferase Erg6/SMT-type domain-containing protein OS=Dictyostelium discoideum OX=44689 GN=DDB0202574 PE=3 SV=1
177	Q54X02	Ribosome assembly protein 3 OS=Dictyostelium discoideum OX=44689 GN=DDB0168922 PE=3 SV=1
178	F0ZYA0	PPM-type phosphatase domain-containing protein OS=Dictyostelium discoideum OX=44689 GN=DDB0190861 PE=3 SV=1
179	Q54IU1	Uncharacterized protein OS=Dictyostelium discoideum OX=44689 GN=DDB0186893 PE=4 SV=1
180	Q55FM2	Rho GTPase OS=Dictyostelium discoideum OX=44689 GN=DDB0230013 PE=4 SV=1
181	Q71VC9	TROVE domain-containing protein OS=Dictyostelium discoideum OX=44689 GN=DDB0191760 PE=4 SV=1
182	Q55BS4	Pirin domain-containing protein OS=Dictyostelium discoideum OX=44689 GN=DDB0168189 PE=3 SV=1
183	Q86J04	Glucose-6-phosphate 1-dehydrogenase OS=Dictyostelium purpureum OX=5786 GN=DICPUDRAFT_45843 PE=3 SV=1
184	Q55F70	RING-type domain-containing protein OS=Dictyostelium discoideum OX=44689 GN=DDB0168011 PE=4 SV=1
185	F0ZJE0	Uncharacterized protein OS=Dictyostelium discoideum OX=44689 GN=DDB0217468 PE=4 SV=1
186	F0Z7K1	HP domain-containing protein OS=Dictyostelium discoideum OX=44689 GN=DDB0205771 PE=4 SV=1
187	Q86IY4	ribose-phosphate diphosphokinase OS=Dictyostelium purpureum OX=5786 GN=DICPUDRAFT_58337 PE=3 SV=1
188	Q54TU2	Myosin light chain kinase OS=Dictyostelium purpureum OX=5786 GN=DICPUDRAFT_157928 PE=3 SV=1
189	F0ZXL6	Beta-catenin-interacting ICAT domain-containing protein OS=Dictyostelium purpureum OX=5786 GN=DICPUDRAFT_157489 PE=3 SV=1
190	F0ZYD8	Methylenetetrahydrofolate dehydrogenase OS=Dictyostelium purpureum OX=5786 GN=DICPUDRAFT_47694 PE=4 SV=1
191	F0Z957	C2H2-type zinc finger-containing protein OS=Dictyostelium discoideum OX=44689 GN=DDB_G0288859 PE=4 SV=1
192	Q54F90	Uncharacterized protein OS=Dictyostelium discoideum OX=44689 GN=sfbA PE=4 SV=1
193	F0ZJF2	Thioesterase domain-containing protein OS=Dictyostelium discoideum OX=44689 GN=DDB0188716 PE=4 SV=1
194	Q54F09	Mic1 domain-containing protein OS=Dictyostelium purpureum OX=5786 GN=DICPUDRAFT_76852 PE=4 SV=1
195	Q54IS9	Replication factor C subunit 1 OS=Dictyostelium purpureum OX=5786 GN=DICPUDRAFT_96642 PE=3 SV=1
196	Q54HG8	TFIIB-type domain-containing protein OS=Dictyostelium purpureum OX=5786 GN=gtf2b PE=3 SV=1
197	Q55GT3	Uncharacterized protein OS=Dictyostelium discoideum OX=44689 GN=DDB0188198 PE=3 SV=1
198	Q75JS7	Uncharacterized protein OS=Dictyostelium discoideum OX=44689 GN=DDB0217925 PE=4 SV=1
199	Q55GC0	C3H1-type domain-containing protein OS=Dictyostelium discoideum OX=44689 GN=DDB0219621 PE=4 SV=1
200	Q55GC5	Ras-associating domain-containing protein OS=Dictyostelium discoideum OX=44689 GN=DDB0185830 PE=4 SV=1
201	Q55CR5	Amidophosphoribosyltransferase OS=Dictyostelium purpureum OX=5786 GN=DICPUDRAFT_52300 PE=3 SV=1
202	F1A2P5	Plus3 domain-containing protein OS=Dictyostelium purpureum OX=5786 GN=DICPUDRAFT_156220 PE=4 SV=1
203	Q54Q66	Uncharacterized protein OS=Dictyostelium discoideum OX=44689 GN=DDB_G0277599 PE=4 SV=1
204	Q55BA8	RING-type domain-containing protein (Fragment) OS=Dictyostelium discoideum OX=44689 GN=DDB0219686 PE=4 SV=1
205	F0ZXE3	N-terminal delta endotoxin domain-containing protein OS=Dictyostelium discoideum OX=44689 GN=DDB_G0289731 PE=4 SV=2
206	F0ZJJ0	Uncharacterized protein OS=Dictyostelium discoideum OX=44689 GN=DDB0204882 PE=4 SV=1
207	Q54K42	Uncharacterized protein OS=Dictyostelium discoideum OX=44689 GN=DDB_G0270168 PE=4 SV=2
208	Q55G29	Opioid growth factor receptor (OGFr) conserved domain-containing protein OS=Dictyostelium discoideum OX=44689 GN=DDB0192178 PE=3 SV=1
209	O15730	Uncharacterized protein OS=Dictyostelium discoideum OX=44689 GN=DDB_G0283657 PE=4 SV=1
210	Q55FM7	BRCA2 repeat-containing protein OS=Dictyostelium discoideum OX=44689 GN=DDB_G0283019 PE=4 SV=1
211	F0ZPW7	Protein kinase domain-containing protein OS=Dictyostelium purpureum OX=5786 GN=DICPUDRAFT_41903 PE=3 SV=1
212	Q54RC0	Cytosol aminopeptidase domain-containing protein OS=Dictyostelium purpureum OX=5786 GN=DICPUDRAFT_91370 PE=3 SV=1
213	Q54KP2	Uncharacterized protein OS=Dictyostelium discoideum OX=44689 GN=DDB0184589 PE=4 SV=1
214	F0ZS44	Acyl-CoA dehydrogenase OS=Dictyostelium purpureum OX=5786 GN=DICPUDRAFT_49903 PE=3 SV=1
215	F0ZAW1	Actin-related protein 10 OS=Dictyostelium purpureum OX=5786 GN=DICPUDRAFT_155548 PE=3 SV=1
216	F0ZLS6	Pre-mRNA-splicing factor 38 OS=Dictyostelium discoideum OX=44689 GN=prpf38b PE=3 SV=2
217	Q553T4	Uncharacterized protein OS=Dictyostelium discoideum OX=44689 GN=DDB0204016 PE=3 SV=1
218	Q54T94	SAP DNA-binding domain-containing protein OS=Dictyostelium discoideum OX=44689 GN=DDB0220666 PE=3 SV=1
219	Q553T0	Uncharacterized protein OS=Dictyostelium discoideum OX=44689 GN=DDB0188838 PE=4 SV=1
220	Q54VK1	C2 domain-containing protein OS=Dictyostelium purpureum OX=5786 GN=DICPUDRAFT_53159 PE=3 SV=1
221	F0ZC67	SAM domain-containing protein OS=Dictyostelium discoideum OX=44689 GN=DDB0167693 PE=4 SV=1
222	Q55EN7	choline-phosphate cytidylyltransferase OS=Dictyostelium discoideum OX=44689 GN=DDB0188793 PE=3 SV=1
223	Q54PX1	Uncharacterized protein OS=Dictyostelium purpureum OX=5786 GN=DICPUDRAFT_77142 PE=4 SV=1
224	Q55CR6	Uncharacterized protein OS=Dictyostelium discoideum OX=44689 GN=DDB0184456 PE=4 SV=1
225	Q75JL4	Uncharacterized protein OS=Dictyostelium discoideum OX=44689 GN=DDB0219699 PE=4 SV=1
226	Q54F74	Nucleosome assembly protein (Fragment) OS=Dictyostelium purpureum OX=5786 GN=DICPUDRAFT_34067 PE=3 SV=1
227	F0ZWE6	Protein kinase domain-containing protein (Fragment) OS=Dictyostelium discoideum OX=44689 GN=DDB_G0295843 PE=4 SV=1
228	Q553S7	Uncharacterized protein OS=Dictyostelium discoideum OX=44689 GN=DDB0190067 PE=4 SV=1
229	F0ZJT0	Uncharacterized protein OS=Dictyostelium discoideum OX=44689 GN=DDB_G0290651 PE=4 SV=2
230	F0Z9U1	Cytochrome P450 OS=Dictyostelium purpureum OX=5786 GN=DICPUDRAFT_37923 PE=4 SV=1
231	Q55A48	LIM zinc-binding domain-containing protein OS=Dictyostelium purpureum OX=5786 GN=DICPUDRAFT_94684 PE=4 SV=1
232	F0ZM68	FCP1 homology domain-containing protein OS=Dictyostelium purpureum OX=5786 GN=DICPUDRAFT_152882 PE=4 SV=1
233	Q54TG6	Uncharacterized protein OS=Dictyostelium discoideum OX=44689 GN=DDB0168393 PE=4 SV=1
234	Q86IF6	Uncharacterized protein OS=Dictyostelium discoideum OX=44689 GN=DDB_G0268240 PE=4 SV=1
235	Q54FH4	AP complex subunit sigma OS=Dictyostelium purpureum OX=5786 GN=DICPUDRAFT_80926 PE=3 SV=1
236	F0ZGH3	Small GTPase OS=Dictyostelium discoideum OX=44689 GN=rsmC PE=4 SV=1
237	F0ZUZ7	IPT/TIG domain-containing protein OS=Dictyostelium purpureum OX=5786 GN=DICPUDRAFT_58027 PE=4 SV=1
238	Q55BP9	Uncharacterized protein OS=Dictyostelium discoideum OX=44689 GN=DDB0218403 PE=4 SV=1
239	Q54M91	Guanine nucleotide-binding protein alpha-4 subunit OS=Dictyostelium purpureum OX=5786 GN=gpaD PE=4 SV=1
240	Q54E42	Tristetraprolin A OS=Dictyostelium discoideum OX=44689 GN=ttpA PE=2 SV=1
241	Q54P64	Calcineurin-like phosphoesterase domain-containing protein OS=Dictyostelium discoideum OX=44689 GN=DDB0190526 PE=4 SV=1
242	Q54LJ4	C2H2 type Zn-finger-containing protein OS=Dictyostelium discoideum OX=44689 GN=DDB0203240 PE=4 SV=1
243	Q55ET7	Presenilin OS=Dictyostelium purpureum OX=5786 GN=DICPUDRAFT_51947 PE=3 SV=1
244	Q54JV1	Uncharacterized protein OS=Dictyostelium discoideum OX=44689 GN=DDB0205913 PE=4 SV=1

## Sheet: GO – Top enriched pathways_244
Enrichment FDR	nGenes	Pathway Genes	Fold Enrichment	Pathway	Genes
5.13232e-05	5	10	32.7139	Aldehyde dehydrogenase (NAD+) activity	DDB0231475 DDB0231474 hydA DDB0231480 DDB0231503
0.000626729	4	9	29.079	Hydrogen peroxide-mediated programmed cell death	adprt3 DDB_G0289141 DDB0187042 adprt1A
0.000626729	4	9	29.079	Pos. reg. of mitochondrial membrane potential	adprt3 DDB_G0289141 DDB0187042 adprt1A
0.000626729	4	9	29.079	Cell death in response to oxidative stress	adprt3 DDB_G0289141 DDB0187042 adprt1A
0.000626729	4	9	29.079	Programmed cell death in response to reactive oxygen species	adprt3 DDB_G0289141 DDB0187042 adprt1A
0.000626729	4	9	29.079	Aldehyde dehydrogenase, glutamic acid active site	DDB0231475 DDB0231474 hydA DDB0231480
0.000104897	5	12	27.2615	Aldehyde dehydrogenase domain	DDB0231475 DDB0231474 hydA DDB0231480 DDB0231503
0.000104897	5	12	27.2615	Aldehyde/histidinol dehydrogenase	DDB0231475 DDB0231474 hydA DDB0231480 DDB0231503
0.000104897	5	12	27.2615	Aldehyde dehydrogenase, N-terminal	DDB0231475 DDB0231474 hydA DDB0231480 DDB0231503
0.000104897	5	12	27.2615	Aldehyde dehydrogenase, C-terminal	DDB0231475 DDB0231474 hydA DDB0231480 DDB0231503
1.91312e-05	6	15	26.1711	Oxidoreductase activity, acting on the aldehyde or oxo group of donors, NAD or NADP as acceptor	DDB0231475 DDB0231474 hydA DDB0188248 DDB0231480 DDB0231503
0.00141026	4	11	23.7919	Cellular response to hydrogen peroxide	adprt3 DDB_G0289141 DDB0187042 adprt1A
0.00141026	4	11	23.7919	Aldehyde dehydrogenase family	DDB0231475 DDB0231474 hydA DDB0231503
0.00200983	4	12	21.8092	Poly(ADP-ribose) polymerase catalytic domain	adprt3 DDB_G0289141 DDB0187042 adprt1A
0.00240588	4	13	20.1316	NAD+ ADP-ribosyltransferase activity	adprt3 DDB_G0289141 DDB0187042 adprt1A
0.00240588	4	13	20.1316	Reg. of membrane potential	adprt3 DDB_G0289141 DDB0187042 adprt1A
0.00240588	5	25	13.0855	Mixed, incl. Zinc finger, UBR-type, and Nuclear speck	Usp40 DDB0215923 DDB0187369 DDB0168140 DDB0201696
0.00237639	9	104	5.66201	Mixed, incl. Carboxylic acid catabolic process, and ANL, N-terminal domain	ilvB DDB0231474 DDB0188270 ivdA pccA DDB0167945 DDB0190990 DDB0167887 PccB
2.40413e-09	27	346	5.10563	Phagocytic vesicle	efa1G ifdA cdcD DDB0219884 DDB0230064 DDB0188942 DDB0219276 DDB0187546 NagB1 Prdx5 Aass glyS EppA DDB0204655 lysS udpB DDB0205849 DDB0205386 pccA DDB0202870 DDB0189346 DDB_G0277615 DDB0167100 Vps5 DDB0169073 PccB gp130
2.40413e-09	28	373	4.91146	Endocytic vesicle	efa1G ifdA cdcD DDB0219884 DDB0219654 DDB0230064 DDB0188942 DDB0219276 DDB0187546 NagB1 Prdx5 Aass glyS EppA DDB0204655 lysS udpB DDB0205849 DDB0205386 pccA DDB0202870 DDB0189346 DDB_G0277615 DDB0167100 Vps5 DDB0169073 PccB gp130
0.000321981	18	324	3.63487	Peptide metabolic process	efa1G ifdA Q23891_DICDI DDB_G0293122 DDB0191770 DDB0188436 cinC Spt5 glyS proS DDB0218582 lysS DDB0205381 tyrS psaA psaB DDB0190536 DDB0231494
0.000268094	20	386	3.39004	Cellular amide metabolic process	efa1G ifdA Q23891_DICDI DDB_G0293122 DDB0191770 DDB0188436 DDB0188248 cinC Spt5 Aass glyS proS DDB0218582 lysS DDB0205381 tyrS psaA psaB DDB0190536 DDB0231494
4.17586e-06	32	668	3.13426	Vesicle	efa1G DDB_G0275301 ifdA cdcD DDB0219884 DDB0219654 DDB0230064 DDB0188942 DDB0219276 DDB0187546 Dnajc13 NagB1 Prdx5 Aass glyS EppA DDB0204655 lysS udpB DDB0205849 DDB0205386 pccA DDB0216913 DDB0202870 wimA DDB0189346 DDB_G0277615 DDB0167100 Vps5 DDB0169073 PccB gp130
5.80282e-06	31	654	3.10131	Cytoplasmic vesicle	efa1G DDB_G0275301 ifdA cdcD DDB0219884 DDB0219654 DDB0230064 DDB0188942 DDB0219276 DDB0187546 Dnajc13 NagB1 Prdx5 Aass glyS EppA DDB0204655 lysS udpB DDB0205849 DDB0205386 pccA DDB0202870 wimA DDB0189346 DDB_G0277615 DDB0167100 Vps5 DDB0169073 PccB gp130
5.80282e-06	31	654	3.10131	Intracellular vesicle	efa1G DDB_G0275301 ifdA cdcD DDB0219884 DDB0219654 DDB0230064 DDB0188942 DDB0219276 DDB0187546 Dnajc13 NagB1 Prdx5 Aass glyS EppA DDB0204655 lysS udpB DDB0205849 DDB0205386 pccA DDB0202870 wimA DDB0189346 DDB_G0277615 DDB0167100 Vps5 DDB0169073 PccB gp130

## Sheet: GO – Biological Process_244
Enrichment FDR	nGenes	Pathway Genes	Fold Enrichment	Pathway	Genes
0.00653424	3	6	26.9739	Protein poly-ADP-ribosylation	adprt3 DDB_G0289141 adprt1A
0.00144139	4	9	23.9768	Hydrogen peroxide-mediated programmed cell death	adprt3 DDB_G0289141 DDB0187042 adprt1A
0.00144139	4	9	23.9768	Pos. reg. of mitochondrial membrane potential	adprt3 DDB_G0289141 DDB0187042 adprt1A
0.00144139	4	9	23.9768	Cell death in response to oxidative stress	adprt3 DDB_G0289141 DDB0187042 adprt1A
0.00144139	4	9	23.9768	Programmed cell death in response to reactive oxygen species	adprt3 DDB_G0289141 DDB0187042 adprt1A
0.0164353	3	8	20.2304	Protein ADP-ribosylation	adprt3 DDB_G0289141 adprt1A
0.00220079	4	11	19.6174	Cellular response to hydrogen peroxide	adprt3 DDB_G0289141 DDB0187042 adprt1A
0.00421204	4	13	16.5993	Reg. of membrane potential	adprt3 DDB_G0289141 DDB0187042 adprt1A
0.0202836	4	20	10.7896	Response to hydrogen peroxide	adprt3 DDB_G0289141 DDB0187042 adprt1A
0.0216127	4	21	10.2758	Cellular response to reactive oxygen species	adprt3 DDB_G0289141 DDB0187042 adprt1A
0.0276222	4	23	9.38223	Programmed cell death	adprt3 DDB_G0289141 DDB0187042 adprt1A
0.0345139	4	25	8.63165	Cell death	adprt3 DDB_G0289141 DDB0187042 adprt1A
0.0341782	5	42	6.42236	Cellular response to oxidative stress	adprt3 DDB_G0289141 DDB0187042 Prdx5 adprt1A
0.0448458	5	46	5.86389	Cellular response to oxygen-containing compound	adprt3 DDB_G0289141 DDB0187042 DDB0218582 adprt1A
0.00175046	18	324	2.9971	Peptide metabolic process	efa1G ifdA Q23891_DICDI DDB_G0293122 DDB0191770 DDB0188436 cinC Spt5 glyS proS DDB0218582 lysS DDB0205381 tyrS psaA psaB DDB0190536 DDB0231494
0.00175046	20	386	2.79522	Cellular amide metabolic process	efa1G ifdA Q23891_DICDI DDB_G0293122 DDB0191770 DDB0188436 DDB0188248 cinC Spt5 Aass glyS proS DDB0218582 lysS DDB0205381 tyrS psaA psaB DDB0190536 DDB0231494
0.0209004	14	273	2.76656	Translation	efa1G ifdA Q23891_DICDI DDB0191770 DDB0188436 cinC Spt5 glyS proS DDB0218582 lysS tyrS DDB0190536 DDB0231494
0.0237739	14	280	2.69739	Peptide biosynthetic process	efa1G ifdA Q23891_DICDI DDB0191770 DDB0188436 cinC Spt5 glyS proS DDB0218582 lysS tyrS DDB0190536 DDB0231494
0.0429893	14	304	2.48444	Amide biosynthetic process	efa1G ifdA Q23891_DICDI DDB0191770 DDB0188436 cinC Spt5 glyS proS DDB0218582 lysS tyrS DDB0190536 DDB0231494

## Sheet: GO – Cellular Component_244
Enrichment FDR	nGenes	Pathway Genes	Fold Enrichment	Pathway	Genes
1.40471e-09	27	346	4.50924	Phagocytic vesicle	efa1G ifdA cdcD DDB0219884 DDB0230064 DDB0188942 DDB0219276 DDB0187546 NagB1 Prdx5 Aass glyS EppA DDB0204655 lysS udpB DDB0205849 DDB0205386 pccA DDB0202870 DDB0189346 DDB_G0277615 DDB0167100 Vps5 DDB0169073 PccB gp130
1.40471e-09	28	373	4.33776	Endocytic vesicle	efa1G ifdA cdcD DDB0219884 DDB0219654 DDB0230064 DDB0188942 DDB0219276 DDB0187546 NagB1 Prdx5 Aass glyS EppA DDB0204655 lysS udpB DDB0205849 DDB0205386 pccA DDB0202870 DDB0189346 DDB_G0277615 DDB0167100 Vps5 DDB0169073 PccB gp130
2.59115e-06	32	668	2.76815	Vesicle	efa1G DDB_G0275301 ifdA cdcD DDB0219884 DDB0219654 DDB0230064 DDB0188942 DDB0219276 DDB0187546 Dnajc13 NagB1 Prdx5 Aass glyS EppA DDB0204655 lysS udpB DDB0205849 DDB0205386 pccA DDB0216913 DDB0202870 wimA DDB0189346 DDB_G0277615 DDB0167100 Vps5 DDB0169073 PccB gp130
3.40009e-06	31	654	2.73905	Cytoplasmic vesicle	efa1G DDB_G0275301 ifdA cdcD DDB0219884 DDB0219654 DDB0230064 DDB0188942 DDB0219276 DDB0187546 Dnajc13 NagB1 Prdx5 Aass glyS EppA DDB0204655 lysS udpB DDB0205849 DDB0205386 pccA DDB0202870 wimA DDB0189346 DDB_G0277615 DDB0167100 Vps5 DDB0169073 PccB gp130
3.40009e-06	31	654	2.73905	Intracellular vesicle	efa1G DDB_G0275301 ifdA cdcD DDB0219884 DDB0219654 DDB0230064 DDB0188942 DDB0219276 DDB0187546 Dnajc13 NagB1 Prdx5 Aass glyS EppA DDB0204655 lysS udpB DDB0205849 DDB0205386 pccA DDB0202870 wimA DDB0189346 DDB_G0277615 DDB0167100 Vps5 DDB0169073 PccB gp130

## Sheet: GO – Molecular Function_244
Enrichment FDR	nGenes	Pathway Genes	Fold Enrichment	Pathway	Genes
6.98e-05	5	10	23.4882	Aldehyde dehydrogenase (NAD+) activity	DDB0231475 DDB0231474 hydA DDB0231480 DDB0231503
0.0115651	3	7	20.1327	NAD+-protein ADP-ribosyltransferase activity	adprt3 DDB_G0289141 adprt1A
6.98e-05	6	15	18.7906	Oxidoreductase activity, acting on the aldehyde or oxo group of donors, NAD or NADP as acceptor	DDB0231475 DDB0231474 hydA DDB0188248 DDB0231480 DDB0231503
0.00540622	4	13	14.4543	NAD+ ADP-ribosyltransferase activity	adprt3 DDB_G0289141 DDB0187042 adprt1A
0.0219178	5	34	6.90829	Pentosyltransferase activity	adprt3 DDB_G0289141 DDB0187042 udpB adprt1A
0.0292923	13	228	2.67848	Protein-containing complex binding	DDB_G0295683 DDB0188965 cinC DDB0218582 DDB0205629 DDB0205771 DDB0216404 Spt6 Usp14 DDB0190011 EnlA DDB_G0277615 DDB0231494

## Sheet: Total proteins (268)
Sl. No.	Accession	Description
1	Q55G72	Uncharacterized protein OS=Dictyostelium discoideum OX=44689 GN=DDB0189549 PE=4 SV=1
2	F0ZQ45	Prespore protein Dd31 OS=Dictyostelium purpureum OX=5786 GN=DICPUDRAFT_153934 PE=4 SV=1
3	Q86HF8	RTA1-domain-containing protein OS=Dictyostelium discoideum OX=44689 GN=DDB0168536 PE=4 SV=1
4	Q54EV3	Clp R domain-containing protein OS=Dictyostelium discoideum OX=44689 GN=DDB0183816 PE=3 SV=1
5	Q8T680	ABC transporter AbcG13 OS=Dictyostelium discoideum OX=44689 GN=abcG13 PE=4 SV=1
6	Q55EE4	AhpC/TSA family protein OS=Dictyostelium discoideum OX=44689 GN=DDB0190131 PE=4 SV=1
7	Q54JF2	Uncharacterized protein OS=Dictyostelium discoideum OX=44689 GN=DDB_G0288087 PE=3 SV=1
8	Q55BM9	RRM domain-containing protein OS=Dictyostelium discoideum OX=44689 GN=DDB0191059 PE=4 SV=1
9	Q8T849	CBS domain-containing protein OS=Dictyostelium discoideum OX=44689 GN=prkA PE=4 SV=1
10	F0ZUX5	ABC transporter G family protein OS=Dictyostelium purpureum OX=5786 GN=ABCG2 PE=4 SV=1
11	Q550S3	Uncharacterized protein OS=Dictyostelium discoideum OX=44689 GN=DDB0217871 PE=4 SV=1
12	Q559N8	Uncharacterized protein OS=Dictyostelium discoideum OX=44689 GN=DDB0217020 PE=3 SV=1
13	Q558S7	Isocitrate lyase OS=Dictyostelium discoideum OX=44689 GN=DDB0230179 PE=4 SV=1
14	Q557K6	Uncharacterized protein OS=Dictyostelium discoideum OX=44689 GN=DDB0168214 PE=4 SV=1
15	Q7KWL4	Uncharacterized protein OS=Dictyostelium discoideum OX=44689 GN=DDB0168264 PE=4 SV=1
16	Q55GE3	Zinc-containing alcohol dehydrogenase OS=Dictyostelium discoideum OX=44689 GN=DDB_G0268322 PE=3 SV=2
17	Q55FE8	Uncharacterized protein OS=Dictyostelium discoideum OX=44689 GN=DDB0189808 PE=4 SV=1
18	Q55AQ8	NADH:flavin oxidoreductase/NADH oxidase domain-containing protein OS=Dictyostelium discoideum OX=44689 GN=DDB_G0271752 PE=4 SV=2
19	Q9BKP6	ABC2_membrane domain-containing protein (Fragment) OS=Dictyostelium discoideum OX=44689 PE=4 SV=1
20	Q55BH8	Acyl-coenzyme A oxidase OS=Dictyostelium discoideum OX=44689 GN=DDB0231393 PE=3 SV=1
21	Q86I29	Uncharacterized protein OS=Dictyostelium discoideum OX=44689 GN=DDB0167434 PE=4 SV=1
22	F0ZNL3	AB hydrolase-1 domain-containing protein OS=Dictyostelium purpureum OX=5786 GN=DICPUDRAFT_55809 PE=3 SV=1
23	F0ZY12	ABC transporter domain-containing protein OS=Dictyostelium purpureum OX=5786 GN=ABCG17 PE=4 SV=1
24	Q54S99	RGS domain-containing protein OS=Dictyostelium discoideum OX=44689 GN=DDB_G0282583 PE=4 SV=1
25	Q54FY5	Uncharacterized protein OS=Dictyostelium discoideum OX=44689 GN=DDB0188936 PE=4 SV=1
26	Q550Z8	Uncharacterized protein OS=Dictyostelium discoideum OX=44689 GN=DDB0202961 PE=4 SV=1
27	Q54WC4	Uncharacterized protein OS=Dictyostelium discoideum OX=44689 GN=DDB0218187 PE=3 SV=1
28	Q556W6	Uncharacterized protein OS=Dictyostelium discoideum OX=44689 GN=DDB0217300 PE=4 SV=1
29	Q54NR8	N-acetyltransferase domain-containing protein OS=Dictyostelium discoideum OX=44689 GN=DDB0186325 PE=4 SV=1
30	F0ZCH8	Acetyl-CoA hydrolase OS=Dictyostelium purpureum OX=5786 GN=DICPUDRAFT_76067 PE=3 SV=1
31	Q557C8	Uncharacterized protein OS=Dictyostelium discoideum OX=44689 GN=DDB0217138 PE=4 SV=1
32	F0ZTD6	ABC transporter domain-containing protein OS=Dictyostelium purpureum OX=5786 GN=ABCG32 PE=4 SV=1
33	F0ZLT1	ABC transporter domain-containing protein OS=Dictyostelium purpureum OX=5786 GN=ABCG3 PE=4 SV=1
34	Q1ZXE5	Short-chain dehydrogenase/reductase family protein OS=Dictyostelium discoideum OX=44689 GN=DDB_G0294589 PE=3 SV=1
35	Q54CM2	WW domain-containing protein OS=Dictyostelium discoideum OX=44689 GN=DDB0191653 PE=4 SV=1
36	F0ZEI9	Protein SDA1 OS=Dictyostelium purpureum OX=5786 GN=DICPUDRAFT_149732 PE=3 SV=1
37	F0ZPA6	RasGEF domain-containing protein OS=Dictyostelium purpureum OX=5786 GN=GbpD PE=4 SV=1
38	Q55DJ2	Fungal Zn(2)-Cys(6) binuclear cluster domain-containing protein OS=Dictyostelium discoideum OX=44689 GN=DDB0220624 PE=4 SV=1
39	Q54LY4	Enoyl reductase (ER) domain-containing protein OS=Dictyostelium discoideum OX=44689 GN=DDB0186919 PE=4 SV=1
40	Q557E5	Uncharacterized protein OS=Dictyostelium discoideum OX=44689 GN=DDB0217220 PE=4 SV=1
41	Q54D21	Uncharacterized protein OS=Dictyostelium discoideum OX=44689 GN=DDB0184451 PE=3 SV=1
42	Q54I01	Quercetin 2,3-dioxygenase OS=Dictyostelium discoideum OX=44689 GN=DDB0219410 PE=3 SV=1
43	Q54JA0	CBS domain-containing protein OS=Dictyostelium discoideum OX=44689 GN=DDB0187826 PE=4 SV=1
44	Q55FE4	Uncharacterized protein OS=Dictyostelium discoideum OX=44689 GN=DDB0189812 PE=4 SV=1
45	Q55C67	Pre-rRNA-processing protein TSR2 homolog OS=Dictyostelium discoideum OX=44689 GN=DDB_G0270202 PE=3 SV=2
46	C7FZY1	Short-chain dehydrogenase/reductase family protein OS=Dictyostelium discoideum OX=44689 GN=DDB_G0295807 PE=3 SV=1
47	Q8T6H5	ABC transporter ABCC.4 (Fragment) OS=Dictyostelium discoideum OX=44689 GN=abcC4 PE=4 SV=1
48	Q54VG7	Uncharacterized protein OS=Dictyostelium discoideum OX=44689 GN=AY044086_2 PE=4 SV=1
49	Q551G5	O-acyltransferase OS=Dictyostelium discoideum OX=44689 GN=DDB0203882 PE=3 SV=1
50	Q54TN1	Uncharacterized protein OS=Dictyostelium discoideum OX=44689 GN=DDB0204586 PE=4 SV=1
51	Q54DV7	RNA helicase OS=Dictyostelium discoideum OX=44689 GN=DDB0184159 PE=3 SV=1
52	Q552S8	Galactose oxidase OS=Dictyostelium discoideum OX=44689 GN=DDB0217719 PE=4 SV=1
53	Q54VA4	RWP-RK domain-containing protein OS=Dictyostelium discoideum OX=44689 GN=DDB0205235 PE=4 SV=1
54	Q55DB8	MSP domain-containing protein OS=Dictyostelium discoideum OX=44689 GN=DDB0216687 PE=4 SV=1
55	Q54HN5	RRM domain-containing protein OS=Dictyostelium discoideum OX=44689 GN=DDB0188369 PE=4 SV=1
56	Q54XL5	Uncharacterized protein OS=Dictyostelium discoideum OX=44689 GN=DDB0206248 PE=4 SV=1
57	Q54UU7	RRM domain-containing protein OS=Dictyostelium discoideum OX=44689 GN=DDB0204742 PE=4 SV=1
58	F0ZP28	Brix domain-containing protein OS=Dictyostelium purpureum OX=5786 GN=DICPUDRAFT_35229 PE=3 SV=1
59	Q54PR1	Malonyl-CoA:ACP transacylase (MAT) domain-containing protein OS=Dictyostelium discoideum OX=44689 GN=DDB0185977 PE=4 SV=1
60	Q8T2Q2	RBR-type E3 ubiquitin transferase OS=Dictyostelium discoideum OX=44689 GN=DDB0167500 PE=4 SV=1
61	Q86KP9	Uncharacterized protein OS=Dictyostelium discoideum OX=44689 GN=DDB0168352 PE=4 SV=1
62	Q54RN9	CUE domain-containing protein OS=Dictyostelium discoideum OX=44689 GN=DDB0185319 PE=4 SV=1
63	Q54XJ6	RGS domain-containing protein OS=Dictyostelium discoideum OX=44689 GN=DDB0206269 PE=4 SV=1
64	F0ZYH8	RNA helicase OS=Dictyostelium purpureum OX=5786 GN=DICPUDRAFT_157190 PE=3 SV=1
65	F0ZJR2	Ribosome biogenesis protein NSA2 homolog OS=Dictyostelium purpureum OX=5786 GN=DICPUDRAFT_32773 PE=3 SV=1
66	Q54YD1	Calcineurin-like phosphoesterase domain-containing protein OS=Dictyostelium discoideum OX=44689 GN=DDB0205355 PE=4 SV=1
67	Q55G37	Uncharacterized protein OS=Dictyostelium discoideum OX=44689 GN=DDB0189582 PE=4 SV=1
68	Q55AK1	ditrans,polycis-polyprenyl diphosphate synthase [(2E,6E)-farnesyldiphosphate specific] OS=Dictyostelium discoideum OX=44689 GN=DDB0216922 PE=3 SV=1
69	Q54J51	Uncharacterized protein OS=Dictyostelium discoideum OX=44689 GN=DDB0187877 PE=3 SV=1
70	Q553K8	Magnesium transporter OS=Dictyostelium discoideum OX=44689 GN=DDB0217667 PE=4 SV=1
71	Q54HR7	MARVEL domain-containing protein OS=Dictyostelium discoideum OX=44689 GN=DDB_G0289269 PE=4 SV=1
72	Q54PC6	Nucleotide exchange factor Fes1 domain-containing protein OS=Dictyostelium discoideum OX=44689 GN=DDB0186116 PE=4 SV=1
73	F0ZXP1	CP-type G domain-containing protein OS=Dictyostelium purpureum OX=5786 GN=DICPUDRAFT_82812 PE=4 SV=1
74	Q8T850	Uncharacterized protein OS=Dictyostelium discoideum OX=44689 GN=DDB0217609 PE=4 SV=1
75	Q54YA4	Uncharacterized protein OS=Dictyostelium discoideum OX=44689 GN=DDB0205383 PE=4 SV=1
76	Q54XY3	Condensin complex subunit 1 C-terminal domain-containing protein OS=Dictyostelium discoideum OX=44689 GN=DDB0218111 PE=4 SV=1
77	F1A5M2	Cysteine protease (Fragment) OS=Dictyostelium purpureum OX=5786 GN=DICPUDRAFT_85404 PE=3 SV=1
78	Q75JX1	Sphingosine kinase related protein OS=Dictyostelium discoideum OX=44689 GN=sgkC PE=4 SV=1
79	F1A252	Protein YIPF OS=Dictyostelium purpureum OX=5786 GN=DICPUDRAFT_51115 PE=3 SV=1
80	F0ZE76	Uncharacterized protein OS=Dictyostelium purpureum OX=5786 GN=DICPUDRAFT_53753 PE=4 SV=1
81	F0Z7S0	60S ribosomal export protein NMD3 OS=Dictyostelium purpureum OX=5786 GN=DICPUDRAFT_147142 PE=3 SV=1
82	F0Z6R4	Ribonuclease P protein subunit p30 OS=Dictyostelium purpureum OX=5786 GN=DICPUDRAFT_25197 PE=3 SV=1
83	Q55CC3	Uncharacterized protein OS=Dictyostelium discoideum OX=44689 GN=DDB0190820 PE=4 SV=1
84	Q54VA6	Nucleolar protein 12 OS=Dictyostelium discoideum OX=44689 GN=DDB0205231 PE=3 SV=1
85	F1A5E3	WD_REPEATS_REGION domain-containing protein OS=Dictyostelium purpureum OX=5786 GN=DICPUDRAFT_159968 PE=4 SV=1
86	Q55BC7	Metallo-beta-lactamase domain-containing protein OS=Dictyostelium discoideum OX=44689 GN=DDB0202824 PE=4 SV=1
87	F0ZCP7	RNA helicase (Fragment) OS=Dictyostelium purpureum OX=5786 GN=DICPUDRAFT_7134 PE=3 SV=1
88	Q86I88	Serine aminopeptidase S33 domain-containing protein OS=Dictyostelium discoideum OX=44689 GN=DDB0168562 PE=4 SV=1
89	Q76P11	Cation-transporting P-type ATPase N-terminal domain-containing protein OS=Dictyostelium discoideum OX=44689 GN=ionA PE=3 SV=1
90	Q557G0	N-acetyltransferase domain-containing protein OS=Dictyostelium discoideum OX=44689 GN=DDB0217113 PE=4 SV=1
91	Q557K5	Uncharacterized protein OS=Dictyostelium discoideum OX=44689 GN=DDB0203357 PE=3 SV=1
92	F0ZEE3	Long-chain-fatty-acid--CoA ligase OS=Dictyostelium purpureum OX=5786 GN=DICPUDRAFT_46346 PE=3 SV=1
93	F0ZAP7	U3 small nucleolar RNA-associated protein 11 OS=Dictyostelium purpureum OX=5786 GN=DICPUDRAFT_148277 PE=3 SV=1
94	Q55GP6	Ribosome biogenesis protein NOP53 OS=Dictyostelium discoideum OX=44689 GN=DDB0189380 PE=3 SV=1
95	Q54WK9	THH1/TOM1/TOM3 domain-containing protein OS=Dictyostelium discoideum OX=44689 GN=DDB0205857 PE=4 SV=1
96	Q54MN3	Coiled-coil protein OS=Dictyostelium discoideum OX=44689 GN=DDB0186705 PE=4 SV=1
97	Q54CB1	Uncharacterized protein OS=Dictyostelium discoideum OX=44689 GN=DDB_G0293078 PE=4 SV=1
98	Q555C0	SRR1-like domain-containing protein OS=Dictyostelium discoideum OX=44689 GN=DDB0217548 PE=3 SV=1
99	Q54UN6	ANK_REP_REGION domain-containing protein OS=Dictyostelium discoideum OX=44689 GN=DDB0215258 PE=4 SV=1
100	Q54P34	Uncharacterized protein OS=Dictyostelium discoideum OX=44689 GN=DDB0186212 PE=3 SV=1
101	Q8WSV6	Alternative oxidase OS=Dictyostelium discoideum OX=44689 GN=aoxA PE=2 SV=1
102	Q54C01	Uncharacterized protein OS=Dictyostelium discoideum OX=44689 GN=DDB0191867 PE=4 SV=1
103	Q54VR4	Uncharacterized protein OS=Dictyostelium discoideum OX=44689 GN=DDB_G0280377 PE=4 SV=2
104	Q54YL9	Myb domain-containing protein OS=Dictyostelium discoideum OX=44689 GN=DDB0216404 PE=4 SV=1
105	F0ZXS9	Nucleolar GTP-binding protein 1 OS=Dictyostelium purpureum OX=5786 GN=DICPUDRAFT_57799 PE=3 SV=1
106	Q55BP1	Bicarbonate transporter-like transmembrane domain-containing protein OS=Dictyostelium discoideum OX=44689 GN=DDB0191048 PE=3 SV=1
107	Q54EQ2	ANK_REP_REGION domain-containing protein OS=Dictyostelium discoideum OX=44689 GN=DDB0183870 PE=4 SV=1
108	F0ZSP5	RNA helicase OS=Dictyostelium purpureum OX=5786 GN=DICPUDRAFT_37328 PE=3 SV=1
109	F0ZB85	Expansin-like EG45 domain-containing protein OS=Dictyostelium purpureum OX=5786 GN=DICPUDRAFT_53119 PE=3 SV=1
110	F1A4D3	ABC transporter domain-containing protein OS=Dictyostelium purpureum OX=5786 GN=ABCF2 PE=4 SV=1
111	Q54IG1	Phospholipid/glycerol acyltransferase domain-containing protein OS=Dictyostelium discoideum OX=44689 GN=DDB0219382 PE=4 SV=1
112	Q86A13	N-lysine methyltransferase OS=Dictyostelium discoideum OX=44689 GN=DDB0167139 PE=3 SV=1
113	Q55DP0	DDHD domain-containing protein OS=Dictyostelium discoideum OX=44689 GN=DDB_G0270566 PE=4 SV=2
114	Q71VC9	Elongation factor 1-alpha (Fragment) OS=Dictyostelium discoideum OX=44689 GN=tef2 PE=3 SV=1
115	Q54DN0	Hydroxysteroid dehydrogenase-like protein 2 OS=Dictyostelium discoideum OX=44689 GN=DDB0184238 PE=4 SV=1
116	Q54D09	FNIP repeat-containing protein OS=Dictyostelium discoideum OX=44689 GN=DDB0184463 PE=4 SV=1
117	Q54VK1	Nucleolar GTP-binding protein 2 OS=Dictyostelium discoideum OX=44689 GN=DDB0206493 PE=3 SV=1
118	Q54PQ6	Nucleolar complex protein 2 homolog OS=Dictyostelium discoideum OX=44689 GN=DDB0185982 PE=3 SV=1
119	F0ZJ71	K Homology domain-containing protein OS=Dictyostelium purpureum OX=5786 GN=DICPUDRAFT_151576 PE=4 SV=1
120	Q55BJ2	Exosome complex component RRP45 OS=Dictyostelium discoideum OX=44689 GN=DDB0202891 PE=4 SV=1
121	Q54JS9	Uncharacterized protein OS=Dictyostelium discoideum OX=44689 GN=DDB0219276 PE=4 SV=1
122	Q86A18	Ribosome assembly protein 3 OS=Dictyostelium discoideum OX=44689 GN=DDB0168922 PE=3 SV=1
123	Q54KG8	RNA helicase OS=Dictyostelium discoideum OX=44689 GN=DDB0187437 PE=4 SV=1
124	Q54SX3	Uncharacterized protein OS=Dictyostelium discoideum OX=44689 GN=DDB0205162 PE=4 SV=1
125	Q555T2	Uncharacterized protein OS=Dictyostelium discoideum OX=44689 GN=DDB0203284 PE=4 SV=1
126	C7FZZ4	Cyclin domain-containing protein OS=Dictyostelium discoideum OX=44689 GN=DDB_G0302543 PE=3 SV=1
127	F0ZP29	Uncharacterized protein OS=Dictyostelium purpureum OX=5786 GN=DICPUDRAFT_153503 PE=4 SV=1
128	Q86KC0	RNI-like protein OS=Dictyostelium discoideum OX=44689 GN=DDB0167554 PE=4 SV=1
129	F1A4T7	MaoC-like domain-containing protein OS=Dictyostelium purpureum OX=5786 GN=DICPUDRAFT_59190 PE=4 SV=1
130	Q55AQ0	Pseudouridine synthase RsuA/RluA-like domain-containing protein OS=Dictyostelium discoideum OX=44689 GN=DDB0216904 PE=4 SV=1
131	Q54JS8	Bms1-type G domain-containing protein OS=Dictyostelium discoideum OX=44689 GN=DDB0219277 PE=4 SV=1
132	Q54W97	Uncharacterized protein OS=Dictyostelium discoideum OX=44689 GN=DDB0206303 PE=4 SV=1
133	F0Z865	40S ribosomal protein S6 OS=Dictyostelium purpureum OX=5786 GN=DICPUDRAFT_44938 PE=3 SV=1
134	C7G026	HTTM domain-containing protein OS=Dictyostelium discoideum OX=44689 GN=DDB_G0282903 PE=4 SV=1
135	Q54NG3	Chromatin modification-related protein EAF6 OS=Dictyostelium discoideum OX=44689 GN=DDB0186424 PE=3 SV=1
136	Q54CY8	OBG-type G domain-containing protein OS=Dictyostelium discoideum OX=44689 GN=DDB0184484 PE=4 SV=1
137	Q551L7	G domain-containing protein OS=Dictyostelium discoideum OX=44689 GN=DDB0217807 PE=4 SV=1
138	F0ZYN1	Ras-GEF domain-containing protein OS=Dictyostelium purpureum OX=5786 GN=DICPUDRAFT_40694 PE=4 SV=1
139	F0ZNZ5	WD_REPEATS_REGION domain-containing protein OS=Dictyostelium purpureum OX=5786 GN=DICPUDRAFT_153463 PE=3 SV=1
140	Q55BL6	RRM domain-containing protein OS=Dictyostelium discoideum OX=44689 GN=DDB0191073 PE=4 SV=1
141	C7G018	U3 small nucleolar ribonucleoprotein protein OS=Dictyostelium discoideum OX=44689 GN=imp4 PE=4 SV=1
142	Q55DZ1	GN3L_Grn1 domain-containing protein OS=Dictyostelium discoideum OX=44689 GN=DDB_G0269464 PE=4 SV=1
143	Q54W91	RNA-binding protein NOB1 OS=Dictyostelium discoideum OX=44689 GN=DDB0206310 PE=4 SV=1
144	Q54IV5	Uncharacterized protein OS=Dictyostelium discoideum OX=44689 GN=DDB0187959 PE=4 SV=1
145	Q54TE5	Uncharacterized protein OS=Dictyostelium discoideum OX=44689 GN=DDB0204677 PE=4 SV=1
146	Q54XH7	DUF4460 domain-containing protein OS=Dictyostelium discoideum OX=44689 GN=DDB0206288 PE=4 SV=1
147	Q7KWS8	U3 small nucleolar RNA-associated protein 13 C-terminal domain-containing protein OS=Dictyostelium discoideum OX=44689 GN=DDB0169416 PE=4 SV=1
148	Q54IM3	WD_REPEATS_REGION domain-containing protein OS=Dictyostelium discoideum OX=44689 GN=DDB0188039 PE=4 SV=1
149	Q54HW4	tRNA uridine 5-carboxymethylaminomethyl modification enzyme C-terminal subdomain domain-containing protein OS=Dictyostelium discoideum OX=44689 GN=DDB0188295 PE=3 SV=1
150	Q553Q5	Uncharacterized protein OS=Dictyostelium discoideum OX=44689 GN=DDB0202556 PE=4 SV=1
151	F1A184	WD_REPEATS_REGION domain-containing protein OS=Dictyostelium purpureum OX=5786 GN=DICPUDRAFT_50965 PE=4 SV=1
152	Q54D59	Kri1-like C-terminal domain-containing protein OS=Dictyostelium discoideum OX=44689 GN=DDB0184416 PE=3 SV=1
153	Q54L26	S1 motif domain-containing protein OS=Dictyostelium discoideum OX=44689 GN=DDB0187202 PE=4 SV=1
154	F0ZGV7	Ribonucloprotein OS=Dictyostelium purpureum OX=5786 GN=DICPUDRAFT_150645 PE=3 SV=1
155	F1A3Y8	UBC core domain-containing protein OS=Dictyostelium purpureum OX=5786 GN=DICPUDRAFT_159372 PE=3 SV=1
156	Q54C26	tRNA-uridine aminocarboxypropyltransferase OS=Dictyostelium discoideum OX=44689 GN=DDB_G0293222 PE=4 SV=1
157	B0G112	Beta-lactamase family protein OS=Dictyostelium discoideum OX=44689 GN=DDB_G0277337 PE=4 SV=1
158	F0ZN46	Ribosomal protein S4/S9 N-terminal domain-containing protein OS=Dictyostelium purpureum OX=5786 GN=DICPUDRAFT_34708 PE=3 SV=1
159	Q54HU6	Uncharacterized protein OS=Dictyostelium discoideum OX=44689 GN=DDB0188314 PE=4 SV=1
160	F0ZN18	KRR1 small subunit processome component OS=Dictyostelium purpureum OX=5786 GN=DICPUDRAFT_153096 PE=3 SV=1
161	Q556N3	Uncharacterized protein OS=Dictyostelium discoideum OX=44689 GN=DDB0168021 PE=4 SV=1
162	F1A484	UTP--glucose-1-phosphate uridylyltransferase OS=Dictyostelium purpureum OX=5786 GN=DICPUDRAFT_159481 PE=3 SV=1
163	Q54HB0	RNA polymerase I-specific transcription initiation factor RRN3 OS=Dictyostelium discoideum OX=44689 GN=DDB0188479 PE=3 SV=1
164	Q54F26	RRM domain-containing protein OS=Dictyostelium discoideum OX=44689 GN=DDB0189279 PE=4 SV=1
165	Q54H23	Lysosomal Pro-Xaa carboxypeptidase OS=Dictyostelium discoideum OX=44689 GN=DDB0188558 PE=3 SV=1
166	Q54UV2	ETS domain-containing protein OS=Dictyostelium discoideum OX=44689 GN=DDB0204738 PE=3 SV=1
167	Q55BP2	Uncharacterized protein OS=Dictyostelium discoideum OX=44689 GN=DDB0191047 PE=4 SV=1
168	F0ZJ31	40S ribosomal protein S12 OS=Dictyostelium purpureum OX=5786 GN=DICPUDRAFT_47339 PE=3 SV=1
169	Q54GE2	B box-type domain-containing protein OS=Dictyostelium discoideum OX=44689 GN=DDB0188783 PE=4 SV=1
170	F0ZXH6	Casein kinase II subunit beta OS=Dictyostelium purpureum OX=5786 GN=DICPUDRAFT_156809 PE=3 SV=1
171	Q54SZ2	MYND-type domain-containing protein OS=Dictyostelium discoideum OX=44689 GN=DDB0205143 PE=4 SV=1
172	Q54HR1	Uncharacterized protein OS=Dictyostelium discoideum OX=44689 GN=DDB0188346 PE=4 SV=1
173	Q54XJ3	Threonylcarbamoyl-AMP synthase OS=Dictyostelium discoideum OX=44689 GN=DDB0218132 PE=3 SV=1
174	F0ZUS8	Uncharacterized protein OS=Dictyostelium purpureum OX=5786 GN=DICPUDRAFT_98918 PE=3 SV=1
175	Q550V0	WD_REPEATS_REGION domain-containing protein OS=Dictyostelium discoideum OX=44689 GN=DDB0217865 PE=4 SV=1
176	Q55G48	FAD-binding FR-type domain-containing protein OS=Dictyostelium discoideum OX=44689 GN=DDB0189571 PE=4 SV=1
177	Q54XN8	Anaphase-promoting complex subunit 4 WD40 domain-containing protein OS=Dictyostelium discoideum OX=44689 GN=DDB0218126 PE=3 SV=1
178	Q559F5	BCAS3 domain-containing protein OS=Dictyostelium discoideum OX=44689 GN=DDB0217053 PE=4 SV=1
179	Q55AF6	DUF4211 domain-containing protein OS=Dictyostelium discoideum OX=44689 GN=DDB0203640 PE=4 SV=1
180	Q54AQ0	Unclassified GTPase OS=Dictyostelium discoideum OX=44689 GN=DDB0230045 PE=4 SV=1
181	Q86JE7	Uncharacterized protein OS=Dictyostelium discoideum OX=44689 GN=DDB0169278 PE=4 SV=1
182	Q54QB0	Uncharacterized protein OS=Dictyostelium discoideum OX=44689 GN=DDB0185781 PE=4 SV=1
183	Q86I35	Uncharacterized protein OS=Dictyostelium discoideum OX=44689 GN=DDB0217618 PE=4 SV=1
184	Q54ES4	Redoxin domain-containing protein OS=Dictyostelium discoideum OX=44689 GN=DDB0183846 PE=3 SV=1
185	Q54IF1	Pre-mRNA polyadenylation factor Fip1 domain-containing protein OS=Dictyostelium discoideum OX=44689 GN=DDB0188114 PE=3 SV=1
186	F0Z727	Ubiquitin carboxyl-terminal hydrolase OS=Dictyostelium purpureum OX=5786 GN=DICPUDRAFT_146855 PE=3 SV=1
187	Q54X21	GTPase Der OS=Dictyostelium discoideum OX=44689 GN=DDB0205682 PE=3 SV=1
188	F0ZW52	Heat shock cognate 90 kDa protein OS=Dictyostelium purpureum OX=5786 GN=DICPUDRAFT_49949 PE=3 SV=1
189	F1A137	UBC core domain-containing protein OS=Dictyostelium purpureum OX=5786 GN=DICPUDRAFT_58449 PE=3 SV=1
190	F0ZHK8	Uncharacterized protein OS=Dictyostelium purpureum OX=5786 GN=DICPUDRAFT_31643 PE=4 SV=1
191	F0ZYA8	J domain-containing protein OS=Dictyostelium purpureum OX=5786 GN=DICPUDRAFT_50418 PE=4 SV=1
192	F1A432	Small-subunit processome Utp12 domain-containing protein OS=Dictyostelium purpureum OX=5786 GN=DICPUDRAFT_159422 PE=3 SV=1
193	F1A3K7	Ubiquitin fusion degradation protein 1 OS=Dictyostelium purpureum OX=5786 GN=DICPUDRAFT_51398 PE=3 SV=1
194	Q54EK6	Pirin OS=Dictyostelium discoideum OX=44689 GN=DDB0183914 PE=3 SV=1
195	Q54QH0	WD_REPEATS_REGION domain-containing protein OS=Dictyostelium discoideum OX=44689 GN=DDB0185717 PE=4 SV=1
196	Q54RR7	Uncharacterized protein OS=Dictyostelium discoideum OX=44689 GN=DDB0185289 PE=4 SV=1
197	Q55FY3	ABM domain-containing protein OS=Dictyostelium discoideum OX=44689 GN=DDB0189631 PE=4 SV=1
198	Q54JL5	Ubiquitin-like domain-containing protein OS=Dictyostelium discoideum OX=44689 GN=DDB0187714 PE=4 SV=1
199	Q54PM3	Uncharacterized protein OS=Dictyostelium discoideum OX=44689 GN=DDB0186018 PE=4 SV=1
200	Q54CF7	Uncharacterized protein OS=Dictyostelium discoideum OX=44689 GN=DDB0191714 PE=3 SV=1
201	Q54Q82	Uncharacterized protein OS=Dictyostelium discoideum OX=44689 GN=DDB0185806 PE=4 SV=1
202	F0ZPD5	Malate synthase OS=Dictyostelium purpureum OX=5786 GN=DICPUDRAFT_48509 PE=3 SV=1
203	Q75JG3	Tr-type G domain-containing protein OS=Dictyostelium discoideum OX=44689 GN=DDB0169521 PE=4 SV=1
204	Q55EB8	NUC153 domain-containing protein OS=Dictyostelium discoideum OX=44689 GN=DDB0190166 PE=3 SV=1
205	Q54R89	Uncharacterized protein OS=Dictyostelium discoideum OX=44689 GN=DDB0185451 PE=4 SV=1
206	F0ZE14	Glyceraldehyde-3-phosphate dehydrogenase OS=Dictyostelium purpureum OX=5786 GN=DICPUDRAFT_91547 PE=3 SV=1
207	Q54TG6	La protein homolog OS=Dictyostelium discoideum OX=44689 GN=DDB0204655 PE=1 SV=1
208	F1A4X6	Mitochondrial-processing peptidase subunit alpha OS=Dictyostelium purpureum OX=5786 GN=DICPUDRAFT_43851 PE=4 SV=1
209	Q54QG2	Cyclopropane-fatty-acyl-phospholipid synthase OS=Dictyostelium discoideum OX=44689 GN=DDB0185725 PE=4 SV=1
210	Q54XQ3	RNA helicase OS=Dictyostelium discoideum OX=44689 GN=DDB0218122 PE=4 SV=1
211	Q54VH3	Uncharacterized protein OS=Dictyostelium discoideum OX=44689 GN=DDB0218235 PE=4 SV=1
212	Q55BK1	Glucosidase 2 subunit beta OS=Dictyostelium discoideum OX=44689 GN=DDB_G0271120 PE=4 SV=2
213	Q54ET9	Methyltransferase type 11 domain-containing protein OS=Dictyostelium discoideum OX=44689 GN=DDB0219665 PE=4 SV=1
214	Q54MU8	PPM-type phosphatase domain-containing protein OS=Dictyostelium discoideum OX=44689 GN=DDB0186637 PE=4 SV=1
215	Q54FV6	LIM zinc-binding domain-containing protein OS=Dictyostelium discoideum OX=44689 GN=DDB0188965 PE=4 SV=1
216	Q54CR3	Uncharacterized protein OS=Dictyostelium discoideum OX=44689 GN=DDB0184542 PE=4 SV=1
217	F0ZTU5	Fructose-bisphosphate aldolase OS=Dictyostelium purpureum OX=5786 GN=DICPUDRAFT_49487 PE=3 SV=1
218	Q86LA5	B box-type domain-containing protein OS=Dictyostelium discoideum OX=44689 GN=DDB0168637 PE=4 SV=1
219	F0ZYA6	Protein serine/threonine kinase OS=Dictyostelium purpureum OX=5786 GN=DICPUDRAFT_92862 PE=3 SV=1
220	Q556Y0	Uncharacterized protein OS=Dictyostelium discoideum OX=44689 GN=DDB0168097 PE=4 SV=1
221	Q86L44	Uncharacterized protein OS=Dictyostelium discoideum OX=44689 GN=helF PE=4 SV=1
222	Q55BQ8	C2 domain-containing protein OS=Dictyostelium discoideum OX=44689 GN=DDB0191032 PE=3 SV=1
223	Q54TV3	Protein phosphatase 4 regulatory subunit 1 OS=Dictyostelium discoideum OX=44689 GN=ppr1 PE=4 SV=2
224	Q54XR1	NAD-dependent epimerase/dehydratase domain-containing protein OS=Dictyostelium discoideum OX=44689 GN=DDB0206198 PE=4 SV=1
225	Q54IK3	E2 ubiquitin-conjugating enzyme OS=Dictyostelium discoideum OX=44689 GN=DDB0188059 PE=4 SV=1
226	F0ZCN9	Fumarylacetoacetase-like C-terminal domain-containing protein OS=Dictyostelium purpureum OX=5786 GN=DICPUDRAFT_149041 PE=3 SV=1
227	Q550R6	Myb domain-containing protein OS=Dictyostelium discoideum OX=44689 GN=DDB0219999 PE=4 SV=1
228	Q58A41	G domain-containing protein OS=Dictyostelium discoideum OX=44689 GN=DD8-14 PE=2 SV=1
229	Q86IU3	Metallo-beta-lactamase domain-containing protein OS=Dictyostelium discoideum OX=44689 GN=DDB0217796 PE=4 SV=1
230	F1A5C4	ARID domain-containing protein OS=Dictyostelium purpureum OX=5786 GN=DICPUDRAFT_93300 PE=4 SV=1
231	Q54HE3	Replication protein A subunit OS=Dictyostelium discoideum OX=44689 GN=DDB0188462 PE=4 SV=1
232	Q54SN5	Phosphatidylserine decarboxylase proenzyme 2 OS=Dictyostelium discoideum OX=44689 GN=PSD2 PE=3 SV=1
233	F0ZW27	phosphoribosylglycinamide formyltransferase 1 OS=Dictyostelium purpureum OX=5786 GN=DICPUDRAFT_39282 PE=3 SV=1
234	Q54CB5	TROVE domain-containing protein OS=Dictyostelium discoideum OX=44689 GN=DDB0191760 PE=4 SV=1
235	Q54S71	Uncharacterized protein OS=Dictyostelium discoideum OX=44689 GN=DDB0204882 PE=4 SV=1
236	F0ZSA9	FACT complex subunit SSRP1 OS=Dictyostelium purpureum OX=5786 GN=DICPUDRAFT_95110 PE=3 SV=1
237	Q54ZJ9	EGF-like domain-containing protein OS=Dictyostelium discoideum OX=44689 GN=DDB0217985 PE=4 SV=1
238	Q55AZ9	FNIP repeat-containing protein OS=Dictyostelium discoideum OX=44689 GN=DDB0216862 PE=4 SV=1
239	F0ZFR8	ATP citrate synthase OS=Dictyostelium purpureum OX=5786 GN=DICPUDRAFT_91676 PE=4 SV=1
240	Q54IT4	Cell fusion related protein OS=Dictyostelium discoideum OX=44689 GN=macA PE=4 SV=1
241	Q54D16	Uncharacterized protein OS=Dictyostelium discoideum OX=44689 GN=DDB0184456 PE=4 SV=1
242	Q54XI6	Uncharacterized protein OS=Dictyostelium discoideum OX=44689 GN=DDB_G0278957 PE=4 SV=1
243	Q54TF9	J domain-containing protein OS=Dictyostelium discoideum OX=44689 GN=DDB0204663 PE=4 SV=1
244	Q54CB7	Uncharacterized protein OS=Dictyostelium discoideum OX=44689 GN=DDB0191758 PE=4 SV=1
245	Q54NB4	RRM domain-containing protein OS=Dictyostelium discoideum OX=44689 GN=DDB0186471 PE=4 SV=1
246	F0ZHD2	Protein kinase domain-containing protein OS=Dictyostelium purpureum OX=5786 GN=DICPUDRAFT_150832 PE=4 SV=1
247	Q55CZ5	C2H2-type domain-containing protein OS=Dictyostelium discoideum OX=44689 GN=DDB0190606 PE=4 SV=1
248	Q55DE4	Uncharacterized protein OS=Dictyostelium discoideum OX=44689 GN=DDB0190468 PE=4 SV=1
249	Q54JH5	Uncharacterized protein OS=Dictyostelium discoideum OX=44689 GN=DDB0219299 PE=4 SV=1
250	Q54TJ9	Fructokinase OS=Dictyostelium discoideum OX=44689 GN=DDB0204621 PE=4 SV=1
251	Q8N0B5	MEK1 interacting protein 1 OS=Dictyostelium discoideum OX=44689 GN=MIP1 PE=2 SV=1
252	F0ZZJ2	Expressed protein OS=Dictyostelium purpureum OX=5786 GN=DICPUDRAFT_92939 PE=4 SV=1
253	F1A4W3	Guanine nucleotide-binding protein alpha-4 subunit OS=Dictyostelium purpureum OX=5786 GN=gpaD PE=4 SV=1
254	Q8T196	SH3 domain-containing protein OS=Dictyostelium discoideum OX=44689 GN=DDB0167563 PE=4 SV=1
255	Q55FZ4	SAP domain-containing protein OS=Dictyostelium discoideum OX=44689 GN=DDB0189622 PE=4 SV=1
256	Q54FZ1	Uncharacterized protein OS=Dictyostelium discoideum OX=44689 GN=DDB_G0290651 PE=4 SV=2
257	Q54B40	RRM domain-containing protein OS=Dictyostelium discoideum OX=44689 GN=DDB0192199 PE=4 SV=1
258	F1A1I2	Ribosomal protein L21 OS=Dictyostelium purpureum OX=5786 GN=DICPUDRAFT_93065 PE=3 SV=1
259	Q54Q11	Uncharacterized protein OS=Dictyostelium discoideum OX=44689 GN=DDB0185884 PE=4 SV=1
260	F0Z7V9	Uncharacterized protein OS=Dictyostelium purpureum OX=5786 GN=DICPUDRAFT_25984 PE=4 SV=1
261	C7G083	Protein kinase domain-containing protein (Fragment) OS=Dictyostelium discoideum OX=44689 GN=DDB_G0295843 PE=4 SV=1
262	Q86H47	Uncharacterized protein OS=Dictyostelium discoideum OX=44689 GN=DDB0167229 PE=4 SV=1
263	Q54VS5	VPS9 domain-containing protein OS=Dictyostelium discoideum OX=44689 GN=DDB0206416 PE=4 SV=1
264	Q55EV9	Integrase catalytic domain-containing protein OS=Dictyostelium discoideum OX=44689 GN=DDB0202310 PE=4 SV=1
265	Q556F5	C2H2 type Zn-finger-containing protein OS=Dictyostelium discoideum OX=44689 GN=DDB0203240 PE=4 SV=1
266	Q54YU8	Uncharacterized protein OS=Dictyostelium discoideum OX=44689 GN=DDB0204403 PE=4 SV=1
267	Q54S33	Uncharacterized protein OS=Dictyostelium discoideum OX=44689 GN=DDB0218403 PE=4 SV=1
268	Q54Y30	Small GTPase OS=Dictyostelium discoideum OX=44689 GN=rsmC PE=4 SV=1

## Sheet: GO – Top enriched pathways_268
Enrichment FDR	nGenes	Pathway Genes	Fold Enrichment	Pathway	Genes
0.00532802	3	6	28.7328	tRNA 3-trailer cleavage, and His-Me finger superfamily	DDB_G0277337 DDB0184542 DDB0217796
0.00823563	3	7	24.6281	Pwp2p-containing subcomplex of 90S preribosome, and U3 snoRNA binding	Bms1l Wdr36 Utp13
0.00255538	4	12	19.1552	Mitochondrial RNA processing	DDB_G0277337 DDB0188295 DDB0218122 DDB0217796
0.00339826	4	13	17.6817	Mixed, incl. tRNA 3-trailer cleavage, and Hexokinase activity	DDB_G0277337 DDB0184542 DDB0188314 DDB0217796
0.000166966	6	23	14.991	GTP binding domain	DDB0230045 DDB0184484 DDB0206493 DDB0205682 DDB0217807 DD8-14
0.00711679	4	16	14.3664	Mitochondrial RNA metabolic process	DDB_G0277337 DDB0188295 DDB0218122 DDB0217796
0.000260839	6	25	13.7917	90S preribosome	imp4 DDB0184416 Bms1l DDB0185982 Wdr36 Utp13
0.000166395	7	35	11.4931	50S ribosome-binding GTPase	DDB0230045 DDB0184484 DDB0206493 DDB0205682 DDB0217807 DD8-14 DDB0169521
0.00492232	5	27	10.6418	Maturation of SSU-rRNA from tricistronic rRNA transcript (SSU-rRNA, 5.8S rRNA, LSU-rRNA)	DDB0184416 Bms1l Dhx37 DDB_G0270202 Utp13
0.00406786	6	41	8.4096	Maturation of SSU-rRNA	DDB0184416 Bms1l Dhx37 DDB0206310 DDB_G0270202 Utp13
7.0964e-10	19	134	8.14811	Nucleolus, and ATP-dependent RNA helicase DEAD-box, conserved site	imp4 DDB0230045 DDB0184416 DDB0184159 Bms1l Dhx37 DDB0187202 Bxdc5 DDB0186212 DDB0185982 DDB0204738 DDB0205231 DDB0206493 DDB0206310 Wdr36 DDB0190166 DDB0189380 Utp13 DDB0168922
5.65224e-09	17	122	8.0075	Preribosome, and Nucleolus	imp4 DDB0230045 DDB0184416 Bms1l Dhx37 DDB0187202 Bxdc5 DDB0186212 DDB0185982 DDB0204738 DDB0205231 DDB0206493 DDB0206310 Wdr36 DDB0190166 DDB0189380 Utp13
1.40273e-05	11	81	7.80397	Preribosome	imp4 DDB0184416 Bms1l DDB0187202 Bxdc5 DDB0186212 DDB0185982 DDB0206310 Wdr36 Utp13 DDB0168922
7.20656e-10	20	154	7.46307	Nucleolus, and tRNA methylation	imp4 DDB0230045 DDB0184416 DDB0184159 Bms1l Dhx37 DDB0187202 Bxdc5 DDB0186212 DDB0185982 DDB0204738 DDB0205231 DDB0206493 DDB0206310 Wdr36 DDB_G0270202 DDB0190166 DDB0189380 Utp13 DDB0168922
0.00767162	6	47	7.33604	Small-subunit processome, and RNA 3-terminal phosphate cyclase	imp4 Bms1l Dhx37 DDB0187202 Wdr36 Utp13
0.00305281	7	56	7.1832	Ribosomal large subunit biogenesis, and Circularly permuted (CP)-type guanine nucleotide-binding (G)	Bxdc5 DDB0186212 DDB0185982 DDB0204738 DDB0205231 DDB0206493 DDB0189380
7.0964e-10	22	184	6.87089	Ribosome biogenesis, and tRNA methylation	imp4 DDB0230045 DDB0184416 DDB0184159 Wdr18 Bms1l Dhx37 DDB0187202 Bxdc5 DDB0186212 DDB0185982 DDB0204738 DDB0205231 DDB0206493 DDB0206310 DDB0206303 Wdr36 DDB_G0270202 DDB0190166 DDB0189380 Utp13 DDB0168922
4.13759e-06	16	168	5.47292	rRNA processing	imp4 DDB0184416 Wdr18 Bms1l Dhx37 DDB0187202 Bxdc5 DDB0186212 DDB0206310 DDB0206303 Wdr36 DDB0202891 DDB_G0270202 DDB0190166 DDB0189380 Utp13
2.62537e-07	20	224	5.13086	Ribosome biogenesis	imp4 DDB0230045 DDB0184416 Wdr18 Bms1l Dhx37 DDB0187202 Bxdc5 DDB0186212 DDB0185982 DDB0206310 DDB0206303 DDB0205682 Wdr36 DDB0202891 DDB_G0270202 DDB0190166 DDB0189380 Utp13 DDB0168922
1.21545e-05	16	183	5.02432	rRNA metabolic process	imp4 DDB0184416 Wdr18 Bms1l Dhx37 DDB0187202 Bxdc5 DDB0186212 DDB0206310 DDB0206303 Wdr36 DDB0202891 DDB_G0270202 DDB0190166 DDB0189380 Utp13
0.0020671	10	115	4.99701	Major pathway of rRNA processing in the nucleolus and cytosol	imp4 Wdr18 Bms1l Dhx37 DDB0186212 DDB0206310 DDB0206303 Wdr36 DDB0202891 Utp13
0.000171833	15	201	4.28848	Nucleolus	imp4 DDB0184416 Bms1l Dhx37 DDB0187202 Bxdc5 DDB0186212 DDB0185982 DDB0205231 DDB0206493 Wdr36 DDB0190166 DDB0189380 Utp13 DDB0168922
1.73092e-06	22	303	4.17242	ncRNA processing	DDB_G0277337 imp4 DDB_G0293222 DDB0184416 DDB0188295 Wdr18 Bms1l Dhx37 DDB0187202 Bxdc5 DDB0186212 DDB0204655 DDB0206310 DDB0206303 DDB0218132 Wdr36 DDB0202891 DDB_G0270202 DDB0190166 DDB0189380 Utp13 DDB0217796
1.21545e-05	20	285	4.03267	Ribonucleoprotein complex biogenesis	imp4 DDB0230045 DDB0184416 Wdr18 Bms1l Dhx37 DDB0187202 Bxdc5 DDB0186212 DDB0185982 DDB0206310 DDB0206303 DDB0205682 Wdr36 DDB0202891 DDB_G0270202 DDB0190166 DDB0189380 Utp13 DDB0168922
3.44089e-05	22	365	3.46368	ncRNA metabolic process	DDB_G0277337 imp4 DDB_G0293222 DDB0184416 DDB0188295 Wdr18 Bms1l Dhx37 DDB0187202 Bxdc5 DDB0186212 DDB0204655 DDB0206310 DDB0206303 DDB0218132 Wdr36 DDB0202891 DDB_G0270202 DDB0190166 DDB0189380 Utp13 DDB0217796
8.89413e-05	26	517	2.88995	RNA processing	DDB_G0277337 imp4 DDB0192199 DDB_G0293222 DDB0184416 DDB0188295 Fip1l1 Wdr18 Bms1l Dhx37 DDB0187202 Bxdc5 DDB0186212 DDB0204655 DDB0206310 DDB0206303 DDB0218132 DDB0218122 Wdr36 DDB0202891 DDB0191073 DDB_G0270202 DDB0190166 DDB0189380 Utp13 DDB0217796
0.00485093	20	442	2.60025	Nuclear lumen	imp4 DDB0192199 DDB0184416 Wdr18 Bms1l Dhx37 DDB0187202 Bxdc5 DDB0186424 DDB0186212 DDB0185982 DDB0205231 DDB0206493 DDB0218126 Wdr36 DDB0202891 DDB0190166 DDB0189380 Utp13 DDB0168922
0.00784275	28	772	2.08424	RNA metabolic process	DDB_G0277337 imp4 DDB0192199 DDB_G0293222 DDB0184416 DDB0188479 DDB0188295 Fip1l1 Wdr18 Bms1l Dhx37 DDB0187202 Bxdc5 DDB0186212 DDB0204655 DDB0206310 DDB0206303 DDB0218132 DDB0218122 Wdr36 DDB0216904 DDB0202891 DDB0191073 DDB_G0270202 DDB0190166 DDB0189380 Utp13 DDB0217796

## Sheet: GO – Biological Process_268
Enrichment FDR	nGenes	Pathway Genes	Fold Enrichment	Pathway	Genes
0.00117399	4	12	22.7253	Mitochondrial RNA processing	DDB_G0277337 DDB0188295 DDB0218122 DDB0217796
0.0124684	3	11	18.5934	Endonucleolytic cleavage involved in rRNA processing	DDB0184416 Bms1l Utp13
0.0124684	3	11	18.5934	Endonucleolytic cleavage of tricistronic rRNA transcript (SSU-rRNA, 5.8S rRNA, LSU-rRNA)	DDB0184416 Bms1l Utp13
0.00285683	4	16	17.044	Mitochondrial RNA metabolic process	DDB_G0277337 DDB0188295 DDB0218122 DDB0217796
0.00641436	4	21	12.9859	Cleavage involved in rRNA processing	DDB0184416 Bms1l DDB0202891 Utp13
0.00186373	5	27	12.6252	Maturation of SSU-rRNA from tricistronic rRNA transcript (SSU-rRNA, 5.8S rRNA, LSU-rRNA)	DDB0184416 Bms1l Dhx37 DDB_G0270202 Utp13
0.00135289	6	41	9.97695	Maturation of SSU-rRNA	DDB0184416 Bms1l Dhx37 DDB0206310 DDB_G0270202 Utp13
0.00462372	6	55	7.43736	Ribosomal small subunit biogenesis	DDB0184416 Bms1l Dhx37 DDB0206310 DDB_G0270202 Utp13
0.00641436	6	59	6.93313	RNA phosphodiester bond hydrolysis, endonucleolytic	DDB_G0277337 DDB0184416 Bms1l DDB0206310 Utp13 DDB0217796
3.28774e-07	16	168	6.49294	rRNA processing	imp4 DDB0184416 Wdr18 Bms1l Dhx37 DDB0187202 Bxdc5 DDB0186212 DDB0206310 DDB0206303 Wdr36 DDB0202891 DDB_G0270202 DDB0190166 DDB0189380 Utp13
2.2138e-08	20	224	6.08713	Ribosome biogenesis	imp4 DDB0230045 DDB0184416 Wdr18 Bms1l Dhx37 DDB0187202 Bxdc5 DDB0186212 DDB0185982 DDB0206310 DDB0206303 DDB0205682 Wdr36 DDB0202891 DDB_G0270202 DDB0190166 DDB0189380 Utp13 DDB0168922
6.78615e-07	16	183	5.96073	rRNA metabolic process	imp4 DDB0184416 Wdr18 Bms1l Dhx37 DDB0187202 Bxdc5 DDB0186212 DDB0206310 DDB0206303 Wdr36 DDB0202891 DDB_G0270202 DDB0190166 DDB0189380 Utp13
0.0418561	5	59	5.77761	Ribosomal large subunit biogenesis	Bxdc5 DDB0186212 DDB0185982 DDB0189380 DDB0168922
0.00429827	8	103	5.29521	RNA phosphodiester bond hydrolysis	DDB_G0277337 DDB0184416 Fip1l1 Bms1l DDB0206310 DDB0202891 Utp13 DDB0217796
5.92292e-08	22	303	4.95006	ncRNA processing	DDB_G0277337 imp4 DDB_G0293222 DDB0184416 DDB0188295 Wdr18 Bms1l Dhx37 DDB0187202 Bxdc5 DDB0186212 DDB0204655 DDB0206310 DDB0206303 DDB0218132 Wdr36 DDB0202891 DDB_G0270202 DDB0190166 DDB0189380 Utp13 DDB0217796
4.15054e-07	20	285	4.78427	Ribonucleoprotein complex biogenesis	imp4 DDB0230045 DDB0184416 Wdr18 Bms1l Dhx37 DDB0187202 Bxdc5 DDB0186212 DDB0185982 DDB0206310 DDB0206303 DDB0205682 Wdr36 DDB0202891 DDB_G0270202 DDB0190166 DDB0189380 Utp13 DDB0168922
6.78615e-07	22	365	4.10923	ncRNA metabolic process	DDB_G0277337 imp4 DDB_G0293222 DDB0184416 DDB0188295 Wdr18 Bms1l Dhx37 DDB0187202 Bxdc5 DDB0186212 DDB0204655 DDB0206310 DDB0206303 DDB0218132 Wdr36 DDB0202891 DDB_G0270202 DDB0190166 DDB0189380 Utp13 DDB0217796
8.56069e-07	26	517	3.42857	RNA processing	DDB_G0277337 imp4 DDB0192199 DDB_G0293222 DDB0184416 DDB0188295 Fip1l1 Wdr18 Bms1l Dhx37 DDB0187202 Bxdc5 DDB0186212 DDB0204655 DDB0206310 DDB0206303 DDB0218132 DDB0218122 Wdr36 DDB0202891 DDB0191073 DDB_G0270202 DDB0190166 DDB0189380 Utp13 DDB0217796
0.000185615	28	772	2.4727	RNA metabolic process	DDB_G0277337 imp4 DDB0192199 DDB_G0293222 DDB0184416 DDB0188479 DDB0188295 Fip1l1 Wdr18 Bms1l Dhx37 DDB0187202 Bxdc5 DDB0186212 DDB0204655 DDB0206310 DDB0206303 DDB0218132 DDB0218122 Wdr36 DDB0216904 DDB0202891 DDB0191073 DDB_G0270202 DDB0190166 DDB0189380 Utp13 DDB0217796
0.00329275	23	680	2.30595	Cellular component biogenesis	imp4 DDB0230045 DDB0191867 DDB0184416 DDB0188965 Wdr18 Bms1l Dhx37 DDB0187202 Bxdc5 DDB0186212 DDB0185982 DDB0206310 DDB0206303 DDB0205682 Wdr36 DDB0202891 DDB_G0270202 DDB0190166 DDB0189380 Utp13 DDB0168922 DDB0167563
0.00214412	30	997	2.05143	Gene expression	DDB_G0277337 imp4 DDB0192199 DDB_G0293222 DDB0184416 DDB0188479 DDB0188295 Fip1l1 Wdr18 Bms1l Dhx37 DDB0187202 Bxdc5 DDB0186471 DDB0186212 Rae1 PSD2 DDB0204655 DDB0206310 DDB0206303 DDB0218132 DDB0218122 Wdr36 DDB0202891 DDB0191073 DDB_G0270202 DDB0190166 DDB0189380 Utp13 DDB0217796

## Sheet: GO – Cellular Component_268
Enrichment FDR	nGenes	Pathway Genes	Fold Enrichment	Pathway	Genes
4.03441e-05	6	25	15.8309	90S preribosome	imp4 DDB0184416 Bms1l DDB0185982 Wdr36 Utp13
0.00485143	4	22	11.9931	Preribosome, large subunit precursor	Bxdc5 DDB0186212 DDB0185982 DDB0168922
2.36223e-06	11	81	8.95784	Preribosome	imp4 DDB0184416 Bms1l DDB0187202 Bxdc5 DDB0186212 DDB0185982 DDB0206310 Wdr36 Utp13 DDB0168922
0.0165842	4	35	7.53854	Small-subunit processome	imp4 DDB0187202 Wdr36 Utp13
1.19159e-05	15	201	4.92256	Nucleolus	imp4 DDB0184416 Bms1l Dhx37 DDB0187202 Bxdc5 DDB0186212 DDB0185982 DDB0205231 DDB0206493 Wdr36 DDB0190166 DDB0189380 Utp13 DDB0168922
0.000167697	20	442	2.98472	Nuclear lumen	imp4 DDB0192199 DDB0184416 Wdr18 Bms1l Dhx37 DDB0187202 Bxdc5 DDB0186424 DDB0186212 DDB0185982 DDB0205231 DDB0206493 DDB0218126 Wdr36 DDB0202891 DDB0190166 DDB0189380 Utp13 DDB0168922
0.0188767	14	393	2.3498	Ribonucleoprotein complex	imp4 DDB0191760 DDB0184416 Bms1l DDB0187202 Bxdc5 DDB0186212 DDB0185982 DDB0204655 DDB0206310 Wdr36 DDB0169521 Utp13 DDB0168922
0.00535888	20	595	2.21722	Membrane-enclosed lumen	imp4 DDB0192199 DDB0184416 Wdr18 Bms1l Dhx37 DDB0187202 Bxdc5 DDB0186424 DDB0186212 DDB0185982 DDB0205231 DDB0206493 DDB0218126 Wdr36 DDB0202891 DDB0190166 DDB0189380 Utp13 DDB0168922
0.00535888	20	595	2.21722	Organelle lumen	imp4 DDB0192199 DDB0184416 Wdr18 Bms1l Dhx37 DDB0187202 Bxdc5 DDB0186424 DDB0186212 DDB0185982 DDB0205231 DDB0206493 DDB0218126 Wdr36 DDB0202891 DDB0190166 DDB0189380 Utp13 DDB0168922
0.00535888	20	595	2.21722	Intracellular organelle lumen	imp4 DDB0192199 DDB0184416 Wdr18 Bms1l Dhx37 DDB0187202 Bxdc5 DDB0186424 DDB0186212 DDB0185982 DDB0205231 DDB0206493 DDB0218126 Wdr36 DDB0202891 DDB0190166 DDB0189380 Utp13 DDB0168922

[truncated: 18 more sheets: GO – Molecular Function_268, All Significant Phosphoptn_10, GO – Top enriched pathway_86 , GO – Molecular Function_86, SMART Domains_86, All Significant Phosphoptn_30, GO – Top enriched pathways_59, GO – Cellular Component_59, GO – Molecular Function_59, SMART Domains_59, All Significant Phosphoproteins, GO – Top enriched pathways , GO – Molecular Function, SMART Domains, Phosphoproteins (51), GO – Top enriched pathways (51), GO – Molecular Function (51), SMART Domains (51)]
