# Supplementary material for: Phosphoproteomic Profiling Reveals Overlapping and Distinct Signaling Pathways in Dictyostelium discoideum in Response to Two Different Chemorepellents
Source: Cells. 2025 Dec 29;15(1):60. doi: 10.3390/cells15010060 (PMC12785797; doi:10.3390/cells15010060)
Supplement: Supplementary file 1 [file cells-15-00060-s001.zip › Supplementary File S6. Enrichment analysis of PolyP- regulated proteins and phosphoproteins.xlsx]

## Sheet: Index
Tab No.	Tab Name	Description
1	Index	List of contents
2	Total proteins_10 min (239)	List of 239 total proteins whose abundance changed significantly at 10 minutes compared to 0 minutes in PolyP. Includes accession numbers and Top enriched pathways include enrichment FDR, number of genes, total number of genes involved in the pathway, Fold Enrichment, and Pathways enriched. Genes involved for the 142 downregulated proteins subset
3	Total proteins (320)	List of 320 total proteins whose abundance changed significantly at 60 minutes compared to 0 minutes in PolyP. Includes accession numbers
4	GO – Top enriched pathways_320	Top enriched pathways include enrichment FDR, number of genes, total number of genes involved in the pathway, Fold Enrichment, and Pathways enriched. Genes involved for the 320 subset
5	GO – Biological Process_320	Biological process enrichment for the 320 subset
6	GO – Cellular Component_320	Cellular component enrichment for the 320 subset
7	GO – Molecular Function_320	Molecular function enrichment for the 320 subset
8	Phosphoptn_10 min (245)	List of 45 phosphoproteins whose abundance changed significantly at 10 minutes compared to 0 minutes in PolyP. Includes accession numbers and Top enriched pathways include enrichment FDR, number of genes, total number of genes involved in the pathway, Fold Enrichment, and Pathways enriched. Genes involved for the 25 upregulated and 21 downregulated phosphoproteins subsets separately
9	All Significant Phosphoptn_30	List of all 54 significantly altered phosphoproteins at 30 min after polyP treatment. Includes accession numbers
10	GO – Top enriched pathways_54	Top enriched pathways, includes enrichment FDR, number of genes, total number of genes involved in the pathway, Fold Enrichment, Pathways enriched. Genes involved
11	SMART Domains_54	SMART domain enrichment results for the 54 phosphoproteins
12	All Significant Phosphoproteins	List of all 69 significantly altered phosphoproteins at 60 min after polyP treatment. Includes accession numbers
13	GO – Top enriched pathways	Top enriched pathways, includes enrichment FDR, number of genes, total number of genes involved in the pathway, Fold Enrichment, Pathways enriched. Genes involved
14	GO – Molecular Function	Molecular function enrichment terms for the 69 phosphoproteins
15	GO – Biological Process	Biological process enrichment terms for the 69 phosphoproteins
16	SMART Domains	SMART domain enrichment results for the 69 phosphoproteins
17	Phosphoproteins (24)	List of 24 phosphoproteins whose phosphorylation changed significantly relative to their total protein abundance. Includes accession numbers
18	GO – Top enriched pathways (24)	Top enriched pathways, includes enrichment FDR, number of genes, total number of genes involved in the pathway, Fold Enrichment, Pathways enriched. Genes involved for the 24 subset
19	GO – Biological Process (24)	Biological process enrichment for the 24 subset
20	GO – Molecular Function (24)	Molecular function enrichment for the 24 subset
21	SMART Domains (24)	SMART domain enrichment results for the 24 phosphoproteins

## Sheet: Total proteins_10 min (239)
Sl. No.	Accession	Description				Pathway enrichment of downregulated proteins at 10 min in polyP
1	Q54R83	Uncharacterized protein OS=Dictyostelium discoideum OX=44689 GN=DDB0185457 PE=4 SV=1	Upregulated			Enrichment FDR	nGenes	Pathway Genes	Fold Enrichment	Pathway	Genes
2	Q54U77	EGF-like domain-containing protein OS=Dictyostelium discoideum OX=44689 GN=DDB0204095 PE=4 SV=1				0.0454655	3	9	45.2542	Ubiquitin carboxyl-terminal hydrolase	DDB0184183 DDB0185981 DDB0217477
3	Q55FB0	Uncharacterized protein OS=Dictyostelium discoideum OX=44689 GN=DDB0202244 PE=4 SV=1				0.0485545	3	18	22.6271	Ubiquitin specific protease, conserved site	DDB0184183 DDB0185981 DDB0217477
4	F0Z9D6	Ras GTPase OS=Dictyostelium purpureum OX=5786 GN=rheb PE=4 SV=1				0.0485545	3	20	20.3644	Peptidase C19, ubiquitin carboxyl-terminal hydrolase	DDB0184183 DDB0185981 DDB0217477
5	Q54LH2	Uncharacterized protein OS=Dictyostelium discoideum OX=44689 GN=DDB0218855 PE=4 SV=1				0.0485545	3	21	19.3946	Ubiquitin specific protease domain	DDB0184183 DDB0185981 DDB0217477
6	Q54H40	RING-type domain-containing protein OS=Dictyostelium discoideum OX=44689 GN=DDB0188541 PE=4 SV=1				0.0485545	4	33	16.4561	Cysteine-type deubiquitinase activity	DDB0184183 DDB0185981 DDB0217477 Fam63A
7	C7G006	IPT/TIG domain-containing protein OS=Dictyostelium discoideum OX=44689 GN=DDB_G0295723 PE=4 SV=1				0.0485545	4	37	14.677	Protein deubiquitination	DDB0184183 DDB0185981 DDB0217477 Fam63A
8	Q54CX2	Uncharacterized protein OS=Dictyostelium discoideum OX=44689 GN=DDB0184499 PE=4 SV=1				0.0485545	4	43	12.6291	Deubiquitinase activity	DDB0184183 DDB0185981 DDB0217477 Fam63A
9	Q54CW3	Uncharacterized protein OS=Dictyostelium discoideum OX=44689 GN=DDB_G0292660 PE=4 SV=1				0.0485545	4	44	12.342	Protein modification by small protein removal	DDB0184183 DDB0185981 DDB0217477 Fam63A
10	F0ZI75	40S ribosomal protein S14 OS=Dictyostelium purpureum OX=5786 GN=DICPUDRAFT_77982 PE=3 SV=1				0.0485545	4	45	12.0678	Ubiquitin-like protein peptidase activity	DDB0184183 DDB0185981 DDB0217477 Fam63A
11	F0ZQ27	Uncharacterized protein OS=Dictyostelium purpureum OX=5786 GN=DICPUDRAFT_153915 PE=4 SV=1				0.0485545	6	136	5.98952	Spliceosomal complex, and mRNA Splicing	Bud13 Eftud2 DDB0204989 DDB0190025 DDB0189869 Prp18
12	F0ZMV4	RNA 3'-terminal-phosphate cyclase (ATP) OS=Dictyostelium purpureum OX=5786 GN=DICPUDRAFT_88174 PE=3 SV=1				0.0485545	7	165	5.75962	mRNA splicing, via spliceosome, and RNA recognition motif	DDB_G0275409 Bud13 Eftud2 DDB0204989 DDB0190025 DDB0189869 Prp18
13	Q555L7	Uncharacterized protein OS=Dictyostelium discoideum OX=44689 GN=DDB0217513 PE=4 SV=1				0.0485545	9	256	4.7729	Protein modification by small protein conjugation or removal	nosA DDB0184460 DDB0184183 DDB0185981 DDB0204236 DDB0205685 DDB0217477 Fam63A SUMO
14	Q54Q55	NAD(P)-binding protein OS=Dictyostelium discoideum OX=44689 GN=DDB0185836 PE=4 SV=1				0.0485545	11	458	3.26067	Proteolysis	nosA DDB_G0293388 DDB0191714 DDB0184460 DDB0184183 DDB0185981 DDB0185326 DDB0215647 DDB0205685 DDB0217477 Fam63A
15	F0Z9T0	USP domain-containing protein OS=Dictyostelium purpureum OX=5786 GN=DICPUDRAFT_52731 PE=4 SV=1				0.0485545	15	772	2.63787	RNA metabolic process	DDB0184130 pus1 nola2 Bud13 Bms1l Lin9 Cstf3 TFIIIB1 Eftud2 lysS DDB0218132 DDB0218122 DG1071 DDB0190025 Prp18
16	Q86IW0	Uncharacterized protein OS=Dictyostelium discoideum OX=44689 GN=DDB0217468 PE=4 SV=1
17	Q54LD3	Ribonuclease II/R domain-containing protein OS=Dictyostelium discoideum OX=44689 GN=DDB0187101 PE=4 SV=1
18	Q54J89	Telomere length regulation protein conserved domain-containing protein OS=Dictyostelium discoideum OX=44689 GN=DDB0187836 PE=3 SV=1
19	Q54DY2	Reverse transcriptase domain-containing protein OS=Dictyostelium discoideum OX=44689 GN=DDB0191610 PE=4 SV=1
20	Q54MD6	Small MutS related (Smr) family protein OS=Dictyostelium discoideum OX=44689 GN=DDB0220504 PE=4 SV=1
21	Q54VV1	FHA domain-containing protein OS=Dictyostelium discoideum OX=44689 GN=DDB0206390 PE=4 SV=1
22	F0ZPY2	FAD-binding domain-containing protein OS=Dictyostelium purpureum OX=5786 GN=DICPUDRAFT_48629 PE=4 SV=1
23	Q55B15	Uncharacterized protein OS=Dictyostelium discoideum OX=44689 GN=DDB0216849 PE=4 SV=1
24	Q54U96	Uncharacterized protein OS=Dictyostelium discoideum OX=44689 GN=DDB0218291 PE=4 SV=1
25	Q54RN6	Uncharacterized protein OS=Dictyostelium discoideum OX=44689 GN=DDB0185322 PE=4 SV=1
26	F0ZTT1	HID1 domain-containing protein OS=Dictyostelium purpureum OX=5786 GN=DICPUDRAFT_92564 PE=4 SV=1
27	Q55DW5	Uncharacterized protein OS=Dictyostelium discoideum OX=44689 GN=DDB_G0269502 PE=4 SV=2
28	Q54UI6	RNA-directed RNA polymerase OS=Dictyostelium discoideum OX=44689 GN=rrpC PE=3 SV=1
29	F0ZJY0	non-specific serine/threonine protein kinase OS=Dictyostelium purpureum OX=5786 GN=DICPUDRAFT_151859 PE=3 SV=1
30	Q54DB3	VWFA domain-containing protein OS=Dictyostelium discoideum OX=44689 GN=DDB0184357 PE=4 SV=1
31	F0ZPQ0	PH domain-containing protein OS=Dictyostelium purpureum OX=5786 GN=DICPUDRAFT_94884 PE=4 SV=1
32	Q54K28	Fe2OG dioxygenase domain-containing protein OS=Dictyostelium discoideum OX=44689 GN=DDB0219255 PE=4 SV=1
33	Q54X87	CENP-V/GFA domain-containing protein OS=Dictyostelium discoideum OX=44689 GN=DDB0204682 PE=3 SV=1
34	Q8SSN6	Acetyl-CoA synthetase OS=Dictyostelium discoideum OX=44689 GN=DDB0166991 PE=4 SV=1
35	Q54XN6	SET domain-containing protein OS=Dictyostelium discoideum OX=44689 GN=DDB0206224 PE=4 SV=1
36	Q54GD5	PNPLA domain-containing protein OS=Dictyostelium discoideum OX=44689 GN=DDB0188790 PE=4 SV=1
37	Q55BH8	Acyl-coenzyme A oxidase OS=Dictyostelium discoideum OX=44689 GN=DDB0231393 PE=3 SV=1
38	F0ZER0	3-hydroxy-3-methylglutaryl coenzyme A reductase OS=Dictyostelium purpureum OX=5786 GN=DICPUDRAFT_149815 PE=3 SV=1
39	F0Z9N9	RNA helicase OS=Dictyostelium purpureum OX=5786 GN=DICPUDRAFT_27074 PE=3 SV=1
40	Q75JA4	RNA polymerase II subunit A C-terminal domain phosphatase OS=Dictyostelium discoideum OX=44689 GN=DDB0168463 PE=4 SV=1
41	F0ZC53	40S ribosomal protein S23 OS=Dictyostelium purpureum OX=5786 GN=DICPUDRAFT_45833 PE=3 SV=1
42	Q54LH0	Uncharacterized protein OS=Dictyostelium discoideum OX=44689 GN=DDB0218856 PE=3 SV=1
43	F0ZB94	DNA topoisomerase 2 OS=Dictyostelium purpureum OX=5786 GN=DICPUDRAFT_28071 PE=3 SV=1
44	Q55BM8	C3H1-type domain-containing protein OS=Dictyostelium discoideum OX=44689 GN=DDB0202048 PE=4 SV=1
45	Q54JV7	Pentacotripeptide-repeat region of PRORP domain-containing protein OS=Dictyostelium discoideum OX=44689 GN=DDB0187627 PE=4 SV=1
46	Q54Q75	Rap-GAP domain-containing protein OS=Dictyostelium discoideum OX=44689 GN=DDB0185814 PE=4 SV=1
47	Q54UQ7	Uncharacterized protein OS=Dictyostelium discoideum OX=44689 GN=DDB0215233 PE=3 SV=1
48	Q54UT6	DUF4291 domain-containing protein OS=Dictyostelium discoideum OX=44689 GN=DDB0218260 PE=4 SV=1
49	Q7KWL4	Uncharacterized protein OS=Dictyostelium discoideum OX=44689 GN=DDB0168264 PE=4 SV=1
50	Q54HW4	tRNA uridine 5-carboxymethylaminomethyl modification enzyme C-terminal subdomain domain-containing protein OS=Dictyostelium discoideum OX=44689 GN=DDB0188295 PE=3 SV=1
51	F0Z904	Phosphomannomutase OS=Dictyostelium purpureum OX=5786 GN=DICPUDRAFT_96520 PE=3 SV=1
52	Q86HR3	DrsE domain-containing protein OS=Dictyostelium discoideum OX=44689 GN=DDB0167672 PE=4 SV=1
53	F0ZSX1	40S ribosomal protein S16 OS=Dictyostelium purpureum OX=5786 GN=DICPUDRAFT_98715 PE=3 SV=1
54	Q54M41	Uncharacterized protein OS=Dictyostelium discoideum OX=44689 GN=DDB0218799 PE=4 SV=1
55	F0ZG04	Chorein_N domain-containing protein OS=Dictyostelium purpureum OX=5786 GN=DICPUDRAFT_94146 PE=3 SV=1
56	Q54S92	Exportin-T OS=Dictyostelium discoideum OX=44689 GN=DDB0204859 PE=4 SV=1
57	Q54XJ6	RGS domain-containing protein OS=Dictyostelium discoideum OX=44689 GN=DDB0206269 PE=4 SV=1
58	Q54ZE0	Uncharacterized protein OS=Dictyostelium discoideum OX=44689 GN=DDB0218003 PE=4 SV=1
59	Q54H43	SAP DNA-binding domain-containing protein OS=Dictyostelium discoideum OX=44689 GN=DDB0220682 PE=3 SV=1
60	Q55BE9	GP-PDE domain-containing protein OS=Dictyostelium discoideum OX=44689 GN=DDB0216796 PE=4 SV=1
61	Q55CS3	Pep3/Vps18/deep orange domain-containing protein OS=Dictyostelium discoideum OX=44689 GN=DDB0190675 PE=3 SV=1
62	Q54E89	Uncharacterized protein OS=Dictyostelium discoideum OX=44689 GN=DDB0184045 PE=4 SV=1
63	F0ZKI7	tryptophan--tRNA ligase OS=Dictyostelium purpureum OX=5786 GN=DICPUDRAFT_33261 PE=3 SV=1
64	Q55EU1	Lipase OS=Dictyostelium discoideum OX=44689 GN=DDB0202316 PE=3 SV=1
65	F0ZB36	Ribosomal RNA-processing protein 14/surfeit locus protein 6 C-terminal domain-containing protein OS=Dictyostelium purpureum OX=5786 GN=DICPUDRAFT_75590 PE=3 SV=1
66	Q86I83	GPI ethanolamine phosphate transferase 1 OS=Dictyostelium discoideum OX=44689 GN=DDB0168568 PE=4 SV=1
67	Q54WU1	Cytochrome b561 domain-containing protein OS=Dictyostelium discoideum OX=44689 GN=DDB0205765 PE=4 SV=1
68	Q86JI9	Putative RNA polymerase III subunit OS=Dictyostelium discoideum OX=44689 GN=rpc5 PE=4 SV=1
69	F0ZU53	Coatomer subunit beta' OS=Dictyostelium purpureum OX=5786 GN=DICPUDRAFT_49561 PE=3 SV=1
70	Q54I61	Uncharacterized protein OS=Dictyostelium discoideum OX=44689 GN=DDB0188198 PE=3 SV=1
71	Q54XY1	PNPLA domain-containing protein OS=Dictyostelium discoideum OX=44689 GN=DDB0205513 PE=4 SV=1
72	Q8T2A2	Uncharacterized protein OS=Dictyostelium discoideum OX=44689 GN=DDB0167580 PE=4 SV=1
73	Q54Q67	Uncharacterized protein OS=Dictyostelium discoideum OX=44689 GN=DDB0218570 PE=4 SV=1
74	Q54YQ4	Uncharacterized protein OS=Dictyostelium discoideum OX=44689 GN=DDB0204443 PE=4 SV=1
75	F0Z773	Protein transport protein SEC23 OS=Dictyostelium purpureum OX=5786 GN=DICPUDRAFT_44673 PE=3 SV=1
76	F0ZE19	Proteasome subunit alpha type OS=Dictyostelium purpureum OX=5786 GN=DICPUDRAFT_46256 PE=3 SV=1
77	F0ZRR3	SCP2 domain-containing protein OS=Dictyostelium purpureum OX=5786 GN=DICPUDRAFT_48962 PE=3 SV=1
78	Q54IM3	WD_REPEATS_REGION domain-containing protein OS=Dictyostelium discoideum OX=44689 GN=DDB0188039 PE=4 SV=1
79	Q54VE2	UBX domain-containing protein OS=Dictyostelium discoideum OX=44689 GN=DDB0205191 PE=4 SV=1
80	Q54W97	Uncharacterized protein OS=Dictyostelium discoideum OX=44689 GN=DDB0206303 PE=4 SV=1
81	Q54Y47	Uncharacterized protein OS=Dictyostelium discoideum OX=44689 GN=DDB0205443 PE=4 SV=1
82	F0ZSZ2	isoleucine--tRNA ligase OS=Dictyostelium purpureum OX=5786 GN=DICPUDRAFT_49251 PE=3 SV=1
83	Q54TZ2	SNARE-complex protein Syntaxin-18 N-terminal domain-containing protein OS=Dictyostelium discoideum OX=44689 GN=DDB0205576 PE=3 SV=1
84	Q54QR4	TPR_REGION domain-containing protein OS=Dictyostelium discoideum OX=44689 GN=DDB0185622 PE=4 SV=1
85	Q86B07	Saposin B-type domain-containing protein OS=Dictyostelium discoideum OX=44689 GN=DDB0168980 PE=4 SV=1
86	F1A0R4	40S ribosomal protein S27 (Fragment) OS=Dictyostelium purpureum OX=5786 GN=DICPUDRAFT_41760 PE=3 SV=1
87	O15730	Phosphoglycerate kinase (Fragment) OS=Dictyostelium discoideum OX=44689 GN=pgkA PE=2 SV=1
88	Q54LZ3	J domain-containing protein OS=Dictyostelium discoideum OX=44689 GN=DDB0186910 PE=4 SV=1
89	F0ZAE5	LIM zinc-binding domain-containing protein OS=Dictyostelium purpureum OX=5786 GN=DICPUDRAFT_91310 PE=4 SV=1
90	Q54KG8	RNA helicase OS=Dictyostelium discoideum OX=44689 GN=DDB0187437 PE=4 SV=1
91	Q54RB5	50S ribosomal protein L4 OS=Dictyostelium discoideum OX=44689 GN=DDB0185424 PE=3 SV=1
92	Q54VD6	Dynactin 150 kDa subunit OS=Dictyostelium discoideum OX=44689 GN=dynA PE=3 SV=1
93	F0ZWP6	2-hydroxyacyl-CoA lyase 1 OS=Dictyostelium purpureum OX=5786 GN=DICPUDRAFT_156484 PE=3 SV=1
94	Q55CN3	RNA helicase OS=Dictyostelium discoideum OX=44689 GN=DDB0190716 PE=4 SV=1
95	Q54PS8	C3HC-type domain-containing protein OS=Dictyostelium discoideum OX=44689 GN=DDB0185964 PE=4 SV=1
96	F0ZA81	F-actin-capping protein subunit beta OS=Dictyostelium purpureum OX=5786 GN=DICPUDRAFT_45371 PE=3 SV=1
97	Q54VK1	Nucleolar GTP-binding protein 2 OS=Dictyostelium discoideum OX=44689 GN=DDB0206493 PE=3 SV=1
Sl. No.	Accession	Description
1	Q54D12	Uncharacterized protein OS=Dictyostelium discoideum OX=44689 GN=DDB0184460 PE=4 SV=1	Downregulated
2	F0Z755	Pyruvate dehydrogenase E1 component subunit alpha OS=Dictyostelium purpureum OX=5786 GN=DICPUDRAFT_146888 PE=4 SV=1
3	Q54X55	Poly [ADP-ribose] polymerase OS=Dictyostelium discoideum OX=44689 GN=adprt1B PE=4 SV=1
4	Q54BW7	ATP-dependent metalloprotease OS=Dictyostelium discoideum OX=44689 GN=DDB_G0293388 PE=3 SV=2
5	Q54XQ3	RNA helicase OS=Dictyostelium discoideum OX=44689 GN=DDB0218122 PE=4 SV=1
6	F0ZBL6	Mitogen-activated protein kinase OS=Dictyostelium purpureum OX=5786 GN=DICPUDRAFT_93783 PE=3 SV=1
7	Q75JM6	Uncharacterized protein OS=Dictyostelium discoideum OX=44689 GN=DDB0169455 PE=4 SV=1
8	Q54TY4	Lysine--tRNA ligase OS=Dictyostelium discoideum OX=44689 GN=lysS PE=3 SV=1
9	Q54TE1	UBC core domain-containing protein OS=Dictyostelium discoideum OX=44689 GN=DDB0204236 PE=3 SV=1
10	Q75JY8	ADF-H domain-containing protein OS=Dictyostelium discoideum OX=44689 GN=DDB_G0277615 PE=4 SV=1
11	F0Z9B1	26S proteasome ATPase 2 subunit OS=Dictyostelium purpureum OX=5786 GN=DICPUDRAFT_96551 PE=3 SV=1
12	F0ZVM8	Protein kinase domain-containing protein OS=Dictyostelium purpureum OX=5786 GN=DICPUDRAFT_92678 PE=4 SV=1
13	Q54XE3	Uncharacterized protein OS=Dictyostelium discoideum OX=44689 GN=DDB0215301 PE=4 SV=1
14	F1A5E3	WD_REPEATS_REGION domain-containing protein OS=Dictyostelium purpureum OX=5786 GN=DICPUDRAFT_159968 PE=4 SV=1
15	Q54FA0	tRNA pseudouridylate synthase OS=Dictyostelium discoideum OX=44689 GN=pus1 PE=3 SV=1
16	Q54XC9	Uncharacterized protein OS=Dictyostelium discoideum OX=44689 GN=DDB0215314 PE=4 SV=1
17	Q54X17	E3 ubiquitin-protein ligase CHFR OS=Dictyostelium discoideum OX=44689 GN=DDB0205685 PE=3 SV=1
18	Q54YL9	Myb domain-containing protein OS=Dictyostelium discoideum OX=44689 GN=DDB0216404 PE=4 SV=1
19	Q54JS8	Bms1-type G domain-containing protein OS=Dictyostelium discoideum OX=44689 GN=DDB0219277 PE=4 SV=1
20	F0ZHV7	Acetylglutamate kinase OS=Dictyostelium purpureum OX=5786 GN=DICPUDRAFT_91829 PE=3 SV=1
21	Q54QS2	PPIase cyclophilin-type domain-containing protein OS=Dictyostelium discoideum OX=44689 GN=DDB0185614 PE=4 SV=1
22	Q54RW1	Peptidase M20 dimerisation domain-containing protein OS=Dictyostelium discoideum OX=44689 GN=DDB0205008 PE=4 SV=1
23	Q54Y28	Uncharacterized protein OS=Dictyostelium discoideum OX=44689 GN=DDB0205464 PE=4 SV=1
24	F0ZG17	Nop domain-containing protein OS=Dictyostelium purpureum OX=5786 GN=DICPUDRAFT_150326 PE=3 SV=1
25	F0ZAN1	Succinate dehydrogenase [ubiquinone] iron-sulfur subunit, mitochondrial OS=Dictyostelium purpureum OX=5786 GN=DICPUDRAFT_93700 PE=3 SV=1
26	Q54WF0	Importin N-terminal domain-containing protein OS=Dictyostelium discoideum OX=44689 GN=DDB0205990 PE=4 SV=1
27	O44007	NOSA OS=Dictyostelium discoideum OX=44689 GN=nosA PE=2 SV=1
28	Q55D67	MINDY deubiquitinase domain-containing protein OS=Dictyostelium discoideum OX=44689 GN=DDB0190541 PE=4 SV=1
29	F0ZG67	COP9 signalosome complex subunit 4 OS=Dictyostelium purpureum OX=5786 GN=DICPUDRAFT_46765 PE=3 SV=1
30	B0G117	Thiamine pyrophosphate-binding enzyme family protein OS=Dictyostelium discoideum OX=44689 GN=ilvB PE=3 SV=1
31	F0ZQJ7	Nuclear cap-binding protein subunit 2 OS=Dictyostelium purpureum OX=5786 GN=DICPUDRAFT_154090 PE=3 SV=1
32	F1A421	Guanine nucleotide-binding protein subunit beta OS=Dictyostelium purpureum OX=5786 GN=DICPUDRAFT_93216 PE=3 SV=1
33	Q54Y63	Uncharacterized protein OS=Dictyostelium discoideum OX=44689 GN=DDB0205425 PE=4 SV=1
34	F1A471	Myosin heavy chain kinase C OS=Dictyostelium purpureum OX=5786 GN=DICPUDRAFT_51532 PE=3 SV=1
35	F0ZVL9	Eukaryotic translation initiation factor 3 subunit M OS=Dictyostelium purpureum OX=5786 GN=DICPUDRAFT_49833 PE=3 SV=1
36	F0ZB52	Electron transfer flavoprotein subunit alpha OS=Dictyostelium purpureum OX=5786 GN=DICPUDRAFT_75605 PE=3 SV=1
37	Q55FW3	P-type ATPase OS=Dictyostelium discoideum OX=44689 GN=DDB_G0267924 PE=3 SV=2
38	Q552W4	Fimbrin OS=Dictyostelium discoideum OX=44689 GN=DDB0202463 PE=4 SV=1
39	Q54LV2	Thioredoxin domain-containing protein OS=Dictyostelium discoideum OX=44689 GN=DDB0186950 PE=4 SV=1
40	Q54PQ7	Ubiquitinyl hydrolase 1 OS=Dictyostelium discoideum OX=44689 GN=DDB0185981 PE=4 SV=1
41	Q54R72	Tr-type G domain-containing protein OS=Dictyostelium discoideum OX=44689 GN=DDB0185466 PE=3 SV=1
42	Q55D96	SPX domain-containing protein OS=Dictyostelium discoideum OX=44689 GN=DDB0190512 PE=4 SV=1
43	F0ZEN2	T-complex protein 1 subunit eta OS=Dictyostelium purpureum OX=5786 GN=DICPUDRAFT_94043 PE=3 SV=1
44	F0ZAT0	Uncharacterized protein OS=Dictyostelium purpureum OX=5786 GN=DICPUDRAFT_148314 PE=4 SV=1
45	F0ZQY7	Phosducin thioredoxin-like domain-containing protein OS=Dictyostelium purpureum OX=5786 GN=DICPUDRAFT_154292 PE=3 SV=1
46	Q54CG8	Uncharacterized protein OS=Dictyostelium discoideum OX=44689 GN=DDB0191702 PE=4 SV=1
47	Q54R53	Myb domain-containing protein OS=Dictyostelium discoideum OX=44689 GN=TFIIIB1 PE=4 SV=1
48	Q54WP6	DeliriumA OS=Dictyostelium discoideum OX=44689 GN=DDB0205814 PE=4 SV=1
49	Q54CF7	Uncharacterized protein OS=Dictyostelium discoideum OX=44689 GN=DDB0191714 PE=3 SV=1
50	F0ZFU8	Aminopeptidase P N-terminal domain-containing protein OS=Dictyostelium purpureum OX=5786 GN=DICPUDRAFT_54167 PE=4 SV=1
51	Q54W72	HAG group protein OS=Dictyostelium discoideum OX=44689 GN=DDB_G0279851 PE=4 SV=1
52	F0ZK47	Trafficking protein particle complex subunit OS=Dictyostelium purpureum OX=5786 GN=DICPUDRAFT_78642 PE=3 SV=1
53	Q54DZ0	THUMP domain-containing protein OS=Dictyostelium discoideum OX=44689 GN=DDB0184130 PE=4 SV=1
54	Q54XJ3	Threonylcarbamoyl-AMP synthase OS=Dictyostelium discoideum OX=44689 GN=DDB0218132 PE=3 SV=1
55	Q8N0B4	Small ubiquitin-like protein OS=Dictyostelium discoideum OX=44689 GN=SUMO PE=2 SV=1
56	F0ZPT8	Signal recognition particle 54 kDa protein OS=Dictyostelium purpureum OX=5786 GN=DICPUDRAFT_153817 PE=3 SV=1
57	F0ZAQ5	Nucleoporin Nup54 alpha-helical domain-containing protein OS=Dictyostelium purpureum OX=5786 GN=DICPUDRAFT_52987 PE=4 SV=1
58	Q55CJ0	Uncharacterized protein OS=Dictyostelium discoideum OX=44689 GN=DDB0190759 PE=4 SV=1
59	Q55DL7	Uncharacterized protein OS=Dictyostelium discoideum OX=44689 GN=DDB0190402 PE=4 SV=1
60	F0ZM13	Protein kinase domain-containing protein OS=Dictyostelium purpureum OX=5786 GN=DICPUDRAFT_152685 PE=4 SV=1
61	Q54IK0	BUD13 homolog OS=Dictyostelium discoideum OX=44689 GN=DDB0188062 PE=3 SV=1
62	Q54FZ1	Uncharacterized protein OS=Dictyostelium discoideum OX=44689 GN=DDB_G0290651 PE=4 SV=2
63	Q54W95	EF-hand domain-containing protein OS=Dictyostelium discoideum OX=44689 GN=DDB0206306 PE=4 SV=1
64	Q55DV5	Aminoglycoside phosphotransferase domain-containing protein OS=Dictyostelium discoideum OX=44689 GN=DDB0190317 PE=4 SV=1
65	Q54DT4	USP domain-containing protein OS=Dictyostelium discoideum OX=44689 GN=DDB0184183 PE=4 SV=1
66	F0ZAK3	Saposin B-type domain-containing protein OS=Dictyostelium purpureum OX=5786 GN=DICPUDRAFT_52947 PE=3 SV=1
67	F0ZZY8	Uridine-cytidine kinase OS=Dictyostelium purpureum OX=5786 GN=DICPUDRAFT_157773 PE=3 SV=1
68	Q55BB3	Uncharacterized protein OS=Dictyostelium discoideum OX=44689 GN=DDB0202810 PE=4 SV=1
69	F0ZIG4	NEDD8-activating enzyme E1 regulatory subunit OS=Dictyostelium purpureum OX=5786 GN=DICPUDRAFT_94352 PE=3 SV=1
70	Q54RI2	Uncharacterized protein OS=Dictyostelium discoideum OX=44689 GN=DDB0185376 PE=4 SV=1
71	Q54RL3	Carboxylic ester hydrolase OS=Dictyostelium discoideum OX=44689 GN=DDB0185347 PE=3 SV=1
72	F1A122	Protein kinase domain-containing protein OS=Dictyostelium purpureum OX=5786 GN=DICPUDRAFT_41903 PE=3 SV=1
73	F0ZDZ0	Serine hydroxymethyltransferase OS=Dictyostelium purpureum OX=5786 GN=DICPUDRAFT_97107 PE=3 SV=1
74	Q54EY5	LIM domain protein OS=Dictyostelium discoideum OX=44689 GN=limD PE=4 SV=1
75	Q55ER9	Uncharacterized protein OS=Dictyostelium discoideum OX=44689 GN=DDB0190025 PE=3 SV=1
76	Q55D71	Putative countin receptor Cnr3 OS=Dictyostelium discoideum OX=44689 GN=cnrC PE=4 SV=1
77	Q86KX8	Uncharacterized protein OS=Dictyostelium discoideum OX=44689 GN=DDB0216970 PE=4 SV=2
78	D8FSW8	Arylamine N-acetyltransferase 3 OS=Dictyostelium discoideum OX=44689 GN=nat3 PE=3 SV=1
79	Q54LG7	Suppressor of forked domain-containing protein OS=Dictyostelium discoideum OX=44689 GN=DDB0187069 PE=4 SV=1
80	Q54H02	Flavin-containing monooxygenase OS=Dictyostelium discoideum OX=44689 GN=DDB0188580 PE=3 SV=1
81	Q559I6	Uncharacterized protein OS=Dictyostelium discoideum OX=44689 GN=DDB0217039 PE=3 SV=1
82	Q54H53	Ribonucloprotein OS=Dictyostelium discoideum OX=44689 GN=nola2 PE=3 SV=1
83	Q54JW3	NADH:flavin oxidoreductase/NADH oxidase N-terminal domain-containing protein OS=Dictyostelium discoideum OX=44689 GN=DDB0187621 PE=4 SV=1
84	F0ZE84	DNA-directed RNA polymerase subunit OS=Dictyostelium purpureum OX=5786 GN=DICPUDRAFT_149604 PE=3 SV=1
85	Q54EM7	Srp40 C-terminal domain-containing protein OS=Dictyostelium discoideum OX=44689 GN=DDB0183896 PE=4 SV=1
86	F0ZDH1	Pre-mRNA-splicing factor CWC2 OS=Dictyostelium purpureum OX=5786 GN=DICPUDRAFT_53563 PE=3 SV=1
87	Q8MML7	Pre-mRNA-splicing factor 18 OS=Dictyostelium discoideum OX=44689 GN=DDB0167790 PE=3 SV=1
88	Q553P2	Uncharacterized protein OS=Dictyostelium discoideum OX=44689 GN=DDB0217664 PE=4 SV=1
89	Q55EJ7	Uncharacterized protein OS=Dictyostelium discoideum OX=44689 GN=DDB0190090 PE=4 SV=1
90	F0ZB91	Cytosol aminopeptidase domain-containing protein OS=Dictyostelium purpureum OX=5786 GN=DICPUDRAFT_91370 PE=3 SV=1
91	F1A432	Small-subunit processome Utp12 domain-containing protein OS=Dictyostelium purpureum OX=5786 GN=DICPUDRAFT_159422 PE=3 SV=1
92	Q55F84	Helicase ATP-binding domain-containing protein OS=Dictyostelium discoideum OX=44689 GN=DDB0189869 PE=4 SV=1
93	F0ZWJ0	Methylglutaconyl-CoA hydratase OS=Dictyostelium purpureum OX=5786 GN=DICPUDRAFT_39575 PE=3 SV=1
94	F0ZX44	Dynactin 25 kDa subunit OS=Dictyostelium purpureum OX=5786 GN=DICPUDRAFT_39871 PE=4 SV=1
95	Q54BL4	Uncharacterized protein OS=Dictyostelium discoideum OX=44689 GN=DDB0192014 PE=4 SV=1
96	Q553T6	Zf-met2 domain-containing protein OS=Dictyostelium discoideum OX=44689 GN=DDB0202579 PE=4 SV=1
97	F0ZUC7	DNA-directed RNA polymerase III subunit RPC9 (Fragment) OS=Dictyostelium purpureum OX=5786 GN=DICPUDRAFT_38395 PE=3 SV=1
98	Q54GQ0	Gamma-butyrobetaine hydroxylase-like N-terminal domain-containing protein (Fragment) OS=Dictyostelium discoideum OX=44689 GN=DDB0219509 PE=4 SV=1
99	F1A2B8	Protein serine/threonine kinase OS=Dictyostelium purpureum OX=5786 GN=DICPUDRAFT_58676 PE=3 SV=1
100	F1A3P4	non-specific serine/threonine protein kinase OS=Dictyostelium purpureum OX=5786 GN=DICPUDRAFT_51418 PE=4 SV=1
101	F1A1B4	Transcription initiation factor IIF subunit alpha OS=Dictyostelium purpureum OX=5786 GN=DICPUDRAFT_158320 PE=3 SV=1
102	Q553U9	Uncharacterized protein OS=Dictyostelium discoideum OX=44689 GN=DDB0217641 PE=4 SV=1
103	F0ZGM0	Radical SAM core domain-containing protein OS=Dictyostelium purpureum OX=5786 GN=DICPUDRAFT_31087 PE=3 SV=1
104	F0ZIA1	Mitochondrial substrate carrier family protein OS=Dictyostelium purpureum OX=5786 GN=DICPUDRAFT_47204 PE=3 SV=1
105	Q54PA3	MAGE domain-containing protein OS=Dictyostelium discoideum OX=44689 GN=DDB0186138 PE=4 SV=1
106	Q8STF9	Dd-gdcA protein OS=Dictyostelium discoideum OX=44689 GN=Dd-gdcA PE=2 SV=1
107	Q54EU2	EF-hand domain-containing protein OS=Dictyostelium discoideum OX=44689 GN=DDB0183827 PE=4 SV=1
108	Q55CD0	EGF-like domain-containing protein OS=Dictyostelium discoideum OX=44689 GN=DDB0216744 PE=4 SV=1
109	Q54RP1	Peptidase S26 domain-containing protein OS=Dictyostelium discoideum OX=44689 GN=DDB0215647 PE=4 SV=1
110	Q556A3	Ubiquitinyl hydrolase 1 OS=Dictyostelium discoideum OX=44689 GN=DDB0217477 PE=3 SV=1
111	Q55GS5	Arf-GAP domain-containing protein OS=Dictyostelium discoideum OX=44689 GN=DDB0189354 PE=4 SV=1
112	Q9BKP6	ABC2_membrane domain-containing protein (Fragment) OS=Dictyostelium discoideum OX=44689 PE=4 SV=1
113	F1A370	Uncharacterized protein OS=Dictyostelium purpureum OX=5786 GN=DICPUDRAFT_159064 PE=4 SV=1
114	Q54LF4	DIRP domain-containing protein OS=Dictyostelium discoideum OX=44689 GN=DDB0187082 PE=4 SV=1
115	Q55CZ0	Uncharacterized protein OS=Dictyostelium discoideum OX=44689 GN=DDB0190611 PE=4 SV=1
116	F0ZSV0	Charged multivesicular body protein 5 OS=Dictyostelium purpureum OX=5786 GN=DICPUDRAFT_56726 PE=4 SV=1
117	Q54RN3	WD_REPEATS_REGION domain-containing protein OS=Dictyostelium discoideum OX=44689 GN=DDB0185326 PE=4 SV=1
118	F0ZU07	non-specific serine/threonine protein kinase OS=Dictyostelium purpureum OX=5786 GN=DICPUDRAFT_98847 PE=3 SV=1
119	O61119	DNA-directed RNA polymerase subunit (Fragment) OS=Dictyostelium discoideum OX=44689 GN=RPB1 PE=3 SV=1
120	Q54RX8	HUN domain-containing protein OS=Dictyostelium discoideum OX=44689 GN=DDB0204989 PE=4 SV=1
121	F0ZDB9	NADH dehydrogenase OS=Dictyostelium purpureum OX=5786 GN=DICPUDRAFT_29263 PE=3 SV=1
122	Q54FJ5	Uncharacterized protein OS=Dictyostelium discoideum OX=44689 GN=DDB0189096 PE=4 SV=1
123	Q7KWR5	Uncharacterized protein OS=Dictyostelium discoideum OX=44689 GN=DDB0169409 PE=4 SV=1
124	F0ZVW0	ATP synthase F1 complex delta/epsilon subunit N-terminal domain-containing protein OS=Dictyostelium purpureum OX=5786 GN=DICPUDRAFT_92704 PE=3 SV=1
125	F0ZYQ8	IPT/TIG domain-containing protein OS=Dictyostelium purpureum OX=5786 GN=DICPUDRAFT_58027 PE=4 SV=1
126	Q86H47	Uncharacterized protein OS=Dictyostelium discoideum OX=44689 GN=DDB0167229 PE=4 SV=1
127	F0ZJC6	Profilin OS=Dictyostelium purpureum OX=5786 GN=DICPUDRAFT_151634 PE=3 SV=1
128	Q76NW9	Uncharacterized protein OS=Dictyostelium discoideum OX=44689 GN=DDB0169017 PE=4 SV=1
129	F0ZEN0	PIN domain-containing protein OS=Dictyostelium purpureum OX=5786 GN=DICPUDRAFT_86906 PE=3 SV=1
130	Q1ZXL1	RNA-binding region RNP-1 domain-containing protein OS=Dictyostelium discoideum OX=44689 GN=DDB_G0275409 PE=4 SV=1
131	F0ZJC5	GAF domain-containing protein OS=Dictyostelium purpureum OX=5786 GN=DICPUDRAFT_151633 PE=4 SV=1
132	Q54Y92	Developmental protein OS=Dictyostelium discoideum OX=44689 GN=DG1071 PE=4 SV=1
133	Q55EJ9	Uncharacterized protein OS=Dictyostelium discoideum OX=44689 GN=DDB_G0268858 PE=4 SV=1
134	F0ZLF8	6-phosphofructo-2-kinase domain-containing protein OS=Dictyostelium purpureum OX=5786 GN=DICPUDRAFT_152469 PE=4 SV=1
135	F0ZW58	Calponin-homology (CH) domain-containing protein OS=Dictyostelium purpureum OX=5786 GN=DICPUDRAFT_156272 PE=4 SV=1
136	Q7KWW3	Uncharacterized protein OS=Dictyostelium discoideum OX=44689 GN=DDB_G0276789 PE=4 SV=1
137	F0ZA16	Histone H3 OS=Dictyostelium purpureum OX=5786 GN=DICPUDRAFT_45334 PE=3 SV=1
138	Q54CW9	Uncharacterized protein OS=Dictyostelium discoideum OX=44689 GN=DDB0184502 PE=4 SV=1
139	F1A4E1	Histone H3 OS=Dictyostelium purpureum OX=5786 GN=DICPUDRAFT_93238 PE=3 SV=1
140	F0ZEU1	Conserved oligomeric Golgi complex subunit 7 (Fragment) OS=Dictyostelium purpureum OX=5786 GN=DICPUDRAFT_15317 PE=3 SV=1
141	F0ZAG4	Guanine nucleotide-binding protein subunit gamma OS=Dictyostelium purpureum OX=5786 GN=DICPUDRAFT_93677 PE=4 SV=1
142	Q54L94	RanBP2-type domain-containing protein OS=Dictyostelium discoideum OX=44689 GN=DDB_G0286767 PE=4 SV=1

## Sheet: Total proteins (320)
Accession	Description
Q54JF2	Uncharacterized protein OS=Dictyostelium discoideum OX=44689 GN=DDB_G0288087 PE=3 SV=1
Q55CE3	Uncharacterized protein OS=Dictyostelium discoideum OX=44689 GN=DDB0190801 PE=4 SV=1
Q54VG7	Uncharacterized protein OS=Dictyostelium discoideum OX=44689 GN=AY044086_2 PE=4 SV=1
F0ZKW9	GATA-type domain-containing protein OS=Dictyostelium purpureum OX=5786 GN=DICPUDRAFT_55210 PE=4 SV=1
Q55FB0	Uncharacterized protein OS=Dictyostelium discoideum OX=44689 GN=DDB0202244 PE=4 SV=1
Q54J27	UBC core domain-containing protein OS=Dictyostelium discoideum OX=44689 GN=DDB0187898 PE=4 SV=1
F1A662	UBC core domain-containing protein OS=Dictyostelium purpureum OX=5786 GN=DICPUDRAFT_51920 PE=3 SV=1
Q86KR0	Uncharacterized protein OS=Dictyostelium discoideum OX=44689 GN=DDB0169328 PE=4 SV=1
C7G070	PAP/25A-associated domain-containing protein OS=Dictyostelium discoideum OX=44689 GN=DDB_G0295737 PE=4 SV=1
Q55D89	Uncharacterized protein OS=Dictyostelium discoideum OX=44689 GN=DDB0190519 PE=4 SV=1
Q86I56	Uncharacterized protein OS=Dictyostelium discoideum OX=44689 GN=DDB0217632 PE=4 SV=1
Q54VV1	FHA domain-containing protein OS=Dictyostelium discoideum OX=44689 GN=DDB0206390 PE=4 SV=1
C7FZY0	UCP029143 family protein OS=Dictyostelium discoideum OX=44689 GN=DDB_G0295809 PE=4 SV=1
Q54RS3	Phosphoadenosine phosphosulphate reductase domain-containing protein OS=Dictyostelium discoideum OX=44689 GN=DDB0185283 PE=4 SV=1
F0ZM49	Calcium-binding protein OS=Dictyostelium purpureum OX=5786 GN=DICPUDRAFT_88061 PE=4 SV=1
Q86AD3	Uncharacterized protein OS=Dictyostelium discoideum OX=44689 GN=DDB0169405 PE=4 SV=2
Q55AJ7	CCHC-type domain-containing protein OS=Dictyostelium discoideum OX=44689 GN=DDB0216923 PE=4 SV=1
F0ZZR8	Myosin IA heavy chain OS=Dictyostelium purpureum OX=5786 GN=myoA PE=3 SV=1
Q54YF6	Major facilitator superfamily (MFS) profile domain-containing protein OS=Dictyostelium discoideum OX=44689 GN=DDB0205325 PE=3 SV=1
F0ZGP9	ELMO domain-containing protein OS=Dictyostelium purpureum OX=5786 GN=DICPUDRAFT_94211 PE=4 SV=1
F0ZXP1	CP-type G domain-containing protein OS=Dictyostelium purpureum OX=5786 GN=DICPUDRAFT_82812 PE=4 SV=1
F0ZGY9	Pescadillo homolog OS=Dictyostelium purpureum OX=5786 GN=DICPUDRAFT_87259 PE=3 SV=1
F1A3C2	Uncharacterized protein OS=Dictyostelium purpureum OX=5786 GN=DICPUDRAFT_159122 PE=4 SV=1
F0ZY00	Putative rRNA methyltransferase OS=Dictyostelium purpureum OX=5786 GN=DICPUDRAFT_57851 PE=3 SV=1
F0ZC53	40S ribosomal protein S23 OS=Dictyostelium purpureum OX=5786 GN=DICPUDRAFT_45833 PE=3 SV=1
Q54YA4	Uncharacterized protein OS=Dictyostelium discoideum OX=44689 GN=DDB0205383 PE=4 SV=1
F0ZHD2	Protein kinase domain-containing protein OS=Dictyostelium purpureum OX=5786 GN=DICPUDRAFT_150832 PE=4 SV=1
Q54RN6	Uncharacterized protein OS=Dictyostelium discoideum OX=44689 GN=DDB0185322 PE=4 SV=1
Q552S8	Galactose oxidase OS=Dictyostelium discoideum OX=44689 GN=DDB0217719 PE=4 SV=1
Q7KWR0	Nudix hydrolase domain-containing protein OS=Dictyostelium discoideum OX=44689 GN=DDB0169414 PE=4 SV=1
F0ZH91	ABC transporter domain-containing protein OS=Dictyostelium purpureum OX=5786 GN=ABCH2 PE=4 SV=1
Q54MF6	Endonuclease/exonuclease/phosphatase domain-containing protein OS=Dictyostelium discoideum OX=44689 GN=DDB0218773 PE=4 SV=1
Q54VA6	Nucleolar protein 12 OS=Dictyostelium discoideum OX=44689 GN=DDB0205231 PE=3 SV=1
F0ZSP5	RNA helicase OS=Dictyostelium purpureum OX=5786 GN=DICPUDRAFT_37328 PE=3 SV=1
Q54SB0	Uncharacterized protein OS=Dictyostelium discoideum OX=44689 GN=DDB0204841 PE=4 SV=1
Q54MN5	DUF1294 domain-containing protein OS=Dictyostelium discoideum OX=44689 GN=DDB0186703 PE=4 SV=1
Q869K7	Cytochrome b5 heme-binding domain-containing protein OS=Dictyostelium discoideum OX=44689 GN=DDB0167227 PE=4 SV=1
F1A0N5	U3 small nucleolar RNA-associated protein 6 OS=Dictyostelium purpureum OX=5786 GN=DICPUDRAFT_158038 PE=3 SV=1
Q54C01	Uncharacterized protein OS=Dictyostelium discoideum OX=44689 GN=DDB0191867 PE=4 SV=1
Q557J9	Uncharacterized protein OS=Dictyostelium discoideum OX=44689 GN=DDB0168207 PE=4 SV=1
Q54WF5	NAD(P)-binding domain-containing protein OS=Dictyostelium discoideum OX=44689 GN=DDB0205985 PE=4 SV=1
Q55FU7	VASt domain-containing protein OS=Dictyostelium discoideum OX=44689 GN=DDB0189665 PE=4 SV=1
Q55FR0	EGF-like domain-containing protein OS=Dictyostelium discoideum OX=44689 GN=DDB0202201 PE=4 SV=1
Q54MU3	3'-5' exonuclease domain-containing protein OS=Dictyostelium discoideum OX=44689 GN=DDB0186642 PE=4 SV=1
Q54DI1	EGF-like domain-containing protein OS=Dictyostelium discoideum OX=44689 GN=DDB0184286 PE=4 SV=1
Q54XY3	Condensin complex subunit 1 C-terminal domain-containing protein OS=Dictyostelium discoideum OX=44689 GN=DDB0218111 PE=4 SV=1
Q8T6H5	ABC transporter ABCC.4 (Fragment) OS=Dictyostelium discoideum OX=44689 GN=abcC4 PE=4 SV=1
Q54S71	Uncharacterized protein OS=Dictyostelium discoideum OX=44689 GN=DDB0204882 PE=4 SV=1
Q555L7	Uncharacterized protein OS=Dictyostelium discoideum OX=44689 GN=DDB0217513 PE=4 SV=1
Q54X80	Uncharacterized protein OS=Dictyostelium discoideum OX=44689 GN=DDB0204691 PE=4 SV=1
C7FZX3	WD40 repeat-containing protein OS=Dictyostelium discoideum OX=44689 GN=nle1 PE=4 SV=1
F0ZJR2	Ribosome biogenesis protein NSA2 homolog OS=Dictyostelium purpureum OX=5786 GN=DICPUDRAFT_32773 PE=3 SV=1
Q553N3	Uncharacterized protein OS=Dictyostelium discoideum OX=44689 GN=DDB0202480 PE=4 SV=1
Q54C48	Uncharacterized protein OS=Dictyostelium discoideum OX=44689 GN=DDB0191851 PE=4 SV=1
Q54YQ8	Sodium/calcium exchanger membrane region domain-containing protein OS=Dictyostelium discoideum OX=44689 GN=DDB0218059 PE=4 SV=1
Q54VX6	Myb domain-containing protein OS=Dictyostelium discoideum OX=44689 GN=DDB0216344 PE=4 SV=1
Q556G7	SAM-dependent MTase TRM10-type domain-containing protein OS=Dictyostelium discoideum OX=44689 GN=DDB0217095 PE=4 SV=1
Q7KWS8	U3 small nucleolar RNA-associated protein 13 C-terminal domain-containing protein OS=Dictyostelium discoideum OX=44689 GN=DDB0169416 PE=4 SV=1
Q54FX0	SAM-dependent MTase RsmB/NOP-type domain-containing protein OS=Dictyostelium discoideum OX=44689 GN=DDB0188951 PE=3 SV=1
Q55DC8	SET domain-containing protein OS=Dictyostelium discoideum OX=44689 GN=bopA PE=4 SV=1
F0ZEI9	Protein SDA1 OS=Dictyostelium purpureum OX=5786 GN=DICPUDRAFT_149732 PE=3 SV=1
Q54HL1	UBX domain-containing protein OS=Dictyostelium discoideum OX=44689 GN=DDB0188393 PE=4 SV=1
Q557G0	N-acetyltransferase domain-containing protein OS=Dictyostelium discoideum OX=44689 GN=DDB0217113 PE=4 SV=1
Q869U6	Developmental gene product DG1112 OS=Dictyostelium discoideum OX=44689 GN=DG1112 PE=4 SV=1
Q55GV7	Uncharacterized protein OS=Dictyostelium discoideum OX=44689 GN=DDB0189323 PE=4 SV=1
Q55DG0	WW domain-containing protein OS=Dictyostelium discoideum OX=44689 GN=DDB0190455 PE=4 SV=1
Q54EM3	Uncharacterized protein OS=Dictyostelium discoideum OX=44689 GN=DDB0183900 PE=4 SV=1
F1A540	protein-tyrosine-phosphatase OS=Dictyostelium purpureum OX=5786 GN=DICPUDRAFT_159842 PE=3 SV=1
Q54L26	S1 motif domain-containing protein OS=Dictyostelium discoideum OX=44689 GN=DDB0187202 PE=4 SV=1
Q54D59	Kri1-like C-terminal domain-containing protein OS=Dictyostelium discoideum OX=44689 GN=DDB0184416 PE=3 SV=1
F0ZPY2	FAD-binding domain-containing protein OS=Dictyostelium purpureum OX=5786 GN=DICPUDRAFT_48629 PE=4 SV=1
Q54F12	Uncharacterized protein OS=Dictyostelium discoideum OX=44689 GN=DDB0220479 PE=4 SV=1
Q867F5	Monalysin beta barrel Pore-forming domain-containing protein OS=Dictyostelium discoideum OX=44689 GN=DDB0217156 PE=4 SV=1
F1A1Y1	Uncharacterized protein OS=Dictyostelium purpureum OX=5786 GN=PKAC PE=4 SV=1
F0Z6P0	Importin N-terminal domain-containing protein OS=Dictyostelium purpureum OX=5786 GN=DICPUDRAFT_44597 PE=4 SV=1
Q55EH4	Uncharacterized protein OS=Dictyostelium discoideum OX=44689 GN=DDB0190112 PE=4 SV=1
Q54RL1	Uncharacterized protein OS=Dictyostelium discoideum OX=44689 GN=DDB0185349 PE=4 SV=1
Q55DC7	WD_REPEATS_REGION domain-containing protein OS=Dictyostelium discoideum OX=44689 GN=DDB0201821 PE=4 SV=1
Q557I0	S-adenosylmethionine-dependent methyltransferase domain-containing protein OS=Dictyostelium discoideum OX=44689 GN=DDB0168191 PE=4 SV=1
Q54K79	Nucleolar protein 14 OS=Dictyostelium discoideum OX=44689 GN=DDB0187516 PE=3 SV=1
Q54JW8	DUF202 domain-containing protein OS=Dictyostelium discoideum OX=44689 GN=DDB0187617 PE=4 SV=1
Q54D60	NUC153 domain-containing protein OS=Dictyostelium discoideum OX=44689 GN=DDB0184415 PE=3 SV=1
Q54CB8	RNA helicase OS=Dictyostelium discoideum OX=44689 GN=DDB0191757 PE=3 SV=1
Q54W91	RNA-binding protein NOB1 OS=Dictyostelium discoideum OX=44689 GN=DDB0206310 PE=4 SV=1
Q54I59	Uncharacterized protein OS=Dictyostelium discoideum OX=44689 GN=DDB0188200 PE=4 SV=1
Q54Z42	ATP-dependent DNA helicase PIF1 OS=Dictyostelium discoideum OX=44689 GN=PIF1 PE=3 SV=1
F0Z7S0	60S ribosomal export protein NMD3 OS=Dictyostelium purpureum OX=5786 GN=DICPUDRAFT_147142 PE=3 SV=1
Q55GP6	Ribosome biogenesis protein NOP53 OS=Dictyostelium discoideum OX=44689 GN=DDB0189380 PE=3 SV=1
F0ZII5	Bifunctional lysine-specific demethylase and histidyl-hydroxylase OS=Dictyostelium purpureum OX=5786 GN=DICPUDRAFT_32138 PE=3 SV=1
Q54RE6	Uncharacterized protein OS=Dictyostelium discoideum OX=44689 GN=DDB0185396 PE=4 SV=1
F0ZJQ9	dual-specificity kinase OS=Dictyostelium purpureum OX=5786 GN=DICPUDRAFT_97778 PE=3 SV=1
Q86AH5	Uncharacterized protein OS=Dictyostelium discoideum OX=44689 GN=DDB0168585 PE=4 SV=1
F0ZCP8	ATP-dependent RNA helicase OS=Dictyostelium purpureum OX=5786 GN=DICPUDRAFT_76134 PE=3 SV=1
Q75JE2	RRP15-like protein OS=Dictyostelium discoideum OX=44689 GN=DDB0168502 PE=3 SV=1
Q54B13	tRNA-binding domain-containing protein OS=Dictyostelium discoideum OX=44689 GN=DDB0192224 PE=4 SV=1
Q54PQ2	Actin domain-containing protein OS=Dictyostelium discoideum OX=44689 GN=DDB0220465 PE=3 SV=1
F0ZWJ5	Phosphoglucomutase A OS=Dictyostelium purpureum OX=5786 GN=DICPUDRAFT_95458 PE=3 SV=1
Q86JC5	TOG domain-containing protein OS=Dictyostelium discoideum OX=44689 GN=DDB0169544 PE=3 SV=1
Q54RT4	Uncharacterized protein OS=Dictyostelium discoideum OX=44689 GN=DDB0185272 PE=3 SV=1
Q555E5	Uncharacterized protein OS=Dictyostelium discoideum OX=44689 GN=DDB0203213 PE=3 SV=1
F0ZXS9	Nucleolar GTP-binding protein 1 OS=Dictyostelium purpureum OX=5786 GN=DICPUDRAFT_57799 PE=3 SV=1
Q55BJ2	Exosome complex component RRP45 OS=Dictyostelium discoideum OX=44689 GN=DDB0202891 PE=4 SV=1
Q54KG8	RNA helicase OS=Dictyostelium discoideum OX=44689 GN=DDB0187437 PE=4 SV=1
Q54VK1	Nucleolar GTP-binding protein 2 OS=Dictyostelium discoideum OX=44689 GN=DDB0206493 PE=3 SV=1
Q551Y5	PUM-HD domain-containing protein OS=Dictyostelium discoideum OX=44689 GN=DDB0217770 PE=4 SV=1
Q54KS1	Beta_helix domain-containing protein OS=Dictyostelium discoideum OX=44689 GN=DDB0218898 PE=4 SV=1
Q54MI2	4'-phosphopantetheinyl transferase domain-containing protein OS=Dictyostelium discoideum OX=44689 GN=DDB0186752 PE=4 SV=1
Q54XA9	Chorein N-terminal domain-containing protein OS=Dictyostelium discoideum OX=44689 GN=DDB0205028 PE=4 SV=1
Q55AW0	3'-5' exonuclease OS=Dictyostelium discoideum OX=44689 GN=exosc10 PE=4 SV=2
Q54DV6	N-acetyltransferase domain-containing protein OS=Dictyostelium discoideum OX=44689 GN=DDB0184160 PE=4 SV=1
F0ZB51	TFIIB-type domain-containing protein OS=Dictyostelium purpureum OX=5786 GN=gtf2b PE=3 SV=1
Q54W89	Uncharacterized protein OS=Dictyostelium discoideum OX=44689 GN=DDB0206312 PE=4 SV=1
Q54PC3	Uncharacterized protein OS=Dictyostelium discoideum OX=44689 GN=DDB0186119 PE=4 SV=1
Q55BQ6	Glutaredoxin domain-containing protein OS=Dictyostelium discoideum OX=44689 GN=DDB0216771 PE=4 SV=1
Q55DK1	TatD-related DNAse OS=Dictyostelium discoideum OX=44689 GN=DDB_G0269630 PE=4 SV=2
C7FZV9	Uncharacterized protein OS=Dictyostelium discoideum OX=44689 GN=DDB_G0268500 PE=4 SV=1
Q54JS6	Chromatin assembly factor 1 subunit A OS=Dictyostelium discoideum OX=44689 GN=DDB0187656 PE=4 SV=1
Q54L56	Fucosyltransferase OS=Dictyostelium discoideum OX=44689 GN=DDB0187176 PE=3 SV=1
F1A0D6	Myosin light chain kinase OS=Dictyostelium purpureum OX=5786 GN=DICPUDRAFT_157928 PE=3 SV=1
Q54LW1	GAF domain-containing protein OS=Dictyostelium discoideum OX=44689 GN=DDB0186941 PE=4 SV=1
Q54EN2	Nucleolar protein 6 OS=Dictyostelium discoideum OX=44689 GN=DDB0183891 PE=3 SV=1
Q86H88	Phosphatidylethanolamine-binding protein OS=Dictyostelium discoideum OX=44689 GN=DDB0167309 PE=4 SV=1
Q54JZ4	Calcineurin-like phosphoesterase domain-containing protein OS=Dictyostelium discoideum OX=44689 GN=DDB0187591 PE=4 SV=1
Q54TZ3	SAC domain-containing protein OS=Dictyostelium discoideum OX=44689 GN=DDB0205575 PE=4 SV=1
Q54VA5	BING4 C-terminal domain-containing protein OS=Dictyostelium discoideum OX=44689 GN=DDB0205232 PE=4 SV=1
Q75JW6	Enoyl reductase (ER) domain-containing protein OS=Dictyostelium discoideum OX=44689 GN=DDB0168737 PE=4 SV=1
F1A0R4	40S ribosomal protein S27 (Fragment) OS=Dictyostelium purpureum OX=5786 GN=DICPUDRAFT_41760 PE=3 SV=1
F0ZB94	DNA topoisomerase 2 OS=Dictyostelium purpureum OX=5786 GN=DICPUDRAFT_28071 PE=3 SV=1
Q54HZ4	Uncharacterized protein OS=Dictyostelium discoideum OX=44689 GN=DDB0188268 PE=4 SV=1
F1A533	Aspartate aminotransferase OS=Dictyostelium purpureum OX=5786 GN=DICPUDRAFT_93284 PE=3 SV=1
F0ZFS0	RRM domain-containing protein OS=Dictyostelium purpureum OX=5786 GN=DICPUDRAFT_87071 PE=4 SV=1
Q54IS9	BIG2 domain-containing protein OS=Dictyostelium discoideum OX=44689 GN=DDB0187985 PE=3 SV=1
Q54QC2	Uncharacterized protein OS=Dictyostelium discoideum OX=44689 GN=DDB0185767 PE=3 SV=1
Q54QB2	phosphatidylinositol N-acetylglucosaminyltransferase OS=Dictyostelium discoideum OX=44689 GN=DDB0185779 PE=4 SV=1
Q54P81	DH domain-containing protein OS=Dictyostelium discoideum OX=44689 GN=DDB0186161 PE=4 SV=1
Q54AQ0	Unclassified GTPase OS=Dictyostelium discoideum OX=44689 GN=DDB0230045 PE=4 SV=1
Q54FL9	SEC7 domain-containing protein OS=Dictyostelium discoideum OX=44689 GN=DDB0219603 PE=4 SV=1
Q54X28	U3 small nucleolar ribonucleoprotein protein MPP10 OS=Dictyostelium discoideum OX=44689 GN=DDB0205674 PE=3 SV=1
Q55D79	Enoyl-CoA hydratase/isomerase domain-containing protein OS=Dictyostelium discoideum OX=44689 GN=DDB0190529 PE=4 SV=1
Q54XE5	D-serine dehydratase-like domain-containing protein OS=Dictyostelium discoideum OX=44689 GN=DDB0215298 PE=3 SV=1
Q54KH8	Transmembrane protein 19 OS=Dictyostelium discoideum OX=44689 GN=DDB0219223 PE=3 SV=1
Q54CV2	Trafficking protein particle complex subunit 8 OS=Dictyostelium discoideum OX=44689 GN=DDB0184521 PE=4 SV=1
F0ZJT8	WD_REPEATS_REGION domain-containing protein OS=Dictyostelium purpureum OX=5786 GN=DICPUDRAFT_151816 PE=3 SV=1
Q54IL1	F-box domain-containing protein OS=Dictyostelium discoideum OX=44689 GN=DDB0188051 PE=4 SV=1
F0ZF40	26S protease regulatory subunit S10B OS=Dictyostelium purpureum OX=5786 GN=DICPUDRAFT_97252 PE=3 SV=1
Q55EK6	Sacsin OS=Dictyostelium discoideum OX=44689 GN=DDB0190082 PE=4 SV=1
F0Z6Y4	Ribosomal protein L19 (Fragment) OS=Dictyostelium purpureum OX=5786 GN=DICPUDRAFT_11127 PE=3 SV=1
F0ZGK2	inorganic diphosphatase OS=Dictyostelium purpureum OX=5786 GN=DICPUDRAFT_94197 PE=3 SV=1
Q869L6	Uncharacterized protein OS=Dictyostelium discoideum OX=44689 GN=DDB0167345 PE=3 SV=1
Q55F29	Hemerythrin-like domain-containing protein OS=Dictyostelium discoideum OX=44689 GN=DDB0216612 PE=4 SV=1
Q55G48	FAD-binding FR-type domain-containing protein OS=Dictyostelium discoideum OX=44689 GN=DDB0189571 PE=4 SV=1
F0ZQ10	Isocitrate dehydrogenase OS=Dictyostelium purpureum OX=5786 GN=DICPUDRAFT_98388 PE=3 SV=1
Q54LP1	Plus3 domain-containing protein OS=Dictyostelium discoideum OX=44689 GN=DDB0218834 PE=4 SV=1
Q86HR5	Uncharacterized protein OS=Dictyostelium discoideum OX=44689 GN=DDB_G0274461 PE=4 SV=1
Q54TN8	DNA polymerase delta small subunit OS=Dictyostelium discoideum OX=44689 GN=DDB0204579 PE=3 SV=1
Q54NE0	Cytosolic Fe-S cluster assembly factor NUBP1 homolog OS=Dictyostelium discoideum OX=44689 GN=DDB0186442 PE=3 SV=1
Q54CR1	Uncharacterized protein OS=Dictyostelium discoideum OX=44689 GN=DDB0184540 PE=4 SV=1
Q54N59	G domain-containing protein OS=Dictyostelium discoideum OX=44689 GN=DDB0186526 PE=4 SV=1
Q55BP9	Mitofilin OS=Dictyostelium discoideum OX=44689 GN=DDB0191041 PE=3 SV=1
F0ZP90	AP-1 complex subunit gamma OS=Dictyostelium purpureum OX=5786 GN=DICPUDRAFT_98291 PE=3 SV=1
Q54T61	Uncharacterized protein OS=Dictyostelium discoideum OX=44689 GN=DDB0205068 PE=4 SV=1
Q55C97	RRM domain-containing protein OS=Dictyostelium discoideum OX=44689 GN=DDB0190846 PE=4 SV=1
F0ZTE3	Cyclic nucleotide-binding domain-containing protein OS=Dictyostelium purpureum OX=5786 GN=PdeD PE=4 SV=1
Q54EL3	CWF21 domain-containing protein OS=Dictyostelium discoideum OX=44689 GN=DDB0219673 PE=4 SV=1
Q54E85	Structural maintenance of chromosomes protein OS=Dictyostelium discoideum OX=44689 GN=smc1 PE=3 SV=1
Q86AZ8	WD40 repeat-containing protein SMU1 OS=Dictyostelium discoideum OX=44689 GN=DDB0169012 PE=3 SV=1
Q54S39	Cytochrome b5 domain-containing protein OS=Dictyostelium discoideum OX=44689 GN=DDB_G0282683 PE=4 SV=1
F0ZPX6	DNA polymerase epsilon catalytic subunit OS=Dictyostelium purpureum OX=5786 GN=DICPUDRAFT_94903 PE=3 SV=1
Q54VC8	Protein pelota homolog OS=Dictyostelium discoideum OX=44689 GN=DDB0205206 PE=3 SV=1
Q54WF2	Tr-type G domain-containing protein OS=Dictyostelium discoideum OX=44689 GN=DDB0205988 PE=4 SV=1
Q54B43	Uncharacterized protein OS=Dictyostelium discoideum OX=44689 GN=DDB_G0293920 PE=4 SV=1
F0ZH73	DH domain-containing protein OS=Dictyostelium purpureum OX=5786 GN=DICPUDRAFT_46997 PE=4 SV=1
Q1ZXP2	Uncharacterized protein (Fragment) OS=Dictyostelium discoideum OX=44689 GN=DDB_G0294587 PE=4 SV=1
F0ZVF2	Rho-GAP domain-containing protein OS=Dictyostelium purpureum OX=5786 GN=DICPUDRAFT_95356 PE=4 SV=1
Q54U38	NAD(P)-binding domain-containing protein OS=Dictyostelium discoideum OX=44689 GN=DDB_G0281291 PE=4 SV=1
Q54I67	NADH dehydrogenase [ubiquinone] 1 alpha subcomplex subunit 12 OS=Dictyostelium discoideum OX=44689 GN=DDB0219398 PE=3 SV=1
F0Z7C0	Eukaryotic translation initiation factor 3 subunit C OS=Dictyostelium purpureum OX=5786 GN=DICPUDRAFT_52181 PE=3 SV=1
Q54SQ0	Uncharacterized protein OS=Dictyostelium discoideum OX=44689 GN=DDB0204173 PE=3 SV=1
Q1ZXF9	FNIP repeat-containing protein OS=Dictyostelium discoideum OX=44689 GN=DDB_G0283195 PE=4 SV=1
Q55CJ5	EGF-like domain-containing protein OS=Dictyostelium discoideum OX=44689 GN=DDB0201928 PE=4 SV=1
F0ZJB1	Ras-related protein Rab-21 OS=Dictyostelium purpureum OX=5786 GN=rab21 PE=3 SV=1
Q54YA9	TPR_REGION domain-containing protein OS=Dictyostelium discoideum OX=44689 GN=DDB_G0278327 PE=4 SV=1
Q86A81	TFIIS N-terminal domain-containing protein OS=Dictyostelium discoideum OX=44689 GN=DDB0167879 PE=4 SV=1
Q54IE1	Rab-GAP TBC domain-containing protein OS=Dictyostelium discoideum OX=44689 GN=DDB0188123 PE=4 SV=1
Q86I47	NmrA-like domain-containing protein OS=Dictyostelium discoideum OX=44689 GN=DDB0167407 PE=4 SV=1
Q54LD0	Rit1_C domain-containing protein OS=Dictyostelium discoideum OX=44689 GN=DDB0187104 PE=4 SV=1
F0ZN94	Rho GTPase OS=Dictyostelium purpureum OX=5786 GN=racC PE=4 SV=1
F1A4R3	Uncharacterized protein OS=Dictyostelium purpureum OX=5786 GN=ABCC2 PE=4 SV=1
F0Z7A9	Eukaryotic translation initiation factor 5B (Fragment) OS=Dictyostelium purpureum OX=5786 GN=DICPUDRAFT_4800 PE=4 SV=1
Q551V8	Guanylyl cyclase OS=Dictyostelium discoideum OX=44689 GN=sgcA PE=4 SV=1
F0ZAW1	Major vault protein beta (MVP-beta) OS=Dictyostelium purpureum OX=5786 GN=DICPUDRAFT_53036 PE=4 SV=1
Q54WG8	SAP DNA-binding domain-containing protein OS=Dictyostelium discoideum OX=44689 GN=DDB0220669 PE=3 SV=1
F0ZBB9	Polyadenylate-binding protein OS=Dictyostelium purpureum OX=5786 GN=DICPUDRAFT_53141 PE=3 SV=1
F0ZBS3	Uncharacterized protein OS=Dictyostelium purpureum OX=5786 GN=DICPUDRAFT_148700 PE=4 SV=1
Q54YZ3	Importin subunit alpha OS=Dictyostelium discoideum OX=44689 GN=DDB0204354 PE=3 SV=1
F0ZXW2	Rab GTPase OS=Dictyostelium purpureum OX=5786 GN=DICPUDRAFT_50297 PE=4 SV=1
F0ZWZ7	CN hydrolase domain-containing protein OS=Dictyostelium purpureum OX=5786 GN=DICPUDRAFT_156598 PE=4 SV=1
Q75JL7	Diaminopimelate decarboxylase OS=Dictyostelium discoideum OX=44689 GN=DDB0169465 PE=3 SV=1
F0Z7V3	non-specific serine/threonine protein kinase OS=Dictyostelium purpureum OX=5786 GN=DICPUDRAFT_91113 PE=4 SV=1
F0ZMI0	EF-hand domain-containing protein OS=Dictyostelium purpureum OX=5786 GN=DICPUDRAFT_88126 PE=4 SV=1
Q54EY5	LIM domain protein OS=Dictyostelium discoideum OX=44689 GN=limD PE=4 SV=1
F0ZMK4	Alpha-type protein kinase domain-containing protein OS=Dictyostelium purpureum OX=5786 GN=DICPUDRAFT_34378 PE=3 SV=1
Q54B09	Uncharacterized protein OS=Dictyostelium discoideum OX=44689 GN=DDB0219917 PE=4 SV=1
F0ZB38	SH2 domain-containing protein OS=Dictyostelium purpureum OX=5786 GN=DICPUDRAFT_148427 PE=4 SV=1
Q54RC0	Uncharacterized protein OS=Dictyostelium discoideum OX=44689 GN=DDB0218473 PE=4 SV=1
F0ZME8	Aconitate hydratase, mitochondrial OS=Dictyostelium purpureum OX=5786 GN=DICPUDRAFT_48011 PE=3 SV=1
Q54KR7	UBC core domain-containing protein OS=Dictyostelium discoideum OX=44689 GN=DDB_G0287153 PE=4 SV=1
F0ZL16	Arginine biosynthesis bifunctional protein ArgJ, mitochondrial OS=Dictyostelium purpureum OX=5786 GN=DICPUDRAFT_47757 PE=3 SV=1
Q54U04	DNA/RNA-binding protein Alba-like domain-containing protein OS=Dictyostelium discoideum OX=44689 GN=DDB0205563 PE=4 SV=1
Q54WT5	HP domain-containing protein OS=Dictyostelium discoideum OX=44689 GN=DDB0205771 PE=4 SV=1
Q54IH4	Nicotinamide-nucleotide adenylyltransferase (Fragment) OS=Dictyostelium discoideum OX=44689 GN=DDB_G0288757 PE=4 SV=1
Q55FM7	Rab GDP dissociation inhibitor OS=Dictyostelium discoideum OX=44689 GN=DDB0189731 PE=3 SV=1
F1A460	40S ribosomal protein S29 OS=Dictyostelium purpureum OX=5786 GN=DICPUDRAFT_51529 PE=3 SV=1
Q55EH5	Uncharacterized protein OS=Dictyostelium discoideum OX=44689 GN=DDB0190111 PE=4 SV=1
Q54TC4	Purple acid phosphatase OS=Dictyostelium discoideum OX=44689 GN=DDB0204253 PE=3 SV=1
F0ZBJ3	Copper transport protein (Fragment) OS=Dictyostelium purpureum OX=5786 GN=DICPUDRAFT_17426 PE=3 SV=1
Q86L18	Carboxylic ester hydrolase OS=Dictyostelium discoideum OX=44689 GN=DDB0169005 PE=3 SV=1
Q55F77	Purple acid phosphatase OS=Dictyostelium discoideum OX=44689 GN=DDB0189876 PE=3 SV=1
F0ZCZ1	Alanine--tRNA ligase OS=Dictyostelium purpureum OX=5786 GN=DICPUDRAFT_45996 PE=3 SV=1
Q54L12	Uncharacterized protein OS=Dictyostelium discoideum OX=44689 GN=DDB0187217 PE=4 SV=1
Q54GE2	B box-type domain-containing protein OS=Dictyostelium discoideum OX=44689 GN=DDB0188783 PE=4 SV=1
Q55BT0	Uncharacterized protein OS=Dictyostelium discoideum OX=44689 GN=DDB0191011 PE=4 SV=1
Q54QS2	PPIase cyclophilin-type domain-containing protein OS=Dictyostelium discoideum OX=44689 GN=DDB0185614 PE=4 SV=1
Q54KR6	Prenylcysteine lyase domain-containing protein OS=Dictyostelium discoideum OX=44689 GN=DDB0218901 PE=3 SV=1
Q54UB6	Glycoside hydrolase family 42 N-terminal domain-containing protein OS=Dictyostelium discoideum OX=44689 GN=DDB0218286 PE=4 SV=1
Q55FM3	CS domain-containing protein OS=Dictyostelium discoideum OX=44689 GN=DDB0189735 PE=3 SV=1
Q55C68	BRCA1-associated protein OS=Dictyostelium discoideum OX=44689 GN=DDB0190874 PE=4 SV=1
Q54P82	4-nitrophenylphosphatase OS=Dictyostelium discoideum OX=44689 GN=DDB0186160 PE=4 SV=1
Q86IE7	tRNAHis guanylyltransferase catalytic domain-containing protein OS=Dictyostelium discoideum OX=44689 GN=DDB0167144 PE=4 SV=1
Q54R70	Protein CASP OS=Dictyostelium discoideum OX=44689 GN=scdA PE=3 SV=1
Q55E41	CRAL-TRIO domain-containing protein OS=Dictyostelium discoideum OX=44689 GN=DDB0190235 PE=4 SV=1
Q551Y6	6-phosphofructo-2-kinase domain-containing protein OS=Dictyostelium discoideum OX=44689 GN=DDB0217769 PE=4 SV=1
F0ZUL0	Cullin family profile domain-containing protein OS=Dictyostelium purpureum OX=5786 GN=DICPUDRAFT_57147 PE=3 SV=1
Q54LN0	BRCT domain-containing protein OS=Dictyostelium discoideum OX=44689 GN=DDB0187005 PE=4 SV=1
Q55BE1	Poly A polymerase head domain-containing protein OS=Dictyostelium discoideum OX=44689 GN=DDB0216798 PE=3 SV=1
F0ZCM1	UV excision repair protein RAD23 OS=Dictyostelium purpureum OX=5786 GN=DICPUDRAFT_76108 PE=3 SV=1
Q55CJ0	Uncharacterized protein OS=Dictyostelium discoideum OX=44689 GN=DDB0190759 PE=4 SV=1
Q54Q91	Methylosome subunit pICln OS=Dictyostelium discoideum OX=44689 GN=DDB_G0284021 PE=4 SV=1
Q55C10	Uncharacterized protein OS=Dictyostelium discoideum OX=44689 GN=DDB0190933 PE=4 SV=1
Q54WP7	Rab-GAP TBC domain-containing protein OS=Dictyostelium discoideum OX=44689 GN=DDB0205813 PE=4 SV=1
Q557B3	TPR_REGION domain-containing protein OS=Dictyostelium discoideum OX=44689 GN=DDB0168127 PE=4 SV=1
Q55AN3	SH3 domain-containing protein OS=Dictyostelium discoideum OX=44689 GN=DDB0216913 PE=4 SV=1
Q86L23	Uncharacterized protein OS=Dictyostelium discoideum OX=44689 GN=DDB0169000 PE=4 SV=1
F0Z8S2	Ras GTPase OS=Dictyostelium purpureum OX=5786 GN=rapB PE=4 SV=1
F0ZP71	Mevalonate kinase OS=Dictyostelium purpureum OX=5786 GN=DICPUDRAFT_88405 PE=3 SV=1
Q54KV8	HMG1/2 (High mobility group) box-containing protein OS=Dictyostelium discoideum OX=44689 GN=DDB0220649 PE=4 SV=1
Q54RI2	Uncharacterized protein OS=Dictyostelium discoideum OX=44689 GN=DDB0185376 PE=4 SV=1
F0ZE84	DNA-directed RNA polymerase subunit OS=Dictyostelium purpureum OX=5786 GN=DICPUDRAFT_149604 PE=3 SV=1
Q54CR2	phosphatidylserine decarboxylase OS=Dictyostelium discoideum OX=44689 GN=DDB0184541 PE=4 SV=1
Q54U70	Alba domain-containing protein OS=Dictyostelium discoideum OX=44689 GN=DDB_G0281243 PE=4 SV=1
F0ZUC9	Alpha-mannosidase OS=Dictyostelium purpureum OX=5786 GN=DICPUDRAFT_49593 PE=3 SV=1
F0ZPS7	Alanine--tRNA ligase OS=Dictyostelium purpureum OX=5786 GN=DICPUDRAFT_153802 PE=3 SV=1
Q8T2H8	SAP DNA-binding domain-containing protein OS=Dictyostelium discoideum OX=44689 GN=DDB0216422 PE=3 SV=1
F0ZJK8	Adenylosuccinate synthetase OS=Dictyostelium purpureum OX=5786 GN=DICPUDRAFT_47452 PE=3 SV=1
Q54IS4	Uncharacterized protein (Fragment) OS=Dictyostelium discoideum OX=44689 GN=DDB0219357 PE=4 SV=1
Q54U33	UBC core domain-containing protein OS=Dictyostelium discoideum OX=44689 GN=DDB0218298 PE=4 SV=1
F0Z8J0	Proteasome subunit beta OS=Dictyostelium purpureum OX=5786 GN=DICPUDRAFT_45029 PE=3 SV=1
Q86H55	RRM domain-containing protein OS=Dictyostelium discoideum OX=44689 GN=DDB_G0275885 PE=4 SV=1
Q86A69	CWF19-like protein 2 homolog OS=Dictyostelium discoideum OX=44689 GN=DDB0167930 PE=4 SV=1
Q869Z5	Putative glutathione S-transferase OS=Dictyostelium discoideum OX=44689 GN=DDB0231434 PE=3 SV=1
Q54LI8	SAP DNA-binding domain-containing protein OS=Dictyostelium discoideum OX=44689 GN=DDB0220665 PE=3 SV=1
F0ZH24	Rab GTPase OS=Dictyostelium purpureum OX=5786 GN=DICPUDRAFT_54449 PE=4 SV=1
F0ZG17	Nop domain-containing protein OS=Dictyostelium purpureum OX=5786 GN=DICPUDRAFT_150326 PE=3 SV=1
F1A122	Protein kinase domain-containing protein OS=Dictyostelium purpureum OX=5786 GN=DICPUDRAFT_41903 PE=3 SV=1
Q556K5	Uncharacterized protein OS=Dictyostelium discoideum OX=44689 GN=DDB0167990 PE=4 SV=1
F1A4B6	ABC1 atypical kinase-like domain-containing protein OS=Dictyostelium purpureum OX=5786 GN=DICPUDRAFT_159516 PE=3 SV=1
Q55BX4	Leucine-rich repeat-containing protein OS=Dictyostelium discoideum OX=44689 GN=DDB_G0270322 PE=4 SV=2
F0ZIS5	Vacuolar protein sorting-associated protein 16 homolog OS=Dictyostelium purpureum OX=5786 GN=DICPUDRAFT_32286 PE=3 SV=1
Q552H9	Glycoside hydrolase family 5 domain-containing protein OS=Dictyostelium discoideum OX=44689 GN=DDB0203511 PE=3 SV=1
Q54FT0	Uncharacterized protein OS=Dictyostelium discoideum OX=44689 GN=DDB0219588 PE=4 SV=1
Q557Z5	DUF1084 domain-containing protein OS=Dictyostelium discoideum OX=44689 GN=DDB0203046 PE=4 SV=1
Q7KWQ5	Elongation of fatty acids protein OS=Dictyostelium discoideum OX=44689 GN=DDB_G0277569 PE=3 SV=2
F0ZWB3	Casein kinase substrate phosphoprotein PP28 domain-containing protein OS=Dictyostelium purpureum OX=5786 GN=DICPUDRAFT_156335 PE=4 SV=1
Q55F84	Helicase ATP-binding domain-containing protein OS=Dictyostelium discoideum OX=44689 GN=DDB0189869 PE=4 SV=1
Q54CB7	Uncharacterized protein OS=Dictyostelium discoideum OX=44689 GN=DDB0191758 PE=4 SV=1
F1A483	Deacetylase sirtuin-type domain-containing protein OS=Dictyostelium purpureum OX=5786 GN=DICPUDRAFT_84948 PE=3 SV=1
Q54LR8	Uncharacterized protein OS=Dictyostelium discoideum OX=44689 GN=DDB0186987 PE=4 SV=1
F0ZJD9	phenylalanine--tRNA ligase OS=Dictyostelium purpureum OX=5786 GN=DICPUDRAFT_47397 PE=3 SV=1
Q54J63	C2H2 type Zn-finger-containing protein OS=Dictyostelium discoideum OX=44689 GN=DDB0220662 PE=4 SV=1
Q54XN5	DUF4282 domain-containing protein OS=Dictyostelium discoideum OX=44689 GN=DDB_G0278831 PE=4 SV=1
Q559I6	Uncharacterized protein OS=Dictyostelium discoideum OX=44689 GN=DDB0217039 PE=3 SV=1
Q7KWR6	Uncharacterized protein OS=Dictyostelium discoideum OX=44689 GN=DDB0169408 PE=4 SV=1
F1A5Q7	Importin N-terminal domain-containing protein OS=Dictyostelium purpureum OX=5786 GN=DICPUDRAFT_51827 PE=3 SV=1
Q55BB3	Uncharacterized protein OS=Dictyostelium discoideum OX=44689 GN=DDB0202810 PE=4 SV=1
F0ZFP4	Phosphatidylinositol transfer protein OS=Dictyostelium purpureum OX=5786 GN=DICPUDRAFT_150195 PE=4 SV=1
F0Z8A5	AIG1-type G domain-containing protein OS=Dictyostelium purpureum OX=5786 GN=DICPUDRAFT_91144 PE=4 SV=1
Q54CN5	Uncharacterized protein OS=Dictyostelium discoideum OX=44689 GN=DDB0184589 PE=4 SV=1
F0ZQY7	Phosducin thioredoxin-like domain-containing protein OS=Dictyostelium purpureum OX=5786 GN=DICPUDRAFT_154292 PE=3 SV=1
F0Z727	Ubiquitin carboxyl-terminal hydrolase OS=Dictyostelium purpureum OX=5786 GN=DICPUDRAFT_146855 PE=3 SV=1
Q54F82	Epimerase domain-containing protein OS=Dictyostelium discoideum OX=44689 GN=DDB0189214 PE=4 SV=1
Q55DV6	Uncharacterized protein OS=Dictyostelium discoideum OX=44689 GN=DDB_G0269512 PE=4 SV=1
Q54FL5	ANK_REP_REGION domain-containing protein (Fragment) OS=Dictyostelium discoideum OX=44689 GN=DDB0219605 PE=4 SV=1
F0ZIA1	Mitochondrial substrate carrier family protein OS=Dictyostelium purpureum OX=5786 GN=DICPUDRAFT_47204 PE=3 SV=1
F0ZBZ3	Uncharacterized protein OS=Dictyostelium purpureum OX=5786 GN=DICPUDRAFT_148776 PE=4 SV=1
Q55BN3	WH2 domain-containing protein OS=Dictyostelium discoideum OX=44689 GN=DDB0191055 PE=4 SV=1
F0Z8T8	Uncharacterized protein OS=Dictyostelium purpureum OX=5786 GN=DICPUDRAFT_93545 PE=4 SV=1
Q7KWL1	ANK_REP_REGION domain-containing protein OS=Dictyostelium discoideum OX=44689 GN=DDB0168267 PE=4 SV=1
F0ZPV3	HP domain-containing protein OS=Dictyostelium purpureum OX=5786 GN=DICPUDRAFT_153835 PE=4 SV=1
F0Z6J0	SAP domain-containing protein OS=Dictyostelium purpureum OX=5786 GN=DICPUDRAFT_74019 PE=4 SV=1
Q54PA3	MAGE domain-containing protein OS=Dictyostelium discoideum OX=44689 GN=DDB0186138 PE=4 SV=1
F1A1B4	Transcription initiation factor IIF subunit alpha OS=Dictyostelium purpureum OX=5786 GN=DICPUDRAFT_158320 PE=3 SV=1
Q54SH6	CBM20 domain-containing protein OS=Dictyostelium discoideum OX=44689 GN=DDB0204773 PE=4 SV=1
F0ZDX5	Uncharacterized protein OS=Dictyostelium purpureum OX=5786 GN=DICPUDRAFT_76541 PE=4 SV=1
Q54RJ5	MIT domain-containing protein OS=Dictyostelium discoideum OX=44689 GN=DDB0185364 PE=4 SV=1
Q55BE4	RING-type domain-containing protein OS=Dictyostelium discoideum OX=44689 GN=DDB_G0271294 PE=4 SV=1
F0ZHL0	G-protein subunit alpha 12 OS=Dictyostelium purpureum OX=5786 GN=gpaL PE=4 SV=1
F0ZHQ8	RING-type E3 ubiquitin transferase (cysteine targeting) OS=Dictyostelium purpureum OX=5786 GN=PEX2 PE=3 SV=1
Q55BY2	THH1/TOM1/TOM3 domain-containing protein OS=Dictyostelium discoideum OX=44689 GN=DDB_G0270774 PE=4 SV=1
F0ZGT5	Folylpolyglutamate synthase OS=Dictyostelium purpureum OX=5786 GN=DICPUDRAFT_77507 PE=3 SV=1
F0Z9Y8	Galactokinase OS=Dictyostelium purpureum OX=5786 GN=DICPUDRAFT_147991 PE=3 SV=1
Q86B08	Major facilitator superfamily (MFS) profile domain-containing protein OS=Dictyostelium discoideum OX=44689 GN=DDB0168979 PE=4 SV=1
Q54F00	UBC core domain-containing protein OS=Dictyostelium discoideum OX=44689 GN=DDB0188670 PE=3 SV=1
F0ZAP9	NADPH--cytochrome P450 reductase OS=Dictyostelium purpureum OX=5786 GN=DICPUDRAFT_148280 PE=3 SV=1
F0Z6S8	Terpene cyclase/mutase family member OS=Dictyostelium purpureum OX=5786 GN=DICPUDRAFT_74059 PE=3 SV=1
F0Z7G3	Uncharacterized protein OS=Dictyostelium purpureum OX=5786 GN=DICPUDRAFT_44750 PE=3 SV=1
Q54BA0	Uncharacterized protein OS=Dictyostelium discoideum OX=44689 GN=DDB0192130 PE=4 SV=1
Q556Q8	Uncharacterized protein OS=Dictyostelium discoideum OX=44689 GN=DDB0168034 PE=4 SV=1
Q54CW9	Uncharacterized protein OS=Dictyostelium discoideum OX=44689 GN=DDB0184502 PE=4 SV=1
Q54CC6	Uncharacterized protein OS=Dictyostelium discoideum OX=44689 GN=DDB0191747 PE=4 SV=1
Q54Y30	Small GTPase OS=Dictyostelium discoideum OX=44689 GN=rsmC PE=4 SV=1

## Sheet: GO – Top enriched pathways_320
Enrichment FDR	nGenes	Pathway Genes	Fold Enrichment	Pathway	Genes
0.00169582	5	20	12.9298	90S preribosome, and Reg. of transcription by RNA polymerase I	Nol6 Nop14 Wdr46 Wdr75 Utp13
0.000477241	6	25	12.4126	90S preribosome	DDB0184416 Nol6 Nop14 Mpp10 DDB0217770 Utp13
0.000702106	6	27	11.4931	Maturation of SSU-rRNA from tricistronic rRNA transcript (SSU-rRNA, 5.8S rRNA, LSU-rRNA)	DDB0184416 Nol10 Dhx37 Wdr46 DDB0217770 Utp13
7.36562e-06	9	41	11.353	Maturation of SSU-rRNA	DDB0184416 Nol10 Nop14 Dhx37 Wdr46 DDB0206310 Mpp10 DDB0217770 Utp13
0.000752326	6	28	11.0827	Maturation of 5.8S rRNA	DDB0184416 DDB0185322 DDB0217770 exosc10 DDB0202891 DDB0168502
7.27118e-05	8	40	10.3438	Small-subunit processome, and Reg. of transcription by RNA polymerase I	Nol10 Nol6 Nop14 DDB0187202 Wdr46 Mpp10 Wdr75 Utp13
0.000313106	7	35	10.3438	Small-subunit processome	Nol10 Nol6 Nop14 DDB0187202 Wdr46 Mpp10 Utp13
2.35532e-05	9	47	9.90365	Small-subunit processome, and RNA 3-terminal phosphate cyclase	Nol10 Nol6 Nop14 Dhx37 DDB0187202 Wdr46 Mpp10 Wdr75 Utp13
3.16188e-11	20	114	9.07352	Preribosome, and Nucleolus	nle1 DDB0230045 DDB0184416 Nol10 Nol6 DDB0188951 Nop14 Dhx37 DDB0187202 Wdr46 DDB0205231 DDB0206493 DDB0206310 Mpp10 DDB0190846 Wdr75 DDB0189380 DDB0168502 Utp13 DDB_G0275885
2.01815e-11	22	134	8.49119	Nucleolus, and ATP-dependent RNA helicase DEAD-box, conserved site	nle1 DDB0230045 DDB0191757 DDB0184416 Nol10 Nol6 DDB0188951 Nop14 Dhx37 DDB0187202 DDB0185322 Wdr46 DDB0205231 DDB0206493 DDB0206310 Mpp10 DDB0190846 Wdr75 DDB0189380 DDB0168502 Utp13 DDB_G0275885
8.45924e-05	9	55	8.46312	Ribosomal small subunit biogenesis	DDB0184416 Nol10 Nop14 Dhx37 Wdr46 DDB0206310 Mpp10 DDB0217770 Utp13
0.000355845	8	50	8.27505	Ribosomal large subunit biogenesis, and ATP-dependent RNA helicase DEAD-box, conserved site	nle1 DDB0188951 DDB0205231 DDB0206493 DDB0190846 DDB0189380 DDB0168502 DDB_G0275885
6.57486e-11	22	154	7.38844	Nucleolus, and tRNA methylation	nle1 DDB0230045 DDB0191757 DDB0184416 Nol10 Nol6 DDB0188951 Nop14 Dhx37 DDB0187202 DDB0185322 Wdr46 DDB0205231 DDB0206493 DDB0206310 Mpp10 DDB0190846 Wdr75 DDB0189380 DDB0168502 Utp13 DDB_G0275885
0.000727026	8	56	7.38844	Ribosomal large subunit biogenesis, and Circularly permuted (CP)-type guanine nucleotide-binding (G)	nle1 DDB0188951 DDB0205231 DDB0206493 DDB0190846 DDB0189380 DDB0168502 DDB_G0275885
3.95814e-05	11	81	7.02357	Preribosome	DDB0184416 Nol10 Nol6 Nop14 DDB0187202 Wdr46 DDB0206310 Mpp10 DDB0217770 DDB0168502 Utp13
1.35256e-10	23	179	6.64546	Ribosome biogenesis, and tRNA methylation	nle1 DDB0230045 DDB0191757 DDB0184416 Nol10 Nol6 DDB0188951 Nop14 Dhx37 DDB0187202 DDB0185322 Wdr46 DDB0205231 DDB0206493 DDB0206310 Mpp10 DDB0217770 DDB0190846 Wdr75 DDB0189380 DDB0168502 Utp13 DDB_G0275885
5.86009e-08	20	183	5.65235	rRNA metabolic process	DDB0184416 Nol10 Nol6 Nop14 Dhx37 DDB0187202 DDB0185767 DDB0185322 Wdr46 Pelo DDB0206310 Mpp10 DDB0217770 DDB0216923 exosc10 DDB0202891 DDB0189380 DDB0168502 Utp13 DDB_G0275885
5.5824e-07	18	168	5.54133	rRNA processing	DDB0184416 Nol10 Nol6 Nop14 Dhx37 DDB0187202 DDB0185767 DDB0185322 Wdr46 DDB0206310 Mpp10 DDB0217770 exosc10 DDB0202891 DDB0189380 DDB0168502 Utp13 DDB_G0275885
0.000752326	11	115	4.94704	Major pathway of rRNA processing in the nucleolus and cytosol	Nol6 Nop14 Dhx37 Drpp25 Wdr46 DDB0206310 Mpp10 exosc10 DDB0202891 Wdr75 Utp13
1.54204e-06	19	201	4.88887	Nucleolus	nle1 DDB_G0295737 DDB0184416 Nol10 Nol6 Nop14 Dhx37 DDB0187202 DDB0185322 Wdr46 DDB0205231 DDB0206493 Mpp10 DDB0217770 exosc10 Wdr75 DDB0189380 Utp13 DDB_G0275885
3.31143e-07	21	224	4.84866	Ribosome biogenesis	nle1 DDB0230045 DDB0184416 Nol10 Nol6 Nop14 Dhx37 DDB0187202 DDB0185767 DDB0185322 Wdr46 DDB0206310 Eftud1 Mpp10 DDB0217770 exosc10 DDB0202891 DDB0189380 DDB0168502 Utp13 DDB_G0275885
3.83068e-06	22	285	3.99235	Ribonucleoprotein complex biogenesis	nle1 DDB0230045 DDB0184416 Nol10 Nol6 Nop14 Dhx37 DDB0187202 DDB0185767 DDB0185322 Wdr46 DDB0206310 Eftud1 Mpp10 DDB0217770 exosc10 DDB0202891 DDB0189380 DDB0168502 Utp13 DDB_G0275885 Sf3b1
2.64302e-06	23	303	3.92587	ncRNA processing	DDB0184416 Nol10 Nol6 Nop14 Dhx37 DDB0187202 DDB0187104 DDB0185767 DDB0185322 Drpp25 Wdr46 DDB0206310 Mpp10 DDB0217770 DDB0217095 exosc10 DDB0216798 DDB0202891 DDB0189380 DDB0168502 Utp13 DDB_G0275885 DDB0167144
4.28506e-06	25	365	3.5424	ncRNA metabolic process	DDB0184416 Nol10 Nol6 Nop14 Dhx37 DDB0187202 DDB0187104 DDB0185767 DDB0185322 Drpp25 Wdr46 Pelo DDB0206310 Mpp10 DDB0217770 DDB0217095 DDB0216923 exosc10 DDB0216798 DDB0202891 DDB0189380 DDB0168502 Utp13 DDB_G0275885 DDB0167144
0.00011838	25	442	2.92529	Nuclear lumen	nle1 DDB_G0295737 DDB0184416 Nol10 Nol6 Nop14 Dhx37 DDB0187202 DDB0218834 DDB0185322 PolD2 Wdr46 DDB0205231 DDB0206493 DDB0206390 Mpp10 DDB0217770 exosc10 DDB0202891 DDB0201821 Wdr75 DDB0189380 Utp13 DDB0169012 DDB_G0275885
2.29032e-05	29	517	2.90107	RNA processing	DDB_G0295737 DDB0191851 DDB0184416 Nol10 Nol6 Nop14 Dhx37 DDB0187202 DDB0187104 DDB_G0284021 DDB0185767 DDB0185322 Drpp25 Wdr46 DDB0206310 Mpp10 DDB0217770 DDB0217095 exosc10 DDB0216798 DDB0202891 DDB0189380 DDB0168502 Utp13 DDB0167930 DDB0169012 DDB_G0275885 DDB0167144 Sf3b1
0.000482104	31	680	2.35778	Cellular component biogenesis	nle1 DDB0230045 DDB0191867 DDB0184521 DDB0184416 Nol10 Nol6 DDB0219398 DDB0187656 Nop14 Dhx37 DDB0187202 DDB0186442 DDB0185767 DDB0185322 Wdr46 DDB0206310 Eftud1 DDB0205771 Mpp10 DDB0217770 DDB0216913 exosc10 DDB0202891 WipA DDB0189735 DDB0189380 DDB0168502 Utp13 DDB_G0275885 Sf3b1
0.000752326	33	772	2.21079	RNA metabolic process	DDB_G0295737 DDB0191851 DDB0184416 Nol10 Nol6 DDB0188951 Nop14 Dhx37 DDB0187202 DDB0187104 DDB0218773 DDB_G0284021 DDB0185767 DDB0185322 Drpp25 Wdr46 Pelo DDB0206310 Mpp10 DDB0217770 DDB0217095 DDB0216923 exosc10 DDB0216798 DDB0202891 DDB0189380 DDB0168502 Utp13 DDB0167930 DDB0169012 DDB_G0275885 DDB0167144 Sf3b1

## Sheet: GO – Biological Process_320
Enrichment FDR	nGenes	Pathway Genes	Fold Enrichment	Pathway	Genes
0.00832752	3	7	21.2709	Polyadenylation-dependent RNA catabolic process	DDB0216923 exosc10 DDB0202891
0.00832752	3	7	21.2709	Nuclear ncRNA surveillance	DDB0216923 exosc10 DDB0202891
0.00832752	3	7	21.2709	Nuclear polyadenylation-dependent rRNA catabolic process	DDB0216923 exosc10 DDB0202891
0.00832752	3	7	21.2709	tRNA surveillance	DDB0216923 exosc10 DDB0202891
0.0116133	3	8	18.612	tRNA catabolic process	DDB0216923 exosc10 DDB0202891
0.00218757	4	11	18.048	RNA surveillance	Pelo DDB0216923 exosc10 DDB0202891
0.0224345	3	10	14.8896	Nuclear RNA surveillance	DDB0216923 exosc10 DDB0202891
0.0274536	3	11	13.536	Endonucleolytic cleavage involved in rRNA processing	DDB0184416 DDB0217770 Utp13
0.0274536	3	11	13.536	Endonucleolytic cleavage of tricistronic rRNA transcript (SSU-rRNA, 5.8S rRNA, LSU-rRNA)	DDB0184416 DDB0217770 Utp13
0.00193589	5	20	12.408	Maturation of 5.8S rRNA from tricistronic rRNA transcript (SSU-rRNA, 5.8S rRNA, LSU-rRNA)	DDB0184416 DDB0185322 DDB0217770 exosc10 DDB0202891
0.00218757	5	21	11.8171	Cleavage involved in rRNA processing	DDB0184416 DDB0217770 exosc10 DDB0202891 Utp13
0.00924006	4	17	11.6781	RNA 5-end processing	Drpp25 DDB0217770 Utp13 DDB0167144
0.000820393	6	27	11.0293	Maturation of SSU-rRNA from tricistronic rRNA transcript (SSU-rRNA, 5.8S rRNA, LSU-rRNA)	DDB0184416 Nol10 Dhx37 Wdr46 DDB0217770 Utp13
0.0112281	4	18	11.0293	rRNA catabolic process	Pelo DDB0216923 exosc10 DDB0202891
8.6597e-06	9	41	10.8948	Maturation of SSU-rRNA	DDB0184416 Nol10 Nop14 Dhx37 Wdr46 DDB0206310 Mpp10 DDB0217770 Utp13
0.000869028	6	28	10.6354	Maturation of 5.8S rRNA	DDB0184416 DDB0185322 DDB0217770 exosc10 DDB0202891 DDB0168502
0.0159549	4	20	9.9264	ncRNA catabolic process	Pelo DDB0216923 exosc10 DDB0202891
9.63884e-05	9	55	8.1216	Ribosomal small subunit biogenesis	DDB0184416 Nol10 Nop14 Dhx37 Wdr46 DDB0206310 Mpp10 DDB0217770 Utp13
3.10735e-07	20	183	5.42426	rRNA metabolic process	DDB0184416 Nol10 Nol6 Nop14 Dhx37 DDB0187202 DDB0185767 DDB0185322 Wdr46 Pelo DDB0206310 Mpp10 DDB0217770 DDB0216923 exosc10 DDB0202891 DDB0189380 DDB0168502 Utp13 DDB_G0275885
1.16853e-06	18	168	5.31771	rRNA processing	DDB0184416 Nol10 Nol6 Nop14 Dhx37 DDB0187202 DDB0185767 DDB0185322 Wdr46 DDB0206310 Mpp10 DDB0217770 exosc10 DDB0202891 DDB0189380 DDB0168502 Utp13 DDB_G0275885
9.40979e-07	21	224	4.653	Ribosome biogenesis	nle1 DDB0230045 DDB0184416 Nol10 Nol6 Nop14 Dhx37 DDB0187202 DDB0185767 DDB0185322 Wdr46 DDB0206310 Eftud1 Mpp10 DDB0217770 exosc10 DDB0202891 DDB0189380 DDB0168502 Utp13 DDB_G0275885
5.3198e-06	22	285	3.83124	Ribonucleoprotein complex biogenesis	nle1 DDB0230045 DDB0184416 Nol10 Nol6 Nop14 Dhx37 DDB0187202 DDB0185767 DDB0185322 Wdr46 DDB0206310 Eftud1 Mpp10 DDB0217770 exosc10 DDB0202891 DDB0189380 DDB0168502 Utp13 DDB_G0275885 Sf3b1
4.50467e-06	23	303	3.76745	ncRNA processing	DDB0184416 Nol10 Nol6 Nop14 Dhx37 DDB0187202 DDB0187104 DDB0185767 DDB0185322 Drpp25 Wdr46 DDB0206310 Mpp10 DDB0217770 DDB0217095 exosc10 DDB0216798 DDB0202891 DDB0189380 DDB0168502 Utp13 DDB_G0275885 DDB0167144
5.3198e-06	25	365	3.39945	ncRNA metabolic process	DDB0184416 Nol10 Nol6 Nop14 Dhx37 DDB0187202 DDB0187104 DDB0185767 DDB0185322 Drpp25 Wdr46 Pelo DDB0206310 Mpp10 DDB0217770 DDB0217095 DDB0216923 exosc10 DDB0216798 DDB0202891 DDB0189380 DDB0168502 Utp13 DDB_G0275885 DDB0167144
2.26129e-05	29	517	2.784	RNA processing	DDB_G0295737 DDB0191851 DDB0184416 Nol10 Nol6 Nop14 Dhx37 DDB0187202 DDB0187104 DDB_G0284021 DDB0185767 DDB0185322 Drpp25 Wdr46 DDB0206310 Mpp10 DDB0217770 DDB0217095 exosc10 DDB0216798 DDB0202891 DDB0189380 DDB0168502 Utp13 DDB0167930 DDB0169012 DDB_G0275885 DDB0167144 Sf3b1
0.000578776	31	680	2.26264	Cellular component biogenesis	nle1 DDB0230045 DDB0191867 DDB0184521 DDB0184416 Nol10 Nol6 DDB0219398 DDB0187656 Nop14 Dhx37 DDB0187202 DDB0186442 DDB0185767 DDB0185322 Wdr46 DDB0206310 Eftud1 DDB0205771 Mpp10 DDB0217770 DDB0216913 exosc10 DDB0202891 WipA DDB0189735 DDB0189380 DDB0168502 Utp13 DDB_G0275885 Sf3b1
0.000869028	33	772	2.12158	RNA metabolic process	DDB_G0295737 DDB0191851 DDB0184416 Nol10 Nol6 DDB0188951 Nop14 Dhx37 DDB0187202 DDB0187104 DDB0218773 DDB_G0284021 DDB0185767 DDB0185322 Drpp25 Wdr46 Pelo DDB0206310 Mpp10 DDB0217770 DDB0217095 DDB0216923 exosc10 DDB0216798 DDB0202891 DDB0189380 DDB0168502 Utp13 DDB0167930 DDB0169012 DDB_G0275885 DDB0167144 Sf3b1

## Sheet: GO – Cellular Component_320
Enrichment FDR	nGenes	Pathway Genes	Fold Enrichment	Pathway	Genes
0.000203602	6	25	12.2488	90S preribosome	DDB0184416 Nol6 Nop14 Mpp10 DDB0217770 Utp13
0.00015572	7	35	10.2073	Small-subunit processome	Nol10 Nol6 Nop14 DDB0187202 Wdr46 Mpp10 Utp13
3.16651e-05	11	81	6.93088	Preribosome	DDB0184416 Nol10 Nol6 Nop14 DDB0187202 Wdr46 DDB0206310 Mpp10 DDB0217770 DDB0168502 Utp13
1.52289e-06	19	201	4.82435	Nucleolus	nle1 DDB_G0295737 DDB0184416 Nol10 Nol6 Nop14 Dhx37 DDB0187202 DDB0185322 Wdr46 DDB0205231 DDB0206493 Mpp10 DDB0217770 exosc10 Wdr75 DDB0189380 Utp13 DDB_G0275885
5.96055e-05	25	442	2.88668	Nuclear lumen	nle1 DDB_G0295737 DDB0184416 Nol10 Nol6 Nop14 Dhx37 DDB0187202 DDB0218834 DDB0185322 PolD2 Wdr46 DDB0205231 DDB0206493 DDB0206390 Mpp10 DDB0217770 exosc10 DDB0202891 DDB0201821 Wdr75 DDB0189380 Utp13 DDB0169012 DDB_G0275885
0.00366349	25	595	2.14439	Membrane-enclosed lumen	nle1 DDB_G0295737 DDB0184416 Nol10 Nol6 Nop14 Dhx37 DDB0187202 DDB0218834 DDB0185322 PolD2 Wdr46 DDB0205231 DDB0206493 DDB0206390 Mpp10 DDB0217770 exosc10 DDB0202891 DDB0201821 Wdr75 DDB0189380 Utp13 DDB0169012 DDB_G0275885
0.00366349	25	595	2.14439	Organelle lumen	nle1 DDB_G0295737 DDB0184416 Nol10 Nol6 Nop14 Dhx37 DDB0187202 DDB0218834 DDB0185322 PolD2 Wdr46 DDB0205231 DDB0206493 DDB0206390 Mpp10 DDB0217770 exosc10 DDB0202891 DDB0201821 Wdr75 DDB0189380 Utp13 DDB0169012 DDB_G0275885
0.00366349	25	595	2.14439	Intracellular organelle lumen	nle1 DDB_G0295737 DDB0184416 Nol10 Nol6 Nop14 Dhx37 DDB0187202 DDB0218834 DDB0185322 PolD2 Wdr46 DDB0205231 DDB0206493 DDB0206390 Mpp10 DDB0217770 exosc10 DDB0202891 DDB0201821 Wdr75 DDB0189380 Utp13 DDB0169012 DDB_G0275885

## Sheet: GO – Molecular Function_320
Enrichment FDR	nGenes	Pathway Genes	Fold Enrichment	Pathway	Genes
0.0458939	4	18	10.867	Adenylyltransferase activity	DDB_G0295737 DDB_G0288757 DDB0185283 DDB0216798
0.0458939	24	555	2.11467	RNA binding	DDB0192224 DDB0191851 DDB0191757 Nol6 DDB0188951 Nop14 Dhx37 DDB0187202 DDB0186703 Drpp25 DDB_G0281243 DDB0205231 DDB0206390 DDB0217770 DDB0217095 exosc10 DDB0216798 DDB0190846 Wdr75 DDB0189869 DDB0189380 Utp13 DDB_G0275885 Sf3b1

## Sheet: Phosphoptn_10 min (45)
Sl. No.	Accession	Description			Pathway enrichment of upregulated phosphoproteins at 10 min in polyP
1	Q55CB5	Uncharacterized protein OS=Dictyostelium discoideum OX=44689 GN=DDB0190828 PE=4 SV=1	Upregulated		Enrichment FDR	nGenes	Pathway Genes	Fold Enrichment	Pathway	Genes
2	Q54GC3	Uncharacterized protein OS=Dictyostelium discoideum OX=44689 GN=DDB0219543 PE=4 SV=1			0.0466833	2	10	108.61	GTPase-activator protein for Ras-like GTPases	DDB0190683 DDB0167574
3	Q54DW7	Uncharacterized protein OS=Dictyostelium discoideum OX=44689 GN=DDB0184149 PE=4 SV=1			0.0466833	2	11	98.7364	Filamentous actin, and RasGAP C-terminus	DDB0190683 DDB0167087
4	Q54TT7	Thioredoxin domain-containing protein OS=Dictyostelium discoideum OX=44689 GN=DDB0205634 PE=3 SV=1			0.0466833	2	14	77.5786	Ras GTPase-activating domain	DDB0190683 DDB0167574
5	Q8T867	J domain-containing protein OS=Dictyostelium discoideum OX=44689 GN=DDB0167087 PE=4 SV=1			0.0466833	2	15	72.4067	SAGA complex	DDB0187704 DDB0204231
6	Q54VI7	Uncharacterized protein OS=Dictyostelium discoideum OX=44689 GN=DDB0206508 PE=4 SV=1			0.048266	2	17	63.8882	SAGA-type complex	DDB0187704 DDB0204231
7	Q54JM6	SCA7 domain-containing protein OS=Dictyostelium discoideum OX=44689 GN=DDB0187704 PE=4 SV=1
8	Q54S17	Uncharacterized protein OS=Dictyostelium discoideum OX=44689 GN=DDB0204944 PE=4 SV=1
9	Q54SJ7	Uncharacterized protein OS=Dictyostelium discoideum OX=44689 GN=DDB0204231 PE=3 SV=1
10	F0ZVZ2	Cystathionine beta-synthase OS=Dictyostelium purpureum OX=5786 GN=DICPUDRAFT_49929 PE=3 SV=1
11	F0ZDH7	Serine hydroxymethyltransferase OS=Dictyostelium purpureum OX=5786 GN=DICPUDRAFT_53574 PE=3 SV=1
12	Q76NU4	Development protein OS=Dictyostelium discoideum OX=44689 GN=DG1122 PE=4 SV=1
13	Q54P03	Ion transport domain-containing protein OS=Dictyostelium discoideum OX=44689 GN=DDB0186242 PE=4 SV=1
14	Q54X55	Poly [ADP-ribose] polymerase OS=Dictyostelium discoideum OX=44689 GN=adprt1B PE=4 SV=1
15	F0ZM68	60S ribosomal protein L4 OS=Dictyostelium purpureum OX=5786 GN=DICPUDRAFT_88071 PE=3 SV=1
16	A0A2C9SN78	Uncharacterized protein OS=Dictyostelium discoideum OX=44689 GN=DDB_G0288313 PE=4 SV=1
17	Q8SSU4	Ras-GAP domain-containing protein OS=Dictyostelium discoideum OX=44689 GN=DDB0167574 PE=4 SV=1
18	Q556H0	Phosphatidylinositol-4-phosphate 5-kinase family protein OS=Dictyostelium discoideum OX=44689 GN=DDB_G0272638 PE=4 SV=2
19	Q54BP1	Uncharacterized protein OS=Dictyostelium discoideum OX=44689 GN=DDB0191988 PE=4 SV=1
20	Q556T2	BCNT-C domain-containing protein OS=Dictyostelium discoideum OX=44689 GN=DDB0168053 PE=4 SV=1
21	Q54NS0	Uncharacterized protein OS=Dictyostelium discoideum OX=44689 GN=DDB0218668 PE=4 SV=1
22	Q55D98	J domain-containing protein OS=Dictyostelium discoideum OX=44689 GN=DDB0190510 PE=4 SV=1
23	Q55BC4	Ubiquitin carboxyl-terminal hydrolase OS=Dictyostelium discoideum OX=44689 GN=DDB0202821 PE=3 SV=1
24	Q55CR5	Uncharacterized protein OS=Dictyostelium discoideum OX=44689 GN=DDB0190683 PE=4 SV=1
Sl. No.	Accession	Description			Pathway enrichment of downregulated phosphoproteins at 10 min in polyP
1	Q55G68	Uncharacterized protein OS=Dictyostelium discoideum OX=44689 GN=DDB0202150 PE=4 SV=1	Downregulated		Enrichment FDR	nGenes	Pathway Genes	Fold Enrichment	Pathway	Genes
2	Q54FX9	RRM domain-containing protein OS=Dictyostelium discoideum OX=44689 GN=DDB0188942 PE=4 SV=1			0.0371361	2	21	73.8844	Glycosylphosphatidylinositol (GPI)-anchor biosynthesis	DDB0217768 DDB0168617
3	Q54L26	S1 motif domain-containing protein OS=Dictyostelium discoideum OX=44689 GN=DDB0187202 PE=4 SV=1			0.0371361	2	26	59.6758	GPI anchor metabolic process	DDB0217768 DDB0168617
4	Q86K95	Uncharacterized protein OS=Dictyostelium discoideum OX=44689 GN=DDB0169060 PE=4 SV=1			0.0371361	2	29	53.5025	Glycolipid biosynthetic process	DDB0217768 DDB0168617
5	F0Z957	Uncharacterized protein OS=Dictyostelium purpureum OX=5786 GN=DICPUDRAFT_45156 PE=3 SV=1			0.0371361	2	33	47.0173	Glycolipid metabolic process	DDB0217768 DDB0168617
6	Q555H5	N-acetyltransferase domain-containing protein OS=Dictyostelium discoideum OX=44689 GN=DDB0217527 PE=4 SV=1			0.0371361	2	34	45.6345	Liposaccharide metabolic process	DDB0217768 DDB0168617
7	F0ZT34	Plectin/S10 N-terminal domain-containing protein OS=Dictyostelium purpureum OX=5786 GN=DICPUDRAFT_92515 PE=3 SV=1			0.0371361	2	35	44.3306	Small-subunit processome	DDB0187202 Utp14
8	Q55FF2	Uncharacterized protein OS=Dictyostelium discoideum OX=44689 GN=DDB0189804 PE=4 SV=1			0.0396849	2	40	38.7893	Small-subunit processome, and Reg. of transcription by RNA polymerase I	DDB0187202 Utp14
9	Q54HB8	Uncharacterized protein OS=Dictyostelium discoideum OX=44689 GN=DDB0219460 PE=4 SV=1			0.0462985	2	47	33.0122	Small-subunit processome, and RNA 3-terminal phosphate cyclase	DDB0187202 Utp14
10	F0Z9K3	Cystathionine gamma-lyase OS=Dictyostelium purpureum OX=5786 GN=DICPUDRAFT_147848 PE=3 SV=1			0.0490387	2	52	29.8379	Protein lipidation	DDB0217768 DDB0168617
11	F0ZD03	Glutamate-ammonia ligase OS=Dictyostelium purpureum OX=5786 GN=DICPUDRAFT_93892 PE=3 SV=1			0.0490387	2	52	29.8379	Lipoprotein biosynthetic process	DDB0217768 DDB0168617
12	Q55AN3	SH3 domain-containing protein OS=Dictyostelium discoideum OX=44689 GN=DDB0216913 PE=4 SV=1			0.0396849	3	168	13.8533	rRNA processing	DDB0187202 DDB0216406 Utp14
13	Q54TQ2	SART-1 family protein OS=Dictyostelium discoideum OX=44689 GN=DDB0216406 PE=3 SV=1			0.0462985	3	183	12.7178	rRNA metabolic process	DDB0187202 DDB0216406 Utp14
14	Q54WV7	U3 small nucleolar RNA-associated protein 14 homolog A OS=Dictyostelium discoideum OX=44689 GN=DDB0205748 PE=4 SV=1
15	F0ZMC1	TRASH domain-containing protein OS=Dictyostelium purpureum OX=5786 GN=DICPUDRAFT_98062 PE=3 SV=1
16	Q551S2	Cilium assembly protein DZIP1 N-terminal domain-containing protein OS=Dictyostelium discoideum OX=44689 GN=DDB0217787 PE=4 SV=1
17	Q86JM6	PIG-P domain-containing protein OS=Dictyostelium discoideum OX=44689 GN=DDB0168617 PE=4 SV=1
18	F0ZE95	NAD+ dependent glutamate dehydrogenase OS=Dictyostelium purpureum OX=5786 GN=DICPUDRAFT_94010 PE=3 SV=1
19	Q76NU8	Uncharacterized protein OS=Dictyostelium discoideum OX=44689 GN=DDB0169204 PE=4 SV=1
20	Q54Y92	Developmental protein OS=Dictyostelium discoideum OX=44689 GN=DG1071 PE=4 SV=1
21	Q551Y7	GPI ethanolamine phosphate transferase 2 C-terminal domain-containing protein OS=Dictyostelium discoideum OX=44689 GN=DDB0217768 PE=4 SV=1

## Sheet: All Significant Phosphoptn_30
Sl. No.	Accession	Description
1	Q55G00	Ubiquitin-like domain-containing protein OS=Dictyostelium discoideum OX=44689 GN=DDB0189616 PE=4 SV=1
2	O76736	TipB OS=Dictyostelium discoideum OX=44689 GN=tipB PE=4 SV=1
3	Q55BY2	THH1/TOM1/TOM3 domain-containing protein OS=Dictyostelium discoideum OX=44689 GN=DDB_G0270774 PE=4 SV=1
4	Q559F5	BCAS3 domain-containing protein OS=Dictyostelium discoideum OX=44689 GN=DDB0217053 PE=4 SV=1
5	F0ZH73	DH domain-containing protein OS=Dictyostelium purpureum OX=5786 GN=DICPUDRAFT_46997 PE=4 SV=1
6	Q54JN3	Uncharacterized protein OS=Dictyostelium discoideum OX=44689 GN=DDB0187697 PE=4 SV=1
7	Q55FR4	protein-tyrosine-phosphatase OS=Dictyostelium discoideum OX=44689 GN=DDB0189698 PE=3 SV=1
8	Q54EY8	Uncharacterized protein OS=Dictyostelium discoideum OX=44689 GN=DDB0183780 PE=4 SV=1
9	Q54VB5	Uncharacterized protein OS=Dictyostelium discoideum OX=44689 GN=DDB0205220 PE=4 SV=1
10	Q553Q6	VPS9 domain-containing protein OS=Dictyostelium discoideum OX=44689 GN=DDB0217649 PE=4 SV=1
11	Q54TG6	La protein homolog OS=Dictyostelium discoideum OX=44689 GN=DDB0204655 PE=1 SV=1
12	Q75JM8	H-type lectin domain-containing protein OS=Dictyostelium discoideum OX=44689 GN=DDB_G0276051 PE=4 SV=2
13	Q55ED8	Decapping nuclease OS=Dictyostelium discoideum OX=44689 GN=DDB0190146 PE=3 SV=1
14	Q553A3	Uncharacterized protein OS=Dictyostelium discoideum OX=44689 GN=DDB0217700 PE=4 SV=1
15	Q54FY6	SAC domain-containing protein OS=Dictyostelium discoideum OX=44689 GN=DDB0219574 PE=4 SV=1
16	Q54XC9	Uncharacterized protein OS=Dictyostelium discoideum OX=44689 GN=DDB0215314 PE=4 SV=1
17	Q86IF9	Phosphatidylethanolamine N-methyltransferase OS=Dictyostelium discoideum OX=44689 GN=DDB0168929 PE=4 SV=1
18	Q556H0	Phosphatidylinositol-4-phosphate 5-kinase family protein OS=Dictyostelium discoideum OX=44689 GN=DDB_G0272638 PE=4 SV=2
19	Q55G74	A20-type domain-containing protein OS=Dictyostelium discoideum OX=44689 GN=DDB0189547 PE=4 SV=1
20	Q55BW3	Importin N-terminal domain-containing protein OS=Dictyostelium discoideum OX=44689 GN=DDB0190979 PE=4 SV=1
21	Q54K59	WD_REPEATS_REGION domain-containing protein OS=Dictyostelium discoideum OX=44689 GN=DDB0219246 PE=3 SV=1
22	Q54EZ0	UBX domain-containing protein OS=Dictyostelium discoideum OX=44689 GN=DDB0183778 PE=4 SV=1
23	Q54NB2	t-SNARE coiled-coil homology domain-containing protein OS=Dictyostelium discoideum OX=44689 GN=DDB0186473 PE=4 SV=1
24	Q8T268	Uncharacterized protein OS=Dictyostelium discoideum OX=44689 GN=DDB0168851 PE=4 SV=3
25	Q54X06	TUG ubiquitin-like domain-containing protein OS=Dictyostelium discoideum OX=44689 GN=DDB0205698 PE=4 SV=1
26	F0ZHK8	Uncharacterized protein OS=Dictyostelium purpureum OX=5786 GN=DICPUDRAFT_31643 PE=4 SV=1
27	Q55BA7	Protein MON2 homolog OS=Dictyostelium discoideum OX=44689 GN=DDB0216808 PE=4 SV=1
28	Q54E85	Structural maintenance of chromosomes protein OS=Dictyostelium discoideum OX=44689 GN=smc1 PE=3 SV=1
29	Q54W97	Uncharacterized protein OS=Dictyostelium discoideum OX=44689 GN=DDB0206303 PE=4 SV=1
30	Q54CT2	Uncharacterized protein OS=Dictyostelium discoideum OX=44689 GN=DDB0184565 PE=4 SV=1
31	Q557I2	Uncharacterized protein OS=Dictyostelium discoideum OX=44689 GN=DDB0217154 PE=4 SV=1
32	Q86AD8	Development protein DG1106 OS=Dictyostelium discoideum OX=44689 GN=DG1106 PE=4 SV=1
33	F0Z9K3	Cystathionine gamma-lyase OS=Dictyostelium purpureum OX=5786 GN=DICPUDRAFT_147848 PE=3 SV=1
34	Q54QA5	Ubiquitin-like domain-containing protein OS=Dictyostelium discoideum OX=44689 GN=DDB0185786 PE=4 SV=1
35	Q8MP26	Uncharacterized protein OS=Dictyostelium discoideum OX=44689 PE=4 SV=1
36	Q86KU7	Carboxylic ester hydrolase OS=Dictyostelium discoideum OX=44689 GN=DDB0230057 PE=4 SV=1
37	Q54UX3	5-aminolevulinate synthase OS=Dictyostelium discoideum OX=44689 GN=hemA PE=3 SV=1
38	Q55FY1	Uncharacterized protein OS=Dictyostelium discoideum OX=44689 GN=DDB0202179 PE=4 SV=1
39	F1A4V5	SH2 domain-containing protein OS=Dictyostelium purpureum OX=5786 GN=DICPUDRAFT_159737 PE=4 SV=1
40	Q555H5	N-acetyltransferase domain-containing protein OS=Dictyostelium discoideum OX=44689 GN=DDB0217527 PE=4 SV=1
41	Q54CV2	Trafficking protein particle complex subunit 8 OS=Dictyostelium discoideum OX=44689 GN=DDB0184521 PE=4 SV=1
42	Q54E38	Uncharacterized protein OS=Dictyostelium discoideum OX=44689 GN=DDB0184085 PE=3 SV=1
43	Q55EB9	FYVE-type domain-containing protein OS=Dictyostelium discoideum OX=44689 GN=DDB0201682 PE=4 SV=1
44	Q54G51	Pantothenate kinase OS=Dictyostelium discoideum OX=44689 GN=DDB0231513 PE=4 SV=1
45	C7G030	Ras interacting protein OS=Dictyostelium discoideum OX=44689 GN=ripA PE=3 SV=1
46	Q86KG9	SEC7 domain-containing protein OS=Dictyostelium discoideum OX=44689 GN=DDB0168842 PE=4 SV=2
47	Q54TT8	Uncharacterized protein OS=Dictyostelium discoideum OX=44689 GN=DDB0205633 PE=4 SV=1
48	Q54KJ2	Clu domain-containing protein OS=Dictyostelium discoideum OX=44689 GN=DDB0187414 PE=4 SV=1
49	F0ZE95	NAD+ dependent glutamate dehydrogenase OS=Dictyostelium purpureum OX=5786 GN=DICPUDRAFT_94010 PE=3 SV=1
50	Q54DN5	glutaminase OS=Dictyostelium discoideum OX=44689 GN=AF310889_1 PE=3 SV=1
51	Q54NU1	VPS9 domain-containing protein OS=Dictyostelium discoideum OX=44689 GN=DDB0218662 PE=4 SV=1
52	Q556T7	SEC7 domain-containing protein OS=Dictyostelium discoideum OX=44689 GN=DDB0168059 PE=4 SV=1
53	Q54UR2	peptidylprolyl isomerase OS=Dictyostelium discoideum OX=44689 GN=DDB0215228 PE=4 SV=1
54	Q55DL8	Uncharacterized protein OS=Dictyostelium discoideum OX=44689 GN=DDB0190401 PE=4 SV=1, gxcT

## Sheet: GO – Top enriched pathways_54
Enrichment FDR	nGenes	Pathway Genes	Fold Enrichment	Pathway	Genes
0.023028	2	3	164.561	Mon2/Sec7/BIG1-like, HDS	DDB0168059 Mon2
0.023028	2	3	164.561	Domain of unknown function (DUF1981)	DDB0168059 Mon2
0.023028	2	4	123.42	Mon2/Sec7/BIG1-like, HUS domain	DDB0168059 Mon2
0.023028	2	4	123.42	Guanine nucleotide exchange factor in Golgi transport N-terminal	DDB0168059 Mon2
0.023028	2	6	82.2803	Reg. of ARF protein signal transduction	DDB0168059 DDB0168842
0.023028	2	6	82.2803	Sec7 domain	DDB0168059 DDB0168842
0.023028	2	6	82.2803	Sec7, C-terminal domain superfamily	DDB0168059 DDB0168842
0.023028	3	27	27.4268	ERAD pathway, and Domain present in ubiquitin-regulatory proteins	DDB0183778 DDB0185786 DDB0205698
0.0273339	3	33	22.4401	Mixed, incl. Domain present in ubiquitin-regulatory proteins, and ERAD pathway	DDB0183778 DDB0185786 DDB0205698

[truncated: 11 more sheets: SMART Domains_54, All Significant Phosphoproteins, GO – Top enriched pathways , GO – Molecular Function, GO – Biological Process, SMART Domains, Phosphoproteins (24), GO – Top enriched pathways (24), GO – Biological Process (24), GO – Molecular Function (24), SMART Domains (24)]
