# Supplementary material for: Phosphoproteomic Profiling Reveals Overlapping and Distinct Signaling Pathways in Dictyostelium discoideum in Response to Two Different Chemorepellents
Source: Cells. 2025 Dec 29;15(1):60. doi: 10.3390/cells15010060 (PMC12785797; doi:10.3390/cells15010060)
Supplement: Supplementary file 1 [file cells-15-00060-s001.zip › Supplementary File S7. Proteins, phosphoproteins, and phosphosites regulated by both AprA and PolyP.xlsx]

## Sheet: Index
Tabs	Name	Contents
1	Index	Index table
2	Overlapping_proteins_60 (31)	Significant proteins which are overlapped in AprA and PolyP at 60 minutes
3	GO – Top enriched pathways (31)	Top enriched pathways, include enrichment FDR, number of genes, total number of genes involved in the pathway, Fold Enrichment, Pathways enriched. Genes involved for the 31 subset
4	GO – Biological Process (31)	Biological process enrichment for the 31 subset
5	GO – Cellular Component (31)	Cellular component enrichment for the 31 subset
6	SMART Domains (31)	SMART domain enrichment results for the 31 proteins
7	Overlapping_phosphoproteins_60	Significant phosphoproteins which are overlapped in AprA and PolyP at 60 minutes
8	Overlapping_phosphosites	Phosphosites which are overlapped among the overlapped phosphoprotein affected by AprA and PolyP
9	AprA60_significant_phosphosite	AprA induced significant phosphosite sites at 60 min
10	PolyP60_significant_phosphosite	PolyP induced significant phosphosite sites at 60 min

## Sheet: Overlapping_proteins_60 (31)
Sl. No.	Accession	Description	Fold change in AprA at 60	Fold change in PolyP at 60	BLAST (Protein description [organism], E-value, % Identity, Accession #):	AlphaFold (gene, protein, E-value, score, description):	Uniport description	Dictybase Description
1	Q54JF2	Uncharacterized protein OS=Dictyostelium discoideum OX=44689 GN=DDB_G0288087 PE=3 SV=1	Up	Up	Putative transmembrane protein [Heterostelium album PN500], 1e-15, 42.14%, XP_020429790.1	N/A; uncharacterized on Alphafold/ no hits on Foldseek	Uncharacterized protein	Uncharacterized
2	Q54VG7	Uncharacterized protein OS=Dictyostelium discoideum OX=44689 GN=AY044086_2 PE=4 SV=1	Up	Up	Hypothetical protein RB653_005589 [Dictyostelium firmibasis], 2e-164, 83%, KAK5583983.1	1. mlc1, Membrane protein MLC1, 3.84e+0, 39, Q8VHK5 (Mus musculus) 2. pme26, Putative pectinesterase/pectinesterase inhibitor 26, 2.97e-1, 57, Q9LUL8 (Arabidopsis thaliana)	Uncharacterized protein	Uncharacterized
3	F0ZXP1	CP-type G domain-containing protein OS=Dictyostelium purpureum OX=5786 GN=DICPUDRAFT_82812 PE=4 SV=1	Up	Up
4	Q54YA4	Uncharacterized protein OS=Dictyostelium discoideum OX=44689 GN=DDB0205383 PE=4 SV=1	Up	Up	ARF-like protein [Heterostelium album PN500], 1e-08, 39%, XP_020431695.1	H0T42_30400, Lipoprotein, 9.55e+0, 33, A0A7W0VJ44 (Deltaproteobacteria bacterium)	Uncharacterized protein	Uncharacterized
5	F0ZHD2	Protein kinase domain-containing protein OS=Dictyostelium purpureum OX=5786 GN=DICPUDRAFT_150832 PE=4 SV=1	Down	Up
6	Q552S8	Galactose oxidase OS=Dictyostelium discoideum OX=44689 GN=DDB0217719 PE=4 SV=1	Up	Up
7	Q54VA6	Nucleolar protein 12 OS=Dictyostelium discoideum OX=44689 GN=DDB0205231 PE=3 SV=1	Up	Up
8	F0ZSP5	RNA helicase OS=Dictyostelium purpureum OX=5786 GN=DICPUDRAFT_37328 PE=3 SV=1	Up	Up
9	Q54C01	Uncharacterized protein OS=Dictyostelium discoideum OX=44689 GN=DDB0191867 PE=4 SV=1	Up	Up	Leucine rich repeat domain containing protein [Acanthamoeba castellanii str. Neff], 1e-14433% XP_004341943.1	N/A	Leucine-rich repeat-containing protein	Uncharacterized
10	Q54XY3	Condensin complex subunit 1 C-terminal domain-containing protein OS=Dictyostelium discoideum OX=44689 GN=DDB0218111 PE=4 SV=1	Up	Up
11	Q8T6H5	ABC transporter ABCC.4 (Fragment) OS=Dictyostelium discoideum OX=44689 GN=abcC4 PE=4 SV=1	Up	Up
12	Q54S71	Uncharacterized protein OS=Dictyostelium discoideum OX=44689 GN=DDB0204882 PE=4 SV=1	Down	Up	1. Ankyrin repeat-containing protein [Dictyostelium discoideum AX4], 0, 40%, XP_001134576.1 2. FNIP repeat-containing protein [Dictyostelium discoideum AX4], 6e-84, 33%, XP_635890.3	N/A	Uncharacterized protein	Uncharacterized
13	F0ZJR2	Ribosome biogenesis protein NSA2 homolog OS=Dictyostelium purpureum OX=5786 GN=DICPUDRAFT_32773 PE=3 SV=1	Up	Up
14	Q7KWS8	U3 small nucleolar RNA-associated protein 13 C-terminal domain-containing protein OS=Dictyostelium discoideum OX=44689 GN=DDB0169416 PE=4 SV=1	Up	Up
15	F0ZEI9	Protein SDA1 OS=Dictyostelium purpureum OX=5786 GN=DICPUDRAFT_149732 PE=3 SV=1	Up	Up
16	Q557G0	N-acetyltransferase domain-containing protein OS=Dictyostelium discoideum OX=44689 GN=DDB0217113 PE=4 SV=1	Up	Up
17	Q54L26	S1 motif domain-containing protein OS=Dictyostelium discoideum OX=44689 GN=DDB0187202 PE=4 SV=1	Up	Up
18	Q54D59	Kri1-like C-terminal domain-containing protein OS=Dictyostelium discoideum OX=44689 GN=DDB0184416 PE=3 SV=1	Up	Up
19	Q54W91	RNA-binding protein NOB1 OS=Dictyostelium discoideum OX=44689 GN=DDB0206310 PE=4 SV=1	Up	Up
20	F0Z7S0	60S ribosomal export protein NMD3 OS=Dictyostelium purpureum OX=5786 GN=DICPUDRAFT_147142 PE=3 SV=1	Up	Up
21	Q55GP6	Ribosome biogenesis protein NOP53 OS=Dictyostelium discoideum OX=44689 GN=DDB0189380 PE=3 SV=1	Up	Up
22	F0ZXS9	Nucleolar GTP-binding protein 1 OS=Dictyostelium purpureum OX=5786 GN=DICPUDRAFT_57799 PE=3 SV=1	Up	Up
23	Q55BJ2	Exosome complex component RRP45 OS=Dictyostelium discoideum OX=44689 GN=DDB0202891 PE=4 SV=1	Up	Up
24	Q54KG8	RNA helicase OS=Dictyostelium discoideum OX=44689 GN=DDB0187437 PE=4 SV=1	Up	Up
25	Q54VK1	Nucleolar GTP-binding protein 2 OS=Dictyostelium discoideum OX=44689 GN=DDB0206493 PE=3 SV=1	Up	Up
26	Q54AQ0	Unclassified GTPase OS=Dictyostelium discoideum OX=44689 GN=DDB0230045 PE=4 SV=1	Up	Up
27	Q55G48	FAD-binding FR-type domain-containing protein OS=Dictyostelium discoideum OX=44689 GN=DDB0189571 PE=4 SV=1	Up	Up
28	Q54GE2	B box-type domain-containing protein OS=Dictyostelium discoideum OX=44689 GN=DDB0188783 PE=4 SV=1	Up	Down
29	Q54CB7	Uncharacterized protein OS=Dictyostelium discoideum OX=44689 GN=DDB0191758 PE=4 SV=1	Down	Down	Putative transmembrane protein [Cavenderia fasciculata], 1e-20, 26%, XP_004360370.1	N/A	Transmembrane protein	Transmembrane protein
30	F0Z727	Ubiquitin carboxyl-terminal hydrolase OS=Dictyostelium purpureum OX=5786 GN=DICPUDRAFT_146855 PE=3 SV=1	Up	Down
31	Q54Y30	Small GTPase OS=Dictyostelium discoideum OX=44689 GN=rsmC PE=4 SV=1	Down	Down

## Sheet: GO – Top enriched pathways (31)
Enrichment FDR	nGenes	Pathway Genes	Fold Enrichment	Pathway	Genes
0.00211241	2	11	94.0346	Endonucleolytic cleavage involved in rRNA processing	DDB0184416 Utp13
0.000134659	3	21	73.8844	Cleavage involved in rRNA processing	DDB0184416 DDB0202891 Utp13
0.000265927	3	27	57.4656	Maturation of SSU-rRNA from tricistronic rRNA transcript (SSU-rRNA, 5.8S rRNA, LSU-rRNA)	DDB0184416 Dhx37 Utp13
2.22307e-05	4	41	50.4576	Maturation of SSU-rRNA	DDB0184416 Dhx37 DDB0206310 Utp13
1.2085e-10	9	122	38.1534	Preribosome, and Nucleolus	DDB0230045 DDB0184416 Dhx37 DDB0187202 DDB0205231 DDB0206493 DDB0206310 DDB0189380 Utp13
6.54855e-05	4	55	37.6139	Ribosomal small subunit biogenesis	DDB0184416 Dhx37 DDB0206310 Utp13
1.25165e-10	9	128	36.365	Nucleolus, and ATP-dependent RNA helicase DEAD-box, conserved site	DDB0230045 DDB0184416 Dhx37 DDB0187202 DDB0205231 DDB0206493 DDB0206310 DDB0189380 Utp13
0.00119146	3	47	33.0122	Small-subunit processome, and RNA 3-terminal phosphate cyclase	Dhx37 DDB0187202 Utp13
0.00139497	3	50	31.0314	Ribosomal large subunit biogenesis, and ATP-dependent RNA helicase DEAD-box, conserved site	DDB0205231 DDB0206493 DDB0189380
4.06048e-10	9	154	30.2254	Nucleolus, and tRNA methylation	DDB0230045 DDB0184416 Dhx37 DDB0187202 DDB0205231 DDB0206493 DDB0206310 DDB0189380 Utp13
0.0019053	3	56	27.7066	Ribosomal large subunit biogenesis, and Circularly permuted (CP)-type guanine nucleotide-binding (G)	DDB0205231 DDB0206493 DDB0189380
6.14486e-10	9	172	27.0623	Ribosome biogenesis, and tRNA methylation	DDB0230045 DDB0184416 Dhx37 DDB0187202 DDB0205231 DDB0206493 DDB0206310 DDB0189380 Utp13
0.000242938	4	81	25.5403	Preribosome	DDB0184416 DDB0187202 DDB0206310 Utp13
5.64177e-07	7	168	21.5496	rRNA processing	DDB0184416 Dhx37 DDB0187202 DDB0206310 DDB0202891 DDB0189380 Utp13
0.000567223	4	103	20.0851	RNA phosphodiester bond hydrolysis	DDB0184416 DDB0206310 DDB0202891 Utp13
8.92366e-07	7	183	19.7832	rRNA metabolic process	DDB0184416 Dhx37 DDB0187202 DDB0206310 DDB0202891 DDB0189380 Utp13
1.56546e-07	8	224	18.4711	Ribosome biogenesis	DDB0230045 DDB0184416 Dhx37 DDB0187202 DDB0206310 DDB0202891 DDB0189380 Utp13
1.60348e-06	7	201	18.0116	Nucleolus	DDB0184416 Dhx37 DDB0187202 DDB0205231 DDB0206493 DDB0189380 Utp13
0.000796579	4	115	17.9892	Major pathway of rRNA processing in the nucleolus and cytosol	Dhx37 DDB0206310 DDB0202891 Utp13
8.92366e-07	8	285	14.5176	Ribonucleoprotein complex biogenesis	DDB0230045 DDB0184416 Dhx37 DDB0187202 DDB0206310 DDB0202891 DDB0189380 Utp13
2.22307e-05	7	303	11.9483	ncRNA processing	DDB0184416 Dhx37 DDB0187202 DDB0206310 DDB0202891 DDB0189380 Utp13
6.70414e-05	7	365	9.91872	ncRNA metabolic process	DDB0184416 Dhx37 DDB0187202 DDB0206310 DDB0202891 DDB0189380 Utp13
2.1816e-05	8	442	9.36091	Nuclear lumen	DDB0184416 Dhx37 DDB0187202 DDB0205231 DDB0206493 DDB0202891 DDB0189380 Utp13
0.000501338	7	517	7.00258	RNA processing	DDB0184416 Dhx37 DDB0187202 DDB0206310 DDB0202891 DDB0189380 Utp13
0.000134659	8	595	6.95382	Membrane-enclosed lumen	DDB0184416 Dhx37 DDB0187202 DDB0205231 DDB0206493 DDB0202891 DDB0189380 Utp13
0.000134659	8	595	6.95382	Organelle lumen	DDB0184416 Dhx37 DDB0187202 DDB0205231 DDB0206493 DDB0202891 DDB0189380 Utp13
0.000134659	8	595	6.95382	Intracellular organelle lumen	DDB0184416 Dhx37 DDB0187202 DDB0205231 DDB0206493 DDB0202891 DDB0189380 Utp13
4.32627e-05	9	680	6.84517	Cellular component biogenesis	DDB0230045 DDB0191867 DDB0184416 Dhx37 DDB0187202 DDB0206310 DDB0202891 DDB0189380 Utp13

## Sheet: GO – Biological Process (31)
Enrichment FDR	nGenes	Pathway Genes	Fold Enrichment	Pathway	Genes
0.00227706	2	11	94	Endonucleolytic cleavage involved in rRNA processing	DDB0184416 Utp13
0.00227706	2	11	94	Endonucleolytic cleavage of tricistronic rRNA transcript (SSU-rRNA, 5.8S rRNA, LSU-rRNA)	DDB0184416 Utp13
0.000140649	3	21	73.8571	Cleavage involved in rRNA processing	DDB0184416 DDB0202891 Utp13
0.000256088	3	27	57.4444	Maturation of SSU-rRNA from tricistronic rRNA transcript (SSU-rRNA, 5.8S rRNA, LSU-rRNA)	DDB0184416 Dhx37 Utp13
0.00656037	2	20	51.7	Maturation of 5.8S rRNA from tricistronic rRNA transcript (SSU-rRNA, 5.8S rRNA, LSU-rRNA)	DDB0184416 DDB0202891
2.17943e-05	4	41	50.439	Maturation of SSU-rRNA	DDB0184416 Dhx37 DDB0206310 Utp13
5.6265e-05	4	55	37.6	Ribosomal small subunit biogenesis	DDB0184416 Dhx37 DDB0206310 Utp13
0.0117075	2	28	36.9286	Maturation of 5.8S rRNA	DDB0184416 DDB0202891
0.00227706	3	59	26.2881	RNA phosphodiester bond hydrolysis, endonucleolytic	DDB0184416 DDB0206310 Utp13
4.93645e-07	7	168	21.5417	rRNA processing	DDB0184416 Dhx37 DDB0187202 DDB0206310 DDB0202891 DDB0189380 Utp13
0.00048038	4	103	20.0777	RNA phosphodiester bond hydrolysis	DDB0184416 DDB0206310 DDB0202891 Utp13
5.90979e-07	7	183	19.776	rRNA metabolic process	DDB0184416 Dhx37 DDB0187202 DDB0206310 DDB0202891 DDB0189380 Utp13
2.17594e-07	8	224	18.4643	Ribosome biogenesis	DDB0230045 DDB0184416 Dhx37 DDB0187202 DDB0206310 DDB0202891 DDB0189380 Utp13
4.93645e-07	8	285	14.5123	Ribonucleoprotein complex biogenesis	DDB0230045 DDB0184416 Dhx37 DDB0187202 DDB0206310 DDB0202891 DDB0189380 Utp13
1.2899e-05	7	303	11.9439	ncRNA processing	DDB0184416 Dhx37 DDB0187202 DDB0206310 DDB0202891 DDB0189380 Utp13
0.00287057	4	177	11.6836	Nucleic acid phosphodiester bond hydrolysis	DDB0184416 DDB0206310 DDB0202891 Utp13
3.44254e-05	7	365	9.91507	ncRNA metabolic process	DDB0184416 Dhx37 DDB0187202 DDB0206310 DDB0202891 DDB0189380 Utp13
0.000256088	7	517	7	RNA processing	DDB0184416 Dhx37 DDB0187202 DDB0206310 DDB0202891 DDB0189380 Utp13
1.2899e-05	9	680	6.84265	Cellular component biogenesis	DDB0230045 DDB0191867 DDB0184416 Dhx37 DDB0187202 DDB0206310 DDB0202891 DDB0189380 Utp13
0.00231898	7	772	4.68782	RNA metabolic process	DDB0184416 Dhx37 DDB0187202 DDB0206310 DDB0202891 DDB0189380 Utp13
0.00993121	7	997	3.62989	Gene expression	DDB0184416 Dhx37 DDB0187202 DDB0206310 DDB0202891 DDB0189380 Utp13

## Sheet: GO – Cellular Component (31)
Enrichment FDR	nGenes	Pathway Genes	Fold Enrichment	Pathway	Genes
0.00429464	2	25	37.2907	90S preribosome	DDB0184416 Utp13
0.00736123	2	35	26.6362	Small-subunit processome	DDB0187202 Utp13
8.28346e-05	4	81	23.0189	Preribosome	DDB0184416 DDB0187202 DDB0206310 Utp13
1.85764e-06	7	201	16.2335	Nucleolus	DDB0184416 Dhx37 DDB0187202 DDB0205231 DDB0206493 DDB0189380 Utp13
1.24725e-05	8	442	8.4368	Nuclear lumen	DDB0184416 Dhx37 DDB0187202 DDB0205231 DDB0206493 DDB0202891 DDB0189380 Utp13
4.73086e-05	8	595	6.26734	Membrane-enclosed lumen	DDB0184416 Dhx37 DDB0187202 DDB0205231 DDB0206493 DDB0202891 DDB0189380 Utp13
4.73086e-05	8	595	6.26734	Organelle lumen	DDB0184416 Dhx37 DDB0187202 DDB0205231 DDB0206493 DDB0202891 DDB0189380 Utp13
4.73086e-05	8	595	6.26734	Intracellular organelle lumen	DDB0184416 Dhx37 DDB0187202 DDB0205231 DDB0206493 DDB0202891 DDB0189380 Utp13
0.0218	4	393	4.74436	Ribonucleoprotein complex	DDB0184416 DDB0187202 DDB0206310 Utp13

## Sheet: SMART Domains (31)
Enrichment FDR	nGenes	Pathway Genes	Fold Enrichment	Pathway	Genes
0.0418114	1	9	92.5926	Ribosomal protein S1-like RNA-binding domain	DDB0187202
0.0418114	1	10	83.3333	Helicase associated domain (HA2) Add an annotation	Dhx37

## Sheet: Overlapping_phosphoproteins_60
Accession	Description	Phosphorylation in PolyP	Phosphorylation in AprA	BLAST (Protein description [organism], E-value, % Identity, Accession #):	AlphaFold (gene, protein, E-value, score, description):	Uniport description	Dictybase Description
Q556T7	SEC7 domain-containing protein OS=Dictyostelium discoideum OX=44689 GN=DDB0168059 PE=4 SV=1	down	down
Q55DL8	Uncharacterized protein OS=Dictyostelium discoideum OX=44689 GN=DDB0190401 PE=4 SV=1, gxcT	down	down	No significant similarity found	1. gxcT, C2H2-type zinc finger-containing protein, 0, 2014, F4PN66, 261658 [Cavenderia fasciculata (Slime mold) (Dictyostelium fasciculatum)] 2. gxcG, DH domain-containing protein, 2.70e-25, 646, Q54T65, 44689 (Dicty) 3. gxcAA, Pleckstrin domain-containing protein, 2.41e-26, 702, Q54S15, 44689 (Dicty)	C2H2-type zinc finger-containing protein	Rac guanine nucleotide exchange factor T (gxcT), interacts with racE; contains a RhoGEF domain, a pleckstrin homology (PH) domain, a C2H2-type zinc finger and an IQ calmodulin-binding domain
Q54KJ2	Clu domain-containing protein OS=Dictyostelium discoideum OX=44689 GN=DDB0187414 PE=4 SV=1	down	down
Q86KG9	SEC7 domain-containing protein OS=Dictyostelium discoideum OX=44689 GN=DDB0168842 PE=4 SV=2	down	down
C7G030	Ras interacting protein OS=Dictyostelium discoideum OX=44689 GN=ripA PE=3 SV=1	down	down
Q54QY2	WW domain-containing protein OS=Dictyostelium discoideum OX=44689 GN=DDB0185552 PE=4 SV=1	Up	Up

## Sheet: Overlapping_phosphosites
Phosphosite_ID	Protein Accession	Description	Modification in protein	Annotated Sequence	Phosphorylation in PolyP	Phosphorylation in AprA
C7G030|[R].NVSSGPDAPLVVK.[I]|C7G030 [639-651]	C7G030	Ras interacting protein OS=Dictyostelium discoideum OX=44689 GN=ripA PE=3 SV=1	C7G030 [639-651],1xPhospho [S]	[R].NVSSGPDAPLVVK.[I]	Hypo	Hypo
Q54KJ2|[R].TVISHSGSGEFSTYSPSVLTSDELEEVSLNFVNVGGK.[I]|Q54KJ2 [668-704]	Q54KJ2	Clu domain-containing protein OS=Dictyostelium discoideum OX=44689 GN=DDB0187414 PE=4 SV=1	Q54KJ2 [668-704], 1xPhospho [T/S/Y]	[R].TVISHSGSGEFSTYSPSVLTSDELEEVSLNFVNVGGK.[I]	Hypo	Hypo
Q556T7|[R].SISTTEFFLGVK.[T]|Q556T7 [1149-1160]	Q556T7	SEC7 domain-containing protein OS=Dictyostelium discoideum OX=44689 GN=DDB0168059 PE=4 SV=1	Q556T7 [1149-1160], 1xPhospho [S/T]	[R].SISTTEFFLGVK.[T]	Hyper	Hypo
Q556T7|[R].SNSNLPSIEGINIDQVSK.[E]|Q556T7 [1165-1182]	Q556T7	SEC7 domain-containing protein OS=Dictyostelium discoideum OX=44689 GN=DDB0168059 PE=4 SV=1	Q556T7 1xPhospho [S1167(89.2)]	[R].SNSNLPSIEGINIDQVSK.[E]	Hypo	Hypo
Q556T7|[R].SSTSLPTTPVVLTPPVIR.[K]|Q556T7 [1743-1760]	Q556T7	SEC7 domain-containing protein OS=Dictyostelium discoideum OX=44689 GN=DDB0168059 PE=4 SV=1	Q556T7 [1743-1760], 1xPhospho [S/T]	[R].SSTSLPTTPVVLTPPVIR.[K]	Hypo	Hypo
Q55DL8|[R].VIDSEANILATSFEK.[I]|Q55DL8 [1190-1204]	Q55DL8	Uncharacterized protein OS=Dictyostelium discoideum OX=44689 GN=DDB0190401 PE=4 SV=1	Q55DL8 1xPhospho [S1201(100)]	[R].VIDSEANILATSFEK.[I]	Hypo	Hypo
Q86KG9|[K].SLPPISQKPQLFLNNNNNNDEDSNTNTNTTTTPR.[S]|Q86KG9 [33-66]	Q86KG9	SEC7 domain-containing protein OS=Dictyostelium discoideum OX=44689 GN=DDB0168842 PE=4 SV=2	Q86KG9 1xPhospho [T64(99.2)]	[K].SLPPISQKPQLFLNNNNNNDEDSNTNTNTTTTPR.[S]	Hypo	Hypo
Q54QY2|[R].IFKDYIEFLVQNALDEEEDGNEEGELVLSPK.[K]|Q54QY2 [568-598]	Q54QY2	WW domain-containing protein OS=Dictyostelium discoideum OX=44689 GN=DDB0185552 PE=4 SV=1	Q54QY2 1xPhospho [S596(100)]	[R].IFKDYIEFLVQNALDEEEDGNEEGELVLSPK.[K]	Hyper	Hyper

## Sheet: AprA60_significant_phosphosite
Sl NO.	Annotated Sequence	Modifications	Master Protein Accessions	Positions in Master Proteins	Modifications in Master Proteins	Master Protein Descriptions
1	[K].SNSPNNNLNTNNDNK.[N]	1xTMTpro [K15]; 1xTMTpro [N-Term]; 1xPhospho [S3(99.8)]	O61085	O61085 [370-384]	O61085 1xPhospho [S372(99.8)]	Coronin binding protein OS=Dictyostelium discoideum OX=44689 GN=DB10 PE=2 SV=1
2	[R].QTMSDNIVVTSPK.[N]	1xOxidation [M3]; 1xTMTpro [K13]; 1xTMTpro [N-Term]; 1xPhospho [S11(99.8)]	Q54PU3	Q54PU3 [479-491]	Q54PU3 1xPhospho [S489(99.8)]	Uncharacterized protein OS=Dictyostelium discoideum OX=44689 GN=DDB0185950 PE=4 SV=1
3	[K].EQPSNSSETSPQTTPR.[S]	1xTMTpro [N-Term]; 2xPhospho [S10(100); T14(100)]	Q54Z52	Q54Z52 [368-383]	Q54Z52 2xPhospho [S377(100); T381(100)]	PH domain-containing protein OS=Dictyostelium discoideum OX=44689 GN=DDB0203449 PE=4 SV=1
4	[K].YLIQNNIIPPTNTTPLINIPYSPR.[G]	1xTMTpro [N-Term]; 1xPhospho [Y/S/T]	B0G111	B0G111 [342-365]		Ankyrin repeat-containing protein OS=Dictyostelium discoideum OX=44689 GN=DDB_G0294633 PE=4 SV=1
5	[K].STLAINTGGGKDDQTVNPSPR.[Q]	1xTMTpro [K11]; 1xTMTpro [N-Term]; 1xPhospho [S19(100)]	Q86IH5	Q86IH5 [3516-3536]	Q86IH5 1xPhospho [S3534(100)]	Uncharacterized protein OS=Dictyostelium discoideum OX=44689 GN=DDB0168905 PE=4 SV=1
6	[K].TSTSNTNISSGSNGEFSASPIQNSPSFYWYK.[G]	1xTMTpro [K31]; 1xTMTpro [N-Term]; 1xPhospho [S19(98.2)]	Q54JN3	Q54JN3 [241-271]	Q54JN3 1xPhospho [S259(98.2)]	Uncharacterized protein OS=Dictyostelium discoideum OX=44689 GN=DDB0187697 PE=4 SV=1
7	[R].NIVGASLEVIQQK.[R]	1xTMTpro [K13]; 1xTMTpro [N-Term]; 1xPhospho [S6(100)]	F0ZMC1	F0ZMC1 [81-93]	F0ZMC1 1xPhospho [S86(100)]	TRASH domain-containing protein OS=Dictyostelium purpureum OX=5786 GN=DICPUDRAFT_98062 PE=3 SV=1
8	[R].SSMSPSQSPLSIESNFNK.[S]	1xTMTpro [K18]; 1xTMTpro [N-Term]; 2xPhospho [S4(99.3); S8(100)]	Q54WL8	Q54WL8 [667-684]	Q54WL8 2xPhospho [S670(99.3); S674(100)]	ENTH domain-containing protein OS=Dictyostelium discoideum OX=44689 GN=pcf11 PE=4 SV=2
9	[R].ASVSPNSSIDELFK.[N]	1xTMTpro [K14]; 1xTMTpro [N-Term]; 1xPhospho [S4(99.5)]	Q54XY0	Q54XY0 [377-390]	Q54XY0 1xPhospho [S380(99.5)]	RING-type domain-containing protein OS=Dictyostelium discoideum OX=44689 GN=DDB0205514 PE=4 SV=1
10	[K].SFTPSSPPPLSLPEPDLSSSPTSDDPIFGNVVSGK.[G]	1xTMTpro [K35]; 1xTMTpro [N-Term]; 2xPhospho [S/T]	Q54J96	Q54J96 [662-696]		Enhancer of mRNA-decapping protein 4 WD40 repeat region domain-containing protein OS=Dictyostelium discoideum OX=44689 GN=DDB0219320 PE=4 SV=1
11	[R].RASISSPINYDDDELNNNSFEN.[-]	1xTMTpro [N-Term]; 1xPhospho [S3(99.6)]	Q54C61	Q54C61 [921-942]	Q54C61 1xPhospho [S923(99.6)]	Man1/Src1 C-terminal domain-containing protein OS=Dictyostelium discoideum OX=44689 GN=DDB0191811 PE=4 SV=1
12	[K].GRDSPINIESNSNIDLK.[N]	1xTMTpro [K17]; 1xTMTpro [N-Term]; 1xPhospho [S4(100)]	Q54PU3	Q54PU3 [405-421]	Q54PU3 1xPhospho [S408(100)]	Uncharacterized protein OS=Dictyostelium discoideum OX=44689 GN=DDB0185950 PE=4 SV=1
13	[K].FYQPLTLESSFFSSNQSLTGSSGSINNTSVIQK.[Q]	1xTMTpro [K33]; 1xTMTpro [N-Term]; 2xPhospho [T/S/Y]	Q54I70	Q54I70 [428-460]		Uncharacterized protein OS=Dictyostelium discoideum OX=44689 GN=DDB0219395 PE=4 SV=1
14	[K].STPTTTTNPVSPR.[F]	1xTMTpro [N-Term]; 1xPhospho [S11(100)]	Q54I94	Q54I94 [1083-1095]	Q54I94 1xPhospho [S1093(100)]	Uncharacterized protein OS=Dictyostelium discoideum OX=44689 GN=DDB0188170 PE=4 SV=1
15	[K].ISDIELPNELSTSNNELYLEK.[L]	1xTMTpro [K21]; 1xTMTpro [N-Term]; 1xPhospho [T/S/Y]	Q76NU8	Q76NU8 [42-62]		Uncharacterized protein OS=Dictyostelium discoideum OX=44689 GN=DDB0169204 PE=4 SV=1
16	[K].SLPPISQKPQLFLNNNNNNDEDSNTNTNTTTTPR.[S]	1xTMTpro [K8]; 1xTMTpro [N-Term]; 1xPhospho [T32(99.2)]	Q86KG9	Q86KG9 [33-66]	Q86KG9 1xPhospho [T64(99.2)]	SEC7 domain-containing protein OS=Dictyostelium discoideum OX=44689 GN=DDB0168842 PE=4 SV=2
17	[R].AGSFLQSNIGGGGSNTTSPDLSK.[I]	1xTMTpro [K23]; 1xTMTpro [N-Term]; 2xPhospho [S18(99.7); S/T]	Q54DW4	Q54DW4 [521-543]	Q54DW4 2xPhospho [S538(99.7); S/T]	Uncharacterized protein OS=Dictyostelium discoideum OX=44689 GN=racGAP PE=4 SV=1
18	[K].AQDTNDDPNSGISTPR.[A]	1xTMTpro [N-Term]; 1xPhospho [T14(100)]	Q55DM0	Q55DM0 [278-293]	Q55DM0 1xPhospho [T291(100)]	Uncharacterized protein OS=Dictyostelium discoideum OX=44689 GN=DDB0190400 PE=4 SV=1
19	[K].VINNLNTGNNNNSSVSSGSPR.[K]	1xTMTpro [N-Term]; 1xPhospho [S19(99.5)]	Q54Y47	Q54Y47 [461-481]	Q54Y47 1xPhospho [S479(99.5)]	Uncharacterized protein OS=Dictyostelium discoideum OX=44689 GN=DDB0205443 PE=4 SV=1
20	[K].NNNNNNISAPNSPIQNK.[L]	1xTMTpro [K17]; 1xTMTpro [N-Term]; 2xPhospho [S8(100); S12(100)]	Q86AD8	Q86AD8 [871-887]	Q86AD8 2xPhospho [S878(100); S882(100)]	Development protein DG1106 OS=Dictyostelium discoideum OX=44689 GN=DG1106 PE=4 SV=1
21	[R].VIDSEANILATSFEK.[I]	1xTMTpro [K15]; 1xTMTpro [N-Term]; 1xPhospho [S12(100)]	Q55DL8	Q55DL8 [1190-1204]	Q55DL8 1xPhospho [S1201(100)]	Uncharacterized protein OS=Dictyostelium discoideum OX=44689 GN=DDB0190401 PE=4 SV=1
22	[R].NNSNLNSSLSSTNNNYSPR.[S]	1xTMTpro [N-Term]; 1xPhospho [S17(100)]	Q54JF7	Q54JF7 [1122-1140]	Q54JF7 1xPhospho [S1138(100)]	UDENN FLCN/SMCR8-type domain-containing protein OS=Dictyostelium discoideum OX=44689 GN=DDB0219308 PE=4 SV=1
23	[R].SSSPNQPQRPSSPQPQK.[Y]	1xTMTpro [K17]; 1xTMTpro [N-Term]; 1xPhospho [S12(99.7)]	Q55BM9	Q55BM9 [265-281]	Q55BM9 1xPhospho [S276(99.7)]	RRM domain-containing protein OS=Dictyostelium discoideum OX=44689 GN=DDB0191059 PE=4 SV=1
24	[K].LPVLTSYSPSSPSFSK.[S]	1xTMTpro [K16]; 1xTMTpro [N-Term]; 1xPhospho [S11(99.7)]	Q54LJ4	Q54LJ4 [1937-1952]	Q54LJ4 1xPhospho [S1947(99.7)]	Poly [ADP-ribose] polymerase OS=Dictyostelium discoideum OX=44689 GN=DDB0187042 PE=3 SV=1
25	[R].ILNLPSNSINVSGSPSNSPR.[L]	1xTMTpro [N-Term]; 2xPhospho [S14(99.7); S18(99.7)]	Q86JM6	Q86JM6 [579-598]	Q86JM6 2xPhospho [S592(99.7); S596(99.7)]	PIG-P domain-containing protein OS=Dictyostelium discoideum OX=44689 GN=DDB0168617 PE=4 SV=1
26	[R].GGSPAAVGLLNTLIEGR.[N]	1xTMTpro [N-Term]; 1xPhospho [S3(100)]	Q54KP2	Q54KP2 [90-106]	Q54KP2 1xPhospho [S92(100)]	HECT-type E3 ubiquitin transferase OS=Dictyostelium discoideum OX=44689 GN=DDB0187369 PE=3 SV=1
27	[R].DQQPSSDIELDSDTLR.[S]	1xTMTpro [N-Term]; 1xPhospho [S/T]	Q553W1	Q553W1 [2265-2280]		Uncharacterized protein OS=Dictyostelium discoideum OX=44689 GN=DDB0217636 PE=4 SV=1
28	[K].TTTPTTTTTTTSSPSSSSPR.[Q]	1xTMTpro [N-Term]; 1xPhospho [S18(100)]	Q8T867	Q8T867 [276-295]	Q8T867 1xPhospho [S293(100)]	J domain-containing protein OS=Dictyostelium discoideum OX=44689 GN=DDB0167087 PE=4 SV=1
29	[R].NLSHSSILIK.[T]	1xTMTpro [K10]; 1xTMTpro [N-Term]; 1xPhospho [S3(100)]	Q54DI9	Q54DI9 [111-120]	Q54DI9 1xPhospho [S113(100)]	Protein phosphatase 2C-related protein OS=Dictyostelium discoideum OX=44689 GN=DDB_G0292214 PE=4 SV=2
30	[-].MGRSPEETQPLVGGGGGGK.[S]	1xMet-loss [N-Term]; 1xTMTpro [K19]; 1xTMTpro [N-Term]; 1xPhospho [S4(100)]	Q86I87	Q86I87 [1-19]	Q86I87 1xMet-loss [N-Term]; 1xPhospho [S4(100)]	Uncharacterized protein OS=Dictyostelium discoideum OX=44689 GN=DDB0168564 PE=4 SV=1
31	[K].RLSNSDFYVQDVISK.[L]	1xTMTpro [K15]; 1xTMTpro [N-Term]; 1xPhospho [S/Y]	Q54NS2	Q54NS2 [1269-1283]		Leucine-rich repeat-containing protein OS=Dictyostelium discoideum OX=44689 GN=DDB_G0285081 PE=4 SV=2
32	[R].YSLPPLSTVSPGSPR.[E]	1xTMTpro [N-Term]; 1xPhospho [S13(100)]	Q553M5	Q553M5 [348-362]	Q553M5 1xPhospho [S360(100)]	Uncharacterized protein OS=Dictyostelium discoideum OX=44689 GN=DDB_G0275843 PE=4 SV=3
33	[R].IFKDYIEFLVQNALDEEEDGNEEGELVLSPK.[K]	2xTMTpro [K3; K31]; 1xTMTpro [N-Term]; 1xPhospho [S29(100)]	Q54QY2	Q54QY2 [568-598]	Q54QY2 1xPhospho [S596(100)]	WW domain-containing protein OS=Dictyostelium discoideum OX=44689 GN=DDB0185552 PE=4 SV=1
34	[K].ISPTNSSSLESPR.[T]	1xTMTpro [N-Term]; 1xPhospho [S11(100)]	O76546	O76546 [467-479]	O76546 1xPhospho [S477(100)]	Developmental protein (Fragment) OS=Dictyostelium discoideum OX=44689 GN=DG1105 PE=4 SV=1
35	[K].SSGNNINTSNYK.[Q]	1xTMTpro [K12]; 1xTMTpro [N-Term]; 1xPhospho [S/T/Y]	Q54YP3	Q54YP3 [353-364]		Clu domain-containing protein OS=Dictyostelium discoideum OX=44689 GN=DDB0204455 PE=4 SV=1
36	[K].IDSITDSIAATTTTSPTTNDVSTTSTPTTPK.[T]	1xTMTpro [K31]; 1xTMTpro [N-Term]; 1xPhospho [T29(99.3)]	C7G034	C7G034 [2498-2528]	C7G034 1xPhospho [T2526(99.3)]	HECT-type E3 ubiquitin transferase OS=Dictyostelium discoideum OX=44689 GN=DDB_G0285063 PE=3 SV=1
37	[K].SNPPTPSSNKSPQLLDSPSSFK.[Y]	2xTMTpro [K10; K22]; 1xTMTpro [N-Term]; 1xPhospho [S11(100)]	Q55BQ0	Q55BQ0 [2010-2031]	Q55BQ0 1xPhospho [S2020(100)]	PHD zinc finger-containing protein OS=Dictyostelium discoideum OX=44689 GN=DDB_G0270410 PE=4 SV=2
38	[K].GGILSDYSDDDGDVVDNGFILGNDGK.[F]	1xTMTpro [K26]; 1xTMTpro [N-Term]; 1xPhospho [S8(99.6)]	Q54TQ2	Q54TQ2 [206-231]	Q54TQ2 1xPhospho [S213(99.6)]	SART-1 family protein OS=Dictyostelium discoideum OX=44689 GN=DDB0216406 PE=3 SV=1
39	[K].VLSPQQTSQQSNTSPR.[L]	1xTMTpro [N-Term]; 1xPhospho [S14(100)]	Q555M9	Q555M9 [1141-1156]	Q555M9 1xPhospho [S1154(100)]	Uncharacterized protein OS=Dictyostelium discoideum OX=44689 GN=DDB0217510 PE=4 SV=1
40	[K].TTPYSTTPQQLSPTIK.[K]	1xTMTpro [K16]; 1xTMTpro [N-Term]; 1xPhospho [S12(100)]	Q54KM1	Q54KM1 [294-309]	Q54KM1 1xPhospho [S305(100)]	mRNA-decapping enzyme subunit 1 OS=Dictyostelium discoideum OX=44689 GN=DDB0187387 PE=3 SV=1
41	[K].SLDGSSPNINNSNSNK.[K]	1xTMTpro [K16]; 1xTMTpro [N-Term]; 1xPhospho [S]	Q54GD2	Q54GD2 [11-26]		choline-phosphate cytidylyltransferase OS=Dictyostelium discoideum OX=44689 GN=DDB0188793 PE=3 SV=1
42	[R].SASPTISPSTSSNNVNINLHSSDK.[S]	1xTMTpro [K24]; 1xTMTpro [N-Term]; 3xPhospho [S7(100); S22(99.6); S/T]	Q54J96	Q54J96 [84-107]	Q54J96 3xPhospho [S90(100); S105(99.6); S/T]	Enhancer of mRNA-decapping protein 4 WD40 repeat region domain-containing protein OS=Dictyostelium discoideum OX=44689 GN=DDB0219320 PE=4 SV=1
43	[K].SFPLGDPVPIEGTSPLLSR.[S]	1xTMTpro [N-Term]; 1xPhospho [T/S]	Q86L37	Q86L37 [376-394]		WD_REPEATS_REGION domain-containing protein OS=Dictyostelium discoideum OX=44689 GN=DDB0168971 PE=4 SV=1
44	[K].NSTEAFTTTNTSPR.[N]	1xTMTpro [N-Term]; 1xPhospho [S12(100)]	Q555H5	Q555H5 [95-108]	Q555H5 1xPhospho [S106(100)]	N-acetyltransferase domain-containing protein OS=Dictyostelium discoideum OX=44689 GN=DDB0217527 PE=4 SV=1
45	[K].DLSNEHSPK.[N]	1xTMTpro [K9]; 1xTMTpro [N-Term]; 1xPhospho [S7(100)]	F0ZBL5	F0ZBL5 [166-174]	F0ZBL5 1xPhospho [S172(100)]	non-specific serine/threonine protein kinase OS=Dictyostelium purpureum OX=5786 GN=roco5 PE=3 SV=1
46	[K].TLRPTEVDDEIYSTESTDVSDVEVR.[E]	1xTMTpro [N-Term]; 1xPhospho [S20(100)]	O15723	O15723 [44-68]	O15723 1xPhospho [S63(100)]	Gag OS=Dictyostelium discoideum OX=44689 GN=gag PE=2 SV=1
47	[K].NSSHPQLAGLEEEKETIYSYTLLGR.[S]	1xTMTpro [K14]; 1xTMTpro [N-Term]; 1xPhospho [S/T/Y]	Q54JH9	Q54JH9 [1351-1375]		Uncharacterized protein OS=Dictyostelium discoideum OX=44689 GN=DDB0187751 PE=4 SV=1
48	[K].EGEHLISTGADVLSISPSIQPQQPQQSPPK.[A]	1xTMTpro [K30]; 1xTMTpro [N-Term]; 2xPhospho [S16(98.5); S27(100)]	Q75JA1	Q75JA1 [707-736]	Q75JA1 2xPhospho [S722(98.5); S733(100)]	phosphatidate phosphatase OS=Dictyostelium discoideum OX=44689 GN=DDB0168507 PE=3 SV=1
49	[K].LASILEQYDVDLLDPSSGGNNK.[L]	1xTMTpro [K22]; 1xTMTpro [N-Term]	Q55AQ8	Q55AQ8 [286-307]		NADH:flavin oxidoreductase/NADH oxidase domain-containing protein OS=Dictyostelium discoideum OX=44689 GN=DDB_G0271752 PE=4 SV=2
50	[R].SSSNSPSSSPNPTTTTTTSTTSPTPK.[-]	1xTMTpro [K26]; 1xTMTpro [N-Term]; 1xPhospho [S22(100)]	Q54U04	Q54U04 [344-369]	Q54U04 1xPhospho [S365(100)]	DNA/RNA-binding protein Alba-like domain-containing protein OS=Dictyostelium discoideum OX=44689 GN=DDB0205563 PE=4 SV=1
51	[K].FYQPLTLESSFFSSNQSLTGSSGSINNTSVIQK.[Q]	1xTMTpro [K33]; 1xTMTpro [N-Term]; 1xPhospho [S21(98.9)]	Q54I70	Q54I70 [428-460]	Q54I70 1xPhospho [S448(98.9)]	Uncharacterized protein OS=Dictyostelium discoideum OX=44689 GN=DDB0219395 PE=4 SV=1
52	[K].TQLVDESQIPTSDDEGQTSPTSPSK.[S]	1xTMTpro [K25]; 1xTMTpro [N-Term]; 1xPhospho [T/S]	Q55G27	Q55G27 [855-879]		Uncharacterized protein OS=Dictyostelium discoideum OX=44689 GN=DDB0189592 PE=4 SV=1
53	[K].VSSVEGLLTSNLLK.[T]	1xTMTpro [K14]; 1xTMTpro [N-Term]; 1xPhospho [S/T]	Q54W82	Q54W82 [603-616]		EGF-like domain-containing protein OS=Dictyostelium discoideum OX=44689 GN=DDB0218193 PE=4 SV=1
54	[R].LVPPSPPEPK.[Q]	1xTMTpro [K10]; 1xTMTpro [N-Term]; 1xPhospho [S5(100)]	Q86IG6	Q86IG6 [145-154]	Q86IG6 1xPhospho [S149(100)]	FHA domain-containing protein OS=Dictyostelium discoideum OX=44689 GN=DDB0168917 PE=4 SV=1
55	[K].TSSSLISSSPK.[V]	1xTMTpro [K11]; 1xTMTpro [N-Term]; 1xPhospho [S9(99.8)]	Q550L4	Q550L4 [673-683]	Q550L4 1xPhospho [S681(99.8)]	HTH La-type RNA-binding domain-containing protein OS=Dictyostelium discoideum OX=44689 GN=DDB0217890 PE=4 SV=1
56	[K].TAFDDAIAELDTLSEDSYKDSTLIMQLLR.[D]	1xOxidation [M25]; 1xTMTpro [K19]; 1xTMTpro [N-Term]; 1xPhospho [S14(99.2)]	F1A406	F1A406 [200-228]	F1A406 1xPhospho [S213(99.2)]	14-3-3 domain-containing protein OS=Dictyostelium purpureum OX=5786 GN=DICPUDRAFT_51485 PE=3 SV=1
57	[K].SMSNLSNLSNIAEYEK.[A]	1xTMTpro [K16]; 1xTMTpro [N-Term]; 1xPhospho [S1(99.7)]	Q557C8	Q557C8 [654-669]	Q557C8 1xPhospho [S654(99.7)]	Uncharacterized protein OS=Dictyostelium discoideum OX=44689 GN=DDB0217138 PE=4 SV=1
58	[RK].ATAGDTHLGGEDFDNR.[LM]	1xTMTpro [N-Term]	F0ZVR4	F0ZVR4 [219-234]		Heat shock protein OS=Dictyostelium purpureum OX=5786 GN=DICPUDRAFT_49867 PE=3 SV=1
59	[R].NQDNNNNDSQQQQQQQQR.[R]	1xTMTpro [N-Term]	Q54F78	Q54F78 [1695-1712]		THO complex subunit 2 OS=Dictyostelium discoideum OX=44689 GN=thoc2 PE=3 SV=2
60	[K].GANHSIPIPTPNNTPINPSMLTENQPLDGSSSWTR.[M]	1xTMTpro [N-Term]; 2xPhospho [T10(100); T14(100)]	Q75JA1	Q75JA1 [504-538]	Q75JA1 2xPhospho [T513(100); T517(100)]	phosphatidate phosphatase OS=Dictyostelium discoideum OX=44689 GN=DDB0168507 PE=3 SV=1
61	[K].QIQQQQQSQQESSDQNNENQSN.[-]	1xTMTpro [N-Term]	Q556J3	Q556J3 [81-102]		Heat shock factor-binding protein 1 OS=Dictyostelium discoideum OX=44689 GN=DDB0167979 PE=3 SV=1
62	[K].NNNNNSNNNNNNQNNNEK.[K]	1xTMTpro [K18]; 1xTMTpro [N-Term]	Q557G6	Q557G6 [3663-3680]		AAA+ ATPase, core domain-containing protein OS=Dictyostelium discoideum OX=44689 GN=DDB_G0273573 PE=4 SV=3
63	[K].LSFSSNIINNDEDDVR.[-]	1xTMTpro [N-Term]; 1xPhospho [S]	Q557E1	Q557E1 [439-454]		Uncharacterized protein OS=Dictyostelium discoideum OX=44689 GN=DDB0203331 PE=4 SV=1
64	[R].QSSYDYDSPFEFK.[E]	1xTMTpro [K13]; 1xTMTpro [N-Term]; 1xPhospho [S/Y]	Q54TN1	Q54TN1 [310-322]		Uncharacterized protein OS=Dictyostelium discoideum OX=44689 GN=DDB0204586 PE=4 SV=1
65	[R].ASSPSFDSSNSK.[D]	1xTMTpro [K12]; 1xTMTpro [N-Term]; 1xPhospho [S]	Q55ED2	Q55ED2 [915-926]		Arrestin_C domain-containing protein OS=Dictyostelium discoideum OX=44689 GN=DDB0190152 PE=4 SV=1
66	[R].SSSVLNNPIAVIQNR.[I]	1xTMTpro [N-Term]; 1xPhospho [S]	Q54NS2	Q54NS2 [1454-1468]		Leucine-rich repeat-containing protein OS=Dictyostelium discoideum OX=44689 GN=DDB_G0285081 PE=4 SV=2
67	[K].GLVDSTSSSSNNSSNPSSLSNSQEGSNLQSSK.[S]	1xTMTpro [K32]; 1xTMTpro [N-Term]; 1xPhospho [S22(100)]	Q54EL0	Q54EL0 [1036-1067]	Q54EL0 1xPhospho [S1057(100)]	Uncharacterized protein OS=Dictyostelium discoideum OX=44689 GN=DDB0183910 PE=4 SV=1
68	[K].LGGLNQQSLTAPPSVGK.[D]	1xTMTpro [K17]; 1xTMTpro [N-Term]; 1xPhospho [S/T]	Q86A16	Q86A16 [553-569]		PPM-type phosphatase domain-containing protein OS=Dictyostelium discoideum OX=44689 GN=DDB0168928 PE=4 SV=1
69	[R].YNPNINKLPSSYETDPVLLPDGSTFDNTR.[Q]	1xTMTpro [K7]; 1xTMTpro [N-Term]; 1xPhospho [S/Y/T]	Q75JH8	Q75JH8 [520-548]		Uncharacterized protein OS=Dictyostelium discoideum OX=44689 GN=DDB0169506 PE=4 SV=1
70	[K].DTSNVLGQSTGSAYSQQSPNPGLR.[A]	1xTMTpro [N-Term]; 1xPhospho [S18(100)]	Q54CA8	Q54CA8 [1395-1418]	Q54CA8 1xPhospho [S1412(100)]	C2 DOCK-type domain-containing protein OS=Dictyostelium discoideum OX=44689 GN=DDB0191767 PE=3 SV=1
71	[K].SLNIYSDDDFDDKSN.[-]	1xTMTpro [K13]; 1xTMTpro [N-Term]; 1xPhospho [S14(100)]	Q54LT3	Q54LT3 [589-603]	Q54LT3 1xPhospho [S602(100)]	PWI domain-containing protein OS=Dictyostelium discoideum OX=44689 GN=srrm1 PE=4 SV=2
72	[K].QSTSNSQLNLLSNNR.[D]	1xTMTpro [N-Term]; 1xPhospho [S/T]	Q54CV2	Q54CV2 [1068-1082]		Trafficking protein particle complex subunit 8 OS=Dictyostelium discoideum OX=44689 GN=DDB0184521 PE=4 SV=1
73	[R].QTTIISPVLLAISEYPPPISPTR.[Q]	1xTMTpro [N-Term]; 1xPhospho [S/T/Y]	Q54Y47	Q54Y47 [333-355]		Uncharacterized protein OS=Dictyostelium discoideum OX=44689 GN=DDB0205443 PE=4 SV=1
74	[K].QLQQQFDEDLDLNTSGDSR.[S]	1xTMTpro [N-Term]; 1xPhospho [S15(100)]	Q54TN1	Q54TN1 [122-140]	Q54TN1 1xPhospho [S136(100)]	Uncharacterized protein OS=Dictyostelium discoideum OX=44689 GN=DDB0204586 PE=4 SV=1
75	[K].DMNSFGPLEPTSPTSSSSNPTTTTTTSTFGINPISDSNDTPAER.[T]	1xTMTpro [N-Term]; 1xPhospho [T/S]	Q54WZ1	Q54WZ1 [392-435]		GYF domain-containing protein OS=Dictyostelium discoideum OX=44689 GN=DDB0205713 PE=4 SV=1
76	[K].VLTQQLASESEEELQPVNK.[K]	1xTMTpro [K19]; 1xTMTpro [N-Term]; 2xPhospho [S8(100); S10(100)]	Q54Q16	Q54Q16 [252-270]	Q54Q16 2xPhospho [S259(100); S261(100)]	CHD gene family protein containing chromodomain, helicase domain, and DNA-binding domain OS=Dictyostelium discoideum OX=44689 GN=DDB0220640 PE=4 SV=1
77	[K].NTNQSSNPDIAK.[K]	1xTMTpro [K12]; 1xTMTpro [N-Term]; 1xPhospho [S6(100)]	Q54FV6	Q54FV6 [233-244]	Q54FV6 1xPhospho [S238(100)]	LIM zinc-binding domain-containing protein OS=Dictyostelium discoideum OX=44689 GN=DDB0188965 PE=4 SV=1
78	[K].NNNNNNDNNDNK.[N]	1xTMTpro [K12]; 1xTMTpro [N-Term]	Q54I37	Q54I37 [84-95]		Uncharacterized protein OS=Dictyostelium discoideum OX=44689 GN=DDB0219402 PE=4 SV=1
79	[R].QSLTSSESGGLGGSSGSIR.[N]	1xTMTpro [N-Term]; 1xPhospho [S14(99.7)]	Q553Z7	Q553Z7 [147-165]	Q553Z7 1xPhospho [S160(99.7)]	MATH domain-containing protein OS=Dictyostelium discoideum OX=44689 GN=DDB0217622 PE=4 SV=1
80	[K].LSSSPSSNLENSLNDLNINDSNEIR.[I]	1xTMTpro [N-Term]; 1xPhospho [S12(100)]	Q55G48	Q55G48 [292-316]	Q55G48 1xPhospho [S303(100)]	FAD-binding FR-type domain-containing protein OS=Dictyostelium discoideum OX=44689 GN=DDB0189571 PE=4 SV=1
81	[R].RSSLSTSTPGLNSILK.[A]	1xTMTpro [K16]; 1xTMTpro [N-Term]; 1xPhospho [S/T]	Q555V8	Q555V8 [312-327]		Acetylglutamate kinase OS=Dictyostelium discoideum OX=44689 GN=argB PE=4 SV=2
82	[K].DLFVAMLAPSENEPPSPPSNPHSYNEPK.[D]	1xTMTpro [K28]; 1xTMTpro [N-Term]; 1xPhospho [S16(98.6)]	Q54I75	Q54I75 [30-57]	Q54I75 1xPhospho [S45(98.6)]	Uncharacterized protein OS=Dictyostelium discoideum OX=44689 GN=DDB0188188 PE=4 SV=1
83	[R].TVISHSGSGEFSTYSPSVLTSDELEEVSLNFVNVGGK.[I]	1xTMTpro [K37]; 1xTMTpro [N-Term]; 1xPhospho [T/S/Y]	Q54KJ2	Q54KJ2 [668-704]		Clu domain-containing protein OS=Dictyostelium discoideum OX=44689 GN=DDB0187414 PE=4 SV=1
84	[R].SATPTSDIDSTNSESESVVK.[S]	1xTMTpro [K20]; 1xTMTpro [N-Term]; 1xPhospho [T3(99.7)]	B0G198	B0G198 [1260-1279]	B0G198 1xPhospho [T1262(99.7)]	LIM-type zinc finger-containing protein OS=Dictyostelium discoideum OX=44689 GN=DDB_G0295683 PE=4 SV=1
85	[R].TPSQDSNSTQQSTSNQSNNSFR.[N]	1xTMTpro [N-Term]; 1xPhospho [S/T]	Q54ND2	Q54ND2 [315-336]		Uncharacterized protein OS=Dictyostelium discoideum OX=44689 GN=DDB0218703 PE=4 SV=1
86	[R].QGASSGPQSSVSTYTPTTDSGK.[Q]	1xTMTpro [K22]; 1xTMTpro [N-Term]; 1xPhospho [S/T/Y]	Q55GV2	Q55GV2 [37-58]; [72-93]		Uncharacterized protein OS=Dictyostelium discoideum OX=44689 GN=DDB0202067 PE=4 SV=1
87	[K].SSTDLSAAAK.[V]	1xTMTpro [K10]; 1xTMTpro [N-Term]; 1xPhospho [S/T]	Q54Y28	Q54Y28 [318-327]		Uncharacterized protein OS=Dictyostelium discoideum OX=44689 GN=DDB0205464 PE=4 SV=1
88	[K].EGGAGFSPDDIFSQFFGGGGFGGFGGR.[G]	1xTMTpro [N-Term]; 1xPhospho [S7(100)]	Q54VQ1	Q54VQ1 [75-101]	Q54VQ1 1xPhospho [S81(100)]	Heat shock protein OS=Dictyostelium discoideum OX=44689 GN=ddj1 PE=3 SV=1
89	[R].ANRPSSPTQYLSTIQSSTTTVQK.[Q]	1xTMTpro [K23]; 1xTMTpro [N-Term]; 1xPhospho [S/T/Y]	Q76P11	Q76P11 [128-150]		Cation-transporting P-type ATPase N-terminal domain-containing protein OS=Dictyostelium discoideum OX=44689 GN=ionA PE=3 SV=1
90	[K].LNDSGNEIQQNEIENK.[H]	1xTMTpro [K16]; 1xTMTpro [N-Term]; 1xPhospho [S4(100)]	Q54HN5	Q54HN5 [29-44]	Q54HN5 1xPhospho [S32(100)]	RRM domain-containing protein OS=Dictyostelium discoideum OX=44689 GN=DDB0188369 PE=4 SV=1
91	[R].EINSDEELIDEDGELLDSENEMDKEEK.[K]	1xOxidation [M22]; 2xTMTpro [K24; K27]; 1xTMTpro [N-Term]; 2xPhospho [S4(100); S18(100)]	Q54P34	Q54P34 [224-250]	Q54P34 2xPhospho [S227(100); S241(100)]	Uncharacterized protein OS=Dictyostelium discoideum OX=44689 GN=DDB0186212 PE=3 SV=1
92	[R].ANSTPLVIDTK.[S]	1xTMTpro [K11]; 1xTMTpro [N-Term]; 1xPhospho [S/T]	Q54YK2	Q54YK2 [677-687]		Carmil OS=Dictyostelium discoideum OX=44689 GN=DDB0218071 PE=4 SV=1
93	[R].SQSYGDQQFQQQQYK.[Q]	1xTMTpro [K15]; 1xTMTpro [N-Term]; 1xPhospho [S/Y]	O44011	O44011 [1010-1024]		Protein kinase YakA OS=Dictyostelium discoideum OX=44689 GN=yakA PE=2 SV=1
94	[K].ASVSNPYISNLSNSGNNIK.[T]	1xTMTpro [K19]; 1xTMTpro [N-Term]; 1xPhospho [S14(99.7)]	Q54H95	Q54H95 [1287-1305]	Q54H95 1xPhospho [S1300(99.7)]	Uncharacterized protein OS=Dictyostelium discoideum OX=44689 GN=DDB0188491 PE=4 SV=1
95	[K].SSSNLLISNPPPVNK.[S]	1xTMTpro [K15]; 1xTMTpro [N-Term]; 1xPhospho [S]	Q54DW4	Q54DW4 [415-429]		Uncharacterized protein OS=Dictyostelium discoideum OX=44689 GN=racGAP PE=4 SV=1
96	[R].NVSSGPDAPLVVK.[I]	1xTMTpro [K13]; 1xTMTpro [N-Term]; 1xPhospho [S]	C7G030	C7G030 [639-651]		Ras interacting protein OS=Dictyostelium discoideum OX=44689 GN=ripA PE=3 SV=1
97	[R].QGSTGSFSFIGSPGGGGK.[I]	1xTMTpro [K18]; 1xTMTpro [N-Term]; 1xPhospho [S/T]	O76546	O76546 [449-466]		Developmental protein (Fragment) OS=Dictyostelium discoideum OX=44689 GN=DG1105 PE=4 SV=1
98	[R].LTRSETEAVPVESVK.[R]	1xTMTpro [K15]; 1xTMTpro [N-Term]; 1xPhospho [S4(99.8)]	Q8T2H8	Q8T2H8 [34-48]	Q8T2H8 1xPhospho [S37(99.8)]	SAP DNA-binding domain-containing protein OS=Dictyostelium discoideum OX=44689 GN=DDB0216422 PE=3 SV=1
99	[K].RLSGTSSSFTNLNDQNLK.[D]	1xTMTpro [K18]; 1xTMTpro [N-Term]; 1xPhospho [S/T]	Q54YZ6	Q54YZ6 [1198-1215]		Rac guanyl-nucleotide exchange factor OS=Dictyostelium discoideum OX=44689 GN=racgef1 PE=4 SV=1
100	[K].LSASGSWIPSIFTK.[G]	1xTMTpro [K14]; 1xTMTpro [N-Term]; 1xPhospho [S/T]	Q55BR0	Q55BR0 [1627-1640]		Protein transport protein sec16 OS=Dictyostelium discoideum OX=44689 GN=wimA PE=3 SV=1
101	[K].RQSLDSDDEDFGYDDNLQFK.[L]	1xTMTpro [K20]; 1xTMTpro [N-Term]; 2xPhospho [S3(100); S6(100)]	Q556H0	Q556H0 [263-282]	Q556H0 2xPhospho [S265(100); S268(100)]	Phosphatidylinositol-4-phosphate 5-kinase family protein OS=Dictyostelium discoideum OX=44689 GN=DDB_G0272638 PE=4 SV=2
102	[K].SSQQQQSQQQSPSK.[S]	1xTMTpro [K14]; 1xTMTpro [N-Term]; 1xPhospho [S11(100)]	Q54C05	Q54C05 [647-660]; [689-702]	Q54C05 1xPhospho [S657(100)]; 1xPhospho [S699(100)]	BRCT domain-containing protein OS=Dictyostelium discoideum OX=44689 GN=DDB0191863 PE=4 SV=1
103	[K].LSQSLSASSLVDTFLLR.[H]	1xTMTpro [N-Term]; 1xPhospho [S2(99.5)]	Q54F48	Q54F48 [627-643]	Q54F48 1xPhospho [S628(99.5)]	Uncharacterized protein OS=Dictyostelium discoideum OX=44689 GN=DDB0219647 PE=3 SV=1
104	[K].ASTTPLSTSPTLNSK.[S]	1xTMTpro [K15]; 1xTMTpro [N-Term]; 1xPhospho [S9(99.8)]	Q557F5	Q557F5 [71-85]	Q557F5 1xPhospho [S79(99.8)]	DDE Tnp4 domain-containing protein OS=Dictyostelium discoideum OX=44689 GN=DDB0217144 PE=4 SV=1
105	[R].SASPTISPSTSSNNVNINLHSSDK.[S]	1xTMTpro [K24]; 1xTMTpro [N-Term]; 2xPhospho [S3(100); S7(97.9)]	Q54J96	Q54J96 [84-107]	Q54J96 2xPhospho [S86(100); S90(97.9)]	Enhancer of mRNA-decapping protein 4 WD40 repeat region domain-containing protein OS=Dictyostelium discoideum OX=44689 GN=DDB0219320 PE=4 SV=1
106	[R].SFQIPQSQNNFEDSQQTLDVDQQPSQYLSPK.[K]	1xTMTpro [K31]; 1xTMTpro [N-Term]; 1xPhospho [S29(99.2)]	Q54C05	Q54C05 [895-925]	Q54C05 1xPhospho [S923(99.2)]	BRCT domain-containing protein OS=Dictyostelium discoideum OX=44689 GN=DDB0191863 PE=4 SV=1
107	[K].INLNSSGNNTPTTSALNNNTQVR.[V]	1xTMTpro [N-Term]; 1xPhospho [S/T]	B0G145	B0G145 [191-213]		WD-40 repeat-containing protein OS=Dictyostelium discoideum OX=44689 GN=DG1104 PE=4 SV=1
108	[R].SPLLGQQSMALSPTR.[F]	1xTMTpro [N-Term]; 1xPhospho [S12(100)]	Q54TM9	Q54TM9 [365-379]	Q54TM9 1xPhospho [S376(100)]	RING-type E3 ubiquitin transferase OS=Dictyostelium discoideum OX=44689 GN=DDB0204588 PE=4 SV=1
109	[K].GATISGSPSTSSSSLNQQQK.[S]	1xTMTpro [K20]; 1xTMTpro [N-Term]; 1xPhospho [S/T]	Q54QH4	Q54QH4 [62-81]		Uncharacterized protein OS=Dictyostelium discoideum OX=44689 GN=DDB0185712 PE=4 SV=1
110	[K].STSTNEIITINQLEK.[K]	1xTMTpro [K15]; 1xTMTpro [N-Term]; 1xPhospho [T4(99.3)]	Q86IZ8	Q86IZ8 [83-97]	Q86IZ8 1xPhospho [T86(99.3)]	BLOC-1-related complex subunit 5 OS=Dictyostelium discoideum OX=44689 GN=DDB0167866 PE=3 SV=1
111	[R].ASSISTSQLQQQQQQEPITDSLEK.[F]	1xTMTpro [K24]; 1xTMTpro [N-Term]; 1xPhospho [S/T]	Q54ZI7	Q54ZI7 [71-94]		Putative dynactin 22 kDa subunit OS=Dictyostelium discoideum OX=44689 GN=dynC PE=4 SV=1
112	[K].SNSNQSLAK.[E]	1xTMTpro [K9]; 1xTMTpro [N-Term]; 1xPhospho [S]	Q9NHF6	Q9NHF6 [133-141]		Dynacortin OS=Dictyostelium discoideum OX=44689 GN=dct PE=2 SV=1
113	[K].DSYVGDEAQSK.[R]	1xTMTpro [K11]; 1xTMTpro [N-Term]; 1xPhospho [S/Y]	F0Z796	F0Z796 [52-62]		Actin OS=Dictyostelium purpureum OX=5786 GN=DICPUDRAFT_46519 PE=3 SV=1
114	[K].INQIDLSSSTGSTEK.[G]	1xTMTpro [K15]; 1xTMTpro [N-Term]; 1xPhospho [S/T]	Q55FF2	Q55FF2 [306-320]		Uncharacterized protein OS=Dictyostelium discoideum OX=44689 GN=DDB0189804 PE=4 SV=1
115	[K].SNNSSNNNIGEDQYSPPSSLSR.[A]	1xTMTpro [N-Term]; 1xPhospho [S5(99)]	Q55E61	Q55E61 [97-118]	Q55E61 1xPhospho [S101(99)]	Phospholipid-transporting ATPase OS=Dictyostelium discoideum OX=44689 GN=DDB0190219 PE=3 SV=1
116	[R].SSSAPPVVPEEEFQGLESISPQDPR.[L]	1xTMTpro [N-Term]; 1xPhospho [S]	Q54WA6	Q54WA6 [34-58]		Uncharacterized protein (Fragment) OS=Dictyostelium discoideum OX=44689 GN=DDB0220596 PE=4 SV=1
117	[R].SNSNLPSIEGINIDQVSK.[E]	1xTMTpro [K18]; 1xTMTpro [N-Term]; 1xPhospho [S]	Q556T7	Q556T7 [1165-1182]		SEC7 domain-containing protein OS=Dictyostelium discoideum OX=44689 GN=DDB0168059 PE=4 SV=1
118	[R].SPLLGQQSMALSPTR.[F]	1xOxidation [M9]; 1xTMTpro [N-Term]; 1xPhospho [S12(100)]	Q54TM9	Q54TM9 [365-379]	Q54TM9 1xPhospho [S376(100)]	RING-type E3 ubiquitin transferase OS=Dictyostelium discoideum OX=44689 GN=DDB0204588 PE=4 SV=1
119	[K].SILLEGADPNNLSTISNLQILQQTPPPPR.[I]	1xTMTpro [N-Term]; 1xPhospho [T24(100)]	Q54GC3	Q54GC3 [748-776]	Q54GC3 1xPhospho [T771(100)]	Uncharacterized protein OS=Dictyostelium discoideum OX=44689 GN=DDB0219543 PE=4 SV=1
120	[R].NILNFTNSLIENDDIIINKSNDSGGGSR.[S]	1xTMTpro [K19]; 1xTMTpro [N-Term]; 2xPhospho [S/T]	Q556N8	Q556N8 [1114-1141]		RING-type domain-containing protein OS=Dictyostelium discoideum OX=44689 GN=DDB0168011 PE=4 SV=1
121	[K].ENEESGFTLAADDITNEISDLSDMSPIKK.[Q]	1xOxidation [M24]; 2xTMTpro [K28; K29]; 1xTMTpro [N-Term]; 1xPhospho [S25(100)]	Q54X17	Q54X17 [150-178]	Q54X17 1xPhospho [S174(100)]	E3 ubiquitin-protein ligase CHFR OS=Dictyostelium discoideum OX=44689 GN=DDB0205685 PE=3 SV=1
122	[R].LMSPDQDDIIEDNLFSELSDKDTDDFSNDLYK.[D]	2xTMTpro [K21; K32]; 1xTMTpro [N-Term]; 1xPhospho [S/T/Y]	Q55FJ8	Q55FJ8 [247-278]		STAS domain-containing protein OS=Dictyostelium discoideum OX=44689 GN=DDB0189760 PE=3 SV=1
123	[R].SPIDQPQSPSYPSSPLAEGIK.[S]	1xTMTpro [K21]; 1xTMTpro [N-Term]; 2xPhospho [S8(99.7); S/Y]	Q54E97	Q54E97 [203-223]	Q54E97 2xPhospho [S210(99.7); S/Y]	RWP-RK domain-containing protein OS=Dictyostelium discoideum OX=44689 GN=DDB0184018 PE=4 SV=1
124	[R].RQDSPILTTQPQILK.[K]	1xTMTpro [K15]; 1xTMTpro [N-Term]; 1xPhospho [S4(100)]	Q556P6	Q556P6 [138-152]	Q556P6 1xPhospho [S141(100)]	Uncharacterized protein OS=Dictyostelium discoideum OX=44689 GN=DDB0217108 PE=4 SV=1
125	[K].SAPTSPTATATTTTTNSISTR.[R]	1xTMTpro [N-Term]; 1xPhospho [T/S]	B0G164	B0G164 [316-336]		C2H2-type zinc finger-containing protein OS=Dictyostelium discoideum OX=44689 GN=DDB_G0288859 PE=4 SV=1
126	[R].GALGSNSSSDDLLANGSSPIGSPK.[S]	1xTMTpro [K24]; 1xTMTpro [N-Term]; 1xPhospho [S]	Q54L99	Q54L99 [113-136]		Uncharacterized protein OS=Dictyostelium discoideum OX=44689 GN=DDB0187133 PE=4 SV=1
127	[K].DSLISSASNDSDDEIQLVNIK.[S]	1xTMTpro [K21]; 1xTMTpro [N-Term]; 1xPhospho [S]	Q54WG7	Q54WG7 [695-715]		Uncharacterized protein OS=Dictyostelium discoideum OX=44689 GN=DDB0205972 PE=4 SV=1
128	[K].YSSSSSPSILK.[S]	1xTMTpro [K11]; 1xTMTpro [N-Term]; 1xPhospho [Y/S]	B0G145	B0G145 [872-882]		WD-40 repeat-containing protein OS=Dictyostelium discoideum OX=44689 GN=DG1104 PE=4 SV=1
129	[K].LNQEQQSLEINIENSLSPQR.[A]	1xTMTpro [N-Term]; 1xPhospho [S17(100)]	Q54WT0	Q54WT0 [517-536]	Q54WT0 1xPhospho [S533(100)]	FHA domain-containing protein OS=Dictyostelium discoideum OX=44689 GN=DDB0205777 PE=4 SV=1

## Sheet: PolyP60_significant_phosphosite
Sl. No.	Annotated Sequence	Modifications	Master Protein Accessions	Positions in Master Proteins	Modifications in Master Proteins	Master Protein Descriptions
1	[K].ISTSDSNKPVENVSSSSSSSPPSTTNVNK.[T]	1xPhospho [S/T]; 2xTMTpro [K8; K29]; 1xTMTpro [N-Term]	Q54I94	Q54I94 [706-734]		Uncharacterized protein OS=Dictyostelium discoideum OX=44689 GN=DDB0188170 PE=4 SV=1
2	[K].INEDEIDNSINLSDNNNNNNNNNNNNNLLIDSEK.[I]	1xTMTpro [K34]; 1xTMTpro [N-Term]	Q55E78	Q55E78 [538-571]		Rab-GAP TBC domain-containing protein OS=Dictyostelium discoideum OX=44689 GN=DDB0216649 PE=4 SV=1
3	[K].IQDSEDETDDEENDLNLNNYGR.[K]	2xPhospho [S4(100); T8(100)]; 1xTMTpro [N-Term]	Q55G52	Q55G52 [119-140]	Q55G52 2xPhospho [S122(100); T126(100)]	Rad60-SLD domain-containing protein OS=Dictyostelium discoideum OX=44689 GN=DDB0189567 PE=4 SV=1
4	[K].EIEIDSEENDYNNIK.[T]	1xPhospho [S6(100)]; 1xTMTpro [K15]; 1xTMTpro [N-Term]	Q54XT5	Q54XT5 [603-617]	Q54XT5 1xPhospho [S608(100)]	DIS3-like exonuclease 2 OS=Dictyostelium discoideum OX=44689 GN=DDB0206173 PE=3 SV=1
5	[K].MLGFEGGVGSE.[-]	1xPhospho [S10(100)]; 1xOxidation [M1]; 1xTMTpro [N-Term]	F1A2L4	F1A2L4 [298-308]	F1A2L4 1xPhospho [S307(100)]	ADP/ATP translocase OS=Dictyostelium purpureum OX=5786 GN=DICPUDRAFT_93127 PE=3 SV=1
6	[K].QPPQSPQLQTQQQQQQQQQQQTQPQK.[H]	1xPhospho [S5(100)]; 1xTMTpro [K26]; 1xTMTpro [N-Term]	Q55A08	Q55A08 [185-210]	Q55A08 1xPhospho [S189(100)]	PH domain-containing protein OS=Dictyostelium discoideum OX=44689 GN=DDB0216977 PE=4 SV=1
7	[R].GITLLASSGDQGAPGDGNPSCTSR.[D]	1xCarbamidomethyl [C21]; 1xTMTpro [N-Term]	Q54G77	Q54G77 [353-376]		Peptidase S53 domain-containing protein OS=Dictyostelium discoideum OX=44689 GN=DDB0188843 PE=4 SV=1
8	[R].EINSDEELIDEDGELLDSENEMDKEEK.[K]	1xOxidation [M22]; 2xTMTpro [K24; K27]; 1xTMTpro [N-Term]; 2xPhospho [S4(100); S18(100)]	Q54P34	Q54P34 [224-250]	Q54P34 2xPhospho [S227(100); S241(100)]	Uncharacterized protein OS=Dictyostelium discoideum OX=44689 GN=DDB0186212 PE=3 SV=1
9	[K].VPVESKTPYNTPIGTPINDK.[N]	2xPhospho [Y9(89.6); T11(98.7)]; 2xTMTpro [K6; K20]; 1xTMTpro [N-Term]	Q54QJ0	Q54QJ0 [213-232]	Q54QJ0 2xPhospho [Y221(89.6); T223(98.7)]	HBS1-like protein OS=Dictyostelium discoideum OX=44689 GN=HBS1 PE=4 SV=1
10	[R].GGGEEEEEEEPDLSDVENK.[T]	1xPhospho [S14(100)]; 1xTMTpro [K19]; 1xTMTpro [N-Term]	Q54JM6	Q54JM6 [1059-1077]	Q54JM6 1xPhospho [S1072(100)]	SCA7 domain-containing protein OS=Dictyostelium discoideum OX=44689 GN=DDB0187704 PE=4 SV=1
11	[K].NINDNNNNNDNNNK.[N]	1xTMTpro [K14]; 1xTMTpro [N-Term]	Q557I2	Q557I2 [629-642]		Uncharacterized protein OS=Dictyostelium discoideum OX=44689 GN=DDB0217154 PE=4 SV=1
12	[K].INPVQTLSQSQYIQK.[I]	1xPhospho [S10(94.2)]; 1xTMTpro [K15]; 1xTMTpro [N-Term]	Q54UR2	Q54UR2 [646-660]	Q54UR2 1xPhospho [S655(94.2)]	peptidylprolyl isomerase OS=Dictyostelium discoideum OX=44689 GN=DDB0215228 PE=4 SV=1
13	[R].NQDNNNNDSQQQQQQQQR.[R]	1xTMTpro [N-Term]	Q54F78	Q54F78 [1695-1712]		THO complex subunit 2 OS=Dictyostelium discoideum OX=44689 GN=thoc2 PE=3 SV=2
14	[R].SEGSTQSFGETNNYQNNYNNNNNNNNNSFMNNDGYNSK.[S]	1xOxidation [M30]; 1xTMTpro [K38]; 1xTMTpro [N-Term]	Q54CB8	Q54CB8 [37-74]		RNA helicase OS=Dictyostelium discoideum OX=44689 GN=DDB0191757 PE=3 SV=1
15	[K].NLSNDDDDDDDDNLNSEDEDDLLVTSMLK.[N]	1xPhospho [S16(100)]; 1xOxidation [M27]; 1xTMTpro [K29]; 1xTMTpro [N-Term]	Q54LL9	Q54LL9 [440-468]	Q54LL9 1xPhospho [S455(100)]	J domain-containing protein OS=Dictyostelium discoideum OX=44689 GN=DDB0187017 PE=4 SV=1
16	[K].GGILSDYSDDDGDVVDNGFILGNDGKFDK.[D]	1xPhospho [Y7(86.4)]; 2xTMTpro [K26; K29]; 1xTMTpro [N-Term]	Q54TQ2	Q54TQ2 [206-234]	Q54TQ2 1xPhospho [Y212(86.4)]	SART-1 family protein OS=Dictyostelium discoideum OX=44689 GN=DDB0216406 PE=3 SV=1
17	[R].TVISHSGSGEFSTYSPSVLTSDELEEVSLNFVNVGGK.[I]	1xTMTpro [K37]; 1xTMTpro [N-Term]; 1xPhospho [T/S/Y]	Q54KJ2	Q54KJ2 [668-704]		Clu domain-containing protein OS=Dictyostelium discoideum OX=44689 GN=DDB0187414 PE=4 SV=1
18	[K].TNNNNNNNNNNNNNNNEEDDDEEDLLITK.[R]	1xTMTpro [K29]; 1xTMTpro [N-Term]	Q54VX6	Q54VX6 [63-91]		Myb domain-containing protein OS=Dictyostelium discoideum OX=44689 GN=DDB0216344 PE=4 SV=1
19	[R].VIDSEANILATSFEK.[I]	1xPhospho [S12(99.7)]; 1xTMTpro [K15]; 1xTMTpro [N-Term]	Q55DL8	Q55DL8 [1190-1204]	Q55DL8 1xPhospho [S1201(99.7)]	Uncharacterized protein OS=Dictyostelium discoideum OX=44689 GN=DDB0190401 PE=4 SV=1
20	[K].NFGTGFGVQPK.[R]	1xTMTpro [K11]; 1xTMTpro [N-Term]	F1A183	F1A183 [50-60]		60S ribosomal protein L7a OS=Dictyostelium purpureum OX=5786 GN=DICPUDRAFT_158272 PE=3 SV=1
21	[K].RDESSDESSSSDSEVESK.[S]	2xPhospho [S11(87.5); S]; 1xTMTpro [K18]; 1xTMTpro [N-Term]	Q54T87	Q54T87 [32-49]	Q54T87 2xPhospho [S42(87.5); S]	RNA helicase OS=Dictyostelium discoideum OX=44689 GN=DDB0204291 PE=3 SV=1
22	[K].CVIPLLEGLNDELNGGGSEDEDEDEYEEENEYIK.[K]	1xCarbamidomethyl [C1]; 1xTMTpro [K34]; 1xTMTpro [N-Term]; 1xPhospho [S18(85.7)]	Q55EJ1	Q55EJ1 [357-390]	Q55EJ1 1xPhospho [S374(85.7)]	ubiquitinyl hydrolase 1 OS=Dictyostelium discoideum OX=44689 GN=DDB0190095 PE=4 SV=1
23	[R].TGAVVAK.[E]	1xTMTpro [K7]; 1xTMTpro [N-Term]	F0ZAK0	F0ZAK0 [371-377]		Elongation factor 1-alpha OS=Dictyostelium purpureum OX=5786 GN=DICPUDRAFT_52946 PE=3 SV=1
24	[K].ASNPDANNNNNNNNNNESVSNESNESNEK.[K]	1xTMTpro [K29]; 1xTMTpro [N-Term]	Q86H89	Q86H89 [82-110]		RING-type E3 ubiquitin transferase OS=Dictyostelium discoideum OX=44689 GN=DDB0167308 PE=4 SV=1
25	[K].NSTEAFTTTNTSPR.[N]	1xPhospho [S12(99.8)]; 1xTMTpro [N-Term]	Q555H5	Q555H5 [95-108]	Q555H5 1xPhospho [S106(99.8)]	N-acetyltransferase domain-containing protein OS=Dictyostelium discoideum OX=44689 GN=DDB0217527 PE=4 SV=1
26	[K].QQESAGLGLLKIPLIIIVLAIAAYFFMGDQQ.[-]	1xTMTpro [K11]; 1xTMTpro [N-Term]	Q75JN6	Q75JN6 [103-133]		Cytochrome b5 A OS=Dictyostelium discoideum OX=44689 GN=cyb5A PE=3 SV=1
27	[R].TTLLDSDNDDSDEYYYYDDSDEYEQYNAK.[D]	2xPhospho [S6(97.2); S20(98.4)]; 1xTMTpro [K29]; 1xTMTpro [N-Term]	Q54DM8	Q54DM8 [922-950]	Q54DM8 2xPhospho [S927(97.2); S941(98.4)]	RING Zn finger-containing protein OS=Dictyostelium discoideum OX=44689 GN=cnrK PE=4 SV=1
28	[K].SSTDLSAAAK.[V]	1xPhospho [T3(94.1)]; 1xTMTpro [K10]; 1xTMTpro [N-Term]	Q54Y28	Q54Y28 [318-327]	Q54Y28 1xPhospho [T320(94.1)]	Uncharacterized protein OS=Dictyostelium discoideum OX=44689 GN=DDB0205464 PE=4 SV=1
29	[K].NLPDGLGELTLSPDSSDFEDTTTNDNDDHKEHK.[E]	2xTMTpro [K30; K33]; 1xTMTpro [N-Term]; 1xPhospho [S/T]	Q86KC0	Q86KC0 [84-116]		RNI-like protein OS=Dictyostelium discoideum OX=44689 GN=DDB0167554 PE=4 SV=1
30	[R].DQNNNSNDDSTDEINNIDK.[N]	1xTMTpro [K19]; 1xTMTpro [N-Term]; 1xPhospho [S/T]	Q54VY2	Q54VY2 [181-199]		PPM-type phosphatase domain-containing protein OS=Dictyostelium discoideum OX=44689 GN=DDB0206356 PE=4 SV=1
31	[R].AGQLGYHHR.[V]	1xTMTpro [N-Term]	F0ZTN9	F0ZTN9 [270-278]		60S ribosomal protein L3 OS=Dictyostelium purpureum OX=5786 GN=DICPUDRAFT_49425 PE=3 SV=1
32	[R].KQSGGAGNIPIINSGSSSSK.[F]	1xPhospho [S3(100)]; 2xTMTpro [K1; K20]; 1xTMTpro [N-Term]	Q54R54	Q54R54 [459-478]	Q54R54 1xPhospho [S461(100)]	Uncharacterized protein OS=Dictyostelium discoideum OX=44689 GN=DDB0185485 PE=4 SV=1
33	[R].SATDDDDDYGAPK.[K]	1xPhospho [T/S/Y]; 1xTMTpro [K13]; 1xTMTpro [N-Term]	Q54BY1	Q54BY1 [187-199]		Ubiquitin-like domain-containing protein OS=Dictyostelium discoideum OX=44689 GN=DDB0191890 PE=4 SV=1
34	[K].LFSLSDDDDDDNDDDNDDDNDDDNDNDDNKDEK.[K]	2xTMTpro [K30; K33]; 1xTMTpro [N-Term]; 1xPhospho [S5(91.2)]	Q54T97	Q54T97 [117-149]	Q54T97 1xPhospho [S121(91.2)]	Uncharacterized protein OS=Dictyostelium discoideum OX=44689 GN=DDB_G0281907 PE=3 SV=2
35	[K].KTLRPTEVDDEIYSTESTDVSDVEVR.[E]	1xTMTpro [K1]; 1xTMTpro [N-Term]; 1xPhospho [S21(99.5)]	O15723	O15723 [43-68]	O15723 1xPhospho [S63(99.5)]	Gag OS=Dictyostelium discoideum OX=44689 GN=gag PE=2 SV=1
36	[R].NNSDSEDNHNNNNNDDDNDIVLLTPEQQK.[K]	1xPhospho [S3(90.9)]; 1xTMTpro [K29]; 1xTMTpro [N-Term]	Q54JW8	Q54JW8 [17-45]	Q54JW8 1xPhospho [S19(90.9)]	DUF202 domain-containing protein OS=Dictyostelium discoideum OX=44689 GN=DDB0187617 PE=4 SV=1
37	[R].NVSSGPDAPLVVK.[I]	1xPhospho [S]; 1xTMTpro [K13]; 1xTMTpro [N-Term]	C7G030	C7G030 [639-651]		Ras interacting protein OS=Dictyostelium discoideum OX=44689 GN=ripA PE=3 SV=1
38	[K].AFVTLSPEFEAADVANK.[I]	1xTMTpro [K17]; 1xTMTpro [N-Term]	F0ZVA4	F0ZVA4 [148-164]		Ribosomal protein L23a OS=Dictyostelium purpureum OX=5786 GN=DICPUDRAFT_92654 PE=3 SV=1
39	[K].SENSITNSNSTSNSLLNK.[L]	1xPhospho [S/T]; 1xTMTpro [K18]; 1xTMTpro [N-Term]	Q55F14	Q55F14 [428-445]		Rab-GAP TBC domain-containing protein OS=Dictyostelium discoideum OX=44689 GN=DDB0216614 PE=4 SV=1
40	[K].DSNNNNNNNNNNNNNNDEDSNNNNNNNNK.[N]	1xTMTpro [K29]; 1xTMTpro [N-Term]	Q54JW8	Q54JW8 [75-103]		DUF202 domain-containing protein OS=Dictyostelium discoideum OX=44689 GN=DDB0187617 PE=4 SV=1
41	[K].DSYVGDEAQSK.[R]	1xTMTpro [K11]; 1xTMTpro [N-Term]	F0Z796	F0Z796 [52-62]		Actin OS=Dictyostelium purpureum OX=5786 GN=DICPUDRAFT_46519 PE=3 SV=1
42	[K].YSLNLSSDTNNNTASTSNNDSNEPESLANILGDDMPPPSK.[K]	1xTMTpro [K40]; 1xTMTpro [N-Term]; 1xPhospho [S/Y/T]	Q55FY1	Q55FY1 [872-911]		Uncharacterized protein OS=Dictyostelium discoideum OX=44689 GN=DDB0202179 PE=4 SV=1
43	[K].NNNNNNNNNNNNNNDK.[N]	1xTMTpro [K16]; 1xTMTpro [N-Term]	Q54YF9	Q54YF9 [461-476]		Regulator of chromosome condensation domain-containing protein OS=Dictyostelium discoideum OX=44689 GN=DDB0205322 PE=4 SV=1
44	[R].QSGENNNNNNNNNNNTR.[D]	1xTMTpro [N-Term]	Q54F78	Q54F78 [1919-1935]		THO complex subunit 2 OS=Dictyostelium discoideum OX=44689 GN=thoc2 PE=3 SV=2
45	[K].NNNNNNNDEQDENVNNDSDIVQDDKNNK.[N]	2xTMTpro [K25; K28]; 1xTMTpro [N-Term]	Q54Q15	Q54Q15 [114-141]		rRNA-processing protein FYV7 OS=Dictyostelium discoideum OX=44689 GN=DDB_G0284173 PE=4 SV=1
46	[K].MLSNELEESTDEEDISNLNK.[K]	2xPhospho [S9(99.9); T10(99.9)]; 1xOxidation [M1]; 1xTMTpro [K20]; 1xTMTpro [N-Term]	Q7KWK0	Q7KWK0 [416-435]	Q7KWK0 2xPhospho [S424(99.9); T425(99.9)]	WD_REPEATS_REGION domain-containing protein OS=Dictyostelium discoideum OX=44689 GN=lysA PE=3 SV=1
47	[R].REDQENDDDDDDVELGDSDEDDGGLDLPEAEMDDEEK.[H]	1xOxidation [M32]; 1xTMTpro [K37]; 1xTMTpro [N-Term]; 1xPhospho [S18(100)]	Q54X28	Q54X28 [280-316]	Q54X28 1xPhospho [S297(100)]	U3 small nucleolar ribonucleoprotein protein MPP10 OS=Dictyostelium discoideum OX=44689 GN=DDB0205674 PE=3 SV=1
48	[K].IYDSDFSFLSE.[-]	1xPhospho [S10(100)]; 1xTMTpro [N-Term]	Q55FE4	Q55FE4 [208-218]	Q55FE4 1xPhospho [S217(100)]	Uncharacterized protein OS=Dictyostelium discoideum OX=44689 GN=DDB0189812 PE=4 SV=1
49	[R].IESIGDMGVYVSLLEYNNIEGMILLSEISR.[R]	1xPhospho [S29(90.4)]; 1xTMTpro [N-Term]	F1A5T8	F1A5T8 [25-54]	F1A5T8 1xPhospho [S53(90.4)]	Eukaryotic translation initiation factor 2 alpha OS=Dictyostelium purpureum OX=5786 GN=DICPUDRAFT_160156 PE=3 SV=1
50	[K].SLPPISQKPQLFLNNNNNNDEDSNTNTNTTTTPR.[S]	1xTMTpro [K8]; 1xTMTpro [N-Term]; 1xPhospho [T32(85.8)]	Q86KG9	Q86KG9 [33-66]	Q86KG9 1xPhospho [T64(85.8)]	SEC7 domain-containing protein OS=Dictyostelium discoideum OX=44689 GN=DDB0168842 PE=4 SV=2
51	[K].VDFDDEDSDDDNDDDDDDQDNYK.[N]	1xPhospho [S8(100)]; 1xTMTpro [K23]; 1xTMTpro [N-Term]	Q54D60	Q54D60 [543-565]	Q54D60 1xPhospho [S550(100)]	NUC153 domain-containing protein OS=Dictyostelium discoideum OX=44689 GN=DDB0184415 PE=3 SV=1
52	[K].KLSSLSLNSSEVFPIQIEYLK.[K]	1xPhospho [S/Y]; 2xTMTpro [K1; K21]; 1xTMTpro [N-Term]	Q54PH6	Q54PH6 [4-24]		Uncharacterized protein OS=Dictyostelium discoideum OX=44689 GN=DDB0218617 PE=4 SV=1
53	[R].SGSNSNIINNNNNSNEDTSAK.[S]	1xPhospho [S3(95.6)]; 1xTMTpro [K21]; 1xTMTpro [N-Term]	Q54SY7	Q54SY7 [191-211]	Q54SY7 1xPhospho [S193(95.6)]	Uncharacterized protein OS=Dictyostelium discoideum OX=44689 GN=DDB0205148 PE=4 SV=1
54	[K].LVVNLSDDEENEIKNEENIK.[K]	1xPhospho [S6(100)]; 2xTMTpro [K14; K20]; 1xTMTpro [N-Term]	Q54WV5	Q54WV5 [9-28]	Q54WV5 1xPhospho [S14(100)]	OTU domain-containing protein OS=Dictyostelium discoideum OX=44689 GN=DDB0205750 PE=4 SV=1
55	[K].SSDNITLSNNNNQDDSSSSSLSTTSDSTTTTK.[N]	1xTMTpro [K32]; 1xTMTpro [N-Term]; 1xPhospho [S/T]	Q55BA7	Q55BA7 [206-237]		Protein MON2 homolog OS=Dictyostelium discoideum OX=44689 GN=DDB0216808 PE=4 SV=1
56	[R].NLSNPNTTNNEKPPPPTK.[K]	1xPhospho [S3(98.7)]; 2xTMTpro [K12; K18]; 1xTMTpro [N-Term]	Q54DN5	Q54DN5 [867-884]	Q54DN5 1xPhospho [S869(98.7)]	glutaminase OS=Dictyostelium discoideum OX=44689 GN=AF310889_1 PE=3 SV=1
57	[K].SNQDSDEDSDTIQSSK.[V]	1xPhospho [S/T]; 1xTMTpro [K16]; 1xTMTpro [N-Term]	Q54KW8	Q54KW8 [1227-1242]		Timeless N-terminal domain-containing protein OS=Dictyostelium discoideum OX=44689 GN=DDB0215738 PE=4 SV=1
58	[K].ISQTLNTIELEEWLLLNNNNSDNNNNDDNEK.[L]	1xTMTpro [K31]; 1xTMTpro [N-Term]	Q54B24	Q54B24 [321-351]		Uncharacterized protein OS=Dictyostelium discoideum OX=44689 GN=DDB_G0293982 PE=4 SV=1
59	[K].NEVTTPVNNNNNNNNSNNEENEEIDLDDVK.[K]	1xTMTpro [K30]; 1xTMTpro [N-Term]	Q54KV8	Q54KV8 [10-39]		HMG1/2 (High mobility group) box-containing protein OS=Dictyostelium discoideum OX=44689 GN=DDB0220649 PE=4 SV=1
60	[K].IEEFEDQSTFEADLSTFGGNK.[N]	2xPhospho [S8(100); T9(100)]; 1xTMTpro [K21]; 1xTMTpro [N-Term]	Q54B26	Q54B26 [232-252]	Q54B26 2xPhospho [S239(100); T240(100)]	Uncharacterized protein OS=Dictyostelium discoideum OX=44689 GN=DDB0192211 PE=3 SV=1
61	[K].NKDDIVDSEDIDNVIIQSPMLIK.[S]	1xPhospho [S8(100)]; 1xOxidation [M20]; 2xTMTpro [K2; K23]; 1xTMTpro [N-Term]	Q54JW8	Q54JW8 [154-176]	Q54JW8 1xPhospho [S161(100)]	DUF202 domain-containing protein OS=Dictyostelium discoideum OX=44689 GN=DDB0187617 PE=4 SV=1
62	[K].NENINNNNSENNNTNR.[N]	1xTMTpro [N-Term]	Q55FR4	Q55FR4 [30-45]		protein-tyrosine-phosphatase OS=Dictyostelium discoideum OX=44689 GN=DDB0189698 PE=3 SV=1
63	[R].LNYFENDDNNNNNGEEDFEILK.[N]	1xTMTpro [K22]; 1xTMTpro [N-Term]	Q55C37	Q55C37 [138-159]		Peptidase C39-like domain-containing protein OS=Dictyostelium discoideum OX=44689 GN=DDB0190907 PE=4 SV=1
64	[K].FPDQESSGQFNQDQSDDLFSN.[-]	1xTMTpro [N-Term]	P90532	P90532 [773-793]		Cell division cycle protein 48 OS=Dictyostelium discoideum OX=44689 GN=cdcD PE=2 SV=2
65	[R].SGSGINNSSSVDVK.[K]	1xPhospho [S3(96.1)]; 1xTMTpro [K14]; 1xTMTpro [N-Term]	Q8T268	Q8T268 [42-55]	Q8T268 1xPhospho [S44(96.1)]	Uncharacterized protein OS=Dictyostelium discoideum OX=44689 GN=DDB0168851 PE=4 SV=3
66	[K].QPAISFSPK.[S]	1xPhospho [S7(100)]; 1xTMTpro [K9]; 1xTMTpro [N-Term]	Q54E19	Q54E19 [743-751]	Q54E19 1xPhospho [S749(100)]	PARP-type domain-containing protein OS=Dictyostelium discoideum OX=44689 GN=DDB0184103 PE=4 SV=1
67	[K].EIALASQADFMDDSPPPSQQNSTFTI.[-]	1xPhospho [S/T]; 1xTMTpro [N-Term]	Q54NP9	Q54NP9 [138-163]		Uncharacterized protein OS=Dictyostelium discoideum OX=44689 GN=DDB0186343 PE=4 SV=1
68	[K].IAAIITEEQGK.[T]	1xTMTpro [K11]; 1xTMTpro [N-Term]	F1A4H7	F1A4H7 [101-111]		methylmalonate-semialdehyde dehydrogenase (CoA acylating) OS=Dictyostelium purpureum OX=5786 GN=DICPUDRAFT_51594 PE=4 SV=1
69	[K].NDDEYSDDDDDDKMNDK.[I]	1xPhospho [S6(99.5)]; 1xOxidation [M14]; 2xTMTpro [K13; K17]; 1xTMTpro [N-Term]	Q55EC6	Q55EC6 [170-186]	Q55EC6 1xPhospho [S175(99.5)]	GYF domain-containing protein OS=Dictyostelium discoideum OX=44689 GN=DDB0190158 PE=4 SV=1
70	[K].EGGAGFSPDDIFSQFFGGGGFGGFGGR.[G]	1xPhospho [S7(100)]; 1xTMTpro [N-Term]	Q54VQ1	Q54VQ1 [75-101]	Q54VQ1 1xPhospho [S81(100)]	Heat shock protein OS=Dictyostelium discoideum OX=44689 GN=ddj1 PE=3 SV=1
71	[K].STTSPLLNNSSDSNK.[N]	1xPhospho [S10]; 1xTMTpro [K15]; 1xTMTpro [N-Term]	Q55EB9	Q55EB9 [609-623]	Q55EB9 1xPhospho [S618]	FYVE-type domain-containing protein OS=Dictyostelium discoideum OX=44689 GN=DDB0201682 PE=4 SV=1
72	[K].GEESQPAAAQQQQASSLTSPLSSSPLSSSPSK.[S]	1xTMTpro [K32]; 1xTMTpro [N-Term]; 3xPhospho [S15(86.8); S/T]	Q55G74	Q55G74 [181-212]	Q55G74 3xPhospho [S195(86.8); S/T]	A20-type domain-containing protein OS=Dictyostelium discoideum OX=44689 GN=DDB0189547 PE=4 SV=1
73	[K].TLRPTEVDDEIYSTESTDVSDVEVR.[E]	1xPhospho [S20(99.6)]; 1xTMTpro [N-Term]	O15723	O15723 [44-68]	O15723 1xPhospho [S63(99.6)]	Gag OS=Dictyostelium discoideum OX=44689 GN=gag PE=2 SV=1
74	[K].NNNNNLQVNNQYSPYPISPPASPR.[G]	2xPhospho [S18(99.7); S22(100)]; 1xTMTpro [N-Term]	Q54R87	Q54R87 [461-484]	Q54R87 2xPhospho [S478(99.7); S482(100)]	mRNA-decapping enzyme 2 OS=Dictyostelium discoideum OX=44689 GN=dcp2 PE=3 SV=2
75	[K].SKSPSPQPTENNNNNNNNNSNEDDEYER.[K]	1xPhospho [S5(98.3)]; 1xTMTpro [K2]; 1xTMTpro [N-Term]	Q553N8	Q553N8 [1002-1029]	Q553N8 1xPhospho [S1006(98.3)]	Transforming acidic coiled-coil-containing protein OS=Dictyostelium discoideum OX=44689 GN=TACC1 PE=4 SV=1
76	[K].LENGSTSKDSLSNLLNQHENDTEIIK.[Q]	2xPhospho [S/T]; 2xTMTpro [K8; K26]; 1xTMTpro [N-Term]	Q550L4	Q550L4 [141-166]		HTH La-type RNA-binding domain-containing protein OS=Dictyostelium discoideum OX=44689 GN=DDB0217890 PE=4 SV=1
77	[K].NYTFQDDHSDSDGQQDDIAEK.[I]	1xPhospho [T/Y/S]; 1xTMTpro [K21]; 1xTMTpro [N-Term]	Q86H44	Q86H44 [499-519]		BRCT domain-containing protein OS=Dictyostelium discoideum OX=44689 GN=DDB0167233 PE=4 SV=1
78	[K].NNNNSNSSNNNNNNNNNNNDNNK.[Y]	1xTMTpro [K23]; 1xTMTpro [N-Term]	Q54W51	Q54W51 [256-278]		Cobalamin adenosyltransferase-like domain-containing protein OS=Dictyostelium discoideum OX=44689 GN=DDB0218202 PE=3 SV=1
79	[K].TNLSGSSGGGADLSNSNGAGATGGATR.[V]	1xPhospho [S7(90.6)]; 1xTMTpro [N-Term]	Q55AN3	Q55AN3 [378-404]	Q55AN3 1xPhospho [S384(90.6)]	SH3 domain-containing protein OS=Dictyostelium discoideum OX=44689 GN=DDB0216913 PE=4 SV=1
80	[K].IGAPHTVPTK.[V]	1xTMTpro [K10]; 1xTMTpro [N-Term]	F0ZJY7	F0ZJY7 [156-165]		40S ribosomal protein S2 OS=Dictyostelium purpureum OX=5786 GN=DICPUDRAFT_32959 PE=3 SV=1
81	[R].NVQELEVLLMQNR.[R]	1xTMTpro [N-Term]	F0ZP14	F0ZP14 [149-161]		DNA-directed RNA polymerases I, II, and III subunit RPABC5 OS=Dictyostelium purpureum OX=5786 GN=DICPUDRAFT_48405 PE=3 SV=1
82	[R].ELLVLDEKDPK.[R]	2xTMTpro [K8; K11]; 1xTMTpro [N-Term]	F0ZF46	F0ZF46 [56-66]		Rp1024 protein OS=Dictyostelium purpureum OX=5786 GN=DICPUDRAFT_53992 PE=3 SV=1
83	[R].ELELSDDDVFDEKNDR.[K]	1xPhospho [S5(100)]; 1xTMTpro [K13]; 1xTMTpro [N-Term]	Q54DG0	Q54DG0 [705-720]	Q54DG0 1xPhospho [S709(100)]	Chromatin-remodeling ATPase INO80 OS=Dictyostelium discoideum OX=44689 GN=DDB0219732 PE=3 SV=1
84	[R].IVCEIGQSSTSPSPSPNLTPTLTITSPSK.[I]	1xCarbamidomethyl [C3]; 2xPhospho [S11(86.2); S13(87.5)]; 1xTMTpro [K29]; 1xTMTpro [N-Term]	Q54JN3	Q54JN3 [319-347]	Q54JN3 2xPhospho [S329(86.2); S331(87.5)]	Uncharacterized protein OS=Dictyostelium discoideum OX=44689 GN=DDB0187697 PE=4 SV=1
85	[K].NNQIDHDDDDNNNNNNKK.[N]	2xTMTpro [K17; K18]; 1xTMTpro [N-Term]	Q1ZXJ2	Q1ZXJ2 [457-474]		Calponin-homology (CH) domain-containing protein OS=Dictyostelium discoideum OX=44689 GN=DDB_G0294557 PE=4 SV=2
86	[R].GDRYSDDEGDDYYSEEEEDDDSFIDDDDEDEREVK.[S]	1xTMTpro [K35]; 1xTMTpro [N-Term]; 2xPhospho [Y/S]	Q559P7	Q559P7 [438-472]		Protein SPT2 homolog OS=Dictyostelium discoideum OX=44689 GN=DDB0217017 PE=3 SV=1
87	[K].TTVDTVESDSDEDMEDGEKK.[V]	2xPhospho [S8(99.4); S10(100)]; 1xOxidation [M14]; 2xTMTpro [K19; K20]; 1xTMTpro [N-Term]	Q54YA4	Q54YA4 [81-100]	Q54YA4 2xPhospho [S88(99.4); S90(100)]	Uncharacterized protein OS=Dictyostelium discoideum OX=44689 GN=DDB0205383 PE=4 SV=1
88	[K].NNNNSNVNDGDSSFDSDSDDEVIKPAIQVVIR.[D]	1xTMTpro [K24]; 1xTMTpro [N-Term]; 3xPhospho [S16(99.1); S18(99.1); S]	Q54HB8	Q54HB8 [488-519]	Q54HB8 3xPhospho [S503(99.1); S505(99.1); S]	Uncharacterized protein OS=Dictyostelium discoideum OX=44689 GN=DDB0219460 PE=4 SV=1
89	[R].QSLDSDDEDFGYDDNLQFK.[L]	1xPhospho [S5(99.7)]; 1xTMTpro [K19]; 1xTMTpro [N-Term]	Q556H0	Q556H0 [264-282]	Q556H0 1xPhospho [S268(99.7)]	Phosphatidylinositol-4-phosphate 5-kinase family protein OS=Dictyostelium discoideum OX=44689 GN=DDB_G0272638 PE=4 SV=2
90	[K].IDQFDNNNNNNNNNNNPDVNSQLYK.[D]	1xTMTpro [K25]; 1xTMTpro [N-Term]	Q55F80	Q55F80 [222-246]		Uncharacterized protein OS=Dictyostelium discoideum OX=44689 GN=DDB0189873 PE=4 SV=1
91	[R].AGSFLQSNIGGGGSNTTSPDLSK.[I]	3xPhospho [S3(100); S18(92.5); S/T]; 1xTMTpro [K23]; 1xTMTpro [N-Term]	Q54DW4	Q54DW4 [521-543]	Q54DW4 3xPhospho [S523(100); S538(92.5); S/T]	Uncharacterized protein OS=Dictyostelium discoideum OX=44689 GN=racGAP PE=4 SV=1
92	[R].LMSPDQDDIIEDNLFSELSDKDTDDFSNDLYK.[D]	1xOxidation [M2]; 2xTMTpro [K21; K32]; 1xTMTpro [N-Term]; 1xPhospho [S/T/Y]	Q55FJ8	Q55FJ8 [247-278]		STAS domain-containing protein OS=Dictyostelium discoideum OX=44689 GN=DDB0189760 PE=3 SV=1
93	[K].DLKSDSEDDTVQEMVINTNLNNVGK.[K]	2xPhospho [S4(92.7); S/T]; 2xTMTpro [K3; K25]; 1xTMTpro [N-Term]	Q55EB8	Q55EB8 [569-593]	Q55EB8 2xPhospho [S572(92.7); S/T]	NUC153 domain-containing protein OS=Dictyostelium discoideum OX=44689 GN=DDB0190166 PE=3 SV=1
94	[K].IDDNNNENNSEENEEK.[-]	1xTMTpro [K16]; 1xTMTpro [N-Term]	Q54T45	Q54T45 [545-560]		GPI transamidase subunit PIG-U family protein OS=Dictyostelium discoideum OX=44689 GN=DDB_G0282011 PE=3 SV=2
95	[K].SALLSENDDVSEDLSGSQK.[R]	1xPhospho [S5(99.8)]; 1xTMTpro [K19]; 1xTMTpro [N-Term]	Q556F5	Q556F5 [178-196]	Q556F5 1xPhospho [S182(99.8)]	C2H2 type Zn-finger-containing protein OS=Dictyostelium discoideum OX=44689 GN=DDB0203240 PE=4 SV=1
96	[R].NVASSPPSVK.[T]	1xPhospho [S5(99.6)]; 1xTMTpro [K10]; 1xTMTpro [N-Term]	Q54VB5	Q54VB5 [220-229]	Q54VB5 1xPhospho [S224(99.6)]	Uncharacterized protein OS=Dictyostelium discoideum OX=44689 GN=DDB0205220 PE=4 SV=1
97	[K].KLQLQQLQDADNTTVLDFDSDDSGDIGR.[K]	2xPhospho [S20(100); S23(100)]; 1xTMTpro [K1]; 1xTMTpro [N-Term]	Q54DJ7	Q54DJ7 [546-573]	Q54DJ7 2xPhospho [S565(100); S568(100)]	Uncharacterized protein OS=Dictyostelium discoideum OX=44689 GN=DDB0184280 PE=4 SV=1
98	[R].KLSTTPPSTVNSNNPTPSK.[Q]	2xTMTpro [K1; K19]; 1xTMTpro [N-Term]; 1xPhospho [S3(77.7)]	Q55GS5	Q55GS5 [178-196]	Q55GS5 1xPhospho [S180(77.7)]	Arf-GAP domain-containing protein OS=Dictyostelium discoideum OX=44689 GN=DDB0189354 PE=4 SV=1
99	[K].TPTSGSSSIALSPSTSSYSISENSGGDSSTSLLSAQAISAK.[E]	1xTMTpro [K41]; 1xTMTpro [N-Term]; 2xPhospho [S12(96.7); S31(95.8)]	Q1ZXP5	Q1ZXP5 [96-136]	Q1ZXP5 2xPhospho [S107(96.7); S126(95.8)]	HP domain-containing protein OS=Dictyostelium discoideum OX=44689 GN=vilC PE=3 SV=1
100	[K].YNNQQNKPNLNGNNINNNNNNNNNNNSNNQNNFR.[K]	1xTMTpro [K7]; 1xTMTpro [N-Term]	Q54Z21	Q54Z21 [470-503]		Uncharacterized protein OS=Dictyostelium discoideum OX=44689 GN=DDB0204324 PE=4 SV=1
101	[R].RASISSPINYDDDELNNNSFEN.[-]	2xPhospho [S3(91.7); S19(100)]; 1xTMTpro [N-Term]	Q54C61	Q54C61 [921-942]	Q54C61 2xPhospho [S923(91.7); S939(100)]	Man1/Src1 C-terminal domain-containing protein OS=Dictyostelium discoideum OX=44689 GN=DDB0191811 PE=4 SV=1
102	[K].EVQPPPPIVINHEDDSEQEEEEQEEPK.[L]	1xPhospho [S16(100)]; 1xTMTpro [K27]; 1xTMTpro [N-Term]	Q54MF0	Q54MF0 [991-1017]	Q54MF0 1xPhospho [S1006(100)]	Uncharacterized protein OS=Dictyostelium discoideum OX=44689 GN=DDB0218778 PE=4 SV=1
103	[K].GIEDFGSPNHQQPPHQQQQQQFFK.[N]	1xPhospho [S7(100)]; 1xTMTpro [K24]; 1xTMTpro [N-Term]	Q559F5	Q559F5 [970-993]	Q559F5 1xPhospho [S976(100)]	BCAS3 domain-containing protein OS=Dictyostelium discoideum OX=44689 GN=DDB0217053 PE=4 SV=1
104	[R].SASPTISPSTSSNNVNINLHSSDK.[S]	1xPhospho [S22(91.6)]; 1xTMTpro [K24]; 1xTMTpro [N-Term]	Q54J96	Q54J96 [84-107]	Q54J96 1xPhospho [S105(91.6)]	Enhancer of mRNA-decapping protein 4 WD40 repeat region domain-containing protein OS=Dictyostelium discoideum OX=44689 GN=DDB0219320 PE=4 SV=1
105	[R].IINEPTAAAIAYGLEK.[K]	1xTMTpro [K16]; 1xTMTpro [N-Term]	F0ZVR4	F0ZVR4 [170-185]		Heat shock protein OS=Dictyostelium purpureum OX=5786 GN=DICPUDRAFT_49867 PE=3 SV=1
